# Supplementary material for: Bone morphogenetic protein and Notch signalling crosstalk in poor‐prognosis, mesenchymal‐subtype colorectal cancer
Source: J Pathol. 2017 May 3;242(2):178–92. doi: 10.1002/path.4891 (PMC5488238; doi:10.1002/path.4891)
Supplement: Supplementary file 7 — Supplementary Table 2A: VSN normalised gene expression profiling data from HCECs either vehicle‐only for 4 h (n = 3), 200 ng/ml BMP2‐treated for 4 h (n = 3) or 200 ng/ml BMP4‐treated for 4 h (n = 3) [file PATH-242-178-s006.xlsx]

## Sheet: 200ngml 4h
Supplementary Table 2A: VSN normalised gene expression profiling data from HCEC cells either untreated for 4h (n=3), 200ng/ml BMP2-treated for 4h (n=3) or 200ng/ml BMP4-treated for 4h (n=3)
	Vehicle only-4h.AVG_Signal	Vehicle only-4h.AVG_Signal	Vehicle only-4h.AVG_Signal	BMP2 200 ng/ml 4h.AVG_Signal	BMP2 200 ng/ml 4h.AVG_Signal	BMP2 200 ng/ml 4h.AVG_Signal	BMP4 200 ng/ml 4h.AVG_Signal	BMP4 200 ng/ml 4h.AVG_Signal	BMP4 200 ng/ml 4h.AVG_Signal
ILMN_2055271	5.91104	6.03122	5.78842	5.81975	5.8415	5.73543	6.26732	5.60213	5.68161
ILMN_1806310	5.84683	5.69992	5.3872	5.50685	5.97533	5.46678	5.43137	5.99125	5.24476
ILMN_1653355	5.79076	5.7168	5.23184	5.37254	5.98114	5.43657	5.88039	5.71253	5.59022
ILMN_3241953	6.49064	6.6037	6.82839	6.32952	6.15919	6.45908	6.35104	6.09554	6.51626
ILMN_1745607	5.05084	5.34332	5.4888	4.90398	5.16898	5.10102	4.96934	4.92472	5.15215
ILMN_1735045	7.40333	7.16315	6.99343	7.98954	7.90237	7.77253	7.77096	7.80856	7.63375
ILMN_1680754	5.78664	5.90474	5.55515	5.51549	5.54768	5.63414	5.69606	5.70321	6.43217
ILMN_1659452	5.48733	5.46627	5.58641	6.32613	5.61021	5.45251	5.82685	5.83704	5.69312
ILMN_1675204	5.28359	5.7962	5.54887	5.67404	5.4067	5.21269	5.61603	6.36503	5.11514
ILMN_1755321	5.92576	5.89064	6.33139	6.20461	5.98084	5.89856	6.08138	6.17381	6.5475
ILMN_1698554	7.16003	7.05706	6.81187	6.94969	7.48035	6.82998	7.24279	7.21125	6.98286
ILMN_1814092	6.06742	6.18165	6.20676	5.52257	6.1199	6.1534	6.26468	5.85622	6.63186
ILMN_2061446	7.78686	8.19	8.35985	7.80767	7.85537	8.23863	8.03723	8.06327	8.66241
ILMN_1676336	7.96343	8.3502	8.36277	7.49186	7.77061	8.12363	7.51809	7.98043	7.56763
ILMN_1660703	5.03465	5.20634	5.56056	5.70073	5.62908	5.04925	5.93922	5.53292	4.91572
ILMN_1668851	5.89611	6.59733	6.49392	6.38748	6.44671	6.56555	6.64561	6.18497	6.51168
ILMN_2270015	5.89529	5.85502	5.71541	6.04286	6.04058	5.62264	5.50711	5.55032	5.49351
ILMN_1726986	7.47157	7.32602	7.63782	7.52665	7.62201	7.5942	7.63358	7.7432	7.28801
ILMN_3237396	7.92579	8.12894	8.41043	7.53023	7.53681	8.05667	7.53436	7.85103	8.24255
ILMN_1688755	8.17304	8.56891	8.79409	8.35669	7.91974	8.76498	7.46626	8.40452	8.02994
ILMN_1689211	5.50361	5.14819	5.21942	5.74255	6.15124	5.09816	5.70561	5.07655	5.11394
ILMN_1653165	9.02023	9.07109	9.16926	9.74105	9.73002	10.0938	9.83622	9.73576	10.0375
ILMN_1662364	11.2868	11.2811	11.0656	11.2326	11.3591	11.146	11.3491	11.1468	11.1745
ILMN_1674698	7.60067	7.48447	7.43494	7.43441	7.68603	7.61586	7.45347	7.74874	7.56167
ILMN_1700461	8.52622	8.68306	8.578	8.79842	8.62806	8.43487	8.65199	8.59075	8.03175
ILMN_1784269	6.96566	7.09282	7.21654	6.39288	6.61646	6.99567	6.91246	6.95934	6.9256
ILMN_1698189	9.19488	9.32842	9.76785	8.99442	8.87827	9.35398	8.93287	9.10611	8.7987
ILMN_2096191	9.31318	9.57235	9.66296	9.10843	9.11909	9.82754	9.16729	9.31398	10.5745
ILMN_1678323	6.65102	6.68939	6.70459	6.87371	7.12735	6.95461	6.686	6.92867	6.92296
ILMN_2157219	6.45747	5.95681	6.19268	6.07742	6.42163	6.33012	6.20278	6.26851	6.55543
ILMN_1703743	9.58929	9.52188	9.55497	9.60126	9.49926	9.5669	9.36351	9.59197	8.99995
ILMN_1687609	6.07472	5.60188	5.78215	6.05974	6.24604	5.9376	6.22265	6.064	6.08106
ILMN_1699334	7.03321	7.0364	6.65287	7.21084	7.33128	7.35719	6.95981	6.99365	7.12502
ILMN_1670117	5.79226	5.46896	5.09844	5.22125	5.78883	5.40885	5.43717	5.78717	5.6805
ILMN_1766054	5.78545	6.37709	6.06942	6.0204	6.61659	6.48787	6.61664	6.63283	6.48632
ILMN_1753388	5.05988	5.49903	5.768	5.47579	5.49841	5.34318	5.46643	5.71128	6.32861
ILMN_2232084	5.1781	5.91506	5.94204	5.69737	5.3396	5.44312	5.28974	5.63248	5.8197
ILMN_1747627	5.35551	5.91351	6.37325	6.07321	5.79736	6.14602	5.77379	6.04327	6.24643
ILMN_1794965	6.07551	5.70073	5.49232	5.43421	5.57497	5.58167	5.45119	5.76336	5.84497
ILMN_1722286	6.17746	6.57845	6.3917	6.26665	6.35579	6.3854	6.32675	6.39732	5.98618
ILMN_1701551	8.13958	8.3183	8.40717	8.00988	8.25641	8.13351	8.45014	8.33318	8.47667
ILMN_1795507	7.85237	7.43031	7.75788	7.58969	7.76213	7.83092	7.78547	7.52668	7.72727
ILMN_1743205	5.36878	6.08365	5.73758	5.82989	5.8847	5.91298	5.81235	6.17968	5.60767
ILMN_1796801	7.31264	7.5033	7.42355	7.49305	7.48558	7.25474	7.55044	7.81144	7.52329
ILMN_1720501	6.45836	6.29416	5.84529	6.31103	6.3161	6.13261	5.91091	6.06781	5.71425
ILMN_1812070	7.33156	7.55486	7.20225	6.67605	6.40345	6.89758	6.53911	6.6827	6.6896
ILMN_2094875	5.96668	5.9884	6.16338	5.6257	5.82676	5.67081	5.21511	5.81642	5.5104
ILMN_1665730	8.80404	8.81061	9.00322	8.4061	8.53057	8.79313	8.57178	8.75627	9.07505
ILMN_2232066	5.58186	5.42486	5.27678	5.55209	5.46301	5.3681	5.36282	5.48406	5.48197
ILMN_2193980	8.48774	8.52545	8.73017	8.36414	8.16287	8.782	8.44104	8.57537	8.71535
ILMN_1687840	8.92691	9.20677	9.50649	9.04622	8.6224	9.47674	8.90086	9.23279	8.88176
ILMN_2102422	5.77269	5.29734	6.07433	5.69745	5.19708	5.76903	5.49149	5.40265	5.46488
ILMN_1788928	6.33505	5.70379	5.74411	5.83379	5.7546	5.98572	5.46033	5.83293	5.81465
ILMN_2343047	7.2287	7.20968	7.88776	7.07276	7.10398	7.49744	6.90761	7.4784	7.48504
ILMN_2343048	8.35931	8.52991	8.38572	8.3438	8.45756	8.3639	8.45847	8.58372	8.94285
ILMN_2335302	5.75132	5.78052	5.73866	5.72283	5.81082	5.75129	5.54114	5.99308	5.79361
ILMN_1802404	6.88524	7.15099	7.17641	7.10295	7.17722	7.14745	6.85337	6.88223	6.16415
ILMN_1776119	6.4923	6.29659	6.38108	6.36738	6.55938	6.1183	6.35117	6.30162	6.13638
ILMN_2358714	4.89769	6.25197	4.82337	5.24064	5.10297	5.01865	4.87219	5.29868	5.29434
ILMN_1732140	5.62674	5.57134	5.77398	5.59766	6.21928	5.88006	5.95733	5.62705	5.80846
ILMN_1713008	5.44277	5.55328	5.88858	5.51785	5.24605	5.61665	5.65759	5.70226	5.3436
ILMN_1709092	5.04378	5.57725	5.12572	5.93227	5.30234	5.36031	5.10952	5.50095	5.76889
ILMN_1774344	5.52944	5.8936	5.50804	5.79018	6.18437	5.49628	5.78775	5.78046	5.71156
ILMN_1717466	5.84695	6.06545	5.7115	5.81831	6.22438	5.93625	6.16654	5.81983	6.0319
ILMN_1677814	10.2969	10.3677	10.2984	10.7608	10.6364	10.663	10.4623	10.7292	10.5245
ILMN_1788457	10.7272	11.027	10.8112	10.6861	10.7921	10.7188	10.8254	10.897	10.9831
ILMN_2194009	9.04439	9.2383	9.672	9.0623	8.87181	9.65809	9.11203	9.33252	10.7466
ILMN_1706531	6.837	7.15299	7.01437	6.95083	7.02007	7.17547	7.09782	6.94758	6.83713
ILMN_1651964	7.38406	7.66819	7.69414	7.45797	7.28627	7.74325	7.20169	7.59123	7.50307
ILMN_1725414	5.80577	5.24799	5.39079	5.94254	5.53094	5.63903	5.49201	5.32986	5.54428
ILMN_1801521	5.57145	5.74607	5.51268	5.93442	5.33396	5.52603	5.08502	5.67613	5.60486
ILMN_2406654	6.03901	5.8732	5.87352	6.08664	6.53269	6.05747	6.36954	5.77844	6.04241
ILMN_3244070	6.3106	6.15567	5.91814	6.37202	6.28523	5.65056	6.53472	6.26421	6.50175
ILMN_1746196	5.34935	6.0122	5.59369	6.10707	5.94503	5.90984	5.7387	5.83639	6.13804
ILMN_2366473	5.78033	5.75874	5.85067	6.13913	6.04158	5.77372	6.11611	6.04975	6.12366
ILMN_1751453	4.97118	5.5767	5.70997	5.18755	5.18495	5.73554	6.02476	5.90684	5.6972
ILMN_1772189	6.28888	6.06382	6.1881	6.152	5.76583	6.19303	5.67427	6.07132	5.87955
ILMN_1674032	7.79476	7.99737	8.26658	7.60017	7.97205	7.93583	7.64689	7.91754	8.08337
ILMN_1746032	5.62487	5.63857	5.35628	5.36006	5.81739	5.4884	5.51055	5.23768	5.38493
ILMN_2330267	10.6008	10.8732	11.3888	10.4729	10.3499	10.8597	10.4702	10.6293	10.7314
ILMN_1676846	10.2358	10.4111	10.7489	9.83556	9.83713	10.3358	9.81197	10.1031	10.3116
ILMN_2392635	9.84035	9.98257	9.92311	9.99493	9.67062	9.97029	9.70476	9.81799	9.20294
ILMN_1763875	11.3383	11.4691	11.0571	11.272	11.5142	10.9747	11.519	11.153	11.0227
ILMN_1781999	9.59116	9.45237	9.80625	9.5774	9.37751	9.64849	9.13192	9.6692	8.6222
ILMN_1669201	7.81226	8.10887	8.45746	7.65437	7.34094	8.24386	7.37814	7.56704	7.63518
ILMN_1810085	6.83599	7.21414	6.85326	7.32132	7.19542	7.06706	7.07495	7.02816	6.53366
ILMN_2262362	5.81836	6.10704	5.56636	5.82336	5.96961	5.76813	5.78479	5.79942	6.04657
ILMN_1743638	5.41261	5.85495	6.11551	5.57012	5.84097	5.70898	6.19672	5.36175	6.41902
ILMN_1658176	6.28191	5.59046	6.13203	6.03827	5.53852	5.77082	5.96716	5.90401	6.01985
ILMN_1695968	5.65279	5.25523	5.85537	5.60329	5.71741	6.11529	5.74897	5.68841	5.32778
ILMN_1779470	5.72329	5.67006	5.67682	5.69408	5.45355	5.62605	5.56433	5.6297	5.74701
ILMN_1680309	5.86953	5.16456	5.9631	5.5834	5.50537	5.57101	5.63345	5.39332	4.927
ILMN_1770031	7.83692	7.867	7.90667	7.86925	7.9118	8.00882	7.81606	7.73018	7.8542
ILMN_2338268	6.31673	6.20159	6.05158	6.38864	6.22412	6.12123	6.1075	6.27281	5.87302
ILMN_1753912	5.23741	5.42153	5.50789	5.07338	5.38796	6.21218	5.12306	5.34558	5.32001
ILMN_1737475	6.14066	5.99219	6.04759	6.10014	6.17698	5.90815	6.01519	6.04275	5.55021
ILMN_1745116	9.01138	9.01215	9.03388	9.11527	9.11098	9.03392	9.17115	9.21233	9.52216
ILMN_2318685	8.18228	8.22456	8.56983	8.48912	8.31448	8.43457	8.36395	8.40099	8.18422
ILMN_2245305	8.0474	8.00877	8.1209	8.28705	8.20136	8.09946	7.83335	8.20242	7.65129
ILMN_1707925	5.99256	5.411	5.47517	5.60591	5.29596	5.79232	5.17969	5.77155	5.88855
ILMN_1698311	5.26367	5.60666	5.61661	5.65876	5.7079	5.885	5.41281	5.57619	5.64669
ILMN_1785285	5.69462	5.5705	5.63055	5.93779	5.87767	5.39591	5.77514	5.78342	5.48361
ILMN_1794213	8.85162	8.41281	8.37459	9.07325	8.94366	8.62812	9.01223	8.93796	8.7132
ILMN_2227533	7.35382	7.48296	7.58574	7.33967	7.39596	7.75622	7.38205	7.5534	7.27697
ILMN_1769390	6.53546	6.52977	6.73344	5.91042	6.4568	6.59198	6.057	6.15826	6.89305
ILMN_2403446	6.2028	6.47435	5.85402	6.58227	6.71002	6.44334	6.31919	6.72613	6.37127
ILMN_1723662	6.82914	6.87416	6.47752	7.07824	6.98933	6.72583	6.82235	6.46198	6.33434
ILMN_1801767	5.93692	6.27405	6.0908	5.96111	5.88971	5.8296	5.79047	5.9637	5.6451
ILMN_1700633	6.30591	6.32263	6.56349	6.7231	6.60163	6.44566	6.53981	6.83246	6.07551
ILMN_1655702	10.1358	10.4994	10.8068	10.5475	10.1637	11.0241	10.2781	10.6753	10.8897
ILMN_1706344	7.68008	7.92554	8.08344	7.6585	7.5882	7.72845	7.5787	7.69958	7.4029
ILMN_1719498	6.14757	6.04702	6.19287	6.10226	6.00102	5.98829	5.57933	6.15632	6.09784
ILMN_1712707	7.56388	7.71926	7.42957	7.6007	7.68821	7.4566	7.88869	7.38639	7.9051
ILMN_1739081	5.48021	5.3597	5.99584	5.40716	5.65416	5.52343	5.6676	5.61857	5.47176
ILMN_2329958	8.39524	8.3925	8.46008	8.24548	8.50338	8.40805	8.53408	8.38369	8.71691
ILMN_1775944	6.99161	7.18238	6.97968	7.10536	6.98667	7.11124	7.06911	7.3331	6.8122
ILMN_1724497	9.60995	9.58218	9.7268	9.77158	9.37373	9.61198	9.26384	9.59506	9.71294
ILMN_1720988	7.12379	7.35292	7.50732	7.0808	6.99065	7.39274	6.60104	7.21557	7.43112
ILMN_1673639	7.16864	7.4687	7.1938	7.43735	7.16275	7.2877	7.33536	7.22613	7.40759
ILMN_1713732	9.98474	9.96585	9.79922	10.2073	10.4986	10.0259	10.3132	10.0916	10.4087
ILMN_1708922	5.92789	6.03579	6.00391	5.9643	5.94898	6.18211	5.93441	6.16989	5.85854
ILMN_2268241	5.61462	6.18189	5.82993	6.07037	6.3659	6.19448	6.29043	5.93024	5.93754
ILMN_1741628	5.25822	6.00748	5.76464	5.79406	5.57827	6.14007	5.54235	5.72157	5.75624
ILMN_1657870	5.73201	5.83195	5.93788	5.51468	5.99703	5.83703	5.7398	5.9133	6.05826
ILMN_2240003	5.57834	5.70383	5.73352	5.50569	5.54873	5.72333	5.75313	5.46104	5.39629
ILMN_1731610	5.70552	5.62108	5.43318	5.6779	5.86746	4.75866	5.45709	5.61213	5.67485
ILMN_1696682	5.83603	6.34665	5.76536	6.0464	5.79041	5.87867	6.19792	5.57898	5.58157
ILMN_2396672	5.38383	5.86563	5.3056	5.50831	5.45974	5.21855	5.52637	5.20081	5.41735
ILMN_1656940	8.35814	8.52738	8.69484	8.69355	8.64334	9.05061	8.46786	8.72501	8.55504
ILMN_1672878	10.1352	10.0437	9.49587	10.1301	10.4525	9.74707	10.3473	10.059	10.34
ILMN_1655114	5.95556	5.78311	5.86031	6.06725	5.35269	5.43347	5.79448	5.73373	5.65431
ILMN_1658083	7.9185	8.04489	8.02423	7.64348	7.69589	7.86595	7.51911	7.58455	7.73945
ILMN_1802096	7.85272	7.93992	7.25875	8.1117	7.96895	7.82873	8.0767	8.066	8.62337
ILMN_2367165	6.30262	6.63707	6.80996	6.73367	6.45112	6.97414	6.338	6.64418	6.27724
ILMN_1753370	5.81865	5.97603	5.57014	5.50208	5.83315	6.19097	5.90437	5.81757	5.72964
ILMN_1738921	8.32439	8.38639	8.32742	8.5813	8.60957	8.49704	8.74387	8.55141	8.01562
ILMN_1660199	9.64701	9.82708	9.99122	9.88967	9.8246	10.0068	9.94513	9.92262	10.3529
ILMN_2331636	9.36	9.81813	9.35629	9.20195	9.26015	9.28239	9.24428	9.22185	9.36636
ILMN_1772123	8.91135	9.34853	8.62959	8.8753	9.04189	8.64676	9.00092	8.86424	8.85339
ILMN_1687303	7.13107	7.04686	6.94784	7.15764	7.0037	7.08315	7.01507	6.91131	7.53518
ILMN_1761058	8.89757	8.93703	8.90354	9.03328	9.06637	9.09947	9.03301	9.0916	8.99404
ILMN_2225595	8.93928	9.08632	9.3357	8.94349	8.95424	9.11979	9.07013	8.9585	8.85584
ILMN_1724699	5.54363	5.4765	5.3946	5.17117	5.52151	5.37647	4.99066	5.55522	5.99678
ILMN_1775579	9.29742	9.30106	8.89872	9.32868	9.53264	8.93136	9.54619	9.18703	9.06894
ILMN_1778104	9.9046	10.0779	10.2957	9.77353	9.67917	9.94001	9.50842	9.84942	9.91066
ILMN_2053679	9.67212	9.81814	9.96299	9.56509	9.36066	9.8041	9.49197	9.71243	10.268
ILMN_1795104	6.14016	6.53613	6.39256	6.55092	6.35817	6.44581	6.31391	6.418	6.3108
ILMN_1740920	5.45548	5.90735	5.51967	5.4298	5.78818	5.70813	5.79581	5.78627	5.73248
ILMN_2263466	7.91212	7.58859	7.18698	7.94463	7.83029	7.56548	7.55933	7.41423	7.35277
ILMN_1806408	11.6345	11.5309	11.6616	12.0128	11.9952	12.0833	11.9355	12.1859	11.6486
ILMN_2352009	9.02101	8.96396	8.92812	9.30326	9.25435	9.1734	9.42141	9.29337	8.6515
ILMN_1808395	5.65567	5.74226	5.55642	6.0706	5.51025	5.9109	5.71888	5.91196	5.70309
ILMN_3236270	7.93538	8.08786	8.24596	7.84994	8.16324	8.1055	7.81202	8.15873	7.83652
ILMN_1800008	10.5772	10.552	10.4214	10.6478	10.6845	10.526	10.6622	10.6226	10.7113
ILMN_2133799	6.00212	6.05879	6.17328	5.44815	5.65294	6.80824	5.66455	6.5031	7.02034
ILMN_1708672	12.2726	12.3895	12.2298	12.1938	12.1245	11.9814	12.0791	12.0834	11.9263
ILMN_1665945	10.2435	10.4743	10.6889	10.2019	9.96649	10.4632	9.97791	10.3058	10.8478
ILMN_1676288	6.433	6.07491	6.2527	5.84012	5.88731	5.76764	6.07899	5.64141	6.06415
ILMN_1693250	6.44586	6.39303	6.38706	6.29632	6.39887	6.42074	6.12871	6.38992	6.34844
ILMN_1684271	8.99215	8.93702	8.87794	9.15709	8.98141	8.82686	9.0927	8.90113	8.69834
ILMN_1779685	5.5681	5.44549	5.37417	5.73151	5.71835	5.71918	5.6308	5.96991	5.69357
ILMN_1769694	6.56429	6.73473	6.60537	6.67721	6.89322	6.72221	6.46764	6.6609	6.77536
ILMN_1734479	5.88538	5.63831	5.9045	5.32505	5.61056	5.76991	5.63094	5.35063	5.76904
ILMN_3187680	6.81578	7.09763	7.11675	7.35192	7.1538	6.94946	7.2776	7.19034	7.06091
ILMN_1716480	8.47493	8.0389	7.87079	8.42288	8.30439	8.05093	8.13415	8.03723	7.58983
ILMN_3235340	6.59043	6.30798	6.83887	6.56367	6.50655	6.51035	6.59888	6.71006	7.51975
ILMN_1761000	5.25009	5.90532	5.66454	5.59326	5.14198	5.51028	5.6464	5.83787	5.36525
ILMN_3237774	6.46582	6.33224	6.40956	6.51808	6.15843	6.70814	5.92331	6.71707	6.61638
ILMN_1699636	8.98022	9.25221	9.48032	9.24816	9.19737	9.49604	9.19452	9.48503	9.11581
ILMN_2371379	12.4112	12.5529	12.0391	12.4814	12.569	12.3129	12.5588	12.2596	12.0099
ILMN_1749014	11.1377	11.4278	11.7243	11.2829	11.4964	11.4823	11.3552	11.3706	11.5007
ILMN_1771348	8.23353	8.02977	7.7687	7.99036	7.98999	7.7389	8.30626	7.90137	7.50833
ILMN_2134039	8.74848	8.90312	9.46368	8.60637	8.44092	9.33836	8.75526	8.95619	9.66259
ILMN_1750800	11.7848	12.0834	11.9352	12.1032	12.0099	12.0375	12.0777	11.871	12.0769
ILMN_1654861	7.59403	7.66663	7.80561	7.59406	7.60128	8.11386	7.51619	7.93654	7.77156
ILMN_2121389	5.85474	5.49704	5.70103	5.728	6.05926	5.95154	5.78381	5.79856	5.395
ILMN_1715543	7.92875	7.94277	7.97422	7.61888	7.72147	7.77037	7.55489	7.70237	7.47392
ILMN_1739594	5.72372	5.6124	5.78452	6.32929	6.34292	6.29603	6.37249	6.49169	6.15113
ILMN_2353978	5.44794	5.58517	5.61129	5.69417	5.73602	5.602	5.7627	5.78469	5.83289
ILMN_1716237	8.71128	8.29661	8.24482	8.74262	8.9284	8.34393	8.44901	8.56617	7.6539
ILMN_1764321	6.22791	6.01768	5.98883	5.72022	6.00107	5.84099	6.03061	5.85664	6.0016
ILMN_1740265	9.52831	9.62745	9.4472	9.57761	9.69442	9.5117	9.77324	9.66218	9.8085
ILMN_2332250	8.70653	8.23463	8.43036	8.63409	8.55448	8.58393	8.53946	8.47787	7.97544
ILMN_1679600	6.76642	6.55384	6.82461	6.7609	6.83418	6.99504	6.99543	6.84526	6.82074
ILMN_2367070	8.76797	8.6262	8.88319	8.88321	8.73005	8.92706	8.78374	8.98233	9.42071
ILMN_1658995	10.7428	10.6815	10.9654	10.8719	10.7278	10.8451	10.754	10.8371	10.7178
ILMN_1750158	7.85613	8.2	8.1002	8.08441	8.13493	8.02535	7.83769	8.02685	7.88581
ILMN_1685703	8.35391	8.51898	8.21715	8.45704	8.55598	8.37182	8.56551	8.61822	8.43217
ILMN_1743396	9.15114	8.9893	9.27405	9.15867	9.10122	8.87695	9.12451	9.00083	8.88116
ILMN_1669633	10.0303	10.1412	10.2844	10.0829	10.075	10.035	10.0911	10.2929	9.8962
ILMN_2344956	12.2526	12.205	12.2451	12.2339	12.2583	12.2368	12.1402	12.2759	12.264
ILMN_2104830	8.79321	8.66279	8.27147	8.86101	8.88347	8.01891	8.72242	8.80998	8.30145
ILMN_2234343	7.56662	7.5702	7.34005	7.74243	7.76502	7.59284	7.7529	7.70811	7.47158
ILMN_1706598	7.91328	8.11629	8.11439	7.63621	7.4991	8.01985	7.89312	8.09066	7.86961
ILMN_2306955	7.92587	8.18177	8.26432	7.9381	7.9426	8.05003	8.00612	8.17896	8.04157
ILMN_1758323	6.89441	6.89939	6.93766	6.56435	6.24846	6.62991	6.20736	6.95534	6.81809
ILMN_1728331	5.69524	5.63319	5.38934	5.8005	5.80072	5.63759	5.12798	5.80966	5.96969
ILMN_2351906	6.36878	5.66155	5.44189	5.76161	5.97874	6.11248	5.96896	5.77827	5.77312
ILMN_1705637	5.45974	5.32532	6.00545	5.54111	5.44127	5.32108	5.22112	5.45167	5.52018
ILMN_1666690	5.09634	5.4534	5.77318	5.70289	6.08772	5.74167	5.91867	6.04269	6.31609
ILMN_2227011	5.3861	5.54005	5.59636	5.46451	5.50798	5.46924	5.70772	5.24055	5.54435
ILMN_3236756	7.7714	7.28225	7.78157	7.73279	7.32992	7.86092	7.43862	7.72935	7.5785
ILMN_1716832	5.74489	5.40345	5.88084	5.9239	5.82773	5.65505	5.80495	5.59594	5.47887
ILMN_1684585	7.16094	7.62189	7.82694	7.30948	7.32007	7.974	7.30938	7.74074	8.83084
ILMN_2360705	11	11.0838	11.058	11.0445	11.1671	11.0648	11.1642	11.0591	11.0369
ILMN_1654414	8.34815	8.25045	8.38828	8.44466	8.67186	8.28519	8.18131	8.30431	7.62353
ILMN_1666096	8.7061	8.91238	9.03595	8.94069	8.94112	8.97142	8.8321	8.82198	8.90235
ILMN_2391458	9.34663	9.62486	9.60136	9.27745	9.40615	9.32706	9.13045	9.02484	9.00528
ILMN_2285506	5.66292	6.60896	6.41877	6.11948	6.20233	6.23342	5.92847	5.82263	5.98644
ILMN_1683598	10.9127	11.4309	11.3515	10.5592	10.8155	11.3345	10.8872	10.7985	12.0285
ILMN_2273911	6.06893	5.43818	5.61319	5.47411	5.63719	5.58312	5.78506	5.32907	5.73226
ILMN_1737418	5.04341	5.66005	5.3571	6.04019	5.38984	5.54357	5.35712	5.0098	5.60022
ILMN_1765912	4.80738	5.39108	5.64853	5.53476	5.43077	5.71648	5.84972	5.53885	5.38826
ILMN_1746128	5.18437	5.32158	5.98271	5.53827	5.38264	5.5833	5.24164	5.57475	5.31751
ILMN_1685952	5.30145	5.4731	5.42848	5.42385	5.4491	5.52091	6.04482	5.54581	5.54189
ILMN_1771084	5.85716	5.74647	6.00276	6.00156	5.90155	5.78658	5.56284	5.80483	6.074
ILMN_1752269	5.78635	6.00904	6.0871	5.57585	5.31752	5.68261	5.69252	5.74398	5.68244
ILMN_1697510	7.06146	7.26145	7.09608	7.11053	7.25291	7.09951	7.03992	6.76625	6.97994
ILMN_2336595	10.7233	10.8187	10.406	10.9459	11.0309	10.7719	10.9182	10.7848	11.106
ILMN_1714197	10.9542	10.9329	10.7021	11.0017	11.1431	10.9029	11.1439	10.8876	11.1271
ILMN_1742859	5.5031	5.4159	5.90863	5.97502	6.08043	5.37693	5.62814	5.4446	5.42637
ILMN_1659885	6.02603	5.83968	5.80515	5.95408	6.28549	5.9061	6.11301	5.94709	5.73287
ILMN_1671703	12.2509	12.1349	11.9525	12.5388	12.6263	12.2352	12.5742	12.4146	12.463
ILMN_2152131	14.2621	14.2285	13.9403	14.3488	14.3543	13.8997	14.3125	14.1247	13.6695
ILMN_1777296	14.4192	14.4505	14.1086	14.5287	14.4366	14.1547	14.4908	14.228	13.7116
ILMN_2038777	14.2995	14.2262	13.9667	14.3959	14.2409	14.016	14.0606	14.2097	13.6998
ILMN_1658660	6.7786	7.12463	7.15979	9.82612	9.26495	9.50486	9.33697	9.51199	9.16237
ILMN_2053178	14.2268	14.0785	13.7826	14.3679	14.0849	13.8893	14.4183	14.0275	13.5685
ILMN_1704961	14.4711	14.1764	14.1587	14.6883	14.571	14.1169	14.4507	14.442	13.7106
ILMN_1795325	13.9892	13.8214	13.5878	14.0634	13.9227	13.4961	14.1264	13.8178	13.5086
ILMN_1749297	10.2067	10.3286	10.2307	9.93263	10.1535	9.94067	10.1879	10.1242	10.192
ILMN_2328280	9.48859	9.63018	9.73609	9.1373	8.82042	9.19195	9.01283	9.2158	9.74488
ILMN_1704078	5.10026	5.57365	5.69898	5.32369	5.5365	5.59102	6.03973	5.80331	5.74011
ILMN_2232177	12.4847	12.8457	12.6627	12.8468	12.8226	12.586	12.8927	12.6118	12.4517
ILMN_1665691	5.66337	5.4603	5.18188	5.67955	6.03642	5.63577	5.62375	5.9288	5.59551
ILMN_1725534	10.2162	10.5978	10.6449	10.2732	10.3092	10.5773	10.2215	10.6181	10.4196
ILMN_1798254	10.3406	10.494	10.329	10.2234	10.335	10.1297	10.4621	10.4799	10.5336
ILMN_1792314	9.91679	9.70119	9.44023	10.2418	10.3225	9.76969	10.132	9.96153	9.78808
ILMN_1695821	9.27861	9.42669	9.68489	9.48955	9.25513	9.52204	9.344	9.49551	9.21827
ILMN_2388605	11.8011	11.9579	12.1269	11.8043	11.9829	11.8302	11.7379	11.8341	11.5827
ILMN_1657153	8.52851	8.80463	9.18899	8.3768	8.47291	8.93802	8.37177	8.60409	10.8618
ILMN_2260392	6.3236	6.63979	6.17345	6.33189	6.67766	6.69132	6.52958	6.47046	6.03698
ILMN_2346451	5.54172	5.31251	5.3068	5.72335	5.67483	5.84191	5.67939	5.35144	5.82121
ILMN_1787513	6.57096	6.63424	6.57318	6.69759	6.5855	6.32515	6.57332	6.44582	5.86166
ILMN_1652594	7.03999	7.22507	7.30521	7.18165	7.2851	7.09635	7.14758	7.31161	7.11809
ILMN_1697585	8.63337	8.91043	9.17019	8.51277	8.60876	9.23469	8.61754	8.86325	9.4416
ILMN_1689162	7.88524	8.01132	8.15537	7.88754	7.91046	8.07914	7.63131	7.97429	7.88997
ILMN_1815392	6.50319	6.31682	6.52939	6.75293	6.30664	6.4923	6.50367	6.45179	6.5887
ILMN_1760490	9.9434	10.384	10.3596	10.784	10.6278	10.9261	10.6696	10.8704	11.3684
ILMN_1786544	5.4815	5.65154	5.30402	5.79676	5.83291	5.56055	5.69276	5.88992	5.93107
ILMN_2243308	9.03145	8.97268	8.91407	8.90593	9.08825	8.8676	9.00489	9.06048	8.69979
ILMN_1670912	5.86861	6.21927	6.58604	5.54548	5.73232	6.11205	5.98246	5.86256	6.04169
ILMN_2152711	6.41215	6.42876	6.36195	6.16085	6.32972	6.21777	6.28728	6.48515	6.89489
ILMN_1807493	6.98852	7.41699	7.11322	7.14548	7.07007	7.26717	7.33921	7.27247	6.97656
ILMN_3250257	9.95999	9.95499	9.49979	10.0433	10.2534	10.0091	10.3287	9.91901	10.0227
ILMN_1683883	8.55561	8.19051	8.35246	8.69735	8.63832	8.673	8.53334	8.69475	7.88727
ILMN_2319825	7.55905	7.51951	7.43682	7.29025	7.68063	7.4614	7.60545	7.2564	7.37952
ILMN_1694233	7.95219	7.94192	8.23387	7.93818	8.14671	8.16434	8.05281	8.05955	8.04846
ILMN_1697550	5.92358	5.73107	6.03491	6.22385	5.91231	6.01383	6.08771	6.16139	6.39302
ILMN_2158705	8.69122	8.94771	8.98949	8.87276	8.67958	8.81332	8.69875	8.90582	8.74456
ILMN_1803686	7.75264	7.82282	7.48194	8.60696	8.59413	8.29199	8.60221	8.3784	8.05056
ILMN_1725043	6.83463	6.82212	6.98251	6.76645	6.86488	7.13191	6.83009	7.00942	6.9059
ILMN_2148360	5.5848	5.95745	6.54159	6.19942	5.66727	6.15733	6.0588	6.01071	6.96171
ILMN_1718946	8.62383	8.72115	9.18866	8.42688	8.39224	9.01204	8.41138	8.81455	9.04351
ILMN_1726266	5.87114	5.98599	5.80279	5.76691	5.76624	5.92323	6.1467	5.91627	5.95559
ILMN_1705689	6.17594	6.14762	6.21687	6.496	5.92044	5.89169	6.22468	5.5832	6.27064
ILMN_1785393	5.95386	5.87025	5.60769	5.23256	6.03877	5.71595	5.90686	5.66291	5.85027
ILMN_2384544	7.78627	8.01328	8.58508	7.99329	7.68231	8.2204	7.48673	7.90457	8.17815
ILMN_1756920	10.4317	10.3859	10.0948	10.5496	10.6098	10.2243	10.6392	10.3145	10.4416
ILMN_1799728	7.17685	6.98927	7.21611	7.24665	7.129	7.09361	7.19925	7.10446	7.15211
ILMN_1751500	6.1984	6.72625	6.74229	6.76005	6.50224	6.44085	6.48585	6.42979	6.16457
ILMN_2121068	8.54147	8.84768	8.68335	8.61943	8.9887	8.78798	8.76965	8.71668	8.55933
ILMN_1765779	6.85134	7.07845	6.92564	6.64569	7.04651	6.63655	6.74695	6.95317	6.46908
ILMN_1713751	8.52326	8.49478	8.01569	9.85357	9.83521	9.06772	9.56775	9.61607	9.33674
ILMN_1662675	6.18823	5.83993	6.02988	6.04632	5.90875	6.06384	5.98631	5.59818	6.05176
ILMN_3241313	5.82485	5.58257	5.47638	5.61526	5.39767	5.45726	5.94309	5.4281	5.0342
ILMN_1664631	5.61572	5.51117	5.37861	5.316	5.74709	5.34299	5.977	5.27608	5.64928
ILMN_2194158	5.41485	5.75127	5.63317	5.72936	5.6955	5.49673	5.64839	5.38399	5.30543
ILMN_1798045	5.75352	5.47989	6.02358	5.31832	5.36966	5.69358	5.97637	5.3041	5.6729
ILMN_1703383	5.97884	5.76898	5.70877	6.02131	6.08313	5.45061	5.61519	5.8581	5.60167
ILMN_1671297	5.72012	5.29844	5.13448	5.6807	5.70201	5.36036	5.95414	5.57304	5.53231
ILMN_1669486	5.41794	5.42961	5.50938	5.74564	5.41379	5.36148	5.66398	5.63103	5.51304
ILMN_2143210	5.96034	5.48824	5.21154	5.60557	6.26684	5.65987	5.43836	5.52285	5.62302
ILMN_1750294	5.80366	5.48667	5.29377	5.48011	5.88519	5.10099	5.51823	5.40362	5.70949
ILMN_1727524	9.49591	9.62563	9.8241	9.62587	9.83262	9.66265	9.30889	9.60826	9.10775
ILMN_1673566	11.8563	12.1533	11.8484	10.8283	10.7518	11.2824	11.035	11.3093	11.0513
ILMN_1873412	5.80576	5.58197	5.70455	5.35864	5.8305	6.01878	5.74503	5.33639	5.72421
ILMN_1683781	5.99294	5.63671	5.23286	6.01197	6.14536	6.02616	5.86307	5.88436	5.63172
ILMN_1739872	5.16229	5.42017	5.77694	5.45069	5.80626	5.69081	5.32497	5.81439	5.79096
ILMN_1656171	5.84131	5.85154	5.38676	5.77974	5.34288	5.44057	6.24001	5.94096	5.55474
ILMN_1796628	7.44679	7.80944	7.57842	7.7229	7.69326	8.08974	7.55263	7.94432	7.45151
ILMN_1811765	7.22512	7.04809	7.3272	7.25892	6.63236	7.1332	7.01892	7.18892	6.6306
ILMN_1651717	5.43263	5.46474	5.47317	5.10399	5.42248	5.44267	5.57149	5.2647	5.18556
ILMN_1703803	5.78567	5.50963	5.43925	5.69613	6.08226	5.61246	5.33568	5.44059	5.48362
ILMN_1681886	5.90949	6.26503	6.41998	5.91913	6.04881	7.31014	5.91587	6.08226	6.68951
ILMN_1767362	6.71025	7.05212	6.63667	7.46957	7.57119	7.29652	7.47635	7.27191	7.3955
ILMN_1672403	8.61242	8.46558	8.28815	8.80443	8.60612	8.57908	8.29229	8.60769	8.18369
ILMN_1684919	5.89735	5.6849	5.6941	5.87599	6.21795	6.0192	5.69222	5.78803	5.6476
ILMN_1727084	5.5358	5.84255	5.97499	5.45948	5.64894	5.51827	5.81981	5.584	5.82752
ILMN_1705250	6.18026	6.67902	6.14611	6.2755	5.90959	6.26148	5.80008	6.14514	6.54947
ILMN_1722621	5.46222	5.42445	5.51974	5.12604	5.50957	5.52266	6.00729	5.71883	4.93686
ILMN_1798690	6.13743	6.06079	5.99893	5.73588	5.69603	6.00519	5.45174	5.88549	6.05429
ILMN_1687035	7.925	7.88619	7.01817	8.08074	8.09131	7.71512	7.93166	7.7622	7.99624
ILMN_1762294	7.06615	6.97705	6.9343	7.02698	7.05022	7.17278	7.04101	7.15883	7.35213
ILMN_1793040	6.54502	6.2208	6.62853	6.43121	6.59609	6.4663	6.35136	6.56098	6.5772
ILMN_1763000	5.28975	5.46696	5.51675	5.35086	5.74426	5.80294	5.5028	5.89186	5.74676
ILMN_1776777	10.8561	11.0488	10.7162	10.7792	10.9601	10.6132	10.973	10.8556	11.0684
ILMN_1706963	5.99427	5.74465	5.28561	5.66089	5.92612	6.1939	5.49776	5.6793	5.30393
ILMN_2320964	9.13218	9.16215	9.19406	8.94577	8.82064	8.94137	8.75468	8.86329	8.21842
ILMN_1697628	7.59931	7.86498	7.93301	7.76789	8.11667	7.74252	7.50819	7.92985	7.22577
ILMN_2319326	9.05207	9.24489	9.2818	9.07979	9.18232	9.2189	9.10506	9.16474	8.46751
ILMN_1657442	8.97594	9.03472	9.16525	9.42851	9.38723	9.20872	9.43565	9.26979	8.87753
ILMN_1679797	11.5762	11.7317	11.8396	11.5705	11.6225	11.691	11.5596	11.7879	11.7195
ILMN_1749493	5.27081	5.13983	5.43624	5.67676	5.98852	6.2216	5.75555	5.42478	4.95586
ILMN_1657139	8.11161	8.27756	8.49832	8.154	8.02453	8.39655	7.78048	8.04075	7.5414
ILMN_3245693	6.56864	6.39645	6.53763	6.05316	6.33468	6.64345	6.58425	6.46714	6.05815
ILMN_1806275	6.2964	6.24102	6.30107	6.65227	6.35855	6.59606	6.48105	6.69441	6.265
ILMN_1698777	6.41426	6.45332	6.56705	6.1915	6.3086	6.58443	6.201	6.22034	6.32366
ILMN_1663132	7.35525	7.37796	7.09205	7.33481	7.05723	6.86051	7.36488	7.09032	6.91824
ILMN_1700349	7.08135	7.33746	7.35418	7.23484	6.95716	7.43961	6.74009	7.10491	6.58887
ILMN_1761309	6.60978	6.38354	6.50196	6.20043	6.43216	6.28426	6.30604	6.44287	6.18424
ILMN_1676893	10.18	10.3433	10.3454	9.99604	10.0676	10.2941	10.1387	10.0956	10.1357
ILMN_1708588	5.94522	5.5619	5.78828	5.83863	5.84602	5.72418	5.90264	5.21501	6.03127
ILMN_2311674	7.10421	7.10845	7.82398	7.04623	6.70398	7.6222	6.62628	6.84125	6.76718
ILMN_1685156	7.83585	7.99193	8.26297	7.85126	7.81936	8.2858	7.68499	7.88633	7.52035
ILMN_1655935	7.41995	7.40113	7.37847	7.62158	7.43324	7.59077	7.39921	7.48484	7.47054
ILMN_1654287	7.60426	7.95143	7.55353	7.52984	7.55569	7.83219	7.4637	7.89779	7.70483
ILMN_2356786	7.76496	7.82763	8.00351	7.47303	7.19662	8.00927	7.30421	7.80406	7.55108
ILMN_1759252	11.8455	12.0391	11.8087	11.8718	11.9669	11.8645	11.9014	11.7941	11.9015
ILMN_1678501	5.2271	5.73749	5.55143	5.50522	5.53475	5.556	5.52056	5.88839	5.89916
ILMN_1787378	5.8005	6.07802	6.34416	5.6476	5.87231	6.21773	5.81888	6.18833	6.35288
ILMN_1814526	9.66661	9.87913	10.0479	9.66154	9.45664	10.3158	9.55995	9.91312	11.1409
ILMN_2311278	9.67922	9.86986	10.046	9.76786	9.65139	9.64946	9.37939	9.82083	9.45377
ILMN_1764309	10.8488	10.8477	10.6649	11.1068	11.0093	10.8635	10.978	10.9518	11.005
ILMN_1811598	6.80363	7.28283	6.99504	6.8372	6.8959	7.14598	6.56771	6.83182	6.95828
ILMN_1740717	5.57573	5.28086	5.38212	5.53125	5.60366	5.47164	5.3292	5.65492	5.6973
ILMN_1738604	8.0802	8.33569	8.38224	7.88979	7.86437	8.02049	7.86687	8.15705	7.79701
ILMN_1691175	5.64676	5.78817	5.63651	5.42161	6.13827	5.61085	5.95153	5.54036	6.02671
ILMN_2223359	5.73031	5.44615	5.26578	5.74602	5.21234	5.93881	5.62025	5.51232	5.60374
ILMN_1702858	5.95133	6.02857	6.00399	6.18549	6.52511	6.22501	6.12358	6.52083	6.49975
ILMN_2363634	6.0667	5.55155	5.75326	5.97391	6.14721	6.16596	5.80222	5.75915	5.89476
ILMN_1813975	5.91435	6.11004	6.27296	5.90341	5.84522	6.40878	6.11632	6.08673	8.07261
ILMN_2096322	8.41759	8.60834	8.53064	8.61848	8.54892	8.62352	8.27126	8.28306	9.02221
ILMN_1688322	9.27832	9.40272	9.56023	9.14479	9.03484	9.4093	8.90033	9.05359	8.60956
ILMN_2224833	9.89121	10.1486	9.86201	10.0597	10.2869	9.84103	10.2184	10.1867	9.93701
ILMN_2358626	10.0746	9.89675	10.084	10.0168	9.9611	10.154	10.0883	10.0789	10.1089
ILMN_1768062	7.14562	6.57338	6.52975	6.95671	7.23567	6.60878	7.26482	6.86436	6.42813
ILMN_1801020	8.51866	8.32866	8.00477	8.53794	8.4769	8.42546	8.50892	8.48935	8.16189
ILMN_1708934	14.2114	14.0426	14.0155	13.9871	14.043	13.8896	14.1813	13.8219	13.6015
ILMN_1702933	6.12586	6.04013	5.77338	5.97276	5.86765	6.0023	5.5663	6.05698	6.17127
ILMN_1657993	8.39415	9.02495	9.15346	8.62687	8.67769	9.1161	8.58506	8.79111	9.68023
ILMN_1666019	6.29306	6.68455	6.63954	6.29827	6.47705	6.89946	6.40355	6.14446	6.03967
ILMN_2080751	8.70815	8.73541	8.5042	8.48178	8.52747	8.27791	8.59624	8.45407	9.01416
ILMN_1690352	9.39573	9.52635	9.7676	9.09087	9.36544	9.46548	9.18601	9.43331	9.77681
ILMN_1747227	7.25908	7.39622	7.00099	6.95135	7.26626	6.77092	7.1446	6.6221	7.0498
ILMN_1807372	5.48881	5.48032	5.60518	5.9203	5.83259	5.26759	5.5942	5.93739	5.86101
ILMN_1703946	10.2498	10.2756	10.2627	10.0653	10.0139	10.2558	10.078	10.0884	10.1906
ILMN_1733259	5.60158	5.50806	5.73498	5.92931	5.34235	5.31908	5.62981	5.4836	5.51453
ILMN_1793959	8.9271	8.95497	8.66041	8.7011	8.84404	8.54154	9.12609	8.7947	8.67425
ILMN_1794512	5.69318	5.72345	6.03888	5.4317	5.73043	5.58147	5.55236	5.4985	5.62571
ILMN_1760335	6.85365	6.76976	6.87519	6.96855	6.68096	7.04976	6.62489	6.91439	6.70169
ILMN_1788530	5.77303	5.59249	5.74125	6.1381	5.74215	6.08645	5.82392	5.78566	5.77095
ILMN_1811480	9.75432	9.59881	9.01363	9.59808	9.56327	9.05717	9.83222	9.46219	9.03551
ILMN_1780551	5.69693	5.32479	5.35073	5.60842	5.55731	5.52682	5.54111	5.34989	6.04935
ILMN_1709167	5.04156	5.46125	5.30937	5.27361	5.35259	5.63274	6.11604	5.38283	5.11791
ILMN_1679754	5.11477	5.50433	5.18872	5.72767	5.86608	5.54097	5.71605	5.49441	6.0105
ILMN_1659371	5.85649	6.00459	6.08289	6.53385	6.23237	5.86683	5.93052	6.26854	6.69926
ILMN_1677868	5.84556	6.36293	6.24268	6.40229	6.52836	6.20002	6.27052	6.10722	6.85944
ILMN_1695590	6.61246	6.77103	6.58844	5.95022	6.54958	6.43978	5.99615	6.29339	6.50131
ILMN_3307926	9.56615	9.70958	9.65918	9.55776	9.64165	9.77015	9.57734	9.61553	9.9833
ILMN_2389013	9.17106	9.32437	9.40176	9.45341	9.19345	9.42144	9.33888	9.36579	8.97287
ILMN_1760143	11.3495	11.4333	11.3421	11.6472	11.3183	11.5971	11.2439	11.4924	11.254
ILMN_1790757	11.73	11.862	11.6969	11.8225	11.9835	11.6665	12.1288	11.9298	11.6492
ILMN_2092664	10.3988	10.389	10.5968	10.2679	10.223	10.3853	10.1389	10.3142	10.4256
ILMN_1778796	8.88207	9.31848	9.42906	8.8933	8.60832	9.32848	8.358	8.77656	9.61989
ILMN_1749804	5.59612	5.64053	5.53843	5.75892	5.67999	5.35865	5.37715	5.95006	5.55487
ILMN_1720235	8.1945	8.17772	8.42652	8.4747	8.35699	8.69452	8.3586	8.49199	8.2949
ILMN_2240009	6.8196	6.90997	6.56322	6.96065	6.51591	6.63456	6.96425	6.90007	6.95137
ILMN_1736178	7.69751	7.9815	7.65912	8.03365	7.49282	7.98538	7.49827	7.86957	7.53262
ILMN_1803376	8.2305	8.34441	8.24572	8.32785	8.55879	8.4489	8.3742	8.29248	8.59077
ILMN_3240321	7.90619	8.10817	8.12246	7.67725	7.86299	7.97966	7.59382	7.45743	7.54212
ILMN_1712944	11.0516	11.3001	11.5772	11.2033	11.096	11.321	11.1018	11.285	11.1999
ILMN_2333107	9.77487	10.0023	10.1817	9.93146	9.50151	9.87176	9.65871	10.0417	9.53168
ILMN_1707958	6.07801	5.68013	5.63135	5.69116	5.99742	5.8701	5.69607	6.0292	5.47814
ILMN_1660424	5.34402	5.90304	5.43755	5.45039	5.28907	5.31531	5.08791	5.61074	5.52595
ILMN_1701998	8.63192	8.5367	8.76512	9.09961	9.50519	8.93693	9.23827	9.02848	9.26098
ILMN_1651235	5.41454	5.60904	5.73496	6.06005	5.86704	5.26434	5.67616	5.73109	5.34696
ILMN_1694140	7.28552	6.90437	6.98792	6.64733	6.42162	6.30674	7.0715	6.80587	6.42499
ILMN_1702696	5.2081	5.23257	5.63747	5.46177	5.85772	6.09198	5.5398	5.73134	5.21659
ILMN_2084562	5.48655	5.4709	5.7034	5.65337	5.8758	5.62351	5.49079	5.73907	5.54299
ILMN_1673119	6.19522	5.95142	5.82067	6.00502	5.74751	6.17367	5.99974	5.97379	5.76931
ILMN_2129015	6.64032	6.82758	7.39121	6.74521	6.77389	7.03534	6.86697	6.73638	6.52181
ILMN_1708502	9.22454	9.44305	9.3098	9.25757	9.59593	9.45715	9.4532	9.66898	9.80378
ILMN_1705447	6.9264	6.8671	6.81896	6.9558	6.86332	7.06936	6.64231	7.0923	6.34529
ILMN_2295698	5.22399	5.52918	5.27537	5.46919	5.76071	5.26289	5.79783	5.43796	5.64742
ILMN_2066124	9.98052	10.1261	9.66138	9.83294	9.93257	9.5815	10.0087	9.64535	9.69963
ILMN_2095653	5.93	5.80164	5.7286	5.97287	5.58133	5.54758	6.39221	5.41767	5.7174
ILMN_1707551	8.76705	8.75787	8.6773	8.97645	8.95469	9.0131	8.88782	8.90378	8.50266
ILMN_2402766	8.54394	8.64341	8.65352	8.5087	8.58041	8.45095	8.41014	8.29863	8.02516
ILMN_1767722	6.28879	5.77219	6.1758	5.66911	5.82741	6.15319	5.85237	6.04593	5.62724
ILMN_2342841	6.20361	6.67442	7.00064	6.26487	6.42057	6.70236	6.54726	6.60818	7.88988
ILMN_1802631	7.8521	7.86687	8.05847	7.77154	7.71361	8.06509	7.80388	8.05132	8.27028
ILMN_2245223	5.68601	5.62188	5.52945	5.36059	5.69815	5.6202	5.37622	5.0412	5.46555
ILMN_1735591	5.64611	5.62005	5.56995	5.95931	5.73243	5.1692	5.52211	5.26022	5.69642
ILMN_2362126	5.72038	6.22725	6.4531	5.88037	5.92839	6.2089	5.76509	6.10215	6.00038
ILMN_2269136	8.65554	8.44543	8.36576	8.70982	8.72289	8.61265	8.47949	8.45786	8.33453
ILMN_3239130	6.0054	6.48272	6.29048	6.1263	6.12651	6.52207	6.30792	6.65386	5.96554
ILMN_3242883	7.44009	7.37827	7.8418	7.60157	7.7375	8.32514	7.60062	8.13113	7.50911
ILMN_1887648	5.65708	5.09994	5.29462	5.22037	5.79395	5.4941	5.6335	5.38046	5.61219
ILMN_2308689	9.45478	9.50279	9.4771	9.61901	9.44036	9.53423	9.42216	9.45312	9.15177
ILMN_2290776	6.3759	6.51865	6.54717	6.38897	6.2417	6.86561	6.18428	6.34998	6.10065
ILMN_1729777	5.95989	5.39501	5.54584	5.21352	5.67823	5.63423	6.04822	5.69005	5.34949
ILMN_2257015	5.56716	5.59231	5.90875	5.89876	5.80908	5.54165	6.00543	5.89572	5.51554
ILMN_3181215	7.32628	7.22452	7.55783	6.89432	6.9745	7.31843	6.92078	7.00897	7.07406
ILMN_3260345	7.01541	7.04562	7.25555	6.84609	6.8653	7.35663	6.75082	7.24587	8.32726
ILMN_1703228	6.47631	6.5978	6.27195	6.22305	6.36075	6.0742	6.06649	5.99865	6.36253
ILMN_2064917	8.96798	8.9249	8.77898	8.72033	8.76731	8.87122	8.92118	8.99938	8.94607
ILMN_1776153	6.75911	6.67079	6.64952	6.79316	6.80478	6.61445	6.75837	6.8911	6.50116
ILMN_1772645	8.83253	8.96339	8.78568	8.81797	8.99566	8.70209	8.97855	8.89184	9.06025
ILMN_1775082	5.30337	5.30446	5.64463	4.63813	5.74333	5.53425	5.47489	5.31268	5.2684
ILMN_1680343	5.66084	5.60567	5.5882	5.25255	5.74542	5.64192	5.35303	6.24155	5.87831
ILMN_2371825	9.57741	9.84885	10.0879	9.52012	9.40261	10.0159	9.48677	9.83929	10.3684
ILMN_1717468	5.92894	5.6694	5.18265	5.49814	5.47231	5.64775	5.67981	5.94447	5.59522
ILMN_2274377	5.641	5.14534	5.29017	5.63642	5.71878	5.69449	5.01246	5.8895	5.37412
ILMN_1750235	5.88428	5.75094	5.81415	5.56208	5.72613	5.67383	5.93401	5.52305	5.46593
ILMN_1664006	7.72639	7.32911	8.00736	7.34458	7.30849	7.83018	7.3548	7.44576	8.18132
ILMN_1707169	6.1341	6.37095	6.31795	5.94591	6.05572	6.29683	5.72421	6.30695	5.85759
ILMN_1679520	8.73009	9.03939	9.49025	8.61072	8.51392	8.98434	8.45644	8.91258	8.18256
ILMN_1732176	8.3086	7.98571	8.22334	8.01255	7.8902	8.17503	7.87851	7.91394	8.06616
ILMN_1681081	7.87218	8.06512	8.10375	7.97508	7.96744	8.06317	7.63304	7.93588	7.23372
ILMN_2377430	9.11285	9.27364	9.40548	9.0116	9.13768	9.29464	9.0476	9.08708	9.0099
ILMN_1661373	6.42405	6.02138	6.32533	5.47094	5.64081	5.72959	5.48195	5.52634	5.98324
ILMN_2288175	5.35694	6.17427	5.25915	5.58488	5.36769	5.46326	5.57053	5.49931	5.29018
ILMN_1654010	6.45406	6.6896	6.75722	6.62425	6.18361	6.37746	6.03349	6.49854	6.3758
ILMN_1730504	7.08217	7.43532	7.33308	7.33668	7.47969	7.90588	7.43243	7.54829	7.89329
ILMN_1662049	9.06961	9.27356	9.27553	8.53957	8.83409	8.48641	8.69596	8.79128	8.29398
ILMN_1740752	6.42546	6.27702	6.51047	6.50582	6.6959	6.60157	6.84967	6.41936	6.27055
ILMN_1794875	6.20259	6.6612	6.80608	7.01343	7.00683	7.82072	6.58716	6.38634	6.49905
ILMN_1698209	9.13404	9.42883	9.47433	9.83217	9.94795	9.75685	9.92054	9.73221	9.90014
ILMN_1814151	5.83153	5.71028	5.9586	5.77206	5.81797	5.67034	6.00191	5.83874	6.10978
ILMN_2050246	5.45421	5.56899	5.16104	5.51288	5.92695	5.42136	5.35805	5.75815	5.5901
ILMN_1728787	5.4897	5.42812	5.58876	5.63919	5.97647	5.8027	5.97425	5.68563	6.15872
ILMN_1770454	7.98484	8.06726	8.02271	7.49199	7.80611	8.13454	7.54816	7.9849	7.57888
ILMN_1718071	6.19436	6.34409	6.41396	5.98133	6.19039	6.43425	6.21559	6.40098	6.54309
ILMN_1814327	5.73723	5.84522	5.8264	5.8576	5.70856	6.00235	5.76375	6.09988	5.80337
ILMN_2341343	5.70191	5.71672	5.69471	6.10281	5.87365	6.11212	6.01555	6.01794	5.89672
ILMN_1775634	5.11591	5.65782	5.52157	5.59822	5.50685	5.38739	5.94449	5.6666	5.42279
ILMN_1802458	8.43938	8.32736	8.43743	8.54243	8.41006	8.61754	8.329	8.53498	8.33878
ILMN_2307656	8.28941	8.04739	8.46802	8.41065	8.34976	8.41503	8.14582	8.5382	8.35264
ILMN_1757807	5.79466	5.36493	5.35459	5.85409	5.55004	5.4363	5.60062	5.77363	6.00096
ILMN_1673529	7.7305	7.48376	7.42081	7.36598	7.60501	7.53456	7.57734	7.55402	7.49378
ILMN_1686370	5.90113	6.11694	6.35246	6.08043	6.19179	6.43002	6.38232	6.48711	5.71508
ILMN_1809139	9.02984	9.42753	9.40274	9.18037	9.07669	9.55659	8.83251	9.08118	9.21392
ILMN_1747504	9.17088	9.1094	9.48958	9.46188	9.56685	9.45446	9.2248	9.55289	9.1885
ILMN_1657862	11.5889	11.7303	11.7064	11.8168	11.6323	11.6826	11.5994	11.7123	11.5939
ILMN_1770412	11.2909	11.4591	11.4799	11.7001	11.7635	11.8018	11.6002	11.7942	11.46
ILMN_1712786	6.32208	6.10916	5.78613	6.26323	6.29602	6.32145	5.88429	6.27403	5.96576
ILMN_1791006	7.53589	7.56924	7.84522	7.27918	7.61284	7.71108	7.38691	7.35892	7.66347
ILMN_1714567	11.5909	12.2123	11.25	11.6663	11.7282	11.7671	11.2718	11.9591	11.8086
ILMN_1792495	7.8138	8.24864	7.43527	8.17263	8.0502	7.55153	8.19403	7.76843	7.25838
ILMN_1752159	8.76645	8.81387	8.94504	8.73776	8.46476	8.85318	8.54138	8.866	8.87323
ILMN_3243156	8.25045	8.79389	8.14633	8.5045	8.45759	8.7469	8.26024	8.54764	8.19268
ILMN_1812640	11.2185	11.5112	11.2509	11.805	11.9481	11.8787	11.9963	12.0314	12.0064
ILMN_2162799	8.65402	8.90449	9.24159	9.78277	9.63671	9.80115	9.17669	9.59274	9.59174
ILMN_1703617	10.3131	10.2386	10.3524	10.3237	10.027	10.146	10.2259	10.117	9.64619
ILMN_1798308	7.95873	7.80808	8.32582	8.34004	8.17085	8.90903	7.92838	8.75948	8.36935
ILMN_1696512	6.08072	5.97111	5.91766	6.04635	5.45237	5.90423	5.81978	5.77299	6.61483
ILMN_2164164	5.62047	5.33007	5.55509	5.64012	5.91206	5.29107	5.78211	5.64561	5.31759
ILMN_3240117	10.9955	11.0469	11.2389	10.922	10.8236	11.1194	11.0044	11.0253	11.8416
ILMN_1703538	6.22305	5.50405	5.79762	6.26285	5.4718	6.00374	5.43281	5.76822	5.8591
ILMN_1792473	6.56403	6.67265	6.52466	6.67179	6.3036	6.51242	6.75924	6.54577	7.00619
ILMN_3246401	6.42613	6.29227	5.58328	6.34595	5.83521	6.43215	6.21743	6.14295	6.32654
ILMN_2313821	9.01864	9.29041	9.03139	9.04155	9.04632	9.05284	9.19257	9.10045	8.93076
ILMN_1717357	7.42318	7.41537	7.24791	7.26282	7.41401	7.36914	7.47932	7.27559	7.05079
ILMN_1668408	7.28392	7.42076	7.0743	7.34068	7.29294	7.54556	7.59198	7.29019	7.19308
ILMN_1667183	5.77336	5.6712	5.64199	5.72984	5.88646	5.73802	5.76254	5.5586	5.54496
ILMN_1712639	6.28387	6.35662	6.27459	5.90563	5.88087	5.47945	6.08366	5.56052	6.03374
ILMN_1704173	5.23357	5.48973	5.55138	5.82201	5.45409	5.59003	5.97141	5.75983	5.72407
ILMN_1797974	8.48593	8.66156	8.7921	8.7143	8.57504	8.94152	8.45146	8.93798	8.59119
ILMN_1688625	7.34064	7.41963	7.40612	6.90116	7.14323	7.22015	7.05349	7.0991	7.66223
ILMN_1681301	6.36977	6.07928	5.94543	6.03996	6.04292	6.14953	5.69244	5.97653	5.90156
ILMN_1673252	11.4273	11.1416	11.2984	11.2079	11.3041	11.0113	11.3335	11.1705	10.9529
ILMN_2103841	8.96133	8.92875	8.65022	9.01617	9.12114	8.84448	9.26803	8.8757	8.93767
ILMN_2368268	5.6216	5.58204	5.45201	5.71395	5.57919	5.25373	5.80038	5.25909	5.6799
ILMN_2261519	10.5425	10.2836	10.536	10.7632	10.9404	11.384	10.9343	11.2782	11.7793
ILMN_1791236	5.20862	5.03589	5.25199	5.92911	4.54488	5.37026	5.21744	5.54148	5.56114
ILMN_2242299	5.55336	5.37119	5.43528	5.82059	5.19491	6.22004	5.4414	5.45274	5.39318
ILMN_2312764	6.14614	5.79176	5.77178	5.92628	6.12214	5.70869	6.04461	5.64796	6.3502
ILMN_1779965	6.8477	6.73819	6.58835	6.88351	6.89522	6.78867	7.04639	6.91752	7.48532
ILMN_1670542	11.2441	11.2914	11.335	11.3573	11.0727	11.2427	11.4632	11.4788	11.623
ILMN_1655645	6.95255	7.15725	7.23152	6.81814	7.09823	7.20118	7.03955	7.05919	6.9506
ILMN_1716053	11.7885	11.6847	11.6501	11.7736	11.681	11.5875	11.918	11.6813	11.5677
ILMN_3236458	6.23171	6.16681	6.0941	6.01898	5.56573	6.53537	5.96057	6.08178	6.2261
ILMN_1778173	10.7812	10.8575	10.6358	10.9173	10.9071	10.6677	10.9569	10.7589	10.7147
ILMN_2338038	10.8322	11.0278	10.9403	10.6913	10.7024	10.6887	10.7317	10.8325	11.1092
ILMN_1686522	6.55013	6.83454	6.62982	6.40346	6.50025	6.27789	6.23865	6.27599	5.89333
ILMN_1764090	9.77054	10.0669	10.2281	9.64805	9.21338	10.0576	9.46147	9.63736	10.8657
ILMN_1798249	9.97563	10.2078	10.3105	9.82667	9.71375	10.0651	9.43554	9.88694	9.70279
ILMN_1656593	6.59	7.00382	7.16994	6.49962	7.44545	6.56133	6.74549	6.76939	6.2425
ILMN_2283473	5.00833	4.86273	4.9978	6.03066	5.05506	4.7909	5.09309	5.47273	5.53259
ILMN_2387712	6.27207	6.80449	6.53628	6.09546	5.86727	6.4071	6.4429	6.11812	6.0883
ILMN_1712530	6.32264	6.25299	7.27133	5.69442	5.80077	6.41168	5.73487	5.80482	6.88391
ILMN_1718808	7.00372	7.13407	6.95985	6.91271	6.74071	6.48525	7.21842	6.86952	6.39176
ILMN_1783818	6.13258	6.45108	6.53614	6.08709	6.06189	6.54648	5.82682	6.3305	5.87975
ILMN_2293758	8.52018	8.73554	8.95514	8.23782	8.34314	8.63962	8.32559	8.37922	9.62594
ILMN_2280189	5.66459	5.35116	5.82467	5.5227	5.58765	5.87635	5.62602	5.92877	5.57048
ILMN_1693220	8.75577	9.26529	9.22567	8.59675	8.50659	9.0133	8.527	8.57826	9.11743
ILMN_1684836	9.52601	9.9167	10.1811	9.63115	9.71232	10.1638	9.43388	9.72812	9.77244
ILMN_1715532	7.09249	7.70673	7.14229	7.21594	7.44447	7.50944	7.30154	7.28488	6.88363
ILMN_1686846	7.29588	8.02605	7.36675	7.54422	7.69499	7.80931	7.70511	7.30348	7.22961
ILMN_2308950	6.98521	6.98575	7.36942	6.9207	7.1366	7.80767	6.78899	7.08011	9.30575
ILMN_1709101	6.0229	6.29692	6.10513	5.81816	5.98574	6.08674	5.86093	6.08638	6.21602
ILMN_1752247	6.09472	6.31403	6.24986	6.36017	6.527	6.44997	6.13647	6.07621	5.90527
ILMN_2396956	7.64936	7.91317	7.40962	7.71965	8.01291	7.5661	7.73446	7.73355	7.49471
ILMN_1675507	7.05921	7.23784	7.22786	7.06787	7.24084	7.10372	6.65577	6.53473	6.6372
ILMN_1691959	5.72094	5.8687	5.85462	5.90783	6.27762	6.15814	6.16216	5.93799	5.62254
ILMN_1737754	5.56381	6.22374	5.80748	5.77234	5.84841	5.43031	5.58496	5.44657	5.4101
ILMN_1808905	6.1138	5.65126	5.32817	5.40483	5.41186	5.20508	5.79538	5.41985	5.39706
ILMN_1733690	7.64098	7.96001	7.4943	7.43131	7.46007	7.44174	7.30899	7.38776	7.78627
ILMN_1741572	8.52325	8.45755	8.44342	8.36931	8.09339	8.32293	8.16769	8.35647	8.22818
ILMN_1768962	7.19802	6.9141	7.1834	7.37496	6.86442	7.23229	7.01609	6.85295	6.72823
ILMN_2396691	5.80059	5.90999	5.46257	5.84535	5.62296	5.33712	6.03954	5.76887	6.12579
ILMN_1802799	9.63199	9.85624	9.79395	10.06	9.79012	9.91601	9.65461	9.97168	9.14748
ILMN_1679383	6.94598	6.75013	7.02743	7.0422	7.22546	7.11983	6.6735	6.68045	6.16223
ILMN_1658337	9.45442	9.46425	9.45765	9.67291	9.83091	9.50825	9.38591	9.49862	8.66793
ILMN_2148847	10.543	10.667	10.6153	10.7231	10.7037	11.0159	10.457	10.863	10.6322
ILMN_1770673	6.29239	6.07056	6.61983	6.78952	6.77587	6.93826	5.87495	6.67421	6.4694
ILMN_2205785	5.78134	6.10493	5.81147	5.64732	5.10753	5.80797	5.48765	5.82109	5.86645
ILMN_1728047	10.9215	10.8341	10.9353	11.0371	10.9025	10.9355	11.0266	11.0707	10.8162
ILMN_1774938	5.98695	5.97217	5.89156	5.8913	6.03166	5.75123	5.99441	6.27871	5.97667
ILMN_2380771	11.2784	11.2343	11.2546	11.3694	11.3922	11.2985	11.476	11.414	11.3227
ILMN_1701731	12.0221	12.0291	12.0315	12.0456	12.0168	12.136	12.0564	11.9915	11.7161
ILMN_2412336	11.7983	11.8825	11.908	12.1832	12.1496	12.224	12.1158	12.1259	12.0219
ILMN_3237488	5.14417	5.42562	5.16414	5.2461	5.57675	5.04757	5.72987	5.21705	5.257
ILMN_1713124	11.2711	11.3436	11.3388	11.4741	11.5374	11.5358	11.844	11.5158	11.7678
ILMN_1687757	13.1185	12.8695	13.2353	13.1893	12.9523	13.2246	13.0932	13.0435	13.2377
ILMN_1685803	6.10321	5.50979	5.41887	5.36827	5.84859	5.92715	5.61374	5.66169	6.00644
ILMN_2157277	12.2525	12.2199	12.1359	12.421	12.7416	12.7149	12.5352	12.7675	12.8642
ILMN_1677043	11.292	11.4953	11.255	11.5586	11.6327	11.4451	11.6588	11.4691	11.5222
ILMN_2145396	9.34078	9.2685	8.84201	9.32528	9.50442	9.34291	9.5141	9.20993	9.88421
ILMN_2388507	10.5298	10.4637	10.4358	10.8069	10.7179	10.6551	10.6941	10.5907	10.1877
ILMN_2410909	10.2938	10.2652	10.6599	10.4804	10.2948	10.5038	10.2991	10.1694	9.97693
ILMN_1748661	6.35126	5.40237	5.83413	5.43191	5.98641	5.8624	5.93849	5.89033	6.34111
ILMN_1726906	6.84965	6.94636	7.09318	6.54436	6.832	6.85123	6.54519	6.84423	6.9805
ILMN_1743347	6.02609	5.84613	6.08201	5.60224	5.40076	5.98112	5.38178	5.92064	5.66691
ILMN_1757130	5.81207	5.84937	5.88636	5.87988	6.06248	5.93476	6.23949	6.07758	5.77939
ILMN_2325612	6.4204	6.19946	6.41566	6.57018	6.07711	6.43016	6.21715	6.33166	6.21231
ILMN_2325610	6.60237	6.61503	6.89557	6.4851	6.05415	6.80151	6.12323	6.60695	7.02571
ILMN_2377240	8.45418	8.77202	8.75025	8.27835	8.1651	8.56297	8.30282	8.41268	8.633
ILMN_1665982	6.34022	6.65658	6.67576	5.96903	6.16619	6.46257	6.28598	6.05904	7.15161
ILMN_2404657	6.05243	5.38104	6.03891	6.13613	5.96651	5.78089	5.78407	6.04247	6.77086
ILMN_1747577	9.15478	9.28305	8.88026	9.35877	9.44647	8.66235	9.55828	9.07272	9.17361
ILMN_1700047	6.0465	6.01277	6.1423	5.56774	5.98106	6.14913	6.25258	5.63149	6.11666
ILMN_2385647	6.95491	7.04503	6.8895	6.87515	7.16621	7.15976	7.0204	6.80118	7.25257
ILMN_2367126	5.52193	5.2895	5.42789	5.52203	5.26559	5.82614	5.48764	5.63133	5.46212
ILMN_2271875	5.63528	5.73546	5.8966	5.53881	5.53988	5.48152	5.6573	5.57403	5.34647
ILMN_1782939	6.72555	6.33002	6.23692	6.59018	6.46992	6.79393	6.45765	6.38138	6.66128
ILMN_1670870	11.6192	12.094	12.0903	12.0016	11.524	12.2017	11.612	12.1315	12.4735
ILMN_2051381	6.8472	6.91399	7.03216	7.03727	6.71389	7.0375	6.83656	6.8557	6.63152
ILMN_2302716	10.2482	10.4192	10.0442	10.167	10.3799	9.9362	10.4437	10.111	9.82032
ILMN_2096372	4.89863	5.32361	5.08955	5.02568	4.89605	5.71999	5.108	4.91971	5.04827
ILMN_1709348	5.67932	5.67447	5.72217	5.76525	5.81587	5.80069	5.75226	5.8631	6.15481
ILMN_1748538	5.62928	5.68892	5.88708	5.76688	5.90628	5.94156	5.52762	5.68767	5.46476
ILMN_1807439	6.48516	6.47624	6.65343	7.07185	6.9128	7.2111	6.85721	6.90905	7.13257
ILMN_2139970	6.80315	6.70066	6.72292	7.41331	7.27124	7.60087	7.55238	7.70101	7.2836
ILMN_2150894	8.96128	8.70845	8.91147	8.50279	7.92001	8.46391	8.06488	8.35909	9.38697
ILMN_1675398	6.84395	6.5193	6.70768	6.29999	6.09669	6.38057	5.97229	6.21793	7.29805
ILMN_1736539	8.54641	9.0713	8.86261	8.60927	8.35706	8.72236	8.33204	8.79089	9.62436
ILMN_2182980	6.61173	6.88146	6.5918	6.45653	6.50636	6.86088	6.13541	6.59194	6.63303
ILMN_1793859	8.96602	9.01711	9.01237	8.77576	9.10094	9.04028	8.99422	8.9546	9.01226
ILMN_1702503	5.06444	5.2168	5.25456	4.8793	5.25048	5.43893	5.31084	5.17127	5.19131
ILMN_1794825	7.71184	7.53402	7.4054	7.55939	7.50004	7.50851	7.68713	7.17427	7.46425
ILMN_2401641	6.7974	6.76622	6.55117	6.71504	6.90821	6.59549	6.5483	6.13033	6.39029
ILMN_1727965	5.19222	5.78717	5.35501	5.97972	5.73458	5.85577	5.85233	5.82371	5.25949
ILMN_1728662	9.53126	9.55127	9.34645	9.81597	9.56793	9.81089	9.24015	9.60995	8.77535
ILMN_1761514	5.3223	5.89757	5.43663	6.07731	5.20605	5.45677	5.82186	5.52288	5.67888
ILMN_1656368	5.76931	5.8489	5.86334	5.7585	6.14662	5.68269	5.8716	5.8133	5.72772
ILMN_1696099	5.66207	5.78515	5.79928	5.9877	5.90788	5.75667	5.89422	5.52155	5.80082
ILMN_2406557	5.5698	5.48249	5.70339	5.95678	5.51878	5.54477	6.06952	5.3317	5.60112
ILMN_2372403	5.11099	5.74323	6.44425	6.12534	5.92105	5.70183	5.39633	5.97166	6.21445
ILMN_2372398	5.23976	5.68466	5.97505	5.61644	5.67808	5.4685	5.50582	5.54433	5.52908
ILMN_1785284	10.8811	11.0634	11.0241	10.9582	10.918	11.1706	10.7588	11.0569	10.7793
ILMN_2096985	8.23873	8.48522	8.77166	8.53846	8.01357	8.97985	7.87537	8.42205	9.79862
ILMN_1687508	9.88457	10.0247	10.1703	10.2303	10.2876	10.1208	10.3036	10.2504	10.1889
ILMN_1763461	10.0123	10.1643	10.338	10.1746	10.0728	10.4222	10.0867	10.2056	9.79203
ILMN_2365176	6.36359	5.92352	5.84662	5.90913	6.26386	6.24708	5.87052	5.93003	5.894
ILMN_1761804	12.5394	12.4745	12.3971	12.6633	12.5597	12.377	12.6096	12.593	12.6082
ILMN_1736700	13.8258	13.5696	13.3932	13.9916	13.8071	13.5625	13.6675	13.6654	12.8204
ILMN_2251253	5.96443	5.5277	5.66164	5.68079	5.81667	6.10239	6.17124	6.01969	6.14831
ILMN_1741148	13.2207	13.1142	13.3015	13.515	13.342	13.3411	13.2385	13.4859	12.8421
ILMN_1755974	12.8338	12.6631	12.193	13.024	13.097	12.472	13.2373	12.8141	12.5057
ILMN_1718093	7.43768	7.14219	7.44896	7.50217	7.54203	7.25714	6.91907	7.28079	6.41013
ILMN_3243268	5.70819	5.80547	5.92042	5.68118	5.65326	6.03177	5.83675	5.58177	5.87634
ILMN_1730304	5.78971	5.94968	5.95124	5.9452	5.86818	5.86179	5.71742	5.88479	5.97797
ILMN_1666325	6.74185	6.70731	6.77633	6.40699	6.57487	6.53712	6.66802	6.7285	6.87874
ILMN_3251482	6.48506	6.99132	6.75644	6.49049	6.62112	6.87559	6.28582	6.95849	6.63014
ILMN_1660856	7.96219	8.20427	8.32286	7.97948	8.06209	8.21432	8.1399	7.97646	7.92942
ILMN_1743995	6.44308	6.29985	6.07783	6.2399	6.51069	6.4638	6.0966	6.13096	6.3341
ILMN_2147503	5.79218	5.65157	6.14607	5.64514	5.45785	5.59551	5.74351	5.49673	7.43394
ILMN_1761456	10.6113	10.6531	10.7216	10.5415	10.7361	10.6003	10.7898	10.7085	10.8788
ILMN_1743635	8.68753	8.30241	8.60775	8.40588	8.48685	8.20342	8.38438	8.41657	8.35769
ILMN_2191822	7.85644	7.81739	8.10462	7.81232	7.66007	7.74936	7.78057	8.06039	7.52542
ILMN_2131293	6.24487	6.52876	6.8554	6.61001	6.6453	6.8052	6.75414	6.72602	7.5348
ILMN_1782084	5.57556	5.287	5.61582	5.71353	5.44391	5.42526	5.49901	6.05168	5.49471
ILMN_1737945	6.33388	5.94447	6.12373	6.06089	6.15618	6.13269	6.17808	6.31352	6.04003
ILMN_1722688	6.74463	6.39004	6.45022	6.55837	6.61496	6.42444	6.64664	6.62736	6.51275
ILMN_1806845	8.48368	8.5327	8.07414	8.11536	8.03747	7.85639	7.90661	7.60152	7.76719
ILMN_1711886	9.7914	9.69912	9.50661	9.87827	10.0507	9.75392	10.0064	9.86395	9.84435
ILMN_1664449	9.55142	9.33185	10.0402	9.61246	9.17345	10.0711	9.30104	9.89918	10.6004
ILMN_1771411	9.23793	9.41132	9.52613	9.20943	9.08383	9.49358	9.16714	9.28133	9.53937
ILMN_2365686	9.39978	9.48033	9.71198	9.54863	9.12671	9.48094	9.30795	9.48957	9.09014
ILMN_1685413	9.50193	9.80556	9.63373	9.54316	9.55531	9.68012	9.69197	9.55577	9.50063
ILMN_1732809	9.82988	9.73613	9.59723	9.94006	10.0097	9.92812	9.89786	9.90248	9.85257
ILMN_1753135	5.67434	5.62278	5.48347	5.84857	6.44696	5.74116	5.75786	5.95236	6.43849
ILMN_2276750	5.73273	6.01746	6.1841	5.90383	6.23105	6.07918	5.94701	5.94173	5.84075
ILMN_1758038	7.79152	7.95951	8.126	7.96281	7.92803	8.02274	7.68303	8.00452	7.62963
ILMN_2375973	8.17962	8.1888	8.30396	7.9212	8.19474	8.00834	7.86178	7.89562	7.73743
ILMN_1690252	8.73467	8.61239	8.45663	8.59882	8.62604	8.42735	8.6227	8.34213	8.48027
ILMN_2134062	8.87423	8.87154	8.82133	9.00523	8.96494	8.96702	8.91109	9.08484	8.87516
ILMN_1805673	6.48183	6.52679	6.5485	6.53341	6.84393	6.54348	6.50867	6.43572	6.47997
ILMN_1657283	12.8528	12.8846	12.5656	13.0065	13.009	12.823	13.2837	12.9444	13.0614
ILMN_1808792	8.73638	8.42035	8.47844	8.75756	8.85782	8.45766	8.76317	8.61493	8.80068
ILMN_1761764	8.71619	8.64775	8.65	8.85135	8.86828	8.69021	8.93079	8.76045	8.8609
ILMN_1779190	7.40098	7.59492	7.81258	7.99995	8.12792	8.30081	7.99279	8.05354	8.19963
ILMN_1709474	6.19904	6.79156	6.39468	6.1715	6.14285	6.49115	6.339	6.40498	5.9528
ILMN_3237132	5.81581	5.43885	5.82916	5.99334	5.63191	5.78694	5.91588	5.92388	5.85612
ILMN_1783443	5.65754	6.00736	5.75951	5.51162	6.13669	5.68252	6.02048	5.5358	6.23541
ILMN_1729320	4.93066	5.56959	5.21796	5.19564	5.48256	5.32959	5.3632	5.43445	5.2448
ILMN_2403534	6.16812	5.54801	5.47348	5.11068	5.68651	5.30719	5.59629	5.44983	5.36956
ILMN_2393149	6.15504	5.96355	5.9704	6.17311	6.36565	5.98284	6.48736	5.86482	6.09379
ILMN_1792150	5.86107	6.12324	5.57199	5.76176	5.86337	5.68511	5.77161	5.74294	5.83059
ILMN_1797875	7.70984	7.48022	7.33016	8.39635	8.2955	8.32739	8.23947	8.13563	8.33966
ILMN_1678255	5.51741	5.51305	5.68214	5.89303	5.71995	5.66631	6.43243	5.29409	5.51729
ILMN_1752669	6.07499	5.78179	5.67383	5.69951	5.81963	5.68611	5.80519	5.52386	5.95978
ILMN_2078697	6.99026	6.74704	6.7133	6.84477	6.89056	6.88123	6.71646	7.02833	6.68338
ILMN_1811238	8.72827	8.92639	8.87258	9.30868	9.37549	9.17943	9.39704	9.38222	9.36399
ILMN_1701603	9.3714	9.34882	8.52493	9.57387	9.53134	8.81548	9.47473	9.19211	9.29099
ILMN_1693789	9.81178	9.76258	9.90182	10.2374	10.3152	10.7017	10.1444	10.7106	11.1148
ILMN_1801851	5.45876	5.92187	5.66108	5.89237	5.80293	5.09884	5.50237	5.6756	5.63705
ILMN_1750256	9.13285	9.15283	9.21844	8.97107	8.95066	8.8069	9.11502	9.19264	9.50983
ILMN_1765674	6.05537	5.54449	5.74821	5.50455	5.9324	5.99342	5.4589	5.05535	5.77999
ILMN_1787314	6.79652	6.72919	6.70514	6.88594	7.05945	7.08631	7.19799	6.98098	7.52391
ILMN_1663897	5.53115	5.3202	5.96171	5.7555	5.42074	5.53171	5.35563	5.45798	5.24325
ILMN_1800958	9.95978	10.0125	10.1024	10.1997	10.1033	10.0128	10.3327	10.1991	10.414
ILMN_3236443	6.27162	6.26568	6.54686	6.43636	6.3289	6.3654	6.23601	6.32102	6.41377
ILMN_1729325	5.75338	5.84554	5.59654	5.84066	5.82327	5.45106	5.69899	5.48903	5.63824
ILMN_1797432	5.04162	5.73535	5.5226	5.21783	5.487	5.87434	5.4525	5.46837	5.4208
ILMN_1794728	5.78687	5.34078	5.63857	5.66059	5.16322	4.91172	5.63181	5.60521	5.14398
ILMN_1715988	5.88253	5.75511	5.64922	5.70477	5.62473	5.76349	5.53763	5.76287	5.86983
ILMN_1713315	5.35109	5.73415	5.49872	5.89601	5.73638	5.24691	5.20532	5.22745	6.17765
ILMN_2194619	5.04894	5.54712	5.02707	5.59428	5.73376	5.30779	5.81162	5.34664	5.63191
ILMN_3246673	5.75121	6.13693	6.0804	6.02375	6.23356	5.85598	6.35985	5.85639	6.244
ILMN_1759670	7.56987	7.37916	7.55919	7.14678	7.65776	7.21906	7.25333	7.28728	7.14969
ILMN_2367172	6.265	6.47486	6.54844	5.95538	6.41863	6.15742	6.47789	6.06196	6.39914
ILMN_1792741	6.09864	6.25101	6.32913	6.12961	5.93793	5.94801	6.2079	6.08021	5.83833
ILMN_1751092	5.48717	5.43389	5.10567	5.32273	5.20853	5.6898	5.19339	5.43793	5.52949
ILMN_1697611	5.88726	5.94639	5.48297	5.55739	5.68325	5.24672	5.67527	5.54747	5.45812
ILMN_1695446	4.95868	5.38508	5.64177	5.66922	5.52456	5.25147	5.34435	5.23932	5.58261
ILMN_1662681	6.35918	6.10115	6.13699	6.09065	5.87362	5.98407	6.26939	5.90697	6.04465
ILMN_1788462	10.869	10.9905	11.0909	10.3193	10.6312	10.6646	10.8602	10.7576	11.5519
ILMN_1667994	10.9525	10.6163	10.9394	10.5897	10.9292	10.7356	10.7778	10.7395	10.6357
ILMN_1695759	6.31328	6.19753	6.20245	6.1399	6.32261	6.01886	6.3093	6.62382	6.39729
ILMN_1723116	9.71999	10.057	9.70884	9.77276	9.97452	9.72832	9.92508	9.73265	9.56569
ILMN_1666258	6.63697	7.23187	7.33637	6.75042	6.77078	6.93415	6.58928	6.70761	6.51372
ILMN_1765460	5.94667	6.13034	5.75389	5.49615	5.73127	5.70108	6.19851	6.02295	5.88828
ILMN_1738233	5.46651	5.30912	5.34655	5.60047	5.68947	5.67222	5.85859	5.77827	5.39754
ILMN_1670506	5.66587	6.156	6.18489	5.94946	6.16379	6.2423	5.80882	6.05256	6.28105
ILMN_1779374	8.90241	9.17206	9.37976	8.96715	8.90673	9.35599	8.82343	8.94965	9.20654
ILMN_2394242	7.90071	7.80364	8.06181	7.75144	7.85533	7.97456	7.38856	7.77314	7.25867
ILMN_1727023	7.08348	7.50743	7.59809	7.44627	7.38937	7.69851	7.2246	7.35555	8.32918
ILMN_1750880	5.26644	5.42524	5.37099	5.00138	5.52729	5.88866	5.2722	5.67438	5.81735
ILMN_1792409	6.90458	6.89251	6.69298	7.00653	6.80794	6.93552	6.61632	7.08388	7.05381
ILMN_1748141	5.49387	5.24391	5.61017	5.68916	5.52936	5.56558	5.65315	5.64736	5.74705
ILMN_1778788	5.9215	6.12538	6.05027	6.43916	6.13763	6.23287	6.44172	6.29195	6.45919
ILMN_1774447	5.5916	6.02952	5.96937	5.64864	6.03845	5.99908	5.73279	5.67081	5.92888
ILMN_1731223	5.48024	5.99811	5.57083	5.34899	5.34027	5.89677	5.72327	5.29083	5.51879
ILMN_1685834	7.22039	7.37125	7.14045	7.28664	7.37414	7.24332	7.1998	7.00152	7.1311
ILMN_1665331	5.76872	6.10383	6.57072	6.67804	6.77159	6.77091	6.537	6.81063	6.60236
ILMN_2294762	10.7738	10.7319	11.1235	10.9419	10.8586	11.054	11.0464	11.2809	12.1131
ILMN_2094261	5.3615	5.24876	5.22853	5.33447	5.88155	5.94887	5.44425	5.49833	5.35287
ILMN_1726327	10.0996	9.62582	9.5336	9.97598	9.86716	9.59684	9.93772	9.9056	10.6237
ILMN_1663313	12.0441	12.519	12.0198	12.3257	12.152	12.0919	12.4827	12.3296	12.7909
ILMN_1801303	5.48028	5.51079	5.36793	5.22459	5.92037	5.42794	5.51427	6.03201	5.36482
ILMN_1751102	6.04392	5.88121	5.62495	5.56186	5.87569	5.81406	6.1487	5.87331	6.12444
ILMN_2309549	5.79982	5.30421	5.49398	5.84853	5.79533	6.02247	5.8738	5.68534	5.98564
ILMN_1801606	11.312	11.4229	11.4646	11.4955	11.4279	11.4825	11.5165	11.4064	11.3149
ILMN_1664435	5.09669	5.41219	5.50838	5.27889	4.81455	5.48087	5.60346	5.43023	5.28058
ILMN_1804812	8.47596	8.9847	8.61427	8.49137	8.65962	8.40852	8.76262	8.21971	8.35286
ILMN_1659553	6.94538	7.08871	7.49904	7.47716	7.16941	7.43465	7.12985	7.54292	7.62992
ILMN_1770378	9.62556	9.6664	9.82181	9.45321	9.24748	9.50852	9.64445	9.63589	9.97201
ILMN_2343563	8.89078	8.842	8.8069	9.03469	8.95804	8.81418	9.22317	9.03221	8.95989
ILMN_1753773	5.72215	5.98341	5.59681	5.38125	5.64461	5.64999	6.10969	5.90821	5.82947
ILMN_1722102	10.9062	10.7312	10.5344	11.1421	11.0869	10.5928	11.3459	10.863	10.6681
ILMN_1793894	11.9445	11.8435	11.848	11.7724	11.7674	11.7365	11.924	11.7034	12.0099
ILMN_1733096	5.74872	5.80342	5.45248	5.705	5.38517	5.3035	5.49657	5.0067	5.5912
ILMN_1813243	6.02622	5.53998	6.01401	5.61416	5.48372	5.61798	5.66623	5.80613	5.88289
ILMN_1802973	9.31025	9.32267	9.26537	9.04362	9.27213	9.06582	9.25587	9.19028	8.99489
ILMN_1723177	11.1059	11.2039	11.0623	11.2247	11.0597	11.0172	11.0462	11.2267	10.8892
ILMN_2199284	7.8494	7.71623	7.85864	7.51426	7.73875	7.65878	7.35001	7.66173	7.16514
ILMN_1696974	9.55902	9.57235	9.28902	9.81371	9.76742	9.4524	9.89729	9.69105	9.29102
ILMN_1760727	10.9472	10.6999	10.496	11.043	11.1137	10.7808	11.2378	11.0182	10.8359
ILMN_1665871	7.46602	7.77759	7.46106	7.50946	7.03064	7.31978	7.40743	7.14805	6.86303
ILMN_1736340	8.9532	9.16692	9.13452	8.89869	8.96606	9.25996	8.89102	8.93375	9.00537
ILMN_1677723	9.5952	9.90214	10.0448	9.27474	9.56818	9.58905	9.87961	9.61967	10.2154
ILMN_2086890	9.04251	9.34692	9.47496	8.82575	8.49455	9.15949	9.15928	8.98427	9.84477
ILMN_1772612	9.01103	9.05403	8.68492	9.63884	9.89239	9.19829	10.0155	9.47538	9.45708
ILMN_2143220	5.14183	5.3552	5.57951	5.79583	5.18815	5.12254	4.72892	5.18488	5.56076
ILMN_1674376	6.66954	6.65841	7.15104	7.72854	7.18606	7.41431	7.1803	7.7293	7.40518
ILMN_2386444	8.96948	8.93329	8.97395	9.3202	9.05564	9.09963	8.94153	9.16847	8.77988
ILMN_1707727	12.5049	12.4805	12.3487	13.0053	12.9935	12.6158	12.9404	12.8811	12.5007
ILMN_1725518	5.58286	5.72056	5.45661	5.55682	5.33527	5.99861	5.24257	5.93531	5.33862
ILMN_1684694	5.73069	5.85756	5.57577	5.5908	5.58162	5.54528	5.7749	5.35447	5.38332
ILMN_1661875	6.182	5.90579	5.73601	5.66598	6.09636	5.80685	5.5984	5.68185	5.4539
ILMN_2390609	5.56638	5.41446	5.41479	5.7893	5.60766	5.30995	5.61498	5.34872	5.69401
ILMN_1651943	5.86679	5.73015	5.83131	6.11346	5.8854	5.72787	5.53997	6.09483	6.19817
ILMN_1813139	8.18674	8.49568	8.39495	8.46679	8.29128	8.43427	8.39605	8.41454	8.35561
ILMN_1794470	9.04507	9.23184	8.93401	8.91739	9.14746	8.80002	9.11479	8.78811	8.46542
ILMN_1692080	6.19868	5.90305	5.66913	5.76104	6.41977	6.07312	6.02325	6.10156	5.49633
ILMN_1765091	7.68689	7.8624	7.36821	7.34548	7.52753	7.36696	7.40649	7.29143	7.63088
ILMN_2341382	5.99664	6.23502	5.99218	5.85409	6.22527	5.93907	5.82709	6.41643	5.86631
ILMN_3241218	10.1428	10.5154	10.1466	10.0404	10.0923	10.1867	10.0913	10.2465	10.3958
ILMN_3249608	9.41731	9.48132	9.62151	9.4542	9.62757	9.4646	9.65668	9.56314	9.18563
ILMN_1675483	6.24924	5.99687	5.83366	5.90128	5.7658	6.00654	5.91496	6.25289	5.96425
ILMN_1784292	8.86356	8.9784	8.96115	8.88053	8.74703	8.88659	8.94566	9.05091	9.28189
ILMN_1687351	7.59996	7.62717	7.73437	7.61314	7.82024	8.0552	7.88692	7.7149	7.43919
ILMN_2185563	7.34548	7.18816	7.69095	7.24159	7.16725	7.49942	7.37994	7.33068	8.76472
ILMN_1716264	6.28338	6.57552	7.06315	6.37195	6.23694	6.64137	6.47626	6.92383	7.81234
ILMN_1711828	6.92401	7.39	7.1719	7.16183	6.82129	7.72621	7.15032	7.07236	7.64296
ILMN_2115218	7.14105	6.83214	7.13883	6.99732	7.15276	7.31845	7.36634	7.2874	7.97744
ILMN_2108709	9.75352	9.8557	9.42747	9.83462	10.1464	9.71649	9.90812	9.92633	9.88681
ILMN_1661833	8.368	8.42243	8.54093	8.46701	8.57129	8.67652	8.46463	8.52353	8.75358
ILMN_1689908	10.5324	10.8589	10.7356	10.5136	10.5006	10.4653	10.6508	10.6506	10.9219
ILMN_1794070	5.68345	6.08439	6.26617	5.80423	5.81398	5.80967	5.82808	5.54668	5.77548
ILMN_2148507	8.38076	8.38487	8.78314	8.21838	8.49232	8.74332	8.17164	8.60673	8.516
ILMN_1660183	6.18401	5.45635	5.611	5.69603	5.48469	5.66498	5.68188	5.01034	5.84174
ILMN_1807112	5.53117	5.21118	5.33703	5.69464	6.45402	5.75818	5.76471	5.53765	5.93664
ILMN_1672356	6.79392	6.0461	6.2544	6.70131	6.45049	6.70966	6.49866	6.90234	6.3715
ILMN_1675435	7.37556	7.31865	7.34687	7.00363	7.43945	7.20388	7.3202	7.17652	7.19343
ILMN_1659156	8.30382	8.13275	8.42588	8.33766	8.48464	8.37187	8.48887	8.17321	8.3875
ILMN_2353431	7.41604	7.2616	7.17915	7.21921	7.50925	7.34591	7.375	7.43821	7.4023
ILMN_1787064	6.30999	6.7709	6.41178	6.2829	6.45192	6.24718	5.98432	6.24629	5.9243
ILMN_2406335	7.92161	8.1722	8.42743	7.82292	7.82977	8.26105	7.62952	7.89561	8.65189
ILMN_1712019	9.26013	9.75079	9.70956	9.33686	9.35104	9.75076	8.98929	9.54749	9.51593
ILMN_3255211	5.17049	5.88958	5.45341	5.65741	5.36992	5.36255	5.87441	5.72777	5.59973
ILMN_3233098	5.5669	5.58184	5.79769	6.05081	5.59642	5.39122	5.83105	5.77543	5.44403
ILMN_1679184	5.85422	5.61108	5.51149	5.42007	5.14835	5.01969	5.89973	5.07555	5.58015
ILMN_2215824	6.27962	6.53267	6.67295	6.55995	6.39224	7.08996	6.47184	6.85873	6.66864
ILMN_2398211	5.40555	5.50561	5.59294	5.61143	5.61409	5.46161	5.25085	5.89621	5.71318
ILMN_3307747	5.31912	5.16424	5.42055	5.38469	5.14387	5.38991	5.2188	5.1245	5.43792
ILMN_2181867	5.61883	5.87174	6.03549	6.19963	6.14238	5.92555	5.72645	6.08736	6.00959
ILMN_1671812	5.66552	5.70237	5.58677	5.68219	5.33867	5.52779	6.15999	5.61723	5.59472
ILMN_2132599	6.3391	6.74135	6.10029	6.43026	6.5975	6.91696	6.33542	6.11206	6.5308
ILMN_2227338	6.27669	6.1602	5.85163	5.82945	5.93689	5.80017	6.04105	5.59153	5.61015
ILMN_1768202	6.0505	5.91171	5.97881	5.87341	5.93807	5.84728	5.89313	5.75346	5.74373
ILMN_1740161	6.82301	6.6667	6.49405	6.691	6.66205	6.58906	6.52365	6.89518	6.29736
ILMN_1794063	7.36579	7.35015	7.87796	6.94363	6.70463	7.43677	6.93933	7.26712	7.71899
ILMN_1697594	7.08816	7.06854	7.25785	7.11078	6.91832	7.0058	6.77546	7.17323	8.14215
ILMN_2232520	9.56987	9.73752	9.8528	9.44491	9.46423	9.79138	9.13461	9.49478	9.6989
ILMN_2075643	5.97611	6.06901	6.28274	6.46802	5.82902	6.39226	5.73508	6.1352	6.20505
ILMN_1730678	9.69966	9.62313	9.79071	9.96246	9.97462	10.4715	9.93015	10.3249	10.6934
ILMN_2214278	6.84089	6.4991	6.77536	6.27605	6.3016	6.75333	6.16147	6.46543	6.89501
ILMN_1805985	6.4186	6.43984	6.55255	5.58433	5.59075	6.23303	6.14687	6.29252	6.5519
ILMN_1667748	6.55548	6.40838	6.4494	6.87861	7.16869	6.68375	6.93333	6.35489	7.25687
ILMN_2119793	8.42839	8.62314	8.56786	8.29917	8.01557	8.068	7.95358	8.13791	8.54567
ILMN_1655766	4.93244	6.14256	5.27325	4.92171	5.08799	5.02971	4.56576	5.21782	4.60049
ILMN_1758215	5.73313	5.19044	5.81413	5.77033	5.59814	5.60575	5.95751	5.62801	5.39495
ILMN_2145153	7.50374	7.72032	7.39147	7.50293	7.47032	7.11971	7.42218	7.50045	7.21184
ILMN_1798006	9.05504	9.18114	9.11828	9.17164	9.21026	8.899	9.18747	9.107	8.82559
ILMN_2382431	5.75973	5.89445	6.11856	6.0648	6.30759	6.38645	6.07372	6.07409	5.1582
ILMN_1686523	5.51146	5.66862	5.62606	5.98785	5.10856	5.53453	5.20974	5.67731	5.04975
ILMN_2280568	6.4438	6.46951	6.49753	6.48014	6.83802	6.47197	6.57274	7.06955	6.29584
ILMN_1780806	7.68925	7.53927	7.74379	7.85377	7.36612	7.97919	7.5693	7.67201	7.35505
ILMN_2189614	5.40193	5.57855	5.34544	5.45616	5.9037	5.66935	5.63098	5.8566	5.5962
ILMN_1756417	8.77234	8.78824	8.87665	9.02134	8.76292	8.9354	9.1846	9.25991	9.11578
ILMN_1776936	5.7364	4.99432	5.51252	5.85518	5.94447	5.68035	5.74989	5.52219	6.49388
ILMN_1710979	8.33825	7.92025	7.63023	8.11456	8.21698	7.92019	8.08703	8.142	7.64725
ILMN_1758846	8.15361	7.99744	8.48464	8.18597	8.21744	8.35162	7.76014	8.48682	8.14898
ILMN_2059844	5.74225	5.23836	5.31324	5.95353	5.51848	5.99614	5.74336	6.02208	5.99265
ILMN_1712298	8.40639	8.37508	8.67697	8.09051	8.21566	8.19048	8.37991	8.31611	8.42675
ILMN_1755588	6.63714	6.3702	6.45463	6.9882	6.61836	6.75322	6.77961	6.77376	6.55552
ILMN_1669259	8.44267	8.32293	8.7547	8.21913	8.26341	8.42469	8.38079	8.45323	8.53452
ILMN_2367300	5.6799	5.76967	5.5805	5.52884	5.62959	5.65575	5.6453	5.83814	6.05172
ILMN_2226304	8.13838	8.45802	8.01108	8.27527	8.57665	8.31619	8.35438	8.26415	8.2662
ILMN_3244029	5.74139	5.86091	6.18001	5.90899	6.2403	6.09351	6.1702	6.39474	6.17033
ILMN_1772660	5.75956	5.65667	5.63373	5.89824	5.48936	5.17407	5.81445	5.39753	5.96437
ILMN_1766309	8.31584	8.51819	8.50781	8.41098	8.2609	8.39278	8.59918	8.36283	8.37621
ILMN_1724040	9.7731	10.0513	9.96314	9.42232	9.67871	9.63201	9.52195	9.6366	9.7718
ILMN_1692849	5.55064	5.84403	5.74433	5.28446	5.70134	5.96065	5.75198	5.75347	5.80855
ILMN_2178587	5.60965	5.92262	5.67785	6.00184	5.62525	5.67891	5.82476	5.76133	5.61443
ILMN_2354930	5.94517	5.60511	5.35319	5.90059	5.90903	5.56745	6.01714	5.65239	6.01414
ILMN_1675937	5.60793	5.42204	6.05048	5.64995	6.04411	5.97242	5.60757	5.47379	5.18097
ILMN_2048607	9.16267	9.04809	8.93361	8.74562	8.71643	8.36295	8.68246	8.47364	8.58713
ILMN_1813669	8.48719	8.86507	8.53296	8.57698	8.59665	8.52766	8.47387	8.27907	8.74812
ILMN_1751636	6.45629	6.46106	6.82213	6.46229	6.10293	6.66936	6.08972	6.61238	6.00873
ILMN_1677487	7.32285	7.02071	7.47323	7.27447	7.44838	7.30934	7.50159	7.48542	6.64041
ILMN_2273796	5.95472	5.79193	5.63482	5.76601	5.49249	5.63386	5.57638	5.56218	5.97041
ILMN_2370692	5.88332	5.93895	5.51562	6.32826	5.84569	6.4021	5.79662	5.5189	5.67203
ILMN_1739645	7.29138	7.32428	7.52617	7.11991	7.13616	7.54105	7.07201	7.23519	7.87184
ILMN_3237961	5.3112	5.53717	5.93551	5.44068	5.30777	5.66612	5.54614	5.40308	5.68504
ILMN_1767111	8.52905	8.33261	8.49937	8.68348	8.48755	8.77761	8.52977	8.69421	8.31592
ILMN_3240765	5.80376	5.31201	5.50537	5.49318	5.2031	5.42383	5.43263	5.53497	6.08737
ILMN_2228215	6.46778	6.54988	6.53935	6.22849	5.76926	6.45818	6.2721	6.27077	7.29227
ILMN_1674941	9.24553	9.57422	9.13163	9.39205	9.60043	9.24897	9.21971	9.40551	9.29817
ILMN_1683824	5.47797	5.99411	5.7188	5.61545	5.87146	5.54437	5.78451	5.59033	5.95888
ILMN_1709124	6.24419	5.99564	6.29574	6.01249	6.1142	6.26782	5.74246	6.06731	5.91227
ILMN_1762629	5.43143	5.92839	5.84143	5.35524	6.11034	5.85346	5.71454	5.77783	5.91186
ILMN_1769259	5.65579	6.22178	5.7697	5.30903	5.83173	5.42323	5.69033	5.9108	5.69245
ILMN_1807945	6.0856	6.11592	5.75756	6.04858	5.88285	6.04359	5.84343	6.28966	7.07399
ILMN_1684293	13.6146	13.6723	13.5587	13.6576	13.6546	13.5578	13.6986	13.6846	13.4607
ILMN_1655868	5.7819	5.95785	6.17778	5.92809	6.1053	6.19428	6.20301	5.72421	7.17353
ILMN_1684923	5.55856	5.50984	5.69531	5.67399	5.85946	5.58254	5.69283	5.65284	5.42992
ILMN_1763837	7.83208	8.00812	8.27438	8.01307	7.64693	8.32546	7.74379	8.09953	7.45876
ILMN_1887731	5.86194	5.91202	5.66204	5.65957	5.88603	5.8883	5.71978	5.78693	5.61308
ILMN_1670379	10.3388	10.6248	10.8872	10.7715	10.4577	11.1613	10.3916	10.9321	11.5345
ILMN_1811877	7.97032	7.95099	7.77883	7.9809	8.12974	7.97754	8.16627	8.00225	7.59189
ILMN_2387995	8.02346	7.82071	7.9527	8.45701	8.43589	8.36632	8.49672	8.55627	8.069
ILMN_1780894	7.50711	7.4823	7.84689	7.98123	7.45491	7.99031	7.41313	8.08632	8.07806
ILMN_1812926	10.2945	10.5451	10.627	10.3396	10.2093	10.6032	10.126	10.4979	10.178
ILMN_2184184	12.8908	13.1212	13.0714	13.0512	12.88	13.1778	12.8511	13.0333	12.9966
ILMN_1699421	6.96465	6.95743	7.41518	7.08396	7.23902	7.41642	7.2061	7.18343	6.98535
ILMN_2380494	7.08932	7.45138	7.49831	7.02104	6.87318	7.52391	6.99854	7.30079	7.6143
ILMN_1685170	8.56227	8.67697	8.4572	8.56686	8.56733	8.46133	8.53277	8.49405	8.36569
ILMN_1807003	5.86471	5.57752	6.33795	5.95324	5.84478	6.14138	6.01579	5.88092	5.89613
ILMN_1711899	11.403	11.2066	11.2236	11.6629	11.6423	11.4485	11.505	11.4365	11.0976
ILMN_1755937	9.16083	9.16972	9.10594	9.30172	9.24201	9.30583	9.28884	9.32522	9.37978
ILMN_2409167	14.2984	14.1673	14.046	14.4972	14.2341	13.9751	14.433	14.1962	13.7387
ILMN_1698100	8.6691	8.49669	8.52831	8.85596	8.83968	8.88682	8.77151	8.97853	10.0625
ILMN_2041101	11.4247	11.4181	11.8628	11.4325	11.1219	12.0142	11.0879	11.6007	13.1971
ILMN_3235632	14.0644	13.8487	13.8534	14.2755	14.1421	13.8885	14.2322	13.986	13.3991
ILMN_1798372	7.5504	7.56707	7.27876	7.90793	7.94036	7.67749	7.76542	7.63179	8.03184
ILMN_1694548	6.02801	5.63125	5.93573	5.23258	5.54391	5.7079	5.34688	5.89534	6.42103
ILMN_1711408	5.47619	6.05402	6.23208	5.71827	5.60199	6.41875	6.02351	5.72307	7.71537
ILMN_1741003	13.8344	13.6257	13.6011	14.1094	14.052	13.7658	14.2307	13.9539	13.4952
ILMN_2326591	7.51407	7.61193	7.21786	7.68921	7.61497	7.60072	7.79903	7.56455	7.43638
ILMN_1678612	8.29247	8.16293	8.0432	8.39693	8.42897	8.21754	8.40322	8.28304	8.41818
ILMN_1703791	10.0058	10.2187	10.2067	9.98642	9.87993	10.106	9.90578	10.1185	9.97268
ILMN_3242004	5.90124	5.63846	5.86001	5.94781	5.56118	5.58889	5.5157	5.69243	5.84775
ILMN_1709820	6.07602	5.4362	5.62836	5.78546	5.50035	5.50633	6.17011	5.69377	5.77151
ILMN_1799863	5.8724	5.89032	5.55412	5.71133	6.08429	5.15783	5.93754	5.57961	5.51618
ILMN_1741431	4.85249	5.60247	5.89166	5.69312	5.60946	5.71585	5.68611	5.72876	5.77084
ILMN_1782086	6.12172	6.16196	5.57102	5.73262	5.93845	5.9405	6.02756	5.77463	6.17724
ILMN_1813840	10.1376	10.3237	9.92502	10.2151	10.4051	10.1426	10.4316	10.062	10.344
ILMN_1767113	9.79444	10.1672	10.2711	9.64669	9.77305	9.87446	9.65468	9.75281	9.65373
ILMN_1789676	5.62275	5.46015	5.83661	5.42824	5.40082	5.52434	5.18198	5.57396	5.35056
ILMN_2387505	5.70812	5.538	5.42533	5.53007	5.95897	5.66552	5.60284	6.01626	5.62059
ILMN_1781983	8.422	8.47476	8.03731	8.23291	8.51632	7.92724	8.38542	8.12626	8.60031
ILMN_2399627	7.90908	8.0137	8.08816	7.78151	7.73625	7.9203	7.7523	7.88121	7.74283
ILMN_2399622	7.78671	8.09582	8.17078	7.87346	7.96583	8.02584	7.69495	8.05107	7.63499
ILMN_1754179	6.38515	6.61693	6.58025	6.63747	6.48412	6.69666	6.53923	6.5732	6.79879
ILMN_2415467	5.50178	5.70374	5.88237	5.8667	6.10414	5.39611	5.47709	5.2719	5.78453
ILMN_1754738	10.7341	10.3233	9.93153	10.7937	10.76	10.4182	10.9122	10.5231	10.8984
ILMN_1751345	9.59053	9.60147	9.40251	9.22853	9.23229	9.18492	9.30851	9.33561	9.27751
ILMN_1712806	9.22962	9.47859	9.54347	9.26482	9.47612	8.97184	9.31787	8.81943	9.11805
ILMN_2316173	9.93856	10.2733	9.87518	9.75728	9.64886	9.62981	9.79538	9.58785	9.45605
ILMN_1766411	10.1939	9.96975	10.1171	9.74974	10.12	9.8913	10.0528	10.139	10.1623
ILMN_2120273	10.0796	10.1478	10.1896	10.0475	9.90678	10.0296	10.0356	9.94052	10.419
ILMN_1815306	7.01228	7.77319	7.7441	7.41176	7.5271	7.606	7.50531	7.512	7.44771
ILMN_2359211	6.44423	6.13135	6.91863	5.95814	6.33666	6.47197	6.04735	6.30786	6.38691
ILMN_1803779	6.45208	6.7485	6.75901	6.54278	6.40829	6.67534	6.47904	6.77183	6.69678
ILMN_1681998	7.31662	7.37202	7.51385	7.28244	7.28707	7.25264	7.22929	7.38081	6.90953
ILMN_2331735	7.72435	7.95327	8.50798	7.43637	7.49722	8.01854	7.37391	8.00738	7.80728
ILMN_1699598	10.8613	11.0422	10.9188	11.0635	11.0946	11.0247	10.9125	11.1488	10.8044
ILMN_2402798	10.964	11.1961	11.1625	11.299	11.1942	11.1432	11.061	11.1502	10.8285
ILMN_1662426	12.4998	12.4734	12.6629	12.7436	12.4626	12.7445	12.4817	12.7808	12.3538
ILMN_1809957	13.8214	13.6328	13.6528	13.9673	13.9318	13.6296	14.0166	13.7389	13.5668
ILMN_1768867	10.8924	11.0567	10.9576	10.8833	11.0072	10.8705	11.0177	10.8584	10.9983
ILMN_1679256	5.63983	5.44901	5.04329	5.45535	5.04881	5.26678	5.84605	5.9402	5.42998
ILMN_1764945	9.31801	9.44739	9.25104	9.40927	9.25491	9.19255	9.04973	9.23065	9.12841
ILMN_2390114	9.29481	9.37999	9.19247	9.34756	9.17223	9.22072	8.97794	9.31424	9.05928
ILMN_2362122	9.10387	9.21024	9.37091	8.88027	8.81783	8.93363	8.73644	9.03374	8.97108
ILMN_1667086	9.68946	9.80007	9.63802	9.34744	9.49348	9.39483	9.42399	9.48927	9.49652
ILMN_1676946	7.85717	7.7448	7.58363	7.80595	7.80477	7.6218	8.00113	7.92807	7.87978
ILMN_2311761	10.942	10.9453	10.9248	10.7908	10.6419	10.95	10.8929	11.0341	11.0259
ILMN_1731596	6.63046	6.75102	6.40752	6.62035	6.85538	6.46307	6.73743	6.43513	6.18859
ILMN_1669377	8.95971	9.00593	8.88944	8.94764	8.94101	8.99218	8.91263	9.01359	8.49203
ILMN_1754531	8.29589	8.8302	8.42411	8.20331	8.24387	8.43379	8.14526	8.02013	8.12237
ILMN_1779512	6.49064	6.8654	6.83313	6.97164	6.73293	6.8617	6.67343	6.57133	6.75143
ILMN_1760466	5.8291	6.05766	5.61575	5.81157	5.49385	5.60365	5.44718	5.87676	5.80823
ILMN_1659463	8.12445	8.60384	8.19933	8.16654	8.06808	8.04156	7.85678	8.08234	9.19405
ILMN_2344798	6.01244	6.17989	6.20373	5.88203	6.17378	5.9177	6.41875	6.14527	5.73593
ILMN_1723626	5.6159	6.02821	6.0021	5.958	5.0551	5.95486	4.9942	5.61403	5.60874
ILMN_2364928	6.31563	6.02449	6.10082	6.51277	6.06234	6.17615	6.34994	6.35817	6.03567
ILMN_1686610	8.478	8.39418	8.004	8.57198	8.62388	8.15523	8.74477	8.39603	8.241
ILMN_1769918	5.75934	5.95752	5.21512	5.64274	5.33088	5.48949	5.97833	5.72397	5.5155
ILMN_1699646	5.33858	5.59306	5.73911	5.75946	5.25415	5.42977	5.62128	5.63338	5.07954
ILMN_1801710	7.42668	7.42302	7.42534	7.73514	7.63852	7.72257	7.4604	7.49181	7.73439
ILMN_1716790	6.53031	6.98385	7.04731	6.81052	6.65165	6.85942	6.4464	6.54928	6.24239
ILMN_1740772	8.42465	8.09258	7.99505	8.64709	8.75258	8.60273	8.56233	8.94731	8.18722
ILMN_2320513	7.46913	7.27602	7.14181	7.57593	7.525	7.66666	7.12928	7.94421	7.10951
ILMN_1662668	6.23465	5.68041	5.27625	5.7955	6.05026	5.53098	5.9371	5.48152	5.25247
ILMN_1659950	5.1298	5.96086	5.27591	5.0868	5.14344	4.7506	5.78058	5.08551	5.3961
ILMN_1656951	6.94695	7.03868	7.00275	7.0543	6.75318	6.91926	6.84804	6.84916	6.81175
ILMN_1689431	9.69647	9.89897	9.39725	10.8109	10.7483	10.5769	10.7442	10.6095	10.509
ILMN_1740052	5.86433	5.9213	6.16804	6.03439	6.12064	5.41623	6.04236	6.11255	5.9739
ILMN_1718023	10.3351	10.5814	10.6903	10.5545	10.4868	10.5581	10.2978	10.5323	10.394
ILMN_2319344	11.3838	11.2329	11.4387	11.5604	11.4886	11.3562	11.5184	11.4362	10.9824
ILMN_1661886	12.134	12.0355	12.1816	12.0858	12.0535	12.1856	12.0882	12.1752	11.7748
ILMN_1652505	9.32545	9.3534	9.52145	9.35931	9.47482	9.3885	9.25907	9.29596	9.12847
ILMN_1658472	9.74416	9.93364	10.0576	9.82208	9.69655	9.84958	9.76375	9.73671	9.17979
ILMN_2398388	6.90168	6.56687	7.10499	6.7236	6.49786	6.95328	6.0519	7.01584	7.99906
ILMN_1767816	9.27739	9.2195	9.11372	9.45485	9.45757	9.38423	9.55138	9.40747	9.3304
ILMN_1815051	10.2196	10.2914	10.5437	10.0082	10.0006	10.1815	9.91162	10.2638	10.128
ILMN_1793598	9.60902	9.54466	9.92273	9.49912	9.44986	9.57538	9.47062	9.59855	9.32164
ILMN_2128293	7.93089	7.98814	8.25846	7.8933	7.9372	8.09882	7.64335	7.78012	8.11903
ILMN_1788135	7.13514	7.35509	7.11258	7.29662	7.18248	6.92701	7.50011	7.15594	6.40465
ILMN_1793360	8.68759	8.91443	9.08991	8.80236	8.6786	9.04821	8.66689	8.85325	8.55869
ILMN_3243695	6.33641	5.7314	5.30757	5.80383	5.66734	5.46899	5.93419	6.03801	6.07679
ILMN_1689353	6.84677	6.49563	6.78171	6.04044	5.87682	6.08664	6.15753	6.19653	6.17069
ILMN_2396198	5.6408	5.94476	5.40641	5.61867	6.02847	5.24537	5.73595	5.59662	5.21009
ILMN_1763834	5.38085	5.62996	6.02054	5.77926	6.07851	5.78373	5.56469	5.54517	5.73188
ILMN_2081465	5.20924	6.39029	6.07333	5.88063	5.33487	5.8692	5.63154	5.73384	6.43457
ILMN_1710482	8.1497	8.21805	8.14542	7.96241	7.96387	8.17162	8.22046	8.09026	7.92715
ILMN_1690884	5.64015	5.70426	5.87405	5.59558	5.72254	5.86637	5.94001	5.72921	5.58875
ILMN_1729533	10.4053	10.1978	10.1744	10.3783	10.3132	10.2384	10.3285	10.3062	10.1279
ILMN_1754055	5.5773	5.83264	5.41288	5.79043	5.27947	5.23832	5.93225	5.65685	6.30503
ILMN_2219466	6.46863	6.58105	6.38102	6.42631	6.63117	6.27125	6.40335	6.37259	6.06455
ILMN_1675684	7.1987	7.57161	7.62533	7.4673	7.43015	7.51423	7.38517	7.54002	7.58023
ILMN_3307651	6.65141	6.72124	6.64057	6.85774	6.53949	6.88912	6.58183	6.70814	6.57186
ILMN_1661572	5.40624	5.33318	5.26744	5.72442	4.56622	6.06539	5.3619	5.26116	5.90854
ILMN_2412172	8.53382	8.53822	8.69659	8.59063	8.71613	8.61378	8.67368	8.79472	9.21705
ILMN_2296950	7.99231	7.85873	7.84392	7.85609	7.96717	7.64511	8.11347	7.98077	8.2627
ILMN_1702706	6.4475	6.55527	6.45488	6.61707	6.37495	6.51564	6.31771	6.42756	6.363
ILMN_1710726	6.26846	6.51839	6.55233	6.67155	6.50891	6.2471	6.50818	6.51861	6.72247
ILMN_1802106	7.52527	7.54269	7.51048	7.64138	7.74331	7.7018	7.55909	7.41748	7.21056
ILMN_2232478	7.78578	7.74573	8.01275	7.9319	7.91512	7.80805	7.95202	7.78186	7.2816
ILMN_1789007	8.18337	7.95366	8.31124	8.22726	8.1679	8.35637	8.22309	8.29787	8.20068
ILMN_1765605	5.15544	5.35994	5.40828	5.01794	5.40137	4.9188	5.33711	5.39105	5.12394
ILMN_1780170	8.63491	8.35131	8.76087	8.69834	8.60048	8.8354	8.49517	8.75862	8.57152
ILMN_1740938	5.93744	6.30477	6.24393	6.39744	6.35346	6.36925	6.20365	6.23516	6.25948
ILMN_1761793	5.37607	5.85255	5.39134	5.86532	5.49935	5.32314	6.03815	5.51593	5.63444
ILMN_2325338	5.52205	5.91683	5.96236	5.83626	5.89204	5.43718	5.61122	5.94918	5.77084
ILMN_2325337	6.12506	5.9177	6.06182	5.75857	6.16743	6.14767	6.34988	6.20071	5.97268
ILMN_1756862	6.77431	6.7406	6.67297	6.75001	6.73312	6.389	6.68793	6.64211	6.53355
ILMN_1704682	5.29314	5.83306	5.29892	4.96777	5.25205	5.2966	6.10816	4.99011	5.16307
ILMN_1779070	5.25244	5.42856	5.61657	5.49972	5.66971	5.23962	5.71101	5.53881	5.39819
ILMN_1687201	5.94337	6.20841	6.16341	5.80745	5.77767	5.55094	5.67462	5.74324	5.47051
ILMN_1723522	5.69419	5.92395	5.90316	5.72263	5.68126	5.66959	5.67714	5.7111	5.4568
ILMN_1731941	7.50244	7.69484	7.51878	7.67044	7.55979	7.72773	7.59817	7.77164	7.48588
ILMN_1721623	9.06873	9.07363	9.12181	9.08162	9.11401	9.14349	9.24747	9.26117	9.12283
ILMN_1777483	8.38832	8.49287	8.54915	8.24315	8.38163	8.61042	8.33949	8.20523	8.22829
ILMN_2404065	10.7038	11.2226	10.9547	10.5182	10.4406	10.6891	10.094	10.4523	9.94409
ILMN_1653283	8.34809	8.63934	8.16706	8.44428	8.44197	7.99297	7.88317	8.26067	7.31199
ILMN_2404063	10.6796	11.0249	10.5307	10.4909	10.3809	10.0617	10.2234	10.2074	9.55944
ILMN_1694875	5.4708	5.96292	6.26441	5.82021	5.66495	6.08643	5.5988	6.1212	5.95137
ILMN_2149766	8.93325	8.98674	9.0633	8.83038	9.03062	8.88166	8.93774	8.99184	9.18705
ILMN_1763730	7.58857	7.54025	8.01913	7.43835	7.56946	8.02287	7.26961	7.86665	8.83437
ILMN_1765076	9.80959	9.85889	9.89117	9.77806	9.7968	9.79419	9.54428	9.87909	9.57563
ILMN_1722491	10.352	10.1277	10.2368	10.8276	10.3162	10.3285	10.2606	10.5428	9.96342
ILMN_1726410	9.98086	9.88295	9.89274	10.0336	9.93244	9.87784	9.93979	10.0306	9.37646
ILMN_2317348	9.98977	9.8611	9.94157	9.58487	9.49646	9.56641	9.66273	9.58388	10.0983
ILMN_1726752	9.19456	9.34155	9.46143	9.01205	8.9457	9.06776	9.06297	9.05241	9.39132
ILMN_1776857	5.94713	5.34607	5.89967	5.48287	6.11011	5.91473	6.0854	5.93249	6.0984
ILMN_1762606	7.72581	7.88816	8.15892	8.98377	9.14331	9.43639	8.8743	8.78816	8.82536
ILMN_3246595	7.20725	7.15642	7.10766	7.237	7.21179	7.03276	7.03436	7.37528	7.933
ILMN_1732149	5.67093	5.15186	5.77233	5.07954	5.57166	5.92348	5.47025	5.39222	5.42018
ILMN_1651574	5.57807	5.70164	5.51677	6.25332	5.93674	5.79739	5.52293	5.61709	5.88253
ILMN_1666519	5.3734	5.59437	5.76084	5.73414	5.53657	5.74306	5.76578	5.90044	6.15886
ILMN_3245829	6.01242	6.30456	5.74679	5.72902	5.73478	6.44591	5.56821	6.49726	6.42606
ILMN_3251648	5.88081	5.92964	6.13658	5.89154	6.27878	5.31363	6.03245	6.05511	5.97968
ILMN_1765610	5.7813	5.81319	5.73693	5.61348	5.61814	5.53881	5.64711	5.64391	5.86965
ILMN_1751586	5.21199	5.29053	5.63863	5.17267	5.71319	5.36848	5.38087	5.52479	6.05196
ILMN_2177460	5.77236	5.9719	5.94221	5.51213	5.13073	5.94537	5.37974	5.24002	5.7969
ILMN_1717154	8.16556	8.62482	8.01926	8.36543	8.52821	8.29447	8.59479	8.21723	8.00969
ILMN_1767351	7.02426	7.80726	8.12649	7.39964	7.55023	7.56334	7.21972	7.51687	7.34126
ILMN_1658883	8.71324	8.68935	8.41832	9.14979	9.20083	8.76229	9.06329	8.91946	9.30016
ILMN_3269719	7.20421	7.03929	7.16599	7.2741	7.28192	7.43757	6.76983	7.04298	7.32062
ILMN_3244434	5.92857	5.7846	5.84708	5.83089	5.80259	6.12655	5.51275	6.01484	5.93093
ILMN_3240997	8.10043	8.03233	8.22287	7.91684	7.71186	8.18122	7.55267	7.92727	7.86073
ILMN_1812618	8.63798	8.5895	8.27007	8.65198	8.74602	8.44268	8.59057	8.72331	8.3974
ILMN_1699703	11.7147	11.7565	11.8893	11.8513	11.6515	11.9022	11.5883	11.8327	11.4891
ILMN_1721977	9.90157	9.73596	9.34982	10.0152	9.84013	9.72631	9.98085	10.0273	9.99599
ILMN_2330948	9.05593	8.94632	8.99029	8.9625	9.02194	8.95813	9.10238	8.9916	8.40462
ILMN_1802203	12.0252	11.953	11.8712	12.1421	12.3647	11.9008	12.304	12.0016	12.1202
ILMN_1661458	5.81489	5.99934	5.71724	6.27845	5.73415	5.92794	6.32741	5.72398	6.13094
ILMN_1682938	8.79739	9.11705	9.35283	8.74555	8.78833	8.95365	8.72187	9.09602	8.99315
ILMN_1723884	11.8099	11.7135	11.3665	11.8242	11.9325	11.3083	12.0406	11.6262	11.1442
ILMN_1719518	13.5413	13.5621	13.2839	13.5425	13.5407	13.3521	13.6799	13.5545	13.3523
ILMN_1752340	10.232	10.3176	10.2952	10.2927	10.2642	10.2079	10.4134	10.3508	10.0347
ILMN_1764297	6.15167	5.86309	5.75909	6.01035	5.96742	6.01251	5.86826	5.95743	6.97944
ILMN_2406873	6.84334	6.84409	6.90183	7.14451	6.72446	7.15804	6.9538	7.25992	6.417
ILMN_1675709	8.95182	8.95229	8.92962	9.21947	9.21044	9.24297	9.23638	9.16774	8.95328
ILMN_1769250	7.22907	7.08988	7.03459	7.35752	7.57398	7.23078	7.65653	7.30155	7.69566
ILMN_1731287	10.4145	10.5281	10.8139	10.5396	10.5774	10.7671	10.6043	10.648	10.474
ILMN_2221408	5.64532	5.62119	5.64713	5.21368	5.21345	5.47932	5.538	5.86314	7.12671
ILMN_1728471	9.11078	9.29357	9.2204	9.02216	9.37138	9.04664	9.30411	9.1531	9.34088
ILMN_1789990	6.976	6.93856	6.97566	7.06866	7.01434	7.07403	7.09695	6.8492	7.10315
ILMN_2403906	9.03354	9.16491	9.71887	8.98622	8.91267	9.21663	8.88471	8.9789	9.36418
ILMN_2403911	6.12399	6.10002	5.62043	6.11087	6.19113	6.1328	5.70834	6.1804	6.06127
ILMN_1768399	6.92025	7.14003	7.01262	6.79084	7.17789	6.87452	7.33587	6.96758	6.67312
ILMN_1750690	6.29239	5.86903	5.70011	6.06725	6.53355	5.8836	5.95831	5.9214	6.07385
ILMN_1703989	5.73675	5.97847	5.66916	5.70432	6.13822	6.08908	5.71523	5.99629	5.76987
ILMN_1800898	5.80722	5.69121	5.26762	5.53288	5.48407	5.63166	6.03071	5.88275	5.56743
ILMN_1707529	7.00315	7.51806	7.32256	6.73551	6.89534	6.9889	6.61365	6.817	6.32115
ILMN_1788468	10.7339	10.9245	11.0567	10.92	10.8247	10.9259	10.9366	11.0502	11.2588
ILMN_1732060	10.376	10.3008	10.0232	10.4432	10.464	10.326	10.3372	10.3713	10.2971
ILMN_1736112	8.67488	8.77847	8.62475	9.13324	8.83586	8.87715	8.79111	8.8188	8.38221
ILMN_1744830	5.61455	5.96154	5.75852	5.46607	5.44067	5.76265	5.65075	5.8143	5.73376
ILMN_2395913	6.17437	5.53378	5.72826	5.70381	5.76538	5.9917	6.16717	5.91298	6.34345
ILMN_2215881	6.1127	6.44529	5.90521	6.14284	6.33138	6.27454	6.06587	6.21137	5.84867
ILMN_2101810	5.78573	6.09746	5.86663	5.64654	5.36864	5.94146	5.50519	5.78534	6.38933
ILMN_1753500	8.12339	8.32178	8.62701	7.54167	7.67259	7.96571	7.42998	7.7375	7.87245
ILMN_2208413	5.81621	5.8705	5.91644	6.37	6.49953	6.18731	6.44552	5.91066	5.9546
ILMN_1718610	9.72044	9.86644	9.59194	10.1283	10.2177	9.86654	10.1524	9.9859	9.98892
ILMN_2398847	7.22569	7.30965	7.48939	7.29581	7.39906	7.6063	7.2831	7.29182	7.25763
ILMN_1791186	5.52326	5.57957	6.25865	5.46793	5.34757	5.93399	5.79178	5.71782	6.67386
ILMN_1688953	7.00631	7.36227	7.17168	6.60207	6.64673	6.89425	6.89541	7.04229	6.98799
ILMN_1782761	6.24034	6.52297	6.67405	6.6566	7.10535	6.63889	6.40132	6.23917	6.57208
ILMN_1811592	10.5565	10.9245	10.6916	10.931	10.9261	11.0614	10.9515	10.8902	11.3948
ILMN_1676361	9.37658	9.34175	9.04295	9.38492	9.59762	9.1261	9.64684	9.34908	9.28147
ILMN_1764571	10.4992	10.5917	10.6884	10.4785	10.4287	10.3547	10.3295	10.4919	10.2764
ILMN_1672742	5.86185	5.59438	5.53114	5.82228	5.56976	5.6872	5.63561	5.57373	5.42545
ILMN_1775441	6.44267	6.94819	7.00841	6.90699	6.59701	6.96339	6.48065	6.75589	7.03717
ILMN_2352633	6.9343	6.9759	6.8261	6.8577	6.95341	7.26884	6.88335	7.10049	7.03252
ILMN_1765876	6.34772	6.27341	6.19826	6.60506	6.78552	6.58685	6.65994	6.75918	6.53669
ILMN_1801833	9.05282	9.13776	9.08907	9.23888	9.36914	9.08391	9.36114	9.2243	9.0747
ILMN_1777998	6.03488	5.36995	5.41183	5.22596	5.69832	5.27079	5.92755	5.48998	5.38616
ILMN_1661971	5.83089	5.5283	5.45634	5.85608	5.64677	5.90129	5.92151	5.74562	6.17681
ILMN_2290204	5.53817	6.08199	6.22793	5.69765	5.7118	5.74876	5.37175	5.63762	6.48764
ILMN_1731178	6.08741	5.68706	6.04804	5.93972	5.81539	6.27341	6.01314	5.97139	6.40255
ILMN_1797753	6.27413	6.51802	6.4362	6.41231	6.37588	6.10313	6.39787	6.30601	6.22326
ILMN_1796772	6.56592	7.27973	6.83646	6.24456	6.33838	6.74043	6.28297	6.72835	6.76401
ILMN_1750805	5.37949	5.33804	5.59965	5.44819	5.75108	5.1772	5.12024	5.34967	5.41182
ILMN_2408851	7.67144	7.93411	8.05927	7.97522	7.50675	7.89538	8.08954	7.72377	8.05142
ILMN_1770824	5.9172	5.65832	5.3124	6.08074	5.78868	5.7848	5.96477	5.98881	5.7712
ILMN_2322747	5.83278	5.87078	5.98715	5.41678	6.0284	6.14399	6.1049	5.66789	5.92346
ILMN_2388746	6.13567	6.01289	5.61489	5.74829	5.58888	5.71217	5.70739	5.40623	5.26925
ILMN_1732641	6.07545	5.46775	5.93644	5.57157	5.71005	5.34274	5.56939	5.68074	5.98199
ILMN_2342851	6.18449	5.77208	5.59391	5.67309	5.5827	5.85577	5.97891	5.6231	5.93779
ILMN_1663916	5.70491	5.54182	5.77371	5.49865	5.83164	5.75468	6.25028	6.21465	6.07066
ILMN_1734742	10.3423	10.4564	10.8774	10.3766	9.88637	10.6332	9.8997	10.2652	10.2364
ILMN_1678143	5.3953	5.82268	5.72347	5.93208	6.19501	5.5384	5.69529	5.7635	5.87339
ILMN_1711278	6.01335	5.81872	5.59144	6.33945	6.26636	5.63524	5.91478	5.9001	5.9688
ILMN_1772370	7.05143	7.57187	7.37787	6.75074	6.82902	7.12521	6.49952	7.21631	6.76844
ILMN_2293131	5.23513	5.6827	5.43048	5.79371	5.7573	5.66061	6.0164	5.25479	5.51907
ILMN_2405129	7.58412	7.47216	7.59043	7.27594	7.6392	7.50163	7.13975	7.34772	7.27732
ILMN_2132809	9.00269	9.00121	9.16744	8.71337	9.13628	8.76984	8.69019	8.8725	8.69796
ILMN_1727205	6.11739	5.78307	5.76582	6.11553	5.5051	5.44821	6.04535	5.90803	6.0235
ILMN_1689770	6.242	5.89634	5.75362	5.80588	6.47298	5.86551	6.07928	5.9826	5.97965
ILMN_2347380	6.08897	6.56326	6.53248	6.28229	6.04076	6.11647	6.19882	6.06884	6.0467
ILMN_1733861	6.10284	6.20466	6.62047	5.91921	5.9494	6.5358	6.03105	5.85707	6.13317
ILMN_1810712	6.79141	7.25238	7.106	6.96193	7.12583	7.09481	6.77151	7.2419	7.02145
ILMN_1754562	7.33599	7.37418	7.38645	7.25248	7.26364	7.3312	7.04124	7.31692	7.17951
ILMN_1664016	10.2936	10.3007	10.018	10.3132	10.434	10.1566	10.3274	10.2454	10.4954
ILMN_1808999	7.43933	7.15431	6.87224	7.16117	7.57391	7.15931	7.48298	7.05035	6.99179
ILMN_1703477	11.5985	11.5475	11.2026	11.6219	11.5021	11.2247	11.4589	11.3991	11.2658
ILMN_1781010	7.45835	7.52025	7.17949	8.70165	8.55081	8.25431	8.57198	8.80886	8.79068
ILMN_1708093	5.39756	5.37268	5.9551	5.31633	5.19689	5.46797	4.80286	5.59637	5.09058
ILMN_1803423	10.0778	10.2174	10.0085	10.089	10.2008	10.0922	10.305	10.2129	10.2367
ILMN_1796912	9.92978	9.90686	9.88221	9.74195	9.78861	9.86295	9.71156	9.79633	10.1008
ILMN_1675984	5.88802	6.36821	6.62661	6.05748	5.5999	5.86569	5.50813	5.8554	5.91643
ILMN_1798587	5.05902	5.63935	5.47958	5.45836	5.32167	5.26157	5.34667	6.04681	5.58933
ILMN_1779370	5.7285	6.17585	5.88812	5.91665	6.04771	5.90989	5.89057	5.98339	6.03643
ILMN_1797341	8.90954	9.38257	8.74571	9.18442	9.45406	9.0125	9.29049	9.29376	9.41885
ILMN_1660433	6.10109	5.29876	5.39029	5.32097	5.60075	5.33864	5.14428	5.48914	5.6083
ILMN_1795247	7.34722	7.67589	7.45422	7.35391	7.30024	7.32796	7.24105	7.41369	7.14852
ILMN_2182335	6.37098	6.89	6.50839	6.56703	6.50304	6.88289	6.88486	6.81009	7.58744
ILMN_1670130	9.0504	9.15012	9.43157	8.34765	8.47516	8.67488	8.50486	8.69422	8.47343
ILMN_1696956	6.69253	6.50768	6.38695	6.61197	6.38041	6.27436	6.7795	6.14548	6.50119
ILMN_2338447	6.31209	6.6921	6.62367	6.45287	6.37016	6.45105	6.05006	6.6494	6.44611
ILMN_1676626	5.90712	6.44028	6.35229	5.75232	5.97312	6.28079	5.89656	6.40235	6.27226
ILMN_1810229	6.55077	6.94201	6.762	6.7022	6.85084	7.10192	6.88889	6.85379	7.22362
ILMN_2269564	9.8978	9.87307	10.1632	10.1197	10.286	10.1796	10.0631	10.2317	10.381
ILMN_1761334	6.70806	6.84967	6.90971	7.07161	6.76491	6.92965	6.72758	6.97217	7.0037
ILMN_2362982	8.54885	8.63465	8.71664	8.72247	8.94123	8.83659	8.71959	8.69101	8.95024
ILMN_2415157	5.99459	5.51438	5.72599	5.63469	5.97661	5.86161	5.57745	5.76717	5.61326
ILMN_1721626	12.825	12.9797	12.5447	12.3393	12.2181	11.8893	12.4347	12.4843	12.5206
ILMN_1694219	8.42728	8.61461	8.55257	8.55517	8.69624	8.58913	8.38746	8.6803	8.41925
ILMN_1792825	9.51341	9.44496	9.08096	9.66899	9.95683	9.18683	10.0031	9.45468	9.49722
ILMN_1813091	10.1539	10.4809	10.5796	10.0346	10.215	10.2599	10.2192	10.3184	10.2425
ILMN_1769168	6.18927	6.07365	6.5798	5.88806	6.20834	6.11084	5.84274	6.22648	6.19193
ILMN_1777550	5.70106	5.31353	5.43154	5.31761	5.51097	5.44856	5.49983	5.11852	5.12106
ILMN_2403047	6.56734	6.67957	7.08032	6.76577	6.32511	6.9847	6.25114	6.69283	7.2355
ILMN_1777301	5.63507	5.67562	6.1218	5.7447	5.43268	6.09205	5.44615	5.88799	5.50892
ILMN_1774161	6.75653	6.61866	6.25927	6.49971	6.46469	6.07078	6.3314	6.30785	6.28134
ILMN_2202967	5.84786	6.1025	5.90233	5.86617	5.6628	5.85089	5.90419	5.61401	6.40093
ILMN_2188119	10.9788	10.5114	11.2142	11.2789	11.0538	11.7868	10.8535	11.8452	11.3963
ILMN_1679917	8.24967	8.38933	8.69954	8.67867	8.1039	8.60264	8.24769	8.48636	8.56208
ILMN_3231952	6.61519	6.695	6.77579	6.76259	6.59195	6.60434	6.7168	6.75478	6.69243
ILMN_3231502	6.01691	5.95711	5.87485	6.09798	5.79643	5.99453	5.93312	5.91541	5.99403
ILMN_1698680	5.80435	5.47631	5.92276	5.85632	6.02847	5.84533	5.8244	5.99934	5.4115
ILMN_1787879	10.704	10.4513	10.2409	10.7776	10.793	10.4521	11.0286	10.714	11.0716
ILMN_1755391	11.3152	11.3001	11.221	11.0867	11.0762	11.0295	11.2597	11.1464	11.2262
ILMN_1780444	6.97036	6.84433	6.73368	7.05993	7.0353	6.7156	7.03811	6.85367	7.25217
ILMN_1704842	7.4882	7.66538	7.31461	7.82514	7.84681	7.48929	7.7688	7.71159	7.24997
ILMN_2369953	4.78672	5.41614	5.36308	5.62126	5.28368	5.36909	5.97263	5.52278	6.28985
ILMN_1775405	9.69732	9.59967	9.33094	10.843	10.7393	10.5079	10.9129	10.8207	10.9218
ILMN_1753663	5.93723	5.62116	5.93352	5.98857	5.99602	5.67419	6.04359	5.85792	6.90309
ILMN_1743241	7.34635	7.57018	7.59863	8.15837	8.02649	8.37668	8.10483	8.37891	8.98695
ILMN_1719010	6.24447	5.94587	5.8787	5.82624	6.10662	6.13654	6.01611	5.87831	6.24339
ILMN_1771738	7.36601	7.7112	7.67689	7.81592	7.47476	7.54313	7.63527	7.64002	7.80485
ILMN_2332558	9.89733	10.1002	10.1406	9.89647	10.0381	9.91508	10.184	9.9482	10.3724
ILMN_1688526	12.1506	12.2195	12.1635	12.1349	12.1714	12.174	12.335	12.0917	12.3682
ILMN_2120022	7.39823	7.35289	7.77276	7.28341	7.31457	7.48103	7.56655	7.42879	7.3914
ILMN_1680465	5.96956	6.61894	7.10289	6.52181	6.48554	6.7857	6.38555	6.36034	7.18476
ILMN_2307266	5.77671	5.30844	5.76946	4.98263	5.18516	5.81076	5.40559	5.61819	6.6335
ILMN_1771822	5.85099	6.03992	6.4685	6.22627	5.47259	6.25827	5.64815	6.14521	6.7979
ILMN_1708416	11.4001	11.5147	11.2227	11.3692	11.4816	11.212	11.4478	11.4857	11.4316
ILMN_2113362	5.54619	5.97463	5.5396	5.45364	5.54502	5.8366	5.75538	5.76759	6.8269
ILMN_1791149	8.13237	8.19188	8.57363	8.21058	8.00459	8.56405	8.18218	8.459	8.96334
ILMN_1779835	5.65158	5.51087	5.23147	5.40181	5.74073	5.70464	5.73679	6.03965	5.82719
ILMN_2393144	9.43937	9.11445	9.2156	9.50721	9.32711	9.22865	9.62881	9.28432	8.91372
ILMN_1769810	12.0132	12.0267	12.1187	11.9924	11.9337	12.1782	12.0799	12.09	12.397
ILMN_1797964	9.31725	9.52821	9.68035	9.26306	9.55087	9.48803	9.27714	9.41253	9.70058
ILMN_1659148	5.55934	5.12876	5.3525	5.6022	5.1789	5.35011	5.50247	5.56834	5.96164
ILMN_1752837	9.98709	10.2145	10.3119	10.1796	10.1344	10.2693	10.2824	10.2687	10.9392
ILMN_1777691	7.91127	7.94441	7.97764	7.80713	7.61304	7.82984	7.99409	7.80515	8.05124
ILMN_1722066	9.16432	9.36765	9.32065	8.92839	8.794	9.15803	8.95885	9.1049	9.60823
ILMN_1689296	8.15654	8.38888	8.51939	8.33143	8.43549	8.40232	8.31764	8.23042	8.22258
ILMN_2052598	10.5438	10.6995	10.987	10.5252	10.433	10.6647	10.3843	10.5577	10.2638
ILMN_1779256	5.66166	5.8578	5.66834	5.88661	6.23863	5.55158	6.02323	5.64899	5.69501
ILMN_1697088	6.47219	6.90279	6.98181	6.7904	6.32066	7.14567	6.37114	6.94643	7.07391
ILMN_1697118	7.636	7.58501	7.55628	7.33575	7.23684	7.06297	7.37866	7.29627	7.38514
ILMN_1797298	7.39528	7.19808	7.27254	7.29885	7.10211	7.40046	7.21617	7.42268	7.2093
ILMN_1797453	6.53779	6.52025	6.9168	6.29884	6.53921	6.76296	6.53615	6.5264	6.21151
ILMN_1781151	8.87073	8.99888	9.17464	9.16239	9.16455	9.04275	9.04958	9.06111	8.67193
ILMN_1656557	6.02117	5.61028	5.33245	5.89272	5.81882	5.89433	6.1396	5.50786	5.2736
ILMN_2385318	6.33946	6.5737	6.75412	6.19028	6.36071	6.83736	6.12271	6.49779	7.53188
ILMN_1755732	5.90185	5.87283	5.84379	6.25533	5.8354	5.83124	6.07321	6.11818	6.33644
ILMN_2180677	6.29358	6.57464	6.66994	6.58897	6.54807	7.10695	6.52849	6.75116	8.45737
ILMN_1788192	9.8367	9.91279	9.90407	9.74271	9.65514	9.77829	9.83136	9.79554	10.0296
ILMN_1785170	10.8413	10.9816	11.048	10.856	10.5236	10.878	10.6427	10.9423	11.0276
ILMN_2334760	9.11252	9.10822	9.23363	9.07581	9.04735	9.07118	9.11202	9.23276	9.00898
ILMN_1651741	6.05289	5.56225	6.1531	5.9981	5.57498	5.93853	6.17797	6.14761	6.23889
ILMN_1664675	4.9525	5.50797	5.98125	5.25753	5.85515	5.32608	5.84718	5.74895	5.52024
ILMN_2334765	8.5716	8.58812	8.73692	8.43376	8.65006	8.41461	8.32795	8.64599	8.33101
ILMN_1743345	6.07828	5.97809	5.95565	5.89288	6.27254	5.82287	6.1073	5.89158	5.99904
ILMN_1741156	6.74615	6.99807	7.59654	6.76927	6.53803	7.36643	6.48915	7.25932	7.62943
ILMN_2414533	8.49868	8.39512	8.55036	8.52187	8.64661	8.36659	8.5821	8.59642	8.4263
ILMN_1768226	6.32971	5.98562	6.01654	6.20998	6.65808	5.91086	6.3337	6.15736	6.08965
ILMN_1716026	8.97757	8.87088	9.26119	9.07941	8.97148	9.20079	9.03009	9.30834	9.3171
ILMN_2183510	12.1449	12.1488	11.9613	12.0691	12.049	11.7811	12.2131	12.0852	12.1037
ILMN_3249571	4.91166	5.3501	5.20674	5.20793	5.11132	5.25831	4.87146	5.17229	5.3186
ILMN_2347314	7.11315	7.10929	7.11078	6.69898	7.24562	7.13056	6.50705	7.2237	7.03747
ILMN_1762582	5.7152	5.75618	5.67779	6.08309	6.12192	6.13234	6.10501	6.12923	6.36218
ILMN_1718046	6.05443	5.91566	6.03877	5.72928	6.05852	5.54878	5.64123	5.71561	5.82569
ILMN_1731476	5.64242	5.72131	5.86881	6.05344	5.83881	6.14557	5.90624	5.82335	5.58596
ILMN_2405305	7.29249	7.29122	7.70608	8.24029	8.16906	8.47802	8.0765	8.10965	7.88382
ILMN_1798064	5.32567	5.90955	5.6959	5.5286	5.77699	5.17673	6.23308	5.5232	5.55099
ILMN_3185198	5.83599	5.5232	5.62828	5.94006	5.82274	5.69961	5.46364	5.51922	5.42674
ILMN_1759915	11.8748	11.8481	11.6701	11.9955	11.9807	11.8142	11.8947	11.9226	11.5054
ILMN_2085760	9.51661	9.42828	9.2148	9.90347	10.038	9.40775	9.80392	9.66351	8.85618
ILMN_2255021	6.02603	5.9675	5.71367	5.74998	5.45099	5.93937	5.79768	5.36066	5.2725
ILMN_1792489	13.0961	13.152	13.161	13.212	13.0732	13.1395	13.1761	13.0532	12.9363
ILMN_1810200	6.31049	6.14869	5.56624	6.09915	5.78119	6.05914	5.9814	6.28459	5.93336
ILMN_1655561	12.8151	12.8487	12.7743	12.9742	12.6252	12.779	12.7866	12.9591	12.5448
ILMN_2393763	10.4348	10.3117	10.2634	10.4454	10.3401	10.2503	10.0456	10.4293	9.84816
ILMN_1707336	10.2311	10.2072	10.0544	10.2832	10.2955	10.0213	10.3166	10.2813	9.68347
ILMN_1768394	11.9518	12.1441	12.2675	11.9037	11.7679	12.0647	11.6202	12.0261	12.5285
ILMN_2043816	10.9516	10.7762	10.9601	10.8722	10.7826	10.7788	10.637	10.9611	10.4554
ILMN_1782810	7.5852	7.69217	7.7487	7.59714	7.47277	7.37399	7.55786	7.51734	7.41431
ILMN_1772798	8.11136	8.34967	8.42401	7.9734	8.14498	7.95673	8.03456	7.93721	8.15692
ILMN_2059505	8.60786	9.01544	9.07148	8.47577	8.65517	9.08377	8.53146	8.72385	10.2784
ILMN_2289825	5.15542	5.88303	5.28192	5.66697	5.47472	5.35833	5.68166	5.7884	5.35395
ILMN_2325168	7.47728	7.30265	7.52333	7.22907	7.0498	7.45525	6.81945	7.36462	7.2578
ILMN_1730620	7.24227	7.5914	7.65118	7.20671	7.21895	7.49097	7.32069	7.48142	7.21908
ILMN_1675866	5.8308	5.77263	5.59813	5.70965	5.76527	5.73639	6.01184	5.77199	5.78401
ILMN_2395711	5.70753	5.67787	5.86165	6.03245	5.42451	5.38054	5.53533	5.94271	5.62697
ILMN_1715181	8.00508	8.11214	8.14399	7.81306	8.13247	7.74439	8.15533	7.7733	8.10019
ILMN_1710229	6.57284	6.32591	6.4282	5.95153	5.38856	5.54668	5.9166	5.41058	6.20074
ILMN_1655612	7.04429	6.75595	6.60743	7.28549	7.28418	7.13533	7.04525	7.41449	7.11114
ILMN_2198515	7.20522	7.33868	7.5784	7.57923	8.40042	7.93973	7.81845	7.45834	7.76278
ILMN_2198516	5.80742	6.3699	6.57191	6.69549	6.65678	7.12275	6.38619	6.65169	6.23496
ILMN_2184064	7.3444	7.92568	8.32929	7.53084	7.25376	8.19734	6.96658	7.73444	8.62671
ILMN_1660544	8.29531	8.31222	8.83627	7.97509	8.02489	8.23505	7.6857	8.10816	7.99564
ILMN_2153787	5.32834	5.25344	5.5722	5.39366	5.24932	5.52622	5.49546	5.64013	5.33554
ILMN_2358202	11.3156	11.2758	10.986	11.3302	11.5215	10.9758	11.3176	11.1236	11.2832
ILMN_2047240	7.2704	6.74678	6.96357	7.06465	7.41881	7.01452	6.92583	6.91323	7.80198
ILMN_1656477	6.2211	6.21795	6.45728	6.30833	6.43729	6.5305	6.39338	6.27249	6.52239
ILMN_1668727	5.67827	5.56478	5.62058	5.91019	5.67748	5.66845	5.83897	5.74899	5.59343
ILMN_2242937	7.33326	7.46074	7.31899	7.15902	7.3622	7.17474	7.09837	7.2597	7.41486
ILMN_1722045	5.6528	6.05479	5.86929	6.25499	5.92426	6.02909	5.60915	6.08401	5.53688
ILMN_1712587	6.07578	6.3687	6.22938	6.21428	5.98049	6.32856	6.34067	6.43073	5.82431
ILMN_1684956	5.73112	6.09589	6.01134	6.16211	6.08184	5.90891	6.24497	5.93822	5.95082
ILMN_1661624	5.69729	5.60925	5.82347	5.7914	6.00274	5.83383	5.39376	5.54726	5.94951
ILMN_1684873	8.4263	8.70616	8.42114	8.50067	8.53917	8.75248	8.49432	8.65568	8.34522
ILMN_1727462	6.00938	5.63414	5.23666	5.23231	5.65111	5.39566	5.94139	5.59869	5.31928
ILMN_1720604	6.07458	6.25741	6.30151	6.30853	6.466	6.34707	6.32611	6.37818	6.39104
ILMN_1727156	5.43546	5.20095	5.28974	6.16543	6.01711	6.01281	5.78992	6.27736	5.76443
ILMN_1679318	9.50438	9.66669	9.50689	8.92489	9.31473	8.9998	9.56952	9.13667	9.34446
ILMN_1657050	8.87531	8.93587	9.13365	8.8087	8.77454	8.93582	8.82747	9.10974	8.71043
ILMN_1807913	6.64396	6.02591	5.98188	6.52008	6.20107	6.38295	6.53839	6.39058	6.88027
ILMN_1800935	9.37111	9.48443	9.67949	9.33366	9.32846	9.65039	9.43059	9.35718	9.54934
ILMN_1677226	5.47357	5.49022	5.72338	5.2916	5.82239	5.57595	5.70968	5.5244	5.82559
ILMN_3307108	5.66871	5.856	5.69885	5.99941	6.31894	5.78037	5.90899	5.79862	6.17884
ILMN_1720205	5.37094	5.7447	5.36842	5.75817	5.86027	5.38986	5.59804	5.19582	5.91065
ILMN_1724162	5.38957	5.62923	5.25108	5.67883	5.63009	5.4113	6.05891	5.71061	5.50648
ILMN_1771732	6.11382	5.52407	5.89256	5.00765	5.60213	5.33187	5.70056	5.86955	6.00673
ILMN_1684054	7.53501	7.45494	7.72258	7.49099	7.60855	7.46043	7.74363	7.38248	7.28531
ILMN_1655509	6.13091	5.55447	5.8049	5.80514	6.5684	5.55915	5.86178	5.76092	5.55529
ILMN_1780786	5.50656	5.2572	5.52388	5.74363	5.23479	5.46093	5.82986	6.10438	5.51086
ILMN_1776129	5.39945	5.32979	5.39255	5.40988	5.92278	5.50156	6.08648	5.72659	5.35038
ILMN_3242048	6.64091	6.9559	6.64753	6.72115	6.85624	6.64413	6.45112	6.60577	6.93933
ILMN_1656248	10.7668	10.8222	11.3439	11.3448	11.2676	11.855	10.6104	11.2937	10.8985
ILMN_2233366	10.1062	10.3322	10.6551	10.1893	9.44292	10.5564	9.45298	10.3515	10.6222
ILMN_3245057	12.0363	12.1934	12.2403	12.1431	12.3248	12.0156	12.0126	12.1697	11.8704
ILMN_1690963	11.6629	11.9634	11.7382	11.6811	11.8362	11.5803	11.4499	11.8396	11.6168
ILMN_3244390	6.11013	5.9984	6.17445	5.55815	5.70231	6.28814	5.81619	6.10999	5.72914
ILMN_3270972	7.52712	8.05416	8.05986	7.65273	7.38325	8.14087	7.2839	7.86703	8.65333
ILMN_3194508	9.51169	9.8121	9.96574	9.5628	9.50931	9.83803	9.38732	9.72818	9.70539
ILMN_1685441	6.92817	6.86852	6.71388	6.95551	7.21773	6.49444	6.97018	6.80828	6.8232
ILMN_1683096	8.36706	8.56181	8.51013	8.49836	8.31563	8.30516	8.26914	8.45063	8.72405
ILMN_1651643	5.99925	5.78021	5.27207	5.38506	5.60771	5.40838	5.57247	5.79271	5.72287
ILMN_2272251	5.86334	5.61423	5.25915	5.67147	5.81654	5.384	5.86822	6.03677	5.58874
ILMN_1654385	7.75921	8.03111	7.82794	7.39629	7.37269	7.55098	7.52973	7.37092	7.38395
ILMN_1810881	5.74805	5.2799	5.21783	5.39247	5.55269	5.50652	5.41821	5.91149	5.27578
ILMN_3248023	5.03797	5.49089	5.41504	6.12377	5.08863	5.03156	4.99278	5.46961	5.27806
ILMN_2358784	9.1479	9.19472	9.34432	8.91139	9.08331	9.25135	9.03917	9.20725	9.18291
ILMN_2358783	7.79386	7.70087	7.82196	7.65434	7.57974	7.84435	7.66732	8.03419	8.33259
ILMN_1699606	8.03204	8.18109	8.13579	8.34265	7.78092	8.10773	8.04104	8.20868	7.81643
ILMN_1813668	5.68025	5.87576	5.68718	5.51345	5.56027	5.5952	5.69281	5.42638	5.65358
ILMN_1711269	5.30068	5.20058	5.34232	5.40529	5.24749	5.68859	5.96067	5.17031	5.44001
ILMN_1655532	5.82685	6.08296	5.5856	5.43378	5.82044	5.42433	5.51889	5.61595	5.6089
ILMN_1806705	6.73652	6.69698	6.70431	7.21025	7.00045	7.16844	6.75107	6.96687	6.65335
ILMN_2397776	6.06486	6.47686	6.53361	6.71822	6.49001	6.80561	6.30854	6.65705	5.79847
ILMN_1744050	6.70114	6.91479	6.71995	6.79742	6.93342	6.56637	6.8459	6.78139	6.52253
ILMN_1753040	5.92135	6.02319	6.18867	6.01098	6.62557	6.08433	5.79484	6.07048	5.964
ILMN_1680419	7.17386	7.16409	7.63489	7.32858	7.10737	7.52521	7.05749	7.44261	7.77915
ILMN_2173740	8.25147	8.25139	7.87854	7.89853	7.94323	7.92003	8.07765	8.39063	8.30182
ILMN_1783675	8.27644	8.40332	8.35358	8.25885	7.99663	8.1117	7.77765	8.22889	7.72074
ILMN_1786041	5.09467	5.49207	5.30875	5.52552	5.36502	5.69652	5.53052	5.80371	5.28352
ILMN_1685097	9.87385	9.73965	9.70178	9.79976	10.053	9.93054	9.99523	9.86979	9.86456
ILMN_1679919	9.86939	9.9234	9.23918	10.0212	10.3157	9.49661	10.2089	9.7949	9.88603
ILMN_1745772	9.68792	10.0378	10.0563	9.72054	9.24398	9.81751	9.42857	9.68257	9.93766
ILMN_2294751	6.88583	7.16167	7.1193	6.54023	6.29491	6.89353	6.41957	6.45308	7.81142
ILMN_1797656	6.88686	7.11132	6.92497	7.03778	6.8088	7.05812	6.61923	6.93215	7.6591
ILMN_1772177	6.16633	6.89235	6.83911	6.53015	6.23252	6.49899	6.18945	6.55102	5.96811
ILMN_1723412	5.721	5.65033	5.58086	5.33315	6.16541	5.58133	5.22025	5.60918	5.54233
ILMN_1695353	5.9166	5.39874	6.2133	5.65942	5.44079	5.26239	5.46829	5.35436	5.16881
ILMN_3261705	5.81097	5.47805	5.67678	5.90518	5.79512	6.0324	5.31459	5.86629	6.04143
ILMN_1714737	8.27773	8.29319	8.56245	8.22479	8.19698	8.80345	8.11923	8.24428	8.35187
ILMN_1695414	5.6039	6.02512	5.74735	5.84003	6.02419	5.60068	5.94629	5.4109	5.69243
ILMN_3259153	5.64511	5.61929	5.57931	5.8808	6.05274	5.46565	5.71519	5.53544	5.64428
ILMN_1769013	5.70357	5.628	5.62419	5.93885	5.83163	5.92085	5.72756	6.02994	5.87882
ILMN_1700340	5.59953	5.67865	5.66293	5.30631	5.76503	5.38097	5.5187	5.24682	5.74982
ILMN_1782032	5.53628	6.00927	5.83769	5.64172	5.85806	5.9481	5.70634	5.58597	6.54869
ILMN_1666933	9.6093	9.85148	9.75174	9.56401	9.61165	9.45646	9.59832	9.65906	9.30064
ILMN_1685037	6.70013	6.62418	6.47692	6.88485	6.6432	6.63101	6.89276	6.49185	6.16554
ILMN_2379393	7.16499	7.33847	6.84854	7.52883	7.69371	7.68916	7.50841	7.44952	7.12899
ILMN_1804384	7.03536	7.39205	7.13189	7.17155	7.28954	7.16632	7.19641	7.11493	6.89241
ILMN_1732615	9.05278	9.40141	9.1471	9.24484	9.14052	9.48028	9.00249	9.14659	8.95459
ILMN_1689786	9.03967	8.99086	8.19464	9.13532	9.57134	8.76016	9.32369	9.13151	9.0831
ILMN_1657571	6.6718	7.19143	6.34699	6.42553	6.5778	6.72769	6.68731	5.86457	6.74251
ILMN_1796417	10.095	10.1434	10.0024	10.2672	10.4206	10.1118	10.2038	10.1592	10.1713
ILMN_2398107	8.13793	8.58925	8.67788	8.2108	8.24789	8.67741	7.67403	8.67302	9.25051
ILMN_2221673	11.116	11.2168	11.4692	10.9111	11.1022	11.1183	11.0083	10.975	10.9524
ILMN_1692824	5.91443	5.524	5.89795	5.62462	6.08293	5.85113	5.6833	5.93576	6.21795
ILMN_2352934	8.45877	8.60068	8.83764	8.37558	8.13237	8.5409	8.10009	8.52193	8.75636
ILMN_1693771	8.74256	8.91186	9.25705	8.64962	8.3431	9.32268	8.31189	8.71395	9.85272
ILMN_1739719	7.36767	7.72401	7.88072	7.17039	7.40032	7.55687	7.48967	7.43191	7.42131
ILMN_1662390	7.16459	6.74074	6.59197	7.01978	6.8046	6.44422	6.79407	6.56984	6.28914
ILMN_1708950	6.47852	6.2515	6.20035	6.29111	6.03558	6.13072	6.00045	6.13096	6.30659
ILMN_2167426	5.90308	5.73853	5.84669	5.88057	5.5392	5.81439	5.64687	5.69411	5.63867
ILMN_1815184	7.38748	7.68564	7.6053	7.19873	7.14693	7.47267	7.28893	7.56955	7.93598
ILMN_1688180	6.35998	6.10893	6.51535	6.33666	6.33079	6.12368	6.41159	6.43113	5.88184
ILMN_1661860	6.1787	5.78497	5.89085	6.03385	5.16498	5.65273	5.73948	5.49826	5.22149
ILMN_1660749	9.55333	9.14654	9.00316	9.53144	9.46829	9.20839	9.51666	9.27393	9.51649
ILMN_1708778	11.1687	11.2894	11.2434	11.4113	11.1622	11.4646	11.1646	11.3333	11.2629
ILMN_2395451	11.2223	11.1147	11.2673	11.3175	10.9812	11.544	11.043	11.217	11.5945
ILMN_1688234	7.15213	7.12067	7.25564	7.21414	7.14264	6.60619	7.08486	6.91238	6.53895
ILMN_1803813	7.11779	7.24028	6.98783	7.09174	7.34427	7.11102	7.06892	7.2267	7.28369
ILMN_1702189	5.14705	5.50196	5.25124	5.63714	6.10354	5.4083	5.59558	5.25283	5.54323
ILMN_1744118	5.9993	5.70376	6.05116	5.59253	5.70353	6.03677	6.09564	5.6885	5.68626
ILMN_1797283	5.69607	5.89111	5.2467	5.65332	5.65796	5.88068	5.86824	5.62364	5.29245
ILMN_1726025	8.09773	8.44521	8.04725	8.21122	8.24957	8.0196	8.22343	8.10708	8.0303
ILMN_1698968	8.92059	9.20154	8.90225	8.65654	8.88514	8.82335	8.53255	8.75153	8.99439
ILMN_1654497	9.17465	9.34883	9.63957	9.18482	8.9212	9.4981	8.95071	9.23382	9.5217
ILMN_2169983	7.23037	7.37912	7.63168	7.08913	6.79086	7.55126	7.07924	7.0476	8.38193
ILMN_2048700	7.78111	8.26986	8.25513	7.4712	7.34413	7.37346	7.84993	7.47445	7.41345
ILMN_3235282	6.33537	6.01638	6.33136	6.27448	6.26097	6.52786	6.31183	6.43319	6.12698
ILMN_1738530	8.71816	8.59084	8.61381	8.64664	8.51486	8.46312	8.60451	8.38229	8.24877
ILMN_2131936	6.33131	6.55804	6.86524	6.46943	6.06733	6.32371	6.67299	6.63873	5.91165
ILMN_1806956	5.2891	5.50376	5.19661	5.26265	5.16786	5.46606	5.69416	5.51742	6.03429
ILMN_1791400	5.65359	5.95769	5.52029	5.5932	5.14125	5.43902	5.16323	5.62392	5.52079
ILMN_1812479	6.69193	6.95922	6.67412	6.63804	6.77886	6.85727	6.85526	6.65357	6.74711
ILMN_1756867	5.98171	6.12075	6.32331	6.16555	5.81328	6.00006	6.38128	6.1588	5.88742
ILMN_1801923	7.07956	7.22665	7.56671	6.83597	6.58939	7.5264	6.68427	7.11096	8.33813
ILMN_1748271	7.87553	7.86465	7.73858	7.84647	8.26983	7.51741	7.98623	7.79528	7.49331
ILMN_2374865	8.0537	8.15324	8.4676	7.10633	7.46251	7.71427	7.3676	7.41571	7.58747
ILMN_1672128	12.4967	12.4985	12.5655	12.4965	12.1699	12.3734	12.5562	12.5835	13.0317
ILMN_1783394	6.83131	6.63343	6.68709	6.88854	6.83199	7.08592	6.7686	7.11755	6.76023
ILMN_2358457	8.12883	8.33549	8.73476	8.17678	7.97465	8.36792	7.8866	8.48465	9.16525
ILMN_1669113	8.84044	8.85883	8.47085	8.91327	8.78857	8.56842	8.4272	8.60986	8.45264
ILMN_1703471	9.40986	9.55568	9.66543	9.44372	9.337	9.57114	9.44813	9.3427	9.25251
ILMN_3273641	6.69347	6.71908	6.75847	6.32963	6.36586	6.38676	6.19903	6.1858	6.47516
ILMN_3194911	7.19372	8.00663	7.09774	7.71272	7.55778	7.63186	7.62516	7.43532	6.92259
ILMN_1706967	5.43647	5.65686	6.04627	5.60024	5.56209	5.64777	6.12236	5.4991	6.04495
ILMN_1716435	6.09742	5.92081	5.83665	5.89025	6.05284	5.95783	5.87733	5.89582	5.63864
ILMN_1748968	7.9881	8.04664	8.09968	8.21543	8.42898	8.25063	8.12466	8.27147	8.28424
ILMN_2206098	7.37183	7.52051	7.29643	7.36961	7.48226	7.38853	7.10029	7.40663	6.86685
ILMN_2188204	10.5402	10.7493	10.8421	10.6322	10.6084	10.7656	10.6642	10.8258	10.7043
ILMN_1673898	7.30731	7.60503	7.63007	7.38643	7.64909	7.40559	7.44328	7.49217	7.46925
ILMN_1725707	8.74198	8.7501	8.9613	8.99157	9.10632	9.15334	8.83664	8.99586	9.13082
ILMN_2365881	8.52668	8.60977	9.01556	8.76189	8.69718	9.09017	8.48924	8.68282	8.76765
ILMN_1664644	6.44825	6.17359	6.02299	6.20295	6.0219	6.40448	6.20163	6.23912	6.34497
ILMN_1756006	7.31097	7.57129	7.32352	7.3711	7.52516	7.37692	7.47696	7.0426	7.77568
ILMN_1735006	5.71588	5.49634	5.98553	6.19571	6.16266	6.07074	5.71708	5.79569	6.31064
ILMN_1769566	10.6125	10.5232	10.5416	10.2307	10.4387	10.2078	10.3233	10.365	10.3135
ILMN_2163732	5.49074	5.94599	6.31169	5.74095	5.91109	5.71993	5.71977	5.47222	6.42607
ILMN_2313782	7.54064	7.63053	7.59719	7.48257	7.5547	7.4979	7.38154	7.45202	7.34317
ILMN_3307158	7.54268	7.58501	7.45325	7.64209	7.65586	7.45644	7.6156	7.42531	7.72744
ILMN_2411915	9.61534	9.3371	9.45419	9.71496	9.7772	9.61647	9.34067	9.76761	9.29754
ILMN_2383727	5.18989	5.80411	5.13122	4.83756	4.97367	5.39004	5.16811	5.5027	5.48565
ILMN_1700923	9.05752	9.22542	9.12865	8.8974	8.88058	8.96184	8.97955	8.93975	9.00321
ILMN_2180315	6.41102	6.48793	6.39499	6.00127	5.98647	6.01019	6.19918	6.20366	6.64863
ILMN_1801905	6.12485	6.07504	6.04933	6.33155	5.95469	5.97547	6.17982	6.05389	6.08184
ILMN_1718265	7.33038	7.66233	7.74182	7.33341	6.97218	7.53005	7.24171	7.61219	8.06291
ILMN_1790978	8.79348	8.89051	8.546	8.99012	9.16063	8.76414	9.05392	8.8057	8.75093
ILMN_2410975	8.51815	8.86571	8.94849	8.62732	8.31865	8.87055	8.34288	8.65806	8.72957
ILMN_1739008	8.7651	8.90202	9.10643	8.32276	8.35961	8.73403	8.14649	8.50366	8.51394
ILMN_1794707	6.2974	6.71557	6.87139	6.88486	6.62181	6.98008	6.66631	6.91683	6.41752
ILMN_1673991	11.5755	11.3644	11.6449	11.5925	11.5445	11.3852	11.538	11.4408	11.1862
ILMN_3255124	6.56852	6.12182	6.64262	6.29384	6.25433	6.40582	6.90036	6.33193	6.70989
ILMN_3181411	5.49573	5.7421	5.76128	6.07504	5.7223	6.02612	5.63224	5.93757	5.42102
ILMN_1716384	7.12341	7.57724	7.93526	7.03399	7.10141	7.50327	7.17179	7.2318	7.04606
ILMN_1751086	10.7328	10.8526	10.5435	10.8811	10.8059	10.6242	10.8855	10.7141	10.6933
ILMN_2370825	9.1706	9.65044	9.25622	8.89102	9.34787	9.06444	9.35262	9.17141	9.33241
ILMN_1779214	8.28482	8.65703	8.74671	8.07312	8.40054	8.63139	8.27735	8.42626	9.69676
ILMN_1772540	7.48375	7.44536	7.54254	6.88826	7.04829	7.47957	6.96797	7.3527	6.98717
ILMN_2223720	6.23824	6.28471	6.45449	6.02759	6.29169	6.19049	6.16322	5.84761	7.60949
ILMN_2373830	5.33636	5.35594	5.89071	5.58736	5.6392	5.39258	5.78434	5.62253	5.57327
ILMN_1737833	7.05754	7.45509	7.84601	7.23918	7.1785	7.58466	7.25489	7.33507	7.79345
ILMN_1752393	5.95253	6.1605	5.87137	6.18344	6.02425	5.80123	5.89906	5.76806	5.87013
ILMN_2168228	5.63649	5.66428	5.60422	5.44664	5.69486	5.84775	5.40635	5.37659	5.96
ILMN_1654065	8.04255	8.13048	8.36078	10.9756	10.6163	10.9271	10.8801	10.9235	10.4186
ILMN_1670609	11.1906	10.9227	10.8387	11.5262	11.3136	11.0753	11.4643	11.1595	10.7913
ILMN_3307935	7.09019	6.97082	7.10147	7.24476	7.20773	6.94785	7.19225	7.13052	7.04496
ILMN_1813434	5.57366	5.81707	5.79647	5.45463	5.89212	5.67036	5.88315	5.74276	6.35441
ILMN_1656159	5.68569	5.96687	5.71494	5.54845	5.74872	5.77853	5.45986	5.91168	5.85426
ILMN_1658884	6.84894	6.6797	7.15319	6.833	6.39127	6.63114	6.73155	6.38739	6.61249
ILMN_2124155	6.28298	6.10096	6.71065	6.10776	6.19188	6.60415	6.32231	6.523	8.1417
ILMN_1661428	5.96278	6.49124	6.45757	6.33684	6.61271	6.27179	6.45011	6.40376	6.47205
ILMN_1804137	7.01672	7.01197	7.34895	6.67709	6.50955	7.39327	6.50682	6.87632	8.24078
ILMN_2389810	7.57727	7.8633	7.99402	7.31558	7.28092	7.98126	7.30961	7.57595	9.01517
ILMN_1687765	5.75924	5.69855	5.37582	5.37758	6.23757	5.10933	5.66881	5.41835	5.59575
ILMN_2134224	7.45133	7.38083	7.42055	7.67177	7.67302	7.7847	7.58179	7.50895	7.47778
ILMN_1704164	6.1937	6.20085	6.07589	6.37523	6.06797	6.17665	6.14451	6.12476	6.574
ILMN_1663684	6.79632	7.06291	7.13397	6.87349	7.05937	6.74893	6.97217	6.69295	6.48953
ILMN_1731783	9.93056	10.3144	10.0018	10.0172	10.0666	9.89233	9.9787	9.82955	9.508
ILMN_2415189	11.922	12.2514	12.0298	12.0193	11.8609	12.0714	11.9303	11.9867	11.6535
ILMN_1775566	9.28079	9.73802	9.78639	9.60518	9.46488	9.69524	9.30681	9.62981	8.74346
ILMN_1689098	5.97407	5.76743	5.89906	5.96373	6.20839	5.7423	6.11984	5.87589	5.41092
ILMN_1658071	8.69454	8.82108	8.84865	9.15931	9.25643	9.35795	9.11013	9.30726	9.2746
ILMN_2407824	9.4383	9.64543	9.84366	9.9773	9.96508	10.1924	9.747	9.89712	10.122
ILMN_1730291	8.33088	8.37832	8.70094	8.46744	8.62684	8.76237	8.61387	8.76818	9.05599
ILMN_1747271	6.04813	5.67664	5.50408	5.14515	6.08903	5.27087	5.86084	5.33388	5.54486
ILMN_1783304	11.1354	11.334	11.6881	11.2281	10.9742	11.663	10.9234	11.4048	11.846
ILMN_1655783	5.52226	5.49946	5.20473	5.71952	5.7069	6.07077	5.62658	5.35882	5.76654
ILMN_1654322	9.63191	9.69862	9.46702	9.62324	9.72222	9.43978	9.74604	9.50649	9.11229
ILMN_1759628	9.81096	10.0166	10.7474	9.92513	9.55629	10.6484	9.46912	10.2763	11.0173
ILMN_1770052	5.70235	5.38906	5.3408	5.72	5.62671	5.10733	5.95365	5.83661	5.42763
ILMN_1655884	9.99984	10.6089	10.5563	10.0658	10.1046	10.2905	10.123	10.1002	9.58792
ILMN_1687375	10.8625	11.0989	10.9613	10.9194	10.8308	11.0751	10.6203	10.7995	11.0059
ILMN_1815666	10.1233	10.2615	10.288	10.2243	10.0535	9.90649	9.93545	10.0976	9.66469
ILMN_1697827	6.04635	5.98972	5.38643	5.57519	5.84645	5.75072	5.95171	5.63527	5.88011
ILMN_2401933	6.86766	7.10476	7.04063	6.52318	7.05671	7.12564	6.6522	6.77483	8.84407
ILMN_1750599	5.88466	5.4427	5.7703	5.87772	5.99439	5.91569	6.05956	5.62519	5.32098
ILMN_1813399	6.71352	6.81235	7.56202	6.85252	6.50109	7.45393	6.57433	7.12254	7.09498
ILMN_1660741	5.73906	5.7021	5.73656	5.53751	5.96139	5.69234	5.71116	5.86593	5.67274
ILMN_1664772	6.02968	6.19806	5.94607	6.43607	6.31985	6.0595	6.24012	6.17186	6.27743
ILMN_1680579	9.46457	9.87213	9.86078	9.61749	9.40273	9.80297	9.30322	9.57738	9.26067
ILMN_2367753	9.05533	9.71099	9.31821	9.23833	9.15771	9.44589	9.05715	9.30775	8.7133
ILMN_1696568	7.9909	8.23256	8.36084	7.84827	7.98885	8.28976	8.1995	8.14875	8.54886
ILMN_1758784	6.60066	7.01413	7.83752	6.82504	6.38477	7.74451	6.77363	7.02132	8.03895
ILMN_2340565	9.46352	9.68252	9.72514	9.52494	9.68362	9.78813	9.56099	9.71274	9.462
ILMN_1785413	5.31428	5.98655	5.43965	5.81572	5.82622	5.45952	5.90713	5.91142	5.19894
ILMN_1702257	6.12692	5.64699	5.34589	5.41331	5.79712	5.72268	5.43752	5.65425	5.63102
ILMN_2341363	13.44	13.3416	13.199	13.3969	13.3526	13.3607	13.4351	13.3247	13.1165
ILMN_1764494	13.2655	13.2466	13.2822	13.3084	13.2437	13.0311	13.4853	13.3229	13.1506
ILMN_1772132	13.8876	13.8485	13.8649	13.9567	13.9115	13.7751	14.1602	13.8618	13.6973
ILMN_1701269	11.3362	11.3991	11.9354	11.26	10.8376	11.7	11.1076	11.4699	12.2415
ILMN_1679178	8.83825	8.89377	8.89857	9.21165	8.99046	9.12471	9.13944	8.9768	8.37082
ILMN_1653599	11.9891	11.9449	11.9298	12.0598	11.9004	11.9763	11.8364	11.9778	11.706
ILMN_3261197	11.8022	11.7838	11.7321	11.9956	11.9904	11.9369	11.9301	11.9467	11.7014
ILMN_1756674	13.9597	13.8832	13.8281	14.0691	14.0259	13.9161	14.0817	13.8258	13.5927
ILMN_2225887	13.5174	13.5197	13.5535	13.6845	13.6084	13.5067	13.718	13.6055	13.4887
ILMN_1672191	10.4357	10.5494	10.6295	10.4908	10.4529	10.5795	10.5474	10.5953	10.9378
ILMN_1721989	12.6256	12.5975	12.7431	12.6526	12.6106	12.6359	12.6525	12.7689	12.6448
ILMN_1712430	7.53039	7.47078	7.40814	7.59826	7.82437	7.5107	7.66344	7.33701	7.25731
ILMN_1676393	11.3359	11.2345	11.139	11.3921	11.3668	11.3466	11.4641	11.2982	10.8647
ILMN_1807798	5.48383	5.42742	5.64244	5.58037	5.32134	5.27134	5.55938	5.87483	5.39928
ILMN_1669102	7.53778	7.42835	7.62207	7.6739	7.93368	7.68849	7.75733	7.82541	7.57109
ILMN_1660577	13.0856	12.8488	12.5198	13.3282	13.2802	12.9032	13.2581	13.0299	12.4108
ILMN_1770466	7.38476	7.55392	7.90161	7.3777	7.58251	7.71389	7.43573	7.77003	7.5736
ILMN_1794912	13.3882	13.2177	13.4074	13.4862	13.1247	13.5624	13.368	13.5155	13.3559
ILMN_1666372	13.2811	13.2218	13.362	13.4937	13.3001	13.428	13.3577	13.4423	13.2544
ILMN_1726603	13.2271	13.1625	13.4554	13.3406	13.2339	13.2938	13.4088	13.3803	13.1674
ILMN_1703415	5.93552	5.61378	5.82114	5.57565	6.08967	5.56307	5.66625	5.97314	5.50044
ILMN_1772506	10.5857	10.3178	10.4869	10.6637	10.5057	10.5079	10.7421	10.7101	10.4911
ILMN_1652806	9.80397	9.69615	9.63974	9.72435	9.7513	9.54185	9.89564	9.59865	9.46404
ILMN_1772929	12.4859	12.5223	12.5235	12.59	12.5559	12.437	12.6573	12.6077	12.2658
ILMN_2348093	12.6274	12.5948	12.5232	12.6882	12.7459	12.4995	12.7123	12.6355	12.4165
ILMN_2307883	11.5888	11.5018	11.6537	11.6687	11.5896	11.6902	11.6225	11.7729	11.9751
ILMN_2310621	11.7223	11.6182	11.9217	11.785	11.6721	11.8548	11.7214	11.8268	12.1994
ILMN_2079285	8.6189	8.6461	9.17631	8.37252	8.18315	8.82058	8.1335	8.36243	9.4194
ILMN_1812638	12.6645	12.5094	12.2175	12.725	12.7238	12.3604	12.8894	12.5912	12.3201
ILMN_1791332	12.9705	12.9025	13.0522	13.0578	12.8686	12.9937	13.0294	12.9967	12.9977
ILMN_1700625	6.49231	6.79637	7.24671	6.76773	6.01997	6.83729	6.18464	6.78606	7.67696
ILMN_1679188	8.41966	8.42429	8.76991	8.5783	8.16679	8.20862	8.41468	8.42084	8.60362
ILMN_2299843	7.12107	7.1822	7.34752	7.18136	7.22191	7.2338	7.28644	7.11806	7.44442
ILMN_1809027	9.91188	9.96707	10.0331	10.1849	9.96328	10.1034	9.95127	10.096	9.67439
ILMN_1697694	10.6343	10.5886	10.1493	10.8029	10.8868	10.4716	11.1211	10.6793	10.6394
ILMN_1755990	5.96697	6.03602	5.54293	5.79077	5.8386	5.84147	5.84817	6.06542	5.8266
ILMN_1677440	12.0565	12.2367	12.2831	12.2449	12.1927	12.2404	12.4722	12.312	12.4685
ILMN_1752579	8.78024	8.95181	8.59218	9.3907	9.69731	9.44483	9.12298	8.97957	9.13201
ILMN_1700380	8.067	8.24902	8.38124	8.00936	8.26337	8.22893	8.24707	8.07018	8.02776
ILMN_1721391	10.8533	10.8165	10.7094	10.795	10.8623	10.6829	11.1158	10.7602	10.9931
ILMN_2353642	9.00885	8.73972	8.73026	9.05264	8.84729	8.7733	8.72216	8.614	8.80892
ILMN_1653056	5.54199	5.68529	5.74914	5.47748	5.51421	5.6585	5.70187	5.24054	5.49505
ILMN_1773849	8.58934	8.60046	8.64784	8.83187	8.94173	8.73461	8.5127	8.7035	8.22249
ILMN_1789005	12.1726	12.0854	12.176	12.2791	12.1445	12.266	12.0379	12.1635	12.4127
ILMN_1795826	9.21367	9.00646	8.80992	9.18589	9.13261	9.07765	9.10765	8.79677	8.36564
ILMN_1799889	5.46893	5.85001	5.48078	5.87189	5.34068	5.69316	5.82444	5.99648	6.24304
ILMN_1715635	11.7417	11.6897	11.7287	11.6113	11.7155	11.6339	11.7245	11.7618	11.6653
ILMN_2071937	12.1299	12.2875	12.3057	12.1015	11.9418	12.1593	12.3706	12.2982	12.3659
ILMN_1785095	8.0192	7.54521	7.3257	7.9907	7.92727	7.54293	7.89125	7.5518	8.01659
ILMN_1711516	10.7497	10.8667	10.9412	10.644	10.8031	10.8492	10.7494	10.6638	11.0428
ILMN_1812073	6.55014	5.95797	6.32515	6.14191	6.54163	6.41984	6.41264	6.87799	6.55121
ILMN_1787705	10.6054	10.678	10.5555	10.6061	10.702	10.378	10.4971	10.4544	10.4419
ILMN_1659801	7.30626	7.73469	7.9201	7.59762	7.24446	7.64201	7.29123	7.50131	7.66446
ILMN_1663257	5.76324	5.84908	5.67315	5.77367	5.56823	5.93819	5.34674	6.02054	6.70343
ILMN_2389995	5.5127	5.10809	5.37224	5.41378	5.60263	5.54545	5.24802	5.90103	5.07692
ILMN_1797310	11.6383	11.7179	11.6303	11.8249	11.7207	11.7213	11.7723	11.7076	11.8046
ILMN_2339779	11.5674	11.5363	11.3816	11.5103	11.5201	11.2881	11.8682	11.4327	11.2645
ILMN_1798485	11.509	11.3597	11.1349	11.329	11.4919	10.9688	11.7378	11.1688	10.8535
ILMN_1810235	6.50412	6.51442	6.48525	6.73752	6.77615	6.6463	6.6675	6.78414	6.61541
ILMN_2099783	11.5485	11.3981	11.4579	11.6427	11.5177	11.4405	12.0005	11.6284	11.3929
ILMN_1784523	11.6602	11.9573	12.1883	11.9715	11.5623	12.1625	11.8518	12.058	12.2178
ILMN_1654541	7.7441	7.50817	7.56663	7.69575	7.51696	7.68536	7.6799	7.65548	7.92537
ILMN_1674778	6.2043	6.20682	6.15123	6.35603	6.35409	6.43297	6.59609	5.95247	5.9549
ILMN_1726273	5.68189	5.68272	5.2865	5.77404	5.09668	5.62491	5.58105	5.37157	5.46277
ILMN_1689473	5.96148	6.00455	5.96616	6.09594	5.89867	6.01697	6.13615	5.87015	6.4205
ILMN_2403730	9.28082	9.33158	9.35877	8.99893	9.05935	9.31961	9.03371	8.99242	9.30028
ILMN_1808115	6.42818	6.63123	6.91555	6.75636	6.81097	6.96605	6.78133	6.90188	6.84008
ILMN_1696223	5.68343	5.70765	5.67895	5.40664	5.53544	5.57511	5.34414	5.48447	5.2353
ILMN_1693896	5.48239	5.60567	5.26823	5.30536	5.47802	5.51115	5.60822	5.7607	5.68518
ILMN_1710523	6.08741	6.15669	6.32197	5.97454	5.84993	6.08709	5.77317	5.62869	5.88536
ILMN_1814688	6.23126	5.89448	5.81781	6.08893	5.84215	5.99991	5.77623	5.80416	5.88309
ILMN_2301193	5.85309	5.80365	5.84289	6.06045	5.69946	5.94616	6.0214	5.68271	5.56467
ILMN_1782057	9.25609	9.41796	9.16779	9.02346	9.12512	8.98209	9.39919	9.11269	9.12795
ILMN_1783956	6.71171	7.18063	7.18666	6.93231	7.00595	6.85917	6.90199	6.63747	7.06321
ILMN_2089073	8.88967	9.05934	8.8013	9.34181	9.31757	9.33438	9.26642	9.1268	9.49534
ILMN_1658684	5.86568	5.73059	5.82228	5.8174	5.96054	5.74054	5.97418	5.62246	5.64652
ILMN_1790603	9.70224	9.84846	9.67512	9.90865	10.0801	9.79619	9.91553	9.74392	9.91829
ILMN_2395055	6.91767	7.30074	7.16248	6.82332	7.13352	6.77263	7.03969	7.23603	6.8752
ILMN_1727390	6.16153	6.37607	6.2042	6.22862	6.20458	6.18147	6.11383	6.13667	6.32987
ILMN_1721741	9.15184	9.38726	9.36123	9.32198	9.00401	9.75023	9.02047	9.54095	9.68255
ILMN_1682375	7.14698	6.44532	6.65101	6.6556	7.05468	6.49194	6.86098	6.65552	6.92332
ILMN_2140207	6.61031	6.62752	6.83498	6.15569	6.3717	6.48791	6.35435	6.58372	7.10174
ILMN_1782085	6.19535	6.33886	6.30614	6.2021	6.18971	6.18382	6.93403	6.43939	6.27536
ILMN_1725746	5.82721	5.57667	5.74598	5.74758	5.69327	5.45532	5.6321	5.91706	5.5962
ILMN_3237981	5.01316	5.67605	5.2617	5.87087	5.27755	5.48207	5.81871	5.75138	5.54903
ILMN_1727332	10.6472	10.625	10.4689	10.824	10.7298	10.4921	10.9692	10.8317	11.0386
ILMN_1685978	6.80013	6.92101	7.1117	7.13581	6.72332	7.44035	6.65329	7.29814	7.22844
ILMN_2277201	5.49361	5.52392	5.47934	5.743	5.23582	5.52204	5.61962	5.36961	5.30328
ILMN_1810385	6.0859	6.24441	6.27732	6.11379	5.76391	6.18677	5.52861	5.83313	5.9776
ILMN_2376771	6.14992	6.2625	6.28031	5.84603	6.04158	6.16171	6.22457	5.98225	5.67654
ILMN_2370464	7.62863	7.79915	7.67863	7.47952	7.66565	7.68111	7.34284	7.30827	7.37646
ILMN_1653896	7.43815	7.55292	6.84339	7.43201	7.2453	7.14442	7.31294	7.4067	7.29832
ILMN_2355586	6.75751	6.91511	6.68064	6.79801	6.43434	6.95594	6.31191	6.75661	6.58591
ILMN_1761850	7.23191	7.36827	7.35283	7.13777	7.42598	7.28989	6.85913	6.81115	7.2904
ILMN_2297205	5.38038	6.04398	5.36123	5.20732	5.72262	5.57654	5.40324	5.54432	5.13123
ILMN_1772124	8.33382	8.70167	8.62032	8.00563	8.12997	8.26022	8.22278	8.2572	7.99684
ILMN_1678541	5.98507	6.05792	6.00663	5.93756	5.63995	5.59153	5.73166	5.80313	5.71838
ILMN_1786966	5.61459	5.2302	5.12697	5.29792	5.23859	5.67325	5.52892	4.77276	5.49955
ILMN_1666885	7.51987	7.70983	7.18446	7.25819	7.48779	7.29024	7.16765	7.31302	7.01379
ILMN_1800951	7.15716	7.05087	6.96238	7.35962	7.60107	7.35788	7.20026	7.37014	7.93174
ILMN_2153332	6.24586	5.77264	6.04226	6.14503	6.39049	6.22483	5.88737	6.17961	7.35116
ILMN_1705900	7.0892	7.11164	7.30894	6.96749	7.20012	7.10527	7.09294	7.23507	7.20536
ILMN_2169676	6.13403	5.90333	6.04146	6.09556	6.07855	5.76883	5.90064	5.83892	7.08463
ILMN_3233871	7.85626	8.13655	7.97122	7.69792	7.69335	7.84974	7.73998	7.80805	8.16027
ILMN_1743829	10.689	10.9592	10.5372	10.9214	11.1225	10.8459	10.8365	10.9944	10.7405
ILMN_1705034	5.91003	5.61399	5.54505	6.12369	5.71446	5.68699	5.21281	5.78171	5.86647
ILMN_2271627	5.57564	5.78051	5.72195	5.62805	5.53512	5.76606	5.44848	5.85071	5.23796
ILMN_1680380	6.00976	5.7908	5.72909	5.87527	5.36131	5.95331	5.48489	5.9908	5.70341
ILMN_2393497	8.52798	8.79067	8.32036	8.92075	8.71191	8.64851	8.82896	8.82154	8.4037
ILMN_1725696	5.57255	5.8643	5.64767	5.56785	6.00032	5.63283	5.28794	5.60358	5.69845
ILMN_1688602	6.02833	4.89338	5.40186	5.37751	5.2318	5.41018	5.5168	5.80976	5.3483
ILMN_1664177	6.92615	6.909	6.95253	7.2218	7.12746	7.1007	6.9603	7.0456	6.77661
ILMN_1862018	8.72097	8.66243	9.11583	8.7966	8.88775	9.04014	8.62656	9.09596	8.47914
ILMN_2231911	7.78252	7.83573	8.18115	7.56985	7.81826	7.84978	7.67713	7.75051	7.66784
ILMN_1651378	9.03258	8.95395	8.72054	9.18137	8.79932	8.9879	9.14668	8.98019	9.68046
ILMN_1680955	9.21069	9.38517	9.43572	8.42626	8.58428	8.51791	8.39256	8.41111	7.99162
ILMN_2357438	8.9818	9.00287	9.15929	8.40265	8.38375	8.43648	8.06745	8.10416	7.91537
ILMN_1768396	11.5014	11.3213	11.391	11.6319	11.5193	11.3787	11.6878	11.5603	12.0426
ILMN_2053650	5.90511	5.77234	5.71842	5.94191	5.76451	5.78738	5.72975	6.15436	5.62576
ILMN_1684217	6.20073	6.75715	6.43526	6.61261	6.38885	6.6425	6.332	6.50177	5.97646
ILMN_2350296	5.35961	5.48616	5.64632	5.34348	5.7119	5.3796	5.6798	5.60767	5.59256
ILMN_1749081	5.25712	5.30439	5.52046	5.79817	5.77882	5.32538	5.5032	5.55517	5.63457
ILMN_1710216	8.38716	8.55284	9.0899	8.26748	7.97494	8.81218	7.80514	8.68014	9.2096
ILMN_1674265	5.44643	5.82096	5.71386	5.87922	5.7216	5.81928	5.9797	5.87549	5.7583
ILMN_3237977	6.89424	6.84844	7.11195	7.03006	7.27632	6.84148	7.21492	7.00284	7.3579
ILMN_1722292	7.34141	7.26861	7.34543	7.23337	7.21638	7.14824	7.32254	7.12542	7.43424
ILMN_1671731	10.3529	10.3362	10.364	10.0883	10.387	10.3618	10.1414	9.91782	9.42626
ILMN_1680521	5.52685	5.22354	5.53771	5.11743	6.05592	5.29159	5.06299	5.36133	5.25177
ILMN_1698324	7.09521	6.73749	6.84454	6.81231	6.87833	6.70133	6.68305	6.89142	7.36174
ILMN_1766185	9.25302	9.1121	9.18908	9.24914	9.21391	9.19106	9.02114	9.2041	9.28667
ILMN_1692967	5.68889	6.049	5.65154	5.41566	5.17608	5.62906	5.40143	5.45397	5.81998
ILMN_1724480	5.90351	5.77998	5.46992	5.63525	5.60082	5.47871	5.78546	5.42242	5.20673
ILMN_1701877	11.6513	11.6708	11.4814	11.7885	12.0955	11.6792	11.9809	11.8857	11.6115
ILMN_2364521	11.2908	11.3471	11.1869	11.609	11.4557	11.4158	11.3273	11.3729	11.2963
ILMN_1703123	9.29931	9.37837	9.53649	9.94089	9.99577	9.56707	10.1084	9.9681	10.0376
ILMN_1754400	8.56129	8.48773	8.17921	8.63632	8.83519	8.28862	9.0527	8.48115	8.88569
ILMN_1746206	7.28221	7.28674	7.32362	7.07297	7.40757	6.9299	7.26104	7.3237	7.01628
ILMN_1742262	5.86878	5.6331	5.67326	5.87159	5.64234	5.67256	5.82832	5.81942	5.72528
ILMN_1733680	9.13804	9.38489	9.48722	8.82795	9.03429	9.11778	9.0576	9.39668	9.58304
ILMN_1656682	10.7601	11.007	10.9183	10.8837	11.0162	11.0288	11.0818	11.1658	11.108
ILMN_1704550	8.27909	8.36843	8.22212	8.45094	8.54987	8.46268	8.09255	8.59299	8.10979
ILMN_2327994	6.10359	5.96915	6.66702	5.80612	5.965	6.84282	5.83386	6.14772	7.88835
ILMN_2148459	12.1177	12.0733	12.0881	12.1874	12.0478	12.0711	12.2948	12.222	12.964
ILMN_1725427	13.4696	13.4255	13.4217	13.4174	13.3026	13.391	13.4853	13.6396	13.3632
ILMN_1787595	6.24087	5.71397	6.22967	6.0449	6.19817	6.23627	6.30784	5.80919	6.4398
ILMN_2325347	6.61823	6.57799	7.03299	6.39849	6.61398	6.42697	6.65056	6.54871	6.7702
ILMN_1726840	6.12866	5.80936	5.51477	5.26481	6.17705	5.51379	5.74249	5.64872	5.89312
ILMN_1780188	7.86234	8.05934	7.93088	8.01758	8.01967	8.1448	7.81316	8.06882	8.02773
ILMN_1709907	5.95013	5.85103	5.53136	5.92649	5.85157	5.26111	5.82528	5.28713	5.65696
ILMN_1690682	5.80353	6.37245	6.12413	6.42741	6.1889	6.23298	6.22222	5.96786	5.95414
ILMN_1739749	9.01063	9.17134	9.51175	8.59279	8.62503	9.03397	8.59064	8.57424	8.55915
ILMN_1764813	6.94997	7.22642	7.16573	7.31262	7.12334	7.1874	7.48949	7.39722	7.69119
ILMN_1794072	5.67964	5.82619	5.65227	6.05616	5.79915	5.60107	5.81471	5.52849	6.27026
ILMN_2371440	5.85635	5.94763	5.41405	5.18419	5.46074	5.70403	5.48784	5.37896	5.97916
ILMN_2210581	6.68914	6.81774	6.76346	6.33432	6.73609	6.56236	6.62171	6.61499	6.28074
ILMN_3246214	8.62496	8.49719	8.4911	8.68907	9.03526	8.61208	8.75838	8.3298	8.75689
ILMN_1711102	7.07603	7.09342	7.56726	7.12065	7.46028	7.10259	7.07141	7.02252	7.03596
ILMN_1800082	5.67425	5.39343	5.34115	5.88168	5.46864	5.56345	5.71006	5.97458	5.75309
ILMN_1771260	5.64514	5.97682	5.98851	6.15778	5.86937	6.06591	5.73355	5.20097	5.61292
ILMN_1702609	5.49312	5.60868	5.84964	5.40158	5.64321	5.90435	5.61656	5.5639	6.53549
ILMN_1715384	8.27407	8.40762	8.54388	8.21468	8.20827	8.34875	8.3898	8.4407	8.11604
ILMN_1680081	6.31606	5.81551	6.02934	5.99595	5.9242	5.93363	6.08039	6.15508	6.54749
ILMN_1741389	6.20621	5.72392	5.51358	6.00061	5.62947	6.13937	6.0536	5.73319	5.79984
ILMN_1783908	6.14371	6.09584	6.49954	5.83159	5.97925	6.369	5.84063	6.1966	6.42423
ILMN_1702817	6.0778	6.31309	6.2808	6.39588	6.18312	6.26049	6.41008	6.46688	6.05726
ILMN_1796663	6.83595	6.88647	6.67622	6.86113	6.71414	6.7488	6.75678	6.78324	6.60926
ILMN_1766221	8.1741	8.34139	8.45702	8.71305	8.62887	9.12991	8.50607	8.36765	8.60351
ILMN_1753755	7.69319	7.96809	7.61775	7.4549	7.4031	7.23708	7.22635	7.08115	7.44219
ILMN_1806508	6.13288	5.87282	5.98412	6.1153	5.80734	5.87047	6.55806	6.12401	5.95597
ILMN_1692267	9.03091	8.67279	8.42724	8.80267	9.00475	8.52657	9.02941	8.76477	8.90231
ILMN_1661500	8.99791	9.15663	9.35391	9.35779	9.19393	9.35086	9.16929	9.35072	9.0519
ILMN_2380688	7.07882	6.91002	7.54218	7.02054	6.75412	7.48609	6.80108	7.26131	7.25774
ILMN_1685824	10.3488	10.5073	10.3398	10.0136	10.2323	10.2201	10.3138	10.1774	10.2666
ILMN_1663541	9.74196	9.54971	9.07781	9.79296	9.79087	9.30611	9.95847	9.52557	9.51012
ILMN_3239284	8.68783	8.58967	8.80832	8.72834	8.63445	8.75732	8.60668	8.82008	8.54136
ILMN_1806999	8.53012	8.23478	7.98032	8.42543	8.41618	8.31882	8.68983	8.60436	8.66093
ILMN_1687751	6.2285	6.0087	5.76804	6.04289	5.89372	5.84453	6.1939	5.81839	5.97717
ILMN_2320349	7.03222	7.25761	7.62612	7.01634	6.76279	7.75684	6.90769	7.40657	8.0747
ILMN_1797804	6.15136	6.22311	5.91146	5.91825	5.97938	6.11559	6.11311	6.55738	6.3331
ILMN_1807181	6.17435	6.14842	6.01734	5.99892	6.36819	6.47396	5.93928	6.28951	6.42918
ILMN_1681583	5.75267	5.76135	5.88026	5.16797	5.77859	6.02035	5.41975	5.79264	5.6804
ILMN_1670695	5.97701	5.75354	5.84323	5.80252	5.34881	5.82331	5.81586	5.52931	5.86722
ILMN_1685398	6.45874	6.55284	6.01737	6.25801	6.57928	6.48418	6.06601	6.21665	6.17046
ILMN_1738652	8.66188	8.31295	8.33883	8.71232	8.65651	8.48429	8.57885	8.59828	8.53054
ILMN_1720360	5.93444	5.84676	5.9377	6.20332	6.00801	6.2804	6.30077	5.90985	5.95546
ILMN_1733970	5.73419	5.40804	6.0365	5.88585	5.82453	6.01855	5.63435	6.11491	5.6277
ILMN_3244893	7.6294	7.41258	7.86118	6.97088	6.79226	7.6767	7.11729	7.21208	8.38171
ILMN_1659766	11.0147	11.1242	10.6907	11.6127	11.7641	11.3523	11.7971	11.5074	11.2609
ILMN_2221014	6.47863	6.57132	6.84232	6.8056	6.39477	6.80618	6.60158	6.52881	7.07783
ILMN_1727996	8.47471	8.84584	8.59139	8.45928	8.27903	8.33215	8.32699	8.32663	8.72785
ILMN_2361695	10.3537	10.3565	10.6514	10.6114	10.6786	10.6659	10.38	10.5042	10.7623
ILMN_2268855	6.12255	5.37019	5.54118	5.88801	5.84648	5.7191	5.56342	5.73779	5.81362
ILMN_1751396	5.51169	5.31936	5.53602	5.9986	5.8454	5.67998	5.81759	5.5177	5.50256
ILMN_1728514	8.36436	8.54045	8.35013	8.11077	8.42854	8.41256	8.188	8.19003	8.35905
ILMN_1768994	5.93857	5.63816	5.59827	5.41824	5.9812	5.38945	5.87881	5.85242	5.59171
ILMN_2168766	5.90418	5.69241	5.73427	5.5534	5.73731	5.97679	5.46326	5.77394	5.61596
ILMN_2206141	6.20636	6.18003	6.28896	5.9101	6.05635	6.30939	6.01492	5.99742	6.32317
ILMN_3242544	6.28361	5.70691	5.6442	5.69075	6.11034	5.42018	5.56388	6.06758	5.88188
ILMN_1739256	5.96334	6.30732	5.79502	5.65886	6.53227	6.15719	5.67622	6.37413	6.60893
ILMN_1779510	5.67951	5.71805	5.63845	5.49216	5.52359	5.35341	5.60247	5.56371	5.69594
ILMN_1729529	6.08511	5.97488	5.90924	5.89	6.18159	5.71328	6.05225	6.02095	6.12076
ILMN_1763869	5.4022	5.32423	5.49498	4.91523	5.14959	5.23291	4.89595	5.50549	5.59846
ILMN_1705922	7.40292	7.6119	7.58512	7.57822	7.31633	7.47588	7.11884	7.57271	7.5509
ILMN_1652865	6.51925	5.7635	6.11192	5.84766	6.4586	6.03656	5.90059	5.95404	5.93389
ILMN_1699727	5.70819	6.35548	6.16309	6.12409	6.34853	6.15882	6.0931	6.44189	5.77437
ILMN_2247226	5.79051	5.39774	5.52651	5.63267	5.20622	5.5231	5.61738	5.70003	5.96294
ILMN_2258749	5.98747	5.6206	6.0252	5.65471	5.23989	5.64331	5.23881	5.99606	5.49157
ILMN_1703593	7.0392	6.92814	6.98486	7.09557	7.40058	7.07964	6.97189	7.17378	7.21464
ILMN_1771652	5.29724	4.98738	5.36745	5.54449	5.24357	5.32699	5.95952	5.43075	5.22294
ILMN_1805990	6.7591	6.84439	6.76962	6.45905	6.71176	6.6913	6.65577	6.70987	6.99954
ILMN_1691410	5.71442	5.93728	5.85431	7.21299	6.94936	6.84534	7.28499	7.31901	7.49375
ILMN_2179837	11.0047	10.9464	11.1708	11.1664	11.0706	11.0877	11.0967	11.185	10.502
ILMN_1749243	7.8697	7.95911	8.02253	7.99367	7.95169	8.03377	7.80882	8.06582	7.46285
ILMN_1663631	11.3455	11.1619	10.971	11.3856	11.4475	10.9405	11.4493	11.1752	10.6978
ILMN_2396338	6.1962	6.05352	6.11032	6.13169	6.37858	5.90772	6.14095	6.11843	5.6301
ILMN_1701216	8.69041	8.5348	8.22475	8.68542	8.94742	8.06047	8.89675	8.42592	8.04415
ILMN_1768363	7.84539	7.77513	7.34864	8.10551	8.32125	7.79562	7.91579	7.94179	7.54005
ILMN_1782004	5.65064	5.47787	5.38095	5.77567	5.39709	5.62487	6.03546	5.89183	5.68146
ILMN_2074258	8.20571	8.3218	8.23252	7.13215	7.30757	7.23658	7.51131	7.33714	7.30489
ILMN_1706493	5.05933	5.68644	5.49738	5.4732	5.51547	5.30745	5.70926	6.09563	5.11092
ILMN_1651826	13.4982	13.588	13.5485	13.8106	13.5812	13.7208	13.5061	13.6927	13.4824
ILMN_1686626	11.2034	11.2696	11.6755	11.0478	11.0138	11.5836	10.8964	11.4296	10.7795
ILMN_1690576	5.90225	6.12398	6.00186	5.6973	5.87397	5.81334	5.86232	5.60369	5.63803
ILMN_2357976	6.1316	6.03254	5.95129	6.08372	6.09679	5.98876	4.93675	5.70524	5.44636
ILMN_1760563	7.94755	8.39921	8.93694	8.11848	8.07869	8.45938	7.878	8.38113	8.28464
ILMN_2408179	7.08101	7.7556	7.37064	6.85789	7.07135	6.97339	6.73298	7.16444	6.39664
ILMN_1743137	9.5465	10.1294	10.1231	9.60823	9.87473	9.90091	9.45873	9.74375	9.56167
ILMN_3247802	7.27367	7.34692	7.58707	7.14939	7.44526	7.33481	6.9181	7.37996	6.53273
ILMN_1705364	7.28041	7.37293	7.09981	7.3768	7.56139	7.28511	7.55314	7.45678	7.59333
ILMN_2390416	8.17548	8.59039	8.52242	8.47234	8.3833	8.55435	8.50722	8.2434	8.28546
ILMN_1742782	6.32384	6.56988	6.69658	6.46583	6.41105	6.40235	6.37897	6.49095	6.43161
ILMN_2152402	8.10286	8.11773	8.57635	8.09069	8.19353	8.3538	8.07707	8.2306	8.23481
ILMN_1763207	7.65337	7.49272	7.40529	7.42723	7.65349	7.48957	7.48745	7.32336	7.11838
ILMN_2321064	10.1547	10.3266	9.86028	10.1142	10.2086	9.76843	10.4404	9.81342	9.09648
ILMN_2258383	5.43758	5.70959	5.48246	5.79557	5.33631	5.33912	5.54165	5.73203	5.95959
ILMN_1683300	6.43854	6.57813	7.14724	6.34566	6.94961	6.77676	6.25341	6.59664	6.5366
ILMN_1742230	9.87777	10.3772	10.2682	10.1596	10.0513	10.4101	9.91939	10.2859	10.465
ILMN_1658327	8.83399	8.80286	9.09241	9.02533	8.79638	9.29191	8.71486	9.08002	8.72079
ILMN_1696692	5.98236	5.47289	5.87078	5.96733	6.08682	5.83532	5.59091	6.05975	5.86339
ILMN_1680831	9.09173	9.47403	9.16936	9.34605	9.07213	9.33987	8.93969	9.16279	8.40355
ILMN_1676318	5.80888	6.03179	5.6442	5.79862	5.90618	5.73852	5.80783	5.92753	6.17133
ILMN_1720850	7.40127	7.33299	7.4653	6.90531	7.13452	7.40068	6.97574	7.05504	7.51083
ILMN_1729645	7.11969	7.14439	7.48513	7.30205	7.46268	7.28166	7.21931	7.26814	7.66948
ILMN_1800590	7.81235	8.01889	8.05863	7.77046	7.82829	8.02699	7.82003	7.92391	7.93071
ILMN_1741985	7.78432	7.95579	8.03221	7.82458	8.14812	7.91402	8.06867	7.9486	7.85837
ILMN_2166972	6.44114	6.48317	6.33292	6.46278	6.62041	6.66697	6.49519	6.50364	6.63471
ILMN_2230035	8.58756	8.75654	8.84915	8.76325	8.84802	8.80253	8.7178	8.64006	8.89537
ILMN_1767612	9.60416	9.68962	9.80781	9.62983	9.33278	9.85246	9.52792	9.58937	9.8193
ILMN_1762466	7.52845	7.7655	7.53746	7.90015	7.924	7.37634	8.07002	7.78783	7.439
ILMN_2299737	5.98335	6.11331	6.26578	5.58172	5.76133	6.06248	5.79474	6.00237	6.01734
ILMN_1663592	6.10661	6.12156	6.02211	6.18968	6.15145	6.31888	6.3049	6.16954	6.11757
ILMN_1703111	5.88984	6.08214	6.19888	5.98604	6.18814	6.4393	5.77427	5.98722	7.10133
ILMN_1776656	7.2683	7.27099	7.83237	7.44123	6.84516	7.6932	7.22506	7.14367	7.51052
ILMN_1775012	7.5058	7.58958	7.90182	7.47946	7.71078	8.16324	7.58345	8.0844	7.91449
ILMN_2257833	8.22745	8.40558	8.59703	8.24352	8.38789	8.5854	8.42392	8.40503	8.92439
ILMN_1794956	8.35516	8.29432	8.34549	8.18975	8.29918	8.37267	8.2402	8.50686	8.02514
ILMN_2352159	5.99908	6.30444	5.60196	6.54444	6.15567	5.82173	6.25452	5.82333	6.66916
ILMN_1745415	10.6405	11.0382	11.3011	10.7359	10.5256	11.0169	10.2526	10.9185	10.8083
ILMN_1680300	5.74603	5.58913	5.71792	5.77184	5.82845	5.81213	5.65923	6.14078	6.3742
ILMN_1697642	10.0437	10.162	10.2272	10.1993	9.9278	10.1881	9.91383	10.2824	10.1008
ILMN_1705568	5.62333	5.8592	5.57495	5.64649	5.72939	5.61494	5.78469	5.92608	5.62647
ILMN_2342084	9.92144	10.0726	10.3336	10.0643	9.86525	10.111	9.97638	10.2624	10.0695
ILMN_1737380	7.70774	7.80016	7.74024	7.73488	7.84742	7.84594	7.81785	8.04398	7.82181
ILMN_1812403	10.9195	10.9216	10.7863	10.9605	10.8451	10.9865	10.9253	10.8163	10.7774
ILMN_1672596	8.55341	8.90059	8.74818	8.61424	8.52123	8.41649	8.43821	8.37729	8.07168
ILMN_1763638	9.20058	9.32949	8.9612	9.61333	9.58707	9.36985	9.7426	9.6283	9.74101
ILMN_3191746	5.3036	5.58573	5.50583	5.73484	5.12912	5.81552	5.76761	5.47409	5.43987
ILMN_1751760	6.2024	6.12235	6.26145	6.0079	5.7215	6.3099	6.05125	6.31213	7.16435
ILMN_2148452	6.06361	5.92338	6.16013	5.88052	6.12693	6.17736	6.11932	6.25523	6.37739
ILMN_2248912	5.40863	6.01376	5.11422	5.38964	5.34448	5.35319	5.501	5.0087	6.06936
ILMN_1808059	7.91066	8.03904	7.56993	8.284	8.63606	7.86947	8.64019	8.20309	7.68292
ILMN_2325506	8.35294	8.24413	7.89779	8.4867	8.34087	8.06591	8.66549	8.34545	8.28741
ILMN_1766169	10.5305	10.9537	10.7523	10.5577	10.5102	10.7289	10.3865	10.6232	10.6069
ILMN_1695110	8.61374	8.51433	8.63373	8.64877	8.64237	8.40415	8.57528	8.48042	8.04606
ILMN_1771966	11.8205	11.9832	11.8243	11.5613	11.7617	11.5896	12.0764	11.9277	12.0837
ILMN_1811188	10.9462	10.9522	11.0397	10.8233	10.7053	10.6267	10.8703	10.93	10.6407
ILMN_1786433	9.02685	9.07174	9.19923	9.04847	8.9981	9.00517	8.94273	9.00704	8.84505
ILMN_1758090	6.55107	6.36665	6.61939	6.29301	6.11862	6.62997	6.25557	6.18874	6.64025
ILMN_1796113	8.3529	8.23511	8.19982	8.13163	8.04274	8.01772	8.11023	8.21763	8.14968
ILMN_2176592	7.51581	7.7611	8.01484	7.45799	7.20726	7.8968	7.724	7.86007	8.90096
ILMN_1685641	7.08998	7.02904	7.2562	6.65171	6.62968	7.23804	6.92148	7.324	7.76681
ILMN_1735979	9.27261	9.43291	9.17738	9.67317	9.65433	9.31114	9.86538	9.45181	9.05313
ILMN_2390453	6.71939	6.75538	7.09752	6.59517	6.69247	7.04697	6.76581	7.07072	7.30096
ILMN_1764166	6.91982	7.03711	6.79498	6.86263	6.8457	6.67782	7.01613	6.90711	7.04102
ILMN_2259949	5.93163	5.70205	5.17948	5.44632	5.60084	5.43876	5.0879	5.01282	5.63384
ILMN_1655433	7.36314	7.38402	7.31546	7.37293	7.53497	7.5347	7.3621	7.46231	7.51798
ILMN_1693394	11.8231	11.6994	11.3073	12.0086	12.1773	11.5105	12.1602	11.772	11.7501
ILMN_1716446	8.43583	8.7319	8.91232	8.74145	8.4707	8.73461	7.99662	8.81985	8.33108
ILMN_1704070	6.27282	6.24409	6.0551	6.31835	6.36193	5.97465	6.49807	6.44521	6.25288
ILMN_1752899	5.6771	5.68683	5.83393	5.25727	6.10002	5.55313	5.92887	5.48614	5.86673
ILMN_1801119	5.61924	5.81969	5.83952	6.12565	5.73899	5.64167	5.80822	5.33327	5.54995
ILMN_2363250	5.98604	5.57312	5.25684	5.60248	5.6381	5.97198	5.41057	5.52453	5.82501
ILMN_1769229	5.76583	5.67283	5.83284	6.05576	5.85156	5.84092	5.84179	5.84987	6.04113
ILMN_1654118	10.726	10.8226	11.0965	10.7466	10.3471	10.9093	10.1454	10.6512	10.4921
ILMN_1742410	7.01356	7.443	7.35559	6.88277	6.63078	6.86128	6.71891	6.82481	6.40121
ILMN_2359627	6.0571	5.91716	5.64902	6.0666	6.06705	5.71444	5.43075	5.83376	5.86397
ILMN_1731193	5.57747	5.92139	5.79956	6.00126	6.12788	5.85473	5.56491	5.64348	5.54176
ILMN_2396982	8.94583	9.04217	9.08607	8.9967	9.08777	8.95963	9.2866	8.98232	9.04456
ILMN_1752953	8.87253	8.71594	8.6483	8.97127	8.75807	8.64807	8.8944	8.64435	8.88535
ILMN_2181445	10.7376	10.7031	10.7134	10.6537	10.7781	10.6642	10.7392	10.7479	10.6027
ILMN_1664235	5.96007	5.39315	5.67904	5.68982	5.44181	5.86611	5.68407	5.77876	5.70955
ILMN_1773925	5.36974	5.626	5.52377	5.80896	6.08471	5.61086	5.63338	5.57807	5.42439
ILMN_1717976	5.41288	5.63536	5.19151	5.69518	5.99537	5.90746	5.43589	5.88987	6.19866
ILMN_1746561	9.80916	9.89698	9.68766	10.1523	10.0468	9.97533	9.97386	10.1025	9.88989
ILMN_1710514	9.37734	9.64343	9.94715	8.95669	8.64716	9.23176	8.78953	9.12689	8.92645
ILMN_1737314	9.70424	9.68541	10.0079	9.65277	9.52416	9.62495	9.71401	9.83157	9.51452
ILMN_1651285	5.94726	6.18051	5.82946	5.94525	5.84181	5.92967	5.93347	5.8866	6.29681
ILMN_1706886	6.25348	5.99378	5.79517	5.53599	6.06042	6.0528	5.60798	5.85147	5.83971
ILMN_2378081	5.25436	5.64224	6.02214	5.10201	5.2827	5.6264	5.80175	5.36599	5.31673
ILMN_1754199	7.57851	7.62345	7.81514	7.46768	7.35559	7.51672	7.45069	7.39113	6.8861
ILMN_2367275	8.70844	8.80285	8.17056	8.88755	8.82707	8.31755	8.79335	8.7029	9.04587
ILMN_1788844	5.92703	5.85077	5.88408	5.80194	5.69879	5.64208	5.4805	5.71367	5.4391
ILMN_2371147	9.63468	9.66421	9.93728	9.78228	9.26843	9.90464	9.3578	9.82626	9.7392
ILMN_1701165	8.63663	8.48896	8.72448	8.46646	8.25715	8.59394	8.33972	8.78712	8.12533
ILMN_1704452	7.05534	7.22959	6.95431	6.64717	6.76693	6.97226	6.4485	6.75395	7.30459
ILMN_1743966	6.93551	7.07012	7.39274	7.11286	6.89609	7.42641	6.64388	7.09509	6.9951
ILMN_1775192	10.5928	10.6192	10.7407	10.6074	10.7647	10.6581	10.7506	10.591	10.8536
ILMN_2357272	8.76391	9.02034	9.33187	8.61595	8.48704	9.1285	8.61349	8.87496	8.73977
ILMN_1690321	6.95531	7.02051	7.37794	6.863	6.46799	7.38159	6.65877	7.17736	8.46783
ILMN_1773117	8.45695	8.87959	9.00642	10.0839	9.79017	10.138	9.63699	10.0896	9.62493
ILMN_1712161	6.24549	6.28852	6.55698	7.18938	6.92661	7.19654	6.52078	7.38227	6.44071
ILMN_1676241	6.0373	6.07451	6.07326	6.99938	7.45781	7.26253	7.38413	7.76718	7.62827
ILMN_1767015	6.13332	6.58275	6.5349	5.83845	5.92328	6.23034	5.92667	6.03124	5.9646
ILMN_1678260	5.93073	5.42039	5.32329	5.62414	5.62762	5.19051	5.16683	6.01087	4.96375
ILMN_1669663	5.76411	6.15819	5.64784	5.47683	6.02924	5.95165	6.17772	5.87867	6.08631
ILMN_1670398	6.1558	6.24597	6.5663	5.91614	6.1519	6.31494	5.98612	6.03259	5.76276
ILMN_1680683	5.47103	5.55293	5.86579	5.35635	5.62622	5.56618	5.49539	5.45042	5.26393
ILMN_2333146	6.35325	6.48112	6.43195	6.45322	5.96596	6.17335	6.19253	6.05148	6.04423
ILMN_1738529	8.51326	8.72028	8.29205	8.44385	8.69486	8.53599	8.46737	8.49444	8.33197
ILMN_1678757	11.9947	11.7649	12.1695	12.0295	11.7281	12.4121	11.7573	12.2706	12.1161
ILMN_1683471	5.87739	6.16526	5.57262	5.90054	5.8135	5.61192	5.58617	5.09567	5.511
ILMN_1673360	5.19742	5.46865	5.40129	5.07157	5.27067	5.60729	5.94792	5.53633	5.73455
ILMN_1734611	11.1581	11.0403	11.1703	11.146	11.1827	11.2391	11.1648	11.1778	10.6771
ILMN_1684086	8.19331	8.4843	8.72899	7.40785	7.45294	7.91089	7.40485	7.75668	7.69139
ILMN_1751276	10.0563	10.097	10.2104	9.56993	9.81548	9.8704	9.8035	9.89451	9.70975
ILMN_1706644	5.71735	5.69685	5.84316	5.51835	5.98772	5.74767	6.20691	5.81115	5.59592
ILMN_1761910	7.51226	7.23155	7.59317	7.14443	7.44656	7.24233	6.8843	7.00595	6.90672
ILMN_1809543	6.89907	6.81646	6.83899	6.39159	6.7333	6.30452	6.37629	6.37308	6.12596
ILMN_3249533	5.53166	5.58926	5.41676	5.44021	5.81366	5.4164	5.80677	5.61304	6.12526
ILMN_1687149	5.96046	6.02313	6.14306	6.16703	6.01143	6.32742	5.76824	6.17638	6.06276
ILMN_1744822	10.2781	10.2995	10.4333	10.3711	10.1646	10.3712	10.4135	10.4161	10.123
ILMN_1668924	5.77013	5.50284	5.55136	6.01573	5.42405	5.67124	5.79666	5.5594	5.65192
ILMN_1754062	6.2373	6.31984	6.28228	6.11854	6.46888	6.16097	6.43232	5.97946	6.34386
ILMN_2375032	7.74713	8.21432	8.04777	7.90916	7.76579	7.72557	7.54924	7.71732	7.4034
ILMN_3242856	6.32216	6.15618	6.2758	6.6569	6.25683	5.76966	6.39015	6.06515	6.78285
ILMN_1740094	5.08075	5.1794	5.61637	5.4601	5.81021	5.54748	5.04364	5.78472	5.93261
ILMN_3237256	5.41288	5.62164	5.62328	5.88774	5.996	5.57984	6.05396	5.93142	5.25584
ILMN_3238319	5.61047	6.09888	6.46682	5.9464	6.04803	6.00544	6.20837	6.19693	5.88227
ILMN_1706969	6.81348	6.86239	7.09628	7.04618	6.83159	7.02036	6.98195	6.96962	7.11204
ILMN_3230880	6.24998	5.86438	5.96184	6.13656	6.17185	6.19884	6.58148	6.15858	6.28416
ILMN_3178043	6.45009	6.39574	6.49256	7.11378	6.52828	6.84063	7.08791	6.99833	7.16318
ILMN_3230853	5.46443	5.75781	5.56108	5.96515	4.90924	5.37494	5.25741	4.99302	5.08962
ILMN_1718982	7.80952	7.85104	8.02462	8.04259	7.87143	8.45504	7.91434	7.99996	7.80849
ILMN_1796685	5.63025	5.83175	5.85014	6.04601	5.72837	5.87807	5.47408	5.66913	5.23907
ILMN_1684042	9.06647	9.26787	9.57195	8.7277	8.83313	9.29305	8.96292	9.02941	9.25797
ILMN_2060652	7.65477	7.77765	8.15662	7.67476	7.67076	8.01548	7.3957	7.8253	7.25654
ILMN_3246699	5.07291	5.6074	5.50145	5.55444	5.00067	5.42351	5.99947	5.29169	5.43514
ILMN_1702637	10.0245	10.0151	9.84616	10.2526	10.2883	10.0376	10.118	10.1521	9.80214
ILMN_2234697	5.55226	5.35853	5.87711	5.42372	5.53625	6.0112	5.56648	5.54755	5.30072
ILMN_2351638	9.03559	9.08481	9.13873	9.0857	8.82143	9.10005	8.92967	9.0501	8.90868
ILMN_1806473	5.75999	5.36719	5.96181	5.39603	5.52935	5.41213	5.79398	5.74547	5.16396
ILMN_1804798	9.92634	9.95949	9.87918	10.1104	10.2686	9.87929	10.2591	10.1315	9.93867
ILMN_1773504	5.47039	5.42132	5.62211	5.44614	5.67361	5.29059	5.70273	5.39642	5.58875
ILMN_1814808	10.0583	10.2138	10.3628	10.1106	9.79914	10.3932	9.52211	10.1804	9.72863
ILMN_1712608	6.42627	5.94221	6.03187	6.28694	6.34684	5.97773	6.33664	6.33571	5.93514
ILMN_1690217	5.29477	5.80242	5.46945	4.70986	5.3297	5.11777	5.12265	5.45744	6.01048
ILMN_1755818	5.8804	6.29435	5.6184	6.27802	6.05581	5.89619	6.52743	6.20977	5.65589
ILMN_2206746	7.86519	7.72851	7.45756	8.49829	8.3623	8.07765	8.1192	8.38844	8.26888
ILMN_1768534	11.1316	11.2579	10.965	12.102	12.1329	11.6506	12.0236	11.9452	11.6214
ILMN_1726809	5.34173	5.28518	5.48631	6.22818	6.02859	6.04474	6.05507	6.23394	6.04629
ILMN_1708131	6.73631	6.91514	6.77404	6.98769	6.64932	6.86666	6.54354	6.42436	7.42348
ILMN_1699585	5.47445	5.66286	5.60608	5.31749	5.45653	5.77021	5.82374	5.55993	5.32456
ILMN_1719570	6.90295	7.56964	6.99084	6.6133	7.07681	6.8732	6.95713	6.50994	6.57248
ILMN_1692973	6.51317	6.70488	6.28878	6.80685	6.62745	6.8069	6.63354	6.83455	6.15527
ILMN_2362034	6.35873	6.22997	6.5381	6.01417	6.09237	6.46877	5.91756	6.22671	6.29692
ILMN_2380418	9.68778	9.57442	10.1704	9.55272	9.92975	9.92131	9.81566	9.83733	10.2326
ILMN_2372413	8.28773	8.55983	8.6839	8.01742	7.86227	7.91971	8.14073	8.00909	7.60485
ILMN_1763386	9.10957	9.41029	9.39908	8.79085	8.67778	8.69391	9.07489	8.91917	9.06114
ILMN_2259495	6.33417	6.03266	5.95054	6.27839	5.91857	5.95792	6.0549	6.41513	6.22704
ILMN_2309245	9.7094	9.77215	10.0562	10.0608	9.72821	10.2964	9.85357	9.81986	9.93662
ILMN_1674160	9.58808	9.87367	9.81076	9.93127	9.85378	10.0933	9.75751	10.053	9.51755
ILMN_1708485	6.63031	6.45854	6.2436	6.50825	6.39903	6.49876	6.19022	6.48034	6.38596
ILMN_1688489	5.995	5.33772	5.82752	6.16468	5.49888	5.72361	5.42627	5.32946	5.3098
ILMN_2182704	9.60706	9.92834	10.0599	10.4388	10.3646	10.6296	10.1506	10.6349	10.994
ILMN_1768194	8.65555	8.76375	8.79498	9.5502	9.58631	9.58383	9.36851	9.30971	8.96891
ILMN_2405684	7.62861	7.79828	7.91819	8.19812	8.25686	9.16747	7.7836	8.93413	8.90066
ILMN_1776181	6.24055	5.81247	6.0875	6.45749	6.85319	6.98358	6.55748	6.30511	6.21826
ILMN_1681644	5.74929	5.6196	5.51041	5.62819	5.91483	6.20996	5.7161	5.82299	5.52294
ILMN_2349459	7.63385	7.33775	7.41099	7.58865	7.60067	7.46085	7.39218	7.48241	7.70088
ILMN_1803124	5.43322	5.51003	5.79476	5.20259	5.98907	5.67831	5.33994	5.58192	5.68608
ILMN_1801605	7.59536	7.85342	7.69792	7.21932	7.53574	7.77993	7.32641	7.47442	7.65323
ILMN_1805826	8.65401	8.75655	8.76081	8.43467	8.32749	8.82461	8.54125	8.548	9.61474
ILMN_2214098	9.68982	10.0499	9.92972	9.68955	9.54663	9.95675	9.5664	9.80083	9.9944
ILMN_1675612	9.30001	9.50112	9.49319	9.29677	9.35716	9.34694	9.25797	9.41349	8.85632
ILMN_1807331	6.19085	5.79105	6.1031	6.39834	6.06853	6.28042	5.90554	6.38453	6.26417
ILMN_1721921	8.6914	8.63546	8.81596	8.69836	8.7321	8.47553	8.82191	8.8718	9.21682
ILMN_2157510	9.92258	10.5845	11.2428	9.84116	10.3413	10.5613	10.1424	10.141	10.3425
ILMN_1760530	5.65498	5.60946	5.6864	5.69495	5.62615	5.66614	5.79257	5.23941	5.51123
ILMN_1679782	6.04002	6.32936	6.02115	6.33429	6.66394	6.48444	6.61196	6.49517	6.17088
ILMN_1691436	9.91739	9.83816	10.1757	10.0198	9.82505	10.0474	10.1851	10.0628	10.6608
ILMN_1797793	7.07584	7.19626	7.25434	7.21408	7.29823	7.35644	7.43542	7.34426	9.02945
ILMN_2106656	7.7932	7.61596	8.34904	8.11577	8.1869	9.13263	7.88995	8.82741	8.5891
ILMN_2106658	9.78414	9.72717	10.1879	10.1685	9.9395	10.9373	9.90861	10.6208	11.0681
ILMN_2308338	5.5078	5.58398	5.44752	5.58327	5.13242	5.43157	5.63248	5.47107	5.16739
ILMN_1700915	10.2961	10.6147	10.707	10.5305	10.5701	10.6539	10.4755	10.4956	10.5208
ILMN_1758542	6.31932	6.17955	6.74855	6.76517	6.47388	6.53432	5.84131	6.46895	6.64876
ILMN_1800412	7.96876	8.44174	8.35886	8.38078	8.2018	8.59166	8.17326	8.51553	8.10538
ILMN_1798803	5.87027	5.24529	5.75264	5.82422	5.38633	5.71622	5.74941	5.95044	5.60033
ILMN_1789994	5.82025	5.31115	5.60452	5.80597	5.80132	5.60623	5.51411	5.73795	5.75695
ILMN_1722718	6.1923	6.43677	6.58571	6.0645	5.8796	6.57741	5.54779	5.88012	5.90215
ILMN_2299045	8.316	8.4366	8.49574	8.08867	8.34103	8.33563	8.06503	8.36511	8.21184
ILMN_1811148	6.29507	6.59286	6.28555	6.06965	5.85774	6.23271	5.85578	6.20159	7.36809
ILMN_1814200	6.36667	7.09294	6.84841	6.62906	6.80623	6.51494	6.50336	6.68872	6.29461
ILMN_1707469	5.70365	5.65844	5.28518	5.53454	5.21428	5.41678	5.64965	5.34134	5.66582
ILMN_1682661	5.64055	5.50301	5.44584	5.71043	5.75134	5.27316	5.41437	5.6701	5.75481
ILMN_1740900	7.06207	7.17906	7.10415	6.38869	6.19012	6.47021	6.39111	6.71436	6.21664
ILMN_1660552	5.92546	5.69155	5.60435	5.53999	5.36714	5.63032	5.67032	5.8934	5.84555
ILMN_1747650	8.07194	8.15054	8.90796	8.90695	9.10322	10.0552	8.60378	8.52601	8.80431
ILMN_1741566	4.93679	5.86168	5.28443	5.76692	5.95435	5.21172	5.22442	5.29748	5.56435
ILMN_2123415	5.87928	5.65925	5.78582	5.78408	5.90614	6.18405	5.66366	6.15743	6.22366
ILMN_3307916	8.78012	8.95312	9.12214	8.64172	8.48701	8.67686	8.82815	8.89912	9.03385
ILMN_1706957	8.44168	8.50904	8.80349	8.78529	8.4662	8.89465	8.51752	8.94504	8.84832
ILMN_2095577	6.2425	6.00141	6.15111	6.45141	6.4091	6.15377	6.32406	6.2765	6.22269
ILMN_2070896	9.32742	9.87918	9.56612	10.1796	10.2731	10.3757	10.0051	10.261	10.6403
ILMN_1789095	9.02127	9.62211	9.64127	9.9714	9.64881	10.5777	9.40339	9.89556	10.2055
ILMN_1772713	10.8223	10.7709	10.3303	11.0344	11.1277	10.694	11.0154	10.7438	10.5857
ILMN_3238183	10.6274	10.3782	11.051	10.9067	10.7867	11.7331	10.3882	11.4755	11.4251
ILMN_1796138	5.80801	5.84295	5.81819	5.68426	5.69761	5.52165	5.44666	5.49139	5.26488
ILMN_1672307	5.88588	5.35494	5.35032	5.66629	5.59175	5.43118	4.9575	5.96826	5.6255
ILMN_1751465	7.62682	7.725	8.01524	7.62762	7.38382	7.62124	7.39876	7.44903	7.45658
ILMN_1679464	5.84286	6.22622	6.34883	5.46096	5.91562	5.63485	5.74334	5.8222	5.63908
ILMN_2298301	7.16259	7.49309	7.66084	7.10368	6.8773	7.5071	7.15508	7.24197	7.06325
ILMN_1655086	5.60068	5.77131	5.62019	5.45249	5.68858	5.30046	5.6473	5.28171	5.69564
ILMN_1692748	6.16487	5.85386	6.27994	5.93126	6.06087	5.85566	5.79126	5.94783	5.82752
ILMN_1656373	8.37389	8.66818	8.64937	7.93528	8.32876	8.4275	8.16101	8.41352	8.64963
ILMN_1734410	7.56392	7.40341	7.51585	7.26649	7.10194	7.40851	7.43724	7.37676	7.24193
ILMN_2318733	7.81488	7.82422	7.71373	7.72735	7.79054	7.51457	7.85553	7.78491	7.28786
ILMN_1770803	9.72864	9.8376	10.0563	9.59658	9.9193	9.86655	9.78785	9.8978	10.176
ILMN_1724658	13.2489	13.1953	13.1873	13.2736	13.2116	13.2684	13.3851	13.2865	13.3084
ILMN_2045419	7.99319	7.7683	8.33837	7.79465	7.4553	8.62605	7.73732	8.02074	10.0038
ILMN_1718961	11.7949	11.7813	12.0477	11.7929	11.9082	11.9923	11.8049	11.9996	11.8164
ILMN_1711170	6.02661	5.12158	5.52025	5.77072	5.68938	5.52712	5.74005	5.58413	5.21004
ILMN_1689172	6.06882	6.1043	5.96843	6.16489	5.77544	5.98441	6.4686	5.97685	6.42978
ILMN_1730032	7.81973	8.00908	8.14757	7.62779	7.59376	7.97452	7.93323	7.89476	7.96533
ILMN_1793966	6.39502	6.41267	6.66997	6.48729	6.26912	6.76857	6.46361	6.5589	6.57729
ILMN_1782633	11.514	11.458	11.2955	11.5646	11.3852	11.2903	11.6304	11.3132	10.8461
ILMN_1656382	7.36009	7.02824	7.24053	7.64246	7.3196	7.34012	7.33523	7.91194	7.08421
ILMN_2298511	7.77234	7.36011	8.07898	7.78752	7.63854	7.88739	7.66112	7.86261	9.03824
ILMN_1703894	7.7185	7.00279	6.98202	7.49092	7.51802	7.19638	7.26586	7.66576	7.18249
ILMN_1659343	12.3925	12.0126	11.9801	12.2486	12.1842	11.9287	12.4233	12.1586	11.8543
ILMN_1810680	9.32512	9.25634	9.16563	9.23501	9.28542	9.25976	9.27868	9.32676	9.0495
ILMN_3249676	6.03311	5.38197	6.00948	6.06816	5.93713	5.43108	6.16038	5.7445	6.47046
ILMN_1786658	11.6609	11.6191	11.6604	11.8083	11.5984	11.6467	11.6719	11.6595	11.5123
ILMN_2343010	11.5386	11.5003	11.6076	11.6835	11.492	11.518	11.5685	11.6286	11.3646
ILMN_1670746	5.98814	5.63426	5.90669	5.71248	5.07522	6.01759	5.94902	5.66465	5.65059
ILMN_1715583	10.5157	10.4616	10.3554	10.4493	10.5507	10.3238	10.7464	10.2706	10.663
ILMN_2147920	7.52558	7.53076	7.80527	7.36523	7.52688	7.71754	7.18993	7.66487	6.57509
ILMN_1793049	6.39226	5.48992	5.44202	5.98807	6.1332	5.59573	5.84356	5.57765	5.66627
ILMN_2352921	7.05153	7.3836	7.04864	7.33719	7.44218	7.42305	7.39459	7.30982	7.38158
ILMN_1788764	5.11207	5.27664	5.43627	6.05941	5.56787	5.24802	5.36718	5.48148	5.3555
ILMN_1657746	8.81466	8.67834	8.88201	8.88007	8.92939	8.90207	8.84972	8.7404	8.1831
ILMN_1712718	7.61008	7.84148	7.81748	7.86709	7.48386	7.85544	7.62738	7.75903	7.62729
ILMN_1699179	5.76824	5.79691	5.41665	6.02773	5.57779	5.9979	5.61342	5.41239	5.57133
ILMN_1688381	5.87865	6.48309	6.54206	6.06503	5.94304	6.1568	5.57416	6.34925	5.77751
ILMN_2217056	5.59624	5.6816	5.56025	5.406	5.21447	5.50219	4.9459	5.57468	6.14769
ILMN_1652472	6.00896	6.07915	6.32467	6.05988	5.81641	6.30917	5.94024	6.1037	6.09626
ILMN_1738027	6.1735	6.23419	5.9999	6.00003	5.87314	5.65189	5.77355	5.94177	6.26052
ILMN_1666652	5.85778	5.90666	5.77203	5.8005	5.96542	5.96349	5.50418	5.71532	6.21474
ILMN_1771065	6.51614	6.0591	6.32911	6.21703	6.61007	6.43081	6.42994	6.14925	6.26264
ILMN_1697546	7.74223	7.87653	8.42114	7.65755	7.60327	8.01102	7.54878	8.07206	7.51911
ILMN_1730019	7.4596	7.28306	7.31178	7.35489	7.46492	7.58337	7.09145	7.31412	7.08989
ILMN_1758918	10.8891	11.1059	10.863	11.1212	11.2506	10.9831	11.2473	11.1537	11.4811
ILMN_1785635	8.90702	9.02354	9.49149	8.81877	8.47498	9.3098	8.55598	8.9359	8.42725
ILMN_1774134	6.0416	6.33073	5.95921	5.86576	5.76382	5.75514	5.90634	5.65794	5.57159
ILMN_1736981	5.43453	6.02426	5.99312	5.39151	5.85717	5.72301	5.6595	5.87099	5.96527
ILMN_1771061	5.96338	6.62711	6.29912	6.16281	5.95085	5.88276	6.06365	6.1848	6.2843
ILMN_1696420	8.83447	8.88998	9.07937	8.80184	8.8174	8.82049	8.82862	8.98839	8.61638
ILMN_2082810	8.95775	9.16623	9.45061	9.08549	8.76726	9.33703	8.70297	9.14603	9.55642
ILMN_3262031	8.91722	8.71466	9.02357	8.98774	8.80967	8.76827	8.59839	9.009	8.51446
ILMN_3245301	6.1425	5.5837	5.56328	5.90111	5.97007	5.77365	5.56775	5.5667	5.99668
ILMN_2349600	8.80116	8.62126	9.03812	8.96042	8.79736	9.02387	8.32452	8.81084	8.54124
ILMN_1701711	7.91484	7.95509	8.27606	7.75	7.86921	8.12473	7.89462	8.18866	7.70986
ILMN_1651405	10.4467	10.4243	10.0786	10.4755	10.5012	10.1934	10.6707	10.3625	10.6119
ILMN_1811481	5.64276	5.79978	5.56586	5.76596	5.73271	5.61154	5.49833	5.94732	5.54923
ILMN_2363489	9.18815	9.25769	9.48361	9.53253	9.46542	9.4978	9.16364	9.57682	8.71926
ILMN_1778684	9.28796	9.23157	9.37219	9.55415	9.54935	9.45314	9.35627	9.37579	9.48091
ILMN_1658805	5.95514	5.72328	5.82036	6.03516	5.64177	5.79876	5.72089	5.90408	6.07764
ILMN_1703686	6.6987	6.78022	7.01535	6.94702	6.81188	7.09998	6.55234	6.7608	6.20814
ILMN_1665554	8.00287	7.7546	7.9176	7.99859	7.72645	8.01866	7.61594	7.70679	7.51602
ILMN_1781580	11.1081	11.3532	11.2962	11.7166	11.3273	11.6739	11.3155	11.5438	11.0445
ILMN_1797693	7.33868	7.65821	7.34908	7.48184	7.36673	6.99736	7.34271	7.11993	7.42465
ILMN_1803570	4.8839	5.55074	5.84592	5.53263	5.66698	5.76562	5.64998	5.89566	5.80011
ILMN_1800619	7.05643	7.04092	7.08619	6.71202	6.96525	6.82804	6.67655	6.67482	7.04925
ILMN_1693410	8.52162	8.82838	8.62239	8.08953	8.08456	8.26386	7.82517	8.15217	8.03627
ILMN_3253304	8.60176	8.4446	8.48888	8.66736	8.60625	8.83995	8.78426	8.8036	10.3574
ILMN_2155172	10.781	10.6532	11.1037	10.0448	10.0404	10.3588	10.216	10.38	11.0231
ILMN_1679800	12.4111	12.3554	12.4421	11.977	11.9415	11.8751	12.084	11.9406	12.1814
ILMN_2398432	11.3188	11.3498	11.1148	11.4232	11.3644	11.32	11.5347	11.2781	11.1559
ILMN_1719165	8.48958	8.28421	8.38815	8.58009	8.37196	8.32547	8.4611	8.60852	7.78125
ILMN_1775943	8.4294	8.56157	8.50673	8.06905	7.89438	8.11611	8.03203	8.08866	8.0992
ILMN_2225511	5.57412	5.75095	5.37667	5.7954	6.0038	5.95332	5.93547	5.3657	5.5641
ILMN_1727813	9.89092	10.0866	9.98888	10.1253	10.0005	10.1438	9.99206	10.1167	10.0797
ILMN_1666967	8.50316	8.32419	8.36864	8.39993	8.56851	8.3722	8.41641	8.26263	8.1452
ILMN_2226324	9.73669	9.98894	10.2746	9.89863	9.49002	10.141	9.60376	10.0038	10.4147
ILMN_1669308	7.32244	7.77085	7.81479	7.58744	7.53615	8.11985	7.31843	7.78314	7.73828
ILMN_2365549	10.3976	10.5579	10.4233	10.6624	10.5963	10.5604	10.5094	10.5727	10.6567
ILMN_1658800	9.14386	9.36153	8.85452	9.36803	9.49248	9.2865	9.2489	9.35141	9.35992
ILMN_2185845	7.73603	7.57883	7.97242	7.70704	7.66044	8.06051	7.4098	8.0494	7.55498
ILMN_1708496	5.96395	5.89444	5.94969	5.7368	6.07781	5.80097	5.35073	5.71414	6.41331
ILMN_2305249	5.62463	5.87519	5.41625	5.77559	5.92431	5.52618	5.59924	5.60222	5.32168
ILMN_1675776	5.54266	5.31674	5.59181	5.52747	5.64304	5.59643	5.32129	5.9706	5.45883
ILMN_1660400	5.69377	5.41405	5.26037	6.00241	5.82	5.37471	5.63557	5.49696	5.06945
ILMN_1656045	5.51746	5.56619	5.49084	5.57893	6.2006	5.61541	5.78031	5.39407	5.71283
ILMN_2296011	5.89029	5.2108	5.82904	5.55099	5.41808	5.67268	5.72373	5.28556	5.79504
ILMN_1805111	7.44897	7.62147	7.82742	7.66221	7.69147	7.52052	7.48048	7.66583	7.49736
ILMN_1673518	8.55339	8.94256	8.69638	8.75036	8.93421	8.78809	9.10415	9.05503	9.33231
ILMN_1801866	6.11433	6.53379	6.41282	6.45918	6.39767	6.13205	6.45737	6.42452	6.40539
ILMN_1761915	5.63274	6.15718	6.16686	6.22623	5.56778	5.92828	5.98148	5.63343	5.63402
ILMN_1662896	8.39622	8.51373	8.53641	8.13318	8.11022	8.11633	8.1681	8.25385	7.98041
ILMN_2086222	5.74835	5.89497	6.10452	5.6958	5.78492	6.0516	6.03817	6.05605	7.27281
ILMN_1757794	6.19335	5.95411	6.51247	6.2564	6.06222	6.69576	6.0769	6.2713	7.06288
ILMN_1774596	10.2712	9.95343	9.60903	10.5894	10.8151	10.1143	10.7419	10.2998	10.1092
ILMN_1734483	9.4061	9.36132	9.49675	9.61513	9.54858	9.58597	9.51621	9.68613	9.37962
ILMN_1778374	10.6659	10.8067	10.9012	10.9037	10.8665	10.8798	10.913	10.7304	10.3175
ILMN_1730709	5.01352	5.93313	5.32753	5.47673	5.49395	4.84335	5.03722	5.25942	5.551
ILMN_3242325	5.72714	6.15881	5.76721	5.90446	6.2305	6.19328	5.8064	5.82853	5.90717
ILMN_3247560	5.7377	5.82663	5.61706	5.47607	6.018	5.70747	5.68402	5.65943	6.09065
ILMN_1770161	5.84564	6.04014	5.70865	5.77571	6.08623	5.77816	6.23919	5.60499	6.07697
ILMN_1723480	6.3916	6.20228	6.1192	6.28318	6.15872	6.28848	6.38081	6.36358	6.43111
ILMN_1676842	9.05469	9.33169	9.3417	9.12706	9.31754	9.58351	9.27044	9.45789	9.58775
ILMN_2411264	9.46232	9.58159	9.85662	9.28522	9.23437	9.68231	9.24785	9.5065	9.74535
ILMN_1691927	8.82543	9.10543	9.45084	8.86782	8.702	9.09202	8.74876	8.90944	9.33365
ILMN_1809344	9.01067	9.11331	9.49251	8.98594	8.61874	9.07088	8.9027	8.94996	8.98345
ILMN_1732885	7.73441	8.08533	7.4127	7.50206	7.61881	7.44338	7.65664	7.33007	7.56801
ILMN_1707481	5.97353	6.5211	6.43279	6.24749	6.57499	6.59263	6.38565	6.424	7.10854
ILMN_3238274	12.2422	12.1678	12.0135	12.4002	12.2635	12.2274	12.0991	12.2704	12.0401
ILMN_1713964	8.8279	9.06588	9.30707	8.42916	8.24465	8.84238	8.23335	8.5342	8.46897
ILMN_1666653	5.36343	5.47908	5.5046	5.33367	5.44222	5.61174	5.54788	5.3859	5.56873
ILMN_2334350	9.10159	9.36059	9.17071	8.75459	8.74056	8.74602	8.71131	8.89909	9.17082
ILMN_1744725	10.5024	10.2841	9.98754	10.5345	10.6174	10.2761	10.7561	10.4381	10.4762
ILMN_1687743	7.6347	7.89759	7.76909	8.0116	7.96211	8.05563	7.77048	8.04386	7.63682
ILMN_2356745	5.94137	6.43708	6.18926	6.19375	6.08083	6.24218	6.47222	6.34607	5.83153
ILMN_1757298	7.69215	7.38887	7.56719	7.83061	7.76465	7.72458	8.06369	7.87803	8.15747
ILMN_1796773	5.82931	5.85444	5.51197	5.88383	5.50581	5.53752	5.61473	5.66249	5.48608
ILMN_1732271	6.01847	6.21998	5.65258	5.50028	5.90386	5.64474	6.10372	5.75359	5.61494
ILMN_1699728	6.75339	6.21279	7.04483	5.95732	6.36038	6.25857	6.87313	6.78312	6.81146
ILMN_2319414	14.1406	13.9997	14.0118	14.2617	14.113	13.9422	14.1926	14.1477	13.7594
ILMN_1659762	13.7329	13.7139	13.6189	13.9089	13.7438	13.5962	13.7105	13.7617	13.3738
ILMN_2245676	8.89156	8.68131	8.49807	8.84125	9.00554	8.67967	9.00636	8.58019	8.17357
ILMN_3309354	5.80074	5.73532	5.73105	5.52949	5.76652	5.69114	5.44003	5.73277	6.01037
ILMN_2072140	8.87258	9.07916	9.16482	8.73681	8.98006	8.85314	8.98873	8.78018	8.97478
ILMN_1759359	9.55626	9.8168	9.70872	9.43896	9.66031	9.31339	9.52867	9.4713	9.56164
ILMN_1775743	12.0153	12.3181	12.2591	12.1865	12.218	12.6258	12.3599	12.2104	12.5227
ILMN_1770085	6.23377	6.05418	5.67272	6.00031	5.78716	6.2871	5.86919	5.90607	6.16878
ILMN_1707339	10.7418	10.7928	10.9992	10.7928	10.6298	10.8104	10.5958	10.7861	10.681
ILMN_2154836	7.52738	7.48398	7.91404	7.3263	7.14921	7.98448	7.13873	7.38483	9.36936
ILMN_1662026	5.54179	5.63949	5.55891	5.82648	5.80687	5.47666	5.55139	5.95106	5.8038
ILMN_2364852	8.84325	8.98041	8.89954	9.02852	8.87312	9.02806	9.14313	9.09332	9.46788
ILMN_1752758	5.74122	5.97053	5.87731	6.14459	5.54197	6.34025	6.31945	6.02158	5.93937
ILMN_1721813	4.99442	5.87126	5.55234	5.7456	5.90904	5.68924	5.47737	5.14664	5.5527
ILMN_1802708	6.1531	6.80878	6.77181	7.1164	7.01337	6.71668	6.95188	6.80247	7.05092
ILMN_1700067	7.70418	7.78454	7.79908	8.02579	8.02067	7.85412	7.87974	7.59643	7.23737
ILMN_1676528	8.40802	8.66467	8.61816	8.66859	8.45738	8.86864	8.44555	8.81131	8.40034
ILMN_2373831	6.99595	7.20484	6.95653	7.06605	6.99325	7.09256	6.80989	7.14411	7.13262
ILMN_1815718	6.34629	6.67344	6.47847	6.53487	6.443	6.65608	6.63244	6.43605	6.5926
ILMN_1689438	6.38417	5.78305	5.98032	5.66634	5.85508	5.8803	5.93125	5.93377	5.52784
ILMN_2202948	6.22076	6.63014	6.8024	6.36664	6.25137	6.46219	6.46312	6.46979	6.79957
ILMN_1797307	6.05417	6.07561	6.01172	6.32492	5.93499	5.97629	5.87888	6.0524	6.42989
ILMN_1693145	12.3776	12.3089	12.3202	12.3529	12.3686	12.0929	12.5717	12.2399	12.3374
ILMN_2245180	6.16438	5.67533	5.90612	5.81534	5.53313	6.04279	5.51549	5.84678	6.23676
ILMN_1778764	8.55723	8.79373	9.70754	8.27869	7.82225	9.08555	7.80968	8.63434	9.84457
ILMN_2386100	8.74886	8.96587	9.296	8.98833	8.28833	9.25265	8.67029	8.8621	10.1799
ILMN_1749210	7.55381	8.01915	7.91562	7.5052	7.35782	7.68803	7.62607	7.74763	7.66615
ILMN_1710697	11.9333	11.9096	11.9474	12.1615	11.8383	11.9479	11.8134	12.0641	11.6236
ILMN_1702107	5.82493	5.39232	5.42914	5.29783	5.09767	5.45949	5.17869	4.85721	5.42113
ILMN_1689237	6.83695	7.04705	6.82029	6.86151	6.99525	7.07673	6.90556	6.93713	6.97282
ILMN_1682792	9.98659	10.0868	10.2405	9.97014	10.0322	10.3374	9.71575	10.0698	9.75471
ILMN_1669208	5.29733	5.69819	5.56846	5.92881	5.61859	5.62708	5.71248	5.56939	5.58361
ILMN_1704760	7.83162	8.2638	8.87279	7.65967	7.29223	8.5749	7.22416	7.83869	9.37426
ILMN_1714878	7.26853	7.51329	7.39168	6.70167	7.01483	6.8232	6.87752	6.77251	6.59541
ILMN_1717982	5.48173	5.62523	5.83754	5.6015	5.75866	5.72906	5.83147	5.85235	5.76917
ILMN_1793846	7.19699	7.62797	7.73585	6.75814	6.9542	7.36526	6.79065	7.08219	8.56341
ILMN_1676548	11.6022	11.8779	11.8055	11.5744	11.6644	11.6782	11.4285	11.6859	11.6659
ILMN_1767556	6.0662	6.12107	5.90062	5.7891	5.84572	5.54946	5.97287	5.68907	6.05446
ILMN_1738955	7.40871	7.58707	7.77223	7.45131	7.19057	7.82741	7.39063	7.71726	8.18998
ILMN_3181538	5.98278	5.3278	5.50917	5.86596	5.81915	5.57256	5.56938	5.55796	6.05999
ILMN_1770399	5.58985	5.48319	5.83741	5.56488	5.47014	5.67624	5.70544	5.78403	5.82635
ILMN_1654413	5.6159	5.57448	5.55044	5.6255	5.83529	5.52965	5.41339	5.47976	5.57662
ILMN_3230789	5.78326	5.10983	5.51276	5.34078	5.7255	5.37	5.82553	5.75448	6.06301
ILMN_2159300	5.77398	5.69476	5.84957	5.75829	5.94363	5.53878	5.26254	5.84071	5.70775
ILMN_1680110	9.09223	8.85475	8.76715	9.29419	9.1248	9.0415	9.44447	9.11382	9.26983
ILMN_1734010	6.3059	6.53336	6.57116	6.57773	6.40145	6.65082	6.12388	6.32108	6.46193
ILMN_1761411	6.4551	6.68235	6.61079	6.46905	6.66625	6.39647	6.62488	6.56552	6.5761
ILMN_1665508	6.52375	6.63314	6.62824	7.08802	6.3711	6.43129	6.66056	6.78519	6.43053
ILMN_1704785	5.92738	6.09731	5.80743	5.98928	5.69053	5.8051	5.76801	6.1393	5.84895
ILMN_1674046	6.1027	5.98181	6.34188	5.80761	5.85475	6.4757	5.50898	6.00839	6.5327
ILMN_1663649	7.16419	7.22529	7.03211	7.42444	7.51151	7.32219	7.47647	7.55426	7.23758
ILMN_1791656	7.49807	7.99292	8.18388	7.64676	7.43281	8.05537	7.39541	7.86957	8.28656
ILMN_3239861	5.61656	5.64799	5.53268	5.83711	6.12908	6.18539	6.031	5.74148	6.18842
ILMN_2071682	6.52717	6.57741	6.99662	6.61792	7.06034	7.26538	6.7	6.92797	7.46082
ILMN_1677311	5.92042	5.84713	5.87997	5.95312	5.52943	5.58062	6.0051	5.77	5.66158
ILMN_1701243	8.996	8.87307	8.91092	9.0045	9.02382	8.91598	8.61242	8.76888	8.35613
ILMN_1687478	5.66437	5.59663	5.68141	5.84445	5.58831	5.37211	5.7329	5.8524	6.13952
ILMN_1658830	7.12686	7.51656	7.32446	6.98435	6.98344	7.21427	7.04721	7.1069	6.899
ILMN_2158594	7.6133	7.59811	7.48731	7.47246	7.3541	7.22485	7.38394	7.22474	7.60888
ILMN_1723921	5.32634	5.07916	5.10067	5.30935	5.68555	5.35783	5.11207	5.4863	5.64196
ILMN_1772706	8.89805	8.98908	9.07062	9.20728	8.9882	9.13562	9.10952	9.10774	8.78187
ILMN_2151056	8.33876	8.63185	8.524	8.42044	8.17103	8.37274	8.27254	8.47062	8.27613
ILMN_1684497	6.77423	6.75901	6.7342	6.70724	6.94574	7.06106	6.93837	6.96834	6.39472
ILMN_1753490	5.6822	5.28758	5.46874	5.68001	5.22389	5.47023	5.62502	5.86841	5.73572
ILMN_2375141	6.04994	5.84312	5.44251	5.65158	6.0421	6.27148	6.3197	5.74536	6.47774
ILMN_1742604	6.05676	5.87009	5.82925	5.70124	5.95986	6.0935	5.61268	6.10451	6.18264
ILMN_1660288	6.02035	5.91871	5.49748	6.06843	6.02069	5.92113	5.68955	5.73214	5.48635
ILMN_1792270	6.46783	6.31477	6.72944	6.74434	6.33027	6.5871	6.31672	6.32112	5.86519
ILMN_1750338	6.19887	5.97117	6.18266	6.28804	6.23524	5.95467	6.04442	5.84541	6.01155
ILMN_2128639	6.28159	6.45175	6.4144	6.54247	6.26973	6.3643	6.47913	6.02935	6.51438
ILMN_3254163	6.00197	5.05622	5.30604	5.63842	5.15212	5.00193	5.0575	5.5359	5.39241
ILMN_1759157	5.64155	5.92254	5.36854	5.82161	5.71556	5.88858	5.8346	5.58363	6.19324
ILMN_2205963	6.51031	6.712	6.35778	6.88685	6.6174	5.98934	6.73992	6.65405	6.94876
ILMN_1672717	8.00379	8.01131	8.17086	8.34615	8.04048	8.13255	8.30084	8.18155	8.04531
ILMN_2118472	10.2481	10.1493	10.2722	10.6397	10.6722	11.1327	10.5297	11.1232	11.7715
ILMN_1754538	5.57555	5.6871	5.79275	5.78012	5.75468	5.73297	5.63494	5.65678	6.07374
ILMN_1718520	7.22165	7.03567	7.16444	7.10822	7.16709	7.03824	6.98257	7.4274	7.32497
ILMN_1783873	6.36596	6.52946	6.66379	6.33291	6.31292	6.39062	5.79367	6.31798	6.54123
ILMN_1765232	6.33888	6.56518	6.56318	6.59834	6.62524	6.75259	6.52597	6.63879	6.79737
ILMN_1710207	7.45009	7.64625	7.40387	7.1156	7.1876	7.3026	7.33001	7.1235	6.82337
ILMN_1678652	8.87599	9.07888	9.20833	8.86496	9.0358	9.1046	8.80948	8.89801	8.47423
ILMN_1768077	7.68039	7.60615	7.66053	7.39301	7.36374	7.60655	7.39853	7.53995	7.68888
ILMN_1664488	5.74661	5.60902	5.42096	5.38585	5.92232	5.60553	5.39421	5.63277	5.5543
ILMN_1777591	6.35535	5.99312	6.03271	6.71574	6.2724	6.03551	6.30469	5.97978	6.65415
ILMN_1719577	7.53613	7.59391	7.77159	7.62039	7.69906	7.66627	7.68159	7.57777	7.64477
ILMN_2415617	5.57315	5.58671	5.67209	5.82744	5.47678	5.50168	5.27129	5.17431	5.52639
[truncated: 27,680 more rows]
