# Supplementary material for: Bone morphogenetic protein and Notch signalling crosstalk in poor‐prognosis, mesenchymal‐subtype colorectal cancer
Source: J Pathol. 2017 May 3;242(2):178–92. doi: 10.1002/path.4891 (PMC5488238; doi:10.1002/path.4891)
Supplement: Supplementary file 8 — Supplementary Table 2B: VSN normalised gene expression profiling data from HCEC cells either untreated for 24h (n=3), 200ng/ml BMP2‐treated for 24h (n=3) or 200ng/ml BMP4‐treated for 24h (n=3) [file PATH-242-178-s007.xlsx]

## Sheet: 200ngml 24h
Supplementary Table 2B: VSN normalised gene expression profiling data from HCEC cells either untreated for 24h (n=3), 200ng/ml BMP2-treated for 24h (n=3) or 200ng/ml BMP4-treated for 24h (n=3)
	Vehicle only-24h.AVG_Signal	Vehicle only-24h.AVG_Signal	Vehicle only-24h.AVG_Signal	BMP2 200 ng/ml 24h.AVG_Signal	BMP2 200 ng/ml 24h.AVG_Signal	BMP2 200 ng/ml 24h.AVG_Signal	BMP4 200 ng/ml 24h.AVG_Signal	BMP4 200 ng/ml 24h.AVG_Signal	BMP4 200 ng/ml 24h.AVG_Signal
ILMN_2055271	5.67703	5.93224	5.56709	5.63625	5.81761	5.56156	5.16629	5.34656	5.88317
ILMN_1653355	5.45665	5.1751	5.61028	5.68423	6.01669	5.28798	5.68844	5.41818	5.45084
ILMN_1705025	4.81734	6.07936	5.59112	5.4022	5.24503	4.99841	5.36994	5.91427	5.40105
ILMN_3241953	6.44256	6.73386	6.34003	7.14942	7.22273	7.35545	7.27508	6.99646	6.79282
ILMN_1735045	8.05066	8.02151	7.98028	7.78289	7.67911	7.72339	7.79066	7.92022	7.48725
ILMN_1680754	5.42188	5.72518	5.33048	5.70631	5.59438	5.53012	5.76742	5.67056	5.83657
ILMN_1659452	5.20807	5.30251	5.46685	5.52134	5.25263	5.61256	5.31876	5.75341	5.15707
ILMN_1755321	6.15059	6.35	6.27336	6.2621	6.05237	6.3941	5.95458	6.07307	5.80949
ILMN_1698554	6.65976	6.87613	6.8261	6.6295	6.75782	6.78034	6.37776	6.64437	6.35212
ILMN_1814092	5.86368	5.91871	5.86922	6.21715	5.91652	6.22747	6.3094	5.72144	6.14413
ILMN_2061446	8.46539	8.3009	8.29341	8.12258	8.15214	8.11547	7.97588	8.0678	8.39895
ILMN_1676336	8.70257	8.29084	8.82711	7.84592	7.98497	7.88115	8.11278	7.9125	7.93736
ILMN_1668851	5.48783	5.95771	5.53381	5.5746	5.82637	5.30964	5.61663	5.84552	5.53648
ILMN_2270015	5.18665	5.06253	5.52916	5.64613	5.58941	5.6376	5.65582	4.97022	5.2511
ILMN_1726986	6.5913	6.83799	7.02557	6.6503	6.95737	6.88102	6.8195	6.85185	6.64072
ILMN_3237396	7.11638	7.16661	7.08151	7.04131	6.91143	7.19332	7.07288	7.38261	7.52219
ILMN_1688755	7.48636	7.11365	7.59799	7.90199	7.73007	7.52751	8.17055	7.9144	8.15862
ILMN_1653165	8.66874	8.70081	8.66982	9.18585	9.14985	9.28477	8.98357	8.94667	9.23154
ILMN_1662364	11.8935	11.9607	11.8868	12.0429	12.0581	11.7705	11.7577	11.8598	11.633
ILMN_1674698	7.65256	8.06944	8.03278	7.93777	7.95754	8.23469	7.9093	7.74507	7.73204
ILMN_1700461	8.46289	8.32382	8.45596	8.18591	8.37404	8.63579	8.81839	8.54916	8.13548
ILMN_1784269	6.98608	7.22168	6.88214	6.63346	6.94808	6.94019	7.00942	6.97965	7.01926
ILMN_1698189	8.43048	8.14801	8.1739	8.28956	8.20896	8.47435	8.70438	8.13417	8.55011
ILMN_2096191	8.54352	8.79612	8.55726	8.57123	8.59795	8.70013	8.28437	9.02872	9.66069
ILMN_1678323	6.64958	7.10016	6.6423	6.83274	7.06565	6.50086	6.79789	6.51252	6.56393
ILMN_2157219	5.99497	6.14096	6.07948	6.19715	5.88401	5.92731	5.90624	6.02233	6.01561
ILMN_1703743	8.66688	8.67077	8.71487	8.44134	8.5858	8.54458	8.7109	8.58798	8.54975
ILMN_1687609	5.8833	6.09605	6.12952	5.98817	6.25831	6.17048	5.83803	5.91755	5.9673
ILMN_1699334	6.92862	7.25558	7.15346	7.44588	7.49215	6.86567	7.08726	7.30322	7.23067
ILMN_1670117	5.68727	5.51394	5.91459	5.61565	4.8576	5.49707	5.15646	4.91696	5.77185
ILMN_1805104	4.9495	5.46072	4.95311	5.85728	5.55576	5.26468	5.17215	5.06973	5.01773
ILMN_1766054	7.91172	7.64638	7.94484	8.26265	8.13588	8.38068	8.15577	8.25127	8.09716
ILMN_1753388	5.22714	5.2321	5.04563	5.48346	4.97843	5.47612	4.90561	5.16021	5.02701
ILMN_2232084	5.68503	5.39153	5.41018	5.28581	5.25442	5.12693	5.30685	5.19349	5.34936
ILMN_1747627	5.42326	5.74682	5.60085	5.25177	5.45563	5.31536	5.2636	5.2018	5.38602
ILMN_1722286	6.44497	6.48374	6.65943	6.72858	6.76584	6.69584	6.71091	6.50161	6.07273
ILMN_1701551	7.63381	7.87529	7.96102	7.21802	7.11274	7.04612	7.33395	7.09019	7.4331
ILMN_1795507	7.23417	7.38883	7.24653	7.16799	7.19143	6.87895	7.07132	6.95054	7.08085
ILMN_1743205	5.84406	5.76063	5.49516	5.64647	5.67957	5.55839	5.62452	5.51726	5.7395
ILMN_1796801	7.03015	7.39436	7.08947	8.1472	8.33565	8.4792	7.99456	7.965	7.77353
ILMN_1720501	5.73298	5.91707	5.82607	6.31652	6.46681	6.5436	6.26522	6.18432	5.77132
ILMN_1812070	5.94796	6.37551	6.10817	6.62497	6.90219	6.75582	6.82511	6.74694	6.51739
ILMN_1665730	8.2634	8.54037	8.42829	8.52072	8.43067	8.71803	8.3351	8.37429	8.5977
ILMN_2193980	8.75695	8.54979	8.35044	8.27445	8.27989	8.35294	8.29841	8.34018	8.59869
ILMN_1687840	8.66006	8.36508	8.5731	8.36971	7.78965	8.43087	8.96688	8.52769	8.72147
ILMN_2102422	5.47521	5.56256	5.36854	5.39742	5.58166	5.3092	5.61432	5.55762	5.69005
ILMN_1788928	5.65829	5.32336	5.71735	5.12032	5.42273	5.55662	5.66407	5.63343	5.32275
ILMN_2343047	6.7297	6.83052	6.53052	6.63586	6.34634	6.24771	6.59019	6.70446	6.89305
ILMN_2343048	7.92768	7.96878	7.88175	7.7783	7.70117	7.85206	7.52432	7.68488	8.32006
ILMN_2335302	4.91578	5.31638	5.30052	5.48534	5.46921	5.33874	5.46974	5.53191	5.35532
ILMN_1802404	5.99143	6.15908	6.19569	6.53405	7.01516	6.82216	6.98876	6.62173	6.377
ILMN_1776119	5.99506	5.83837	6.33416	6.19925	6.69174	6.42191	6.22516	5.55358	6.0793
ILMN_1732140	5.60122	5.42477	5.39972	5.33789	5.49009	5.65314	5.29307	5.36178	5.79218
ILMN_1713008	5.73886	5.03113	5.37874	4.79638	4.59827	5.14768	5.1892	5.33626	5.11078
ILMN_1774344	5.37205	5.66479	5.63125	5.66519	5.8928	5.80474	5.26589	5.57946	5.46048
ILMN_1717466	5.95859	5.6659	5.62382	5.65431	5.9506	5.82643	5.43542	6.0109	5.75889
ILMN_1677814	10.4591	10.4774	10.5093	10.7056	10.6126	10.767	10.3895	10.4947	10.4265
ILMN_1788457	9.87462	9.72964	9.69861	9.86033	9.66391	9.94034	9.81867	9.81764	10.219
ILMN_2194009	8.157	8.21103	8.35279	7.92857	7.58255	8.36869	7.83695	8.39114	9.39526
ILMN_1706531	6.77059	7.35312	7.08054	6.84713	7.25239	7.08858	6.83158	6.6262	6.70881
ILMN_1651964	6.11553	6.39874	6.63177	6.43045	6.26161	6.42662	6.28049	6.08004	6.79302
ILMN_2293902	5.26657	5.76069	4.95205	5.39681	4.87275	5.15568	4.93672	5.29943	5.50694
ILMN_2406654	5.60385	6.15122	5.76596	5.96852	6.15407	5.74355	5.5807	5.79665	5.53805
ILMN_3244070	5.79042	6.49302	6.3085	6.35749	6.21179	6.14132	5.81602	5.87888	5.63523
ILMN_1746196	5.59015	5.96935	6.00871	6.23432	6.2796	6.22815	5.22241	6.10221	5.29081
ILMN_2366473	5.67524	5.86845	5.8254	6.17974	5.74448	6.23681	5.6727	5.87537	5.90215
ILMN_1772189	5.55473	5.16061	5.23635	5.60421	5.84366	5.66313	6.33968	5.99368	5.80134
ILMN_1674032	7.52342	7.57264	7.80109	8.37727	8.34172	8.32888	8.38609	8.27238	8.25454
ILMN_1737656	5.3681	4.98639	5.22807	5.11407	5.05564	4.77843	5.05965	5.00693	5.31034
ILMN_1746032	5.25155	4.9718	5.08058	5.1242	5.24652	5.30008	5.10749	5.33572	5.24412
ILMN_2330267	9.34019	9.31786	9.62964	9.01654	9.15296	9.34063	9.22676	9.35632	9.78479
ILMN_1676846	8.86398	8.61491	8.91404	8.53411	8.50892	8.69119	8.89628	8.7855	9.65925
ILMN_2392635	8.73358	8.68713	8.89698	8.56952	8.72466	8.41223	8.80945	8.55675	8.87185
ILMN_1763875	10.2443	10.6451	10.5521	10.5011	10.7534	10.3332	10.0673	10.2175	10.3579
ILMN_1781999	8.38878	8.36095	8.57618	8.48955	8.52992	8.48356	8.94759	8.36214	8.59986
ILMN_1669201	6.79148	6.81868	7.25678	6.41122	6.58045	6.26336	6.56156	6.80202	6.95985
ILMN_1810085	6.04306	6.18835	6.12251	6.28153	6.41947	6.18753	6.5385	6.0242	6.46555
ILMN_2262362	5.59765	5.41336	5.19429	5.76583	5.76862	5.59767	5.6302	5.7998	5.68569
ILMN_1743638	5.07281	5.04562	5.25871	5.66935	5.13939	5.52223	5.89908	4.96345	5.46861
ILMN_1658176	5.58934	5.5743	5.39701	5.43257	5.37427	5.5697	5.37849	5.38515	5.76851
ILMN_1695968	6.11229	5.72785	5.30069	5.5172	5.44746	5.99038	5.47483	5.04863	4.99341
ILMN_1779470	5.70613	5.39487	5.98388	5.46833	5.38547	5.45823	5.83046	5.62077	5.63552
ILMN_1716592	5.25238	5.19569	5.22285	5.39346	5.53216	5.37759	5.25184	5.85562	4.90377
ILMN_1743371	5.11551	5.28149	5.16426	5.27991	5.75518	5.61521	5.06603	5.85	4.97023
ILMN_1770031	7.69602	7.84204	7.98272	8.27666	8.28617	8.24345	8.03578	8.137	7.97528
ILMN_2338268	5.67389	5.7382	5.76695	6.03162	6.00959	5.98993	5.99939	5.53665	5.75245
ILMN_1737475	5.68863	5.21142	5.70465	5.87864	6.10518	6.16927	5.93755	5.54439	5.63758
ILMN_1745116	8.35615	8.29497	8.14945	8.44059	8.02614	8.27028	8.24904	8.49211	8.54915
ILMN_2318685	7.79209	7.5539	7.76735	8.16594	7.88234	7.9409	8.25188	7.85688	7.70355
ILMN_2245305	7.87688	7.82434	7.8739	8.09963	8.33803	8.20142	8.53406	8.16368	7.94462
ILMN_1698311	5.90983	5.59768	5.13511	5.81282	5.3689	5.24484	5.53883	5.35437	5.64389
ILMN_1794213	8.43759	8.45872	8.34009	8.44266	8.30274	8.22907	8.2666	8.41176	8.10651
ILMN_2227533	6.93105	7.07467	6.84366	7.08351	7.35075	7.25474	7.52327	7.04108	7.19699
ILMN_1769390	6.19963	5.87204	6.17278	6.00769	5.90833	6.24954	5.78367	6.01825	6.24618
ILMN_2403446	5.87324	6.44623	6.51439	6.40997	6.57041	6.37749	5.76181	6.24363	6.23629
ILMN_1723662	6.51797	6.75048	6.54639	6.69378	6.83363	6.32923	6.09207	6.327	6.42087
ILMN_1801767	5.69122	5.46721	5.41508	5.77465	5.46333	5.6575	5.99545	5.46615	5.29972
ILMN_1700633	6.89455	6.77023	6.59345	6.86757	6.46822	6.49067	6.74546	6.22382	6.49939
ILMN_1655702	9.00337	9.14526	9.18548	8.06673	7.73973	8.1734	8.27496	8.19591	9.42385
ILMN_1706344	6.82337	6.87752	6.97047	6.95531	7.01048	6.94924	6.91801	6.52586	6.87808
ILMN_1719498	6.15341	5.92554	5.80833	5.76872	6.34433	5.85842	5.36061	5.58668	5.77767
ILMN_1712707	8.30325	8.2899	8.26887	6.95481	7.38461	7.09098	6.88249	7.14927	7.31843
ILMN_1739081	5.86284	5.56185	5.37938	5.43624	5.29864	5.49844	5.58398	5.59216	5.57058
ILMN_2329958	7.92208	8.35415	8.31228	8.26092	8.27952	8.45968	8.31575	8.34355	8.32483
ILMN_1775944	6.80308	7.09154	7.04843	6.99976	7.02428	7.03243	7.04374	6.71916	6.95901
ILMN_1724497	9.34265	9.47197	9.66133	9.3199	9.11272	9.18962	9.45861	9.30125	9.26036
ILMN_1720988	7.24194	6.93971	6.96453	6.8272	6.36654	7.03345	7.01576	7.02008	7.15523
ILMN_1673639	7.55613	7.21985	7.58782	6.88352	7.03334	7.25445	7.01655	6.83822	6.95277
ILMN_1713732	9.962	10.3336	10.1324	9.71192	9.9003	9.45097	9.32003	9.74679	9.59159
ILMN_2268241	5.52564	6.0637	5.85366	6.14986	5.71352	5.68742	5.70053	5.66157	5.76685
ILMN_1741628	5.17208	5.64604	5.16477	5.55383	5.20187	5.86262	5.50136	5.30207	5.13295
ILMN_1657870	6.03548	5.66867	5.7947	5.38959	5.82343	5.53976	5.59279	5.33258	5.41963
ILMN_1731610	5.84813	5.3413	5.0689	5.33621	5.31868	5.27337	5.56835	5.33031	5.42567
ILMN_1696682	5.45531	5.33677	5.48537	5.50749	5.65129	5.56279	5.4536	5.66465	5.62885
ILMN_1656940	7.96628	7.95139	7.94542	9.17198	9.16369	9.1553	9.42504	9.22658	9.19109
ILMN_1672878	9.78553	10.1007	10.1188	9.40284	9.48684	9.2614	8.86814	9.12881	9.30154
ILMN_1658083	7.18851	6.89238	7.22066	6.91357	6.76128	7.10692	6.86513	7.15018	7.11379
ILMN_1802096	7.80813	7.8294	7.69849	7.31675	7.3182	7.48397	6.93063	7.4299	7.28946
ILMN_2367165	5.92203	6.20408	5.96453	5.30821	5.93655	6.01817	6.33408	5.72772	5.9618
ILMN_1753370	5.01975	5.43279	5.64749	5.91184	5.3417	5.24932	5.34161	5.55667	5.26157
ILMN_1738921	7.93001	8.26405	8.17587	8.60541	8.60691	8.47932	8.67159	8.42717	8.05499
ILMN_1660199	9.51319	9.65425	9.18739	9.13232	8.76095	8.89994	8.92445	9.04876	9.31986
ILMN_2331636	9.25867	9.14501	9.43749	9.64093	9.76493	9.74249	9.60712	9.58844	9.61924
ILMN_1772123	9.16082	8.96131	9.12631	9.47309	9.49828	9.47156	9.30172	9.39702	9.13812
ILMN_1687303	6.73381	7.08312	6.89826	6.69693	6.92824	6.88972	6.58037	6.73849	6.8906
ILMN_1761058	9.0221	9.29179	9.24295	9.46803	9.33041	9.60886	9.28472	9.25173	9.15114
ILMN_2225595	7.91504	8.18977	8.26923	8.02522	8.15328	8.19403	8.04118	7.89161	8.20796
ILMN_1775579	9.25831	9.29707	9.39741	9.2251	9.39504	9.30941	9.16242	9.11681	8.93385
ILMN_1778104	9.33352	9.34768	9.32135	9.8796	9.38659	9.6784	9.9612	9.72805	9.67018
ILMN_2053679	9.27655	9.42959	9.38675	9.44458	9.44372	9.81849	9.49912	9.78912	9.90524
ILMN_1795104	6.069	6.08963	5.77697	5.91882	6.68526	5.99059	5.94159	6.27061	5.95271
ILMN_1740920	5.06819	5.2129	5.51273	5.3741	5.58826	5.14723	5.40693	5.38474	5.36333
ILMN_2263466	7.90982	7.74576	8.0709	8.38657	8.27546	8.13284	8.44426	8.18725	7.79161
ILMN_1806408	12.1082	12.314	12.1287	12.2231	12.3837	12.2217	12.0991	12.2741	11.9084
ILMN_2352009	9.0459	9.40113	9.69427	9.925	9.9713	9.87142	9.74548	9.51849	9.2619
ILMN_1808395	5.81335	5.6304	5.76875	6.65719	6.53444	6.6137	6.53467	6.56346	6.095
ILMN_3236270	7.41041	7.73403	7.72986	7.76361	7.85218	7.69083	8.11973	7.54952	7.7306
ILMN_1800008	10.7474	10.7764	10.5507	10.646	10.7605	10.8097	10.83	10.7837	10.4952
ILMN_2133799	5.18966	5.72233	5.45414	5.79915	5.34385	6.07209	5.62035	5.93781	6.59103
ILMN_1708672	11.3337	11.3317	11.458	12.3135	11.9992	12.0026	12.3087	12.0787	11.9043
ILMN_1665945	9.77233	9.69246	9.70671	9.86415	9.60439	9.94581	9.97138	10.0918	10.3521
ILMN_1676288	6.12556	5.92734	5.73206	5.62159	5.97485	5.54412	5.74243	5.73722	5.90065
ILMN_1693250	5.65971	5.49278	6.15631	6.05518	6.21261	6.27103	6.15809	5.7225	6.03527
ILMN_1684271	8.75521	8.92115	8.80427	8.61224	8.71647	8.61563	8.72012	8.50531	8.42588
ILMN_1769694	6.23171	6.27844	6.47443	5.59113	5.52277	5.62924	5.65245	5.46729	5.91031
ILMN_1734479	5.76813	5.42332	5.27955	5.70813	5.40404	5.15874	5.44578	5.29892	5.56891
ILMN_1750295	5.46967	4.89904	4.79014	5.35268	4.96108	5.28339	5.68698	5.21868	5.19594
ILMN_3187680	6.68191	7.05479	6.5286	7.02549	7.13154	6.96432	6.68639	7.06615	6.67378
ILMN_1716480	8.58388	8.15647	8.26666	8.37811	8.41534	8.51304	8.68655	8.6818	8.30548
ILMN_1779984	4.82404	5.25127	4.99842	5.12529	5.34307	4.84574	4.99891	4.97829	5.09231
ILMN_3235340	6.36933	6.36281	6.62006	6.32426	6.45545	6.35151	6.3934	6.59281	7.07732
ILMN_1761000	5.58479	5.47851	5.24907	5.58837	5.26758	4.8939	5.36509	5.017	5.39709
ILMN_3237774	5.88407	5.8291	6.4005	6.87328	6.29041	6.51124	7.01494	6.84802	6.57369
ILMN_1735471	5.08892	4.93494	5.50983	5.03782	5.43186	5.47023	5.21541	5.29277	5.47057
ILMN_1699636	8.0958	8.37919	8.4454	8.34408	8.30852	8.3242	8.44984	8.14462	8.48336
ILMN_2371379	11.6806	11.6798	11.7824	12.4953	12.6511	12.5103	12.4764	12.4985	12.1398
ILMN_1749014	10.5213	10.5815	10.6946	11.6593	11.7222	11.6549	11.8436	11.5167	11.468
ILMN_1771348	7.79751	8.15265	7.8281	7.81192	7.73197	7.76711	7.60447	7.79112	7.46775
ILMN_2134039	8.38878	8.38571	8.56948	8.28739	8.03253	8.42334	8.41372	8.56174	9.14678
ILMN_1750800	11.8138	11.8959	11.8016	11.1014	11.1732	10.9414	11.0898	11.0394	11.3706
ILMN_1654861	7.91481	7.84314	7.71449	8.30797	8.06388	8.30093	8.17536	8.19625	8.10101
ILMN_2121389	5.96195	5.77789	5.55226	6.19855	6.16288	6.26964	6.0756	6.12583	5.75484
ILMN_1715543	7.3912	7.62568	7.48326	7.97797	8.02461	8.01337	7.92179	7.8668	7.58176
ILMN_1739594	4.99977	5.32965	5.22748	6.31324	6.85298	6.30366	6.37559	5.9712	6.1649
ILMN_1716237	8.4583	8.43303	8.58473	8.97984	8.81173	8.78354	8.96081	8.61003	8.37455
ILMN_1728883	5.19623	5.41094	5.70021	5.46048	5.18195	5.46502	5.63273	4.78368	5.22459
ILMN_1740265	10.0811	10.1968	10.0096	9.87682	10.0484	9.83048	9.79855	10.0109	9.93959
ILMN_1788078	4.88224	5.40352	5.13288	5.33639	5.4602	5.49118	5.23921	5.47307	5.48941
ILMN_2332250	8.82377	8.76507	8.85963	8.67932	8.81375	8.6344	9.17298	8.77499	8.54918
ILMN_1679600	6.54425	6.95647	6.66834	6.8254	6.93285	7.28795	6.95938	7.12539	6.41133
ILMN_2367070	8.63715	8.53072	8.35491	8.5077	8.20538	8.73885	8.21356	8.63466	8.29418
ILMN_1658995	9.79836	9.97086	10.1372	10.3417	10.196	10.2764	10.5572	10.0726	10.2323
ILMN_1750158	7.29628	7.53795	7.64363	8.06708	8.07489	7.90795	8.2349	7.86963	7.9515
ILMN_1685703	7.74584	8.05724	7.87059	7.80821	7.82303	7.84685	7.97519	7.83826	7.86406
ILMN_1743396	8.41941	8.33457	8.59451	8.21875	7.84393	8.09978	8.16407	8.03031	8.43372
ILMN_1669633	9.62304	9.87339	9.79871	9.61398	9.49561	9.62351	9.77435	9.55697	9.41454
ILMN_2344956	11.9748	12.1643	12.0532	12.0956	12.0244	12.0378	12.0917	11.9378	11.9711
ILMN_2104830	8.93017	8.90482	8.91946	9.12952	8.59967	8.7744	8.71362	8.82772	8.6665
ILMN_2234343	7.22426	7.38527	7.15164	7.11445	7.04908	7.48735	7.29937	7.20508	7.03092
ILMN_1706598	7.26442	7.58202	7.59782	9.49412	9.34624	9.53396	9.70652	9.59383	9.18898
ILMN_2306955	7.32341	7.63917	7.65036	9.66075	9.52905	9.62045	9.82485	9.4905	9.30086
ILMN_1758323	7.07917	6.95217	6.84029	5.37705	5.12388	5.50629	5.06785	5.01549	6.05912
ILMN_1728331	6.02314	5.49026	5.60293	5.31654	5.55399	5.54006	5.63298	5.49649	5.36364
ILMN_2351906	5.61262	6.03061	5.7607	5.59174	5.93503	5.7869	5.48907	5.41937	5.55205
ILMN_1666690	5.78769	5.55867	5.74461	5.90824	5.98549	5.49511	5.19292	5.73754	5.95116
ILMN_3236756	7.55931	7.5677	7.44478	7.63497	7.39779	7.69711	7.97434	7.71484	7.94888
ILMN_1716832	5.43163	5.28672	5.20661	5.37784	5.00994	5.30258	5.54489	5.66581	5.1793
ILMN_1684585	5.9662	6.68333	6.31635	6.52191	6.5974	6.77826	6.16209	6.70637	7.52895
ILMN_2360705	11.2652	11.3665	11.4433	11.5373	11.6446	11.6795	11.6326	11.5014	11.2963
ILMN_1654414	8.00342	8.10933	8.46472	8.88801	8.71645	8.86175	8.94052	8.59952	8.083
ILMN_1666096	9.22452	9.14843	9.32488	9.79359	9.76666	10.0741	9.81916	9.65175	9.41611
ILMN_2391458	7.05149	7.22624	7.2709	6.94633	6.97059	6.70722	7.0319	6.86969	7.31818
ILMN_2285506	5.36276	5.19349	5.61316	5.42402	5.04926	5.64163	5.4412	5.79067	5.56523
ILMN_1683598	9.50273	9.32213	9.50083	8.5232	8.66888	9.24435	8.47275	9.14571	10.4034
ILMN_2273911	5.68593	5.24497	5.86683	5.51264	5.57252	5.81777	5.05047	5.39734	5.4765
ILMN_1771084	6.08543	6.03723	5.52839	5.51024	5.66306	5.9389	5.80396	5.6514	5.64961
ILMN_1801698	5.30486	5.19016	5.05676	5.5619	5.1543	5.35832	5.07089	5.05085	5.44896
ILMN_1752269	5.20254	5.64123	5.62047	5.20187	5.1618	5.58223	5.32448	5.25041	5.18617
ILMN_1697510	6.02174	6.39709	6.24949	7.05615	6.68784	6.87566	6.90075	6.88151	6.65839
ILMN_2336595	10.0617	10.2656	10.1858	11.1227	11.2367	10.9142	10.9858	11.1145	10.8229
ILMN_1714197	10.2251	10.5103	10.3084	11.1857	11.3845	11.1133	11.2135	11.2776	10.9096
ILMN_1742859	5.22486	5.27718	5.423	5.02966	5.99146	5.5123	5.1928	5.53635	5.05582
ILMN_1659885	5.80442	5.97428	5.74042	6.15852	6.34987	5.75489	5.93339	5.96576	6.03345
ILMN_1671703	12.406	12.6084	12.4381	13.5124	13.5238	13.4214	13.1396	13.2548	12.8741
ILMN_2152131	14.2413	13.9125	13.7708	13.9393	14.1598	13.8976	13.9052	14.2736	13.6477
ILMN_1777296	14.4145	14.1228	13.9775	14.1434	14.3415	14.0482	13.9985	14.4878	13.9927
ILMN_2038777	14.4076	14.0158	13.93	14.0579	14.301	13.9673	13.8948	14.425	13.7105
ILMN_1658660	5.62317	4.72955	4.89347	12.5975	12.4685	12.6055	12.7456	12.5643	11.8264
ILMN_2053178	14.1661	13.7691	13.799	13.7942	14.0339	13.8928	13.7429	14.2692	13.4883
ILMN_1704961	14.34	14.0229	14.0828	14.1852	14.515	14.2315	14.0938	14.5399	13.9542
ILMN_1795325	13.9608	13.7656	13.5912	13.74	14.1672	13.8378	13.8267	14.0935	13.4415
ILMN_1749297	10.2005	10.3647	10.3733	10.2301	10.1089	10.2676	10.3447	10.3599	10.1495
ILMN_2328280	9.27133	9.2442	9.29019	9.23776	9.06422	9.26434	9.23425	9.03767	9.44382
ILMN_1796088	5.87536	4.96433	4.85832	5.081	4.79891	4.77705	5.72935	5.70975	5.09254
ILMN_1704078	5.64983	5.63198	5.44668	5.07036	5.9498	5.45931	5.30009	5.36014	5.23725
ILMN_2232177	12.564	12.5462	12.4816	12.9284	13.2539	12.7992	12.7923	13.0273	12.7969
ILMN_1654422	4.62765	4.72923	5.09458	5.0494	4.87292	4.48281	4.93392	4.79534	4.92419
ILMN_1665691	5.16045	5.64347	5.51942	5.42166	5.99914	5.63992	5.12508	5.27512	5.34624
ILMN_1725534	10.5504	10.7861	10.375	11.077	11.3739	11.108	11.255	11.3081	11.0077
ILMN_1798254	10.3153	10.4571	10.1635	10.5727	10.0981	10.6791	10.5274	10.5265	10.2121
ILMN_1792314	9.73564	10.0303	10.0972	10.0494	10.1585	9.88609	9.91092	9.94003	9.84421
ILMN_1695821	9.41806	9.63638	9.56358	9.51776	9.54348	9.40634	9.85408	9.38308	9.37372
ILMN_2388605	12.1103	12.0082	12.0582	12.3046	12.4114	12.3031	12.2695	12.3539	12.026
ILMN_1657153	8.36142	8.28379	8.30795	8.60734	8.40997	8.86508	8.48119	8.868	10.2015
ILMN_2260392	5.59141	5.24052	5.50802	5.80752	5.80058	5.55708	5.70554	5.22039	5.80666
ILMN_2346451	5.0067	5.08001	5.01108	5.3001	5.14929	4.94751	5.54049	5.16698	5.23646
ILMN_1787513	5.66447	5.2246	5.27493	5.66598	5.8069	5.88115	5.52107	5.74666	5.52077
ILMN_1652594	6.48228	6.62322	6.61552	6.31766	6.34511	6.35473	6.1629	6.2788	6.35001
ILMN_1697585	8.48265	8.54238	8.60221	8.41996	8.25591	8.58712	8.61988	8.73004	8.89154
ILMN_1689162	7.18084	6.9093	7.24692	7.16525	7.0427	6.87933	7.17432	7.01013	7.07404
ILMN_1815392	6.29563	6.80177	6.33948	6.27393	6.16853	6.13554	6.23484	6.20951	5.91139
ILMN_1760490	9.58334	9.73284	9.531	10.049	9.90724	10.1734	9.95096	10.1218	10.3269
ILMN_1786544	5.29288	5.44744	5.43769	5.72163	5.76438	6.00729	5.11002	5.59892	5.5164
ILMN_2243308	8.89264	8.93533	8.99959	8.54223	8.64386	8.27625	8.31907	8.2641	8.4141
ILMN_1670912	5.7919	5.97734	5.91985	5.89676	6.19495	5.64904	5.88176	5.92009	5.88733
ILMN_2152711	6.77662	6.99824	6.49912	6.28567	6.32373	6.55656	6.53042	6.14209	6.84577
ILMN_1807493	6.31996	6.93249	6.46555	6.00548	6.11387	6.0031	6.0919	5.95878	6.1098
ILMN_3250257	9.43358	9.75322	9.57165	8.6965	8.66986	8.60282	8.60234	8.76666	8.8717
ILMN_1683883	7.97599	7.88193	7.76329	8.42013	8.29774	8.29096	8.62281	7.97869	8.01422
ILMN_2319825	7.80398	7.76981	7.57802	8.0639	8.08072	8.08051	7.75875	8.03413	7.74105
ILMN_1694233	8.40415	8.6538	8.53262	9.04951	8.80633	8.96276	9.1218	9.06018	8.68982
ILMN_1697550	5.97926	5.65473	6.0147	5.73326	5.64382	5.65599	6.2009	5.73377	5.60365
ILMN_2158705	8.21805	8.1008	8.36368	8.53376	7.96062	8.33465	8.6962	8.52461	8.31088
ILMN_1803686	7.15165	7.30878	7.28959	7.90347	7.80403	7.72397	7.76184	7.57806	7.54247
ILMN_1725043	6.26019	6.14535	6.18669	6.4393	6.29125	6.57391	6.4129	6.2937	6.71166
ILMN_2148360	6.07047	5.991	6.01438	5.60224	5.76201	5.82669	5.76784	6.10899	7.06346
ILMN_1718946	9.18548	8.95252	9.26765	9.02582	8.9185	9.27589	9.20017	8.93303	9.25086
ILMN_1726266	6.18029	5.70035	5.83869	6.27327	6.20257	6.51006	6.10031	5.94678	6.08809
ILMN_1705689	5.73758	5.26752	5.8267	5.51892	5.78634	6.0429	5.66908	5.85444	6.60423
ILMN_1785393	5.46223	5.62326	5.67143	6.14104	5.97095	6.05712	5.75379	5.58681	5.69315
ILMN_2384544	7.95807	7.91699	7.91626	7.19891	7.52973	7.29691	7.781	7.3933	7.71829
ILMN_1756920	10.8381	11.0591	10.7726	10.2802	10.3945	10.3267	10.1105	10.2625	10.2519
ILMN_1799728	6.66781	6.76016	7.05976	7.46313	7.24201	7.11687	7.03397	7.03515	7.27594
ILMN_1751500	6.49189	6.33072	6.01782	6.16372	6.03951	5.77064	6.76418	6.32546	6.39661
ILMN_2121068	8.47937	8.89121	8.59469	8.33283	8.51407	8.34034	8.32437	8.1842	8.42275
ILMN_1765779	6.69866	6.61858	6.9663	6.60774	6.16223	6.47395	6.29662	6.61522	6.31398
ILMN_1713751	8.4915	8.31245	8.39411	9.19688	9.14902	9.41036	8.9608	8.9749	8.84584
ILMN_1662675	6.03921	5.80343	5.59212	5.80517	5.76821	5.91078	5.33041	5.60854	5.7593
ILMN_1664631	5.37642	5.22177	5.92198	5.77678	5.65131	5.64522	5.27817	5.09368	5.13819
ILMN_2100871	5.11118	5.23901	5.38771	4.9352	4.64425	5.28325	4.98682	5.76609	5.28265
ILMN_1806841	5.34981	5.44357	5.42209	5.32628	5.25912	5.3531	5.11463	5.75113	5.478
ILMN_1703383	6.00859	6.04638	5.46501	5.73948	6.12446	5.59264	5.91015	5.65516	5.46024
ILMN_1651657	5.48365	5.37684	5.46567	5.45692	5.7246	5.79379	5.17701	5.68555	5.13936
ILMN_1671297	5.12438	5.73652	5.20864	5.35808	5.54809	5.20455	5.14633	4.66642	5.4534
ILMN_2143210	5.3381	5.91178	5.70404	5.72812	5.8025	5.81397	5.68649	5.17663	5.42058
ILMN_1727524	9.60629	9.76254	10.0489	10.0029	9.76233	9.85227	9.98187	9.56882	9.51774
ILMN_1673566	12.3079	12.2499	12.2331	12.8955	12.8704	13.0204	12.9822	13.0287	12.7682
ILMN_2413732	5.68639	5.59862	5.52651	5.7345	5.58988	5.79622	5.5514	5.73036	6.05114
ILMN_1873412	4.93726	5.58169	5.03407	5.20791	5.41278	4.99542	5.33277	6.16584	5.54827
ILMN_1683781	5.87859	5.90661	5.73557	5.97129	5.62941	5.43762	5.49877	5.72407	5.29111
ILMN_1682989	5.08057	5.45159	5.2759	5.07432	5.1053	5.25722	5.39339	5.03625	5.24429
ILMN_1739872	5.55648	5.3068	5.46655	5.9884	5.53659	5.31967	4.69184	5.94684	5.28926
ILMN_1656171	4.98689	4.77911	5.59273	6.46061	5.95115	6.55056	6.11207	6.35814	6.04022
ILMN_1796628	7.69525	7.56406	7.57712	8.08142	8.47559	7.99494	8.53471	8.3432	7.99245
ILMN_1811765	6.75534	6.92694	6.5231	7.04025	7.21981	6.55533	7.61788	7.14328	6.88655
ILMN_1681886	6.31548	6.30041	6.10635	8.94502	8.48945	9.29865	8.95419	9.23985	9.28786
ILMN_1767362	6.64435	7.02524	6.85479	6.22666	6.1097	6.05366	6.12246	6.22163	6.35974
ILMN_3251322	5.37046	5.07863	5.39033	5.23045	5.24836	5.10114	5.40525	5.05344	5.14418
ILMN_1672403	9.88833	9.74673	9.82774	5.97401	5.90986	6.12979	5.36575	6.08992	6.75124
ILMN_1805543	5.98471	6.52957	6.38308	7.56655	7.36795	7.56027	7.71753	7.88708	7.13341
ILMN_1706992	4.93539	5.10165	5.21931	5.12419	5.33681	5.09146	5.05606	4.65803	4.90363
ILMN_1684919	5.21434	5.70456	5.55312	5.70132	5.70925	5.78696	5.7161	5.75844	5.56388
ILMN_1727084	5.68788	5.57911	5.62074	5.54714	5.49181	5.48589	5.17123	5.00501	5.89962
ILMN_1705250	5.47084	5.45989	5.91331	5.54048	5.47794	5.64377	5.37657	5.68581	5.44556
ILMN_1798690	5.62797	5.57026	5.37342	5.62491	5.48834	5.50853	5.32608	5.02461	5.43031
ILMN_1687035	8.42827	8.92677	8.61163	8.23016	8.36501	8.18578	7.85377	7.93161	7.85239
ILMN_1777683	5.40194	5.27498	4.91629	5.1257	5.28747	5.22511	5.14599	5.71711	4.88111
ILMN_1762294	7.40795	7.70509	7.55659	7.19524	7.28798	7.44516	6.83747	7.12261	7.15318
ILMN_1793040	6.72409	6.79545	6.4165	6.34764	6.65458	6.24448	6.29356	5.96187	6.1463
ILMN_1763000	5.2398	5.45384	5.51189	5.74469	5.52429	5.39715	5.50538	5.44117	5.53836
ILMN_1776777	10.7287	10.6239	10.7477	10.5551	10.5874	10.6304	10.3276	10.5056	10.4527
ILMN_2320964	8.36243	8.55698	8.6202	8.34907	8.46023	8.4293	9.06509	8.36573	8.50956
ILMN_1697628	7.39941	7.39501	7.52743	7.46259	7.3898	7.70091	7.7165	7.37337	7.2966
ILMN_2319326	8.95883	8.97547	8.96935	8.84509	8.87238	8.95094	8.83929	8.71964	8.56389
ILMN_1657442	7.23629	7.26802	7.69829	7.32713	7.27009	7.07372	7.29575	7.02584	7.75634
ILMN_1679797	11.3484	11.2599	11.4458	11.2764	11.2182	11.3559	11.2482	11.1472	11.3618
ILMN_1657139	6.89518	7.18229	7.19345	7.96866	7.85073	8.01634	8.24046	7.87523	7.47687
ILMN_3245693	5.90362	5.64107	5.57288	5.09078	5.35052	5.67727	5.3426	5.47005	5.27578
ILMN_1806275	5.97456	5.89373	6.32175	5.53479	6.02863	5.73631	5.73794	6.19602	5.96188
ILMN_1698777	5.92537	5.81287	6.13345	6.58733	6.13703	5.96325	6.00227	6.11958	6.39378
ILMN_1663132	7.61189	7.80714	7.86	7.61998	7.81274	7.67809	7.55502	7.64173	7.23034
ILMN_1700349	6.8482	6.86185	6.80443	6.56756	6.53449	6.52754	6.75607	6.60036	6.62991
ILMN_1761309	6.24764	6.09457	6.11829	6.1174	6.47921	6.28768	6.39605	6.10635	5.90797
ILMN_1810691	5.30588	5.1694	4.9251	5.12023	5.03429	4.75736	5.22261	5.10622	5.75619
ILMN_1676893	9.63154	9.65103	9.97369	9.71992	9.7256	9.74166	9.81568	9.67221	9.88545
ILMN_1708588	5.79998	5.01664	5.24812	5.27352	5.55845	5.42956	5.41204	5.56012	5.35785
ILMN_2311674	6.67151	6.44742	6.64181	6.37262	6.44784	6.43104	6.90049	6.6904	6.64348
ILMN_1685156	7.5912	7.45604	7.40383	7.41854	7.40155	7.33193	7.99432	7.56124	7.42954
ILMN_1655935	7.29892	7.68014	7.93659	8.23901	8.41133	8.30667	8.06405	8.10989	7.77093
ILMN_1754440	5.73542	5.28081	5.26597	5.31616	5.94115	5.5389	5.19609	5.62181	5.43825
ILMN_1654287	7.32796	6.97808	7.22703	6.51767	6.86953	6.90478	7.11212	6.81813	7.11698
ILMN_2356786	7.30545	7.30188	7.07228	7.12045	7.57414	7.29564	7.67731	7.33725	7.5152
ILMN_1759252	11.9077	11.9185	11.9695	11.8513	11.8927	11.9232	11.9721	11.8322	11.9208
ILMN_1694133	6.18205	5.71967	5.74706	5.62267	5.80293	5.44666	5.25347	5.7775	5.23749
ILMN_1787378	5.30537	5.91929	6.1644	5.27594	4.89733	5.10289	4.94205	4.90928	5.51373
ILMN_1814526	9.72702	9.50375	9.79232	8.46836	8.21316	8.78434	8.56267	8.8306	9.96966
ILMN_2311278	9.16514	9.22874	9.38275	8.59951	8.22258	8.4753	8.8277	8.54421	8.74263
ILMN_1764309	11.877	12.2028	11.7826	7.10725	6.86973	7.09915	7.35635	7.27721	9.15187
ILMN_1811598	8.01733	8.28782	8.18054	4.87558	5.36703	5.03582	5.32482	5.52845	5.71799
ILMN_1740717	5.87358	5.6481	5.87535	5.26258	5.51006	4.97759	5.09369	5.19646	4.77334
ILMN_1738604	7.90912	8.10296	8.21464	8.19026	7.97008	8.17733	8.38146	8.23683	7.73726
ILMN_1691175	5.31901	5.32986	5.74162	5.73225	5.96198	5.31266	5.10511	5.04793	5.31873
ILMN_1702858	5.91562	6.07132	5.57395	5.98502	6.08382	6.23362	5.84167	6.08385	5.74882
ILMN_2363634	5.28336	5.43963	5.17654	5.68428	5.65475	5.58318	5.63275	5.43112	5.59297
ILMN_1813975	6.57254	6.23717	5.98167	5.81105	5.78449	5.86129	5.79459	6.32463	7.17145
ILMN_2096322	8.49019	8.68813	8.59937	9.02221	8.86157	8.76414	8.79518	8.99941	8.84398
ILMN_1688322	8.95548	9.181	8.99485	9.53825	9.55217	9.34006	9.79583	9.54821	9.23934
ILMN_2224833	9.44181	9.7785	9.68783	9.80406	9.85213	9.96336	9.92191	9.65102	9.5919
ILMN_2358626	9.91633	10.1573	9.92059	9.91145	9.81066	9.98354	9.97848	10.0162	9.79949
ILMN_1768062	6.64518	6.57858	6.6337	6.42919	6.38301	6.44963	6.55121	6.41221	5.84576
ILMN_1801020	8.06448	8.07486	8.18625	8.48318	8.26685	8.29981	8.4744	8.31084	8.15194
ILMN_1708934	14.1255	13.9152	13.7921	13.7789	14.2477	13.9426	13.8027	14.1156	13.585
ILMN_1702933	7.00416	7.22826	6.92258	7.12548	7.03274	7.20963	6.86475	6.69436	6.58809
ILMN_1657993	8.17122	8.11288	8.03086	7.85232	7.81162	8.12191	7.95851	8.16995	8.74321
ILMN_1666019	6.09865	5.77603	6.39276	6.10167	5.80837	5.65637	6.15068	5.96216	6.02393
ILMN_2080751	8.50572	8.52145	8.71469	8.27447	8.1809	8.58724	8.11443	8.39881	8.56081
ILMN_1690352	8.4943	8.29342	8.57519	8.3576	8.41356	8.38356	8.45577	8.50953	8.61543
ILMN_1747227	7.70259	7.66198	7.53726	6.44295	6.42369	6.51062	6.45063	6.86167	6.51581
ILMN_1807372	5.35976	5.08491	5.83594	5.3916	5.30265	5.31577	5.5113	5.31684	5.68856
ILMN_1703946	9.59095	9.66445	9.90354	9.06281	9.21906	9.03718	9.05958	8.85002	9.35418
ILMN_1733259	4.92585	4.90608	4.88628	5.49343	5.67223	5.59349	5.69961	5.35411	5.78815
ILMN_1793959	8.7495	8.61382	8.97456	9.23096	9.09167	9.0489	8.88982	8.91355	8.71918
ILMN_1794512	5.34509	5.61357	5.28513	5.67513	5.65613	5.70947	5.32452	5.18227	5.3554
ILMN_1760335	6.62491	6.57048	6.69188	6.75103	6.35922	6.54428	7.06367	6.90082	6.74254
ILMN_1788530	5.44398	5.75667	5.63399	5.56208	5.95572	5.47315	6.01091	5.68655	5.79235
ILMN_1811480	9.28776	9.49095	9.3504	8.81492	9.20232	8.88092	8.67717	8.77203	8.55795
ILMN_1780551	5.77064	5.45088	5.21795	4.98807	5.00792	5.41601	5.71284	5.11254	5.65925
ILMN_1679754	5.68157	6.151	6.15463	7.8051	8.03706	7.83205	7.93163	7.79985	7.52106
ILMN_1659371	6.29501	5.91038	6.14329	6.22459	5.82802	6.08052	5.82804	6.57665	6.46708
ILMN_1677868	6.05488	6.14358	6.3822	6.5139	6.39969	6.37812	6.08242	6.5068	6.64287
ILMN_1695590	6.50822	6.42791	6.21363	5.88391	5.79783	6.07918	6.09269	6.07209	5.8667
ILMN_3307926	9.05948	9.26783	9.27439	9.37217	9.43055	9.2823	8.88191	9.33868	9.36153
ILMN_2389013	8.38559	8.44507	8.40285	8.65313	8.74928	8.53637	8.64743	8.58221	8.50332
ILMN_1760143	10.7668	10.3247	10.5962	10.6043	10.4337	10.5659	10.5063	10.7757	10.8342
ILMN_1790757	11.4553	11.6837	11.4694	11.3553	11.4174	11.2112	11.3675	11.3168	11.2598
ILMN_2092664	9.71257	9.69953	9.67425	9.53069	9.45835	9.68365	9.71379	9.50401	9.76857
ILMN_1778796	7.97318	7.86964	8.0362	7.69207	7.76895	8.04408	7.84578	8.24571	8.76956
ILMN_1720235	7.98568	8.16445	7.93365	9.27032	9.06859	9.06026	9.33903	9.12443	8.61146
ILMN_2240009	6.35157	6.04639	6.38933	6.27099	6.21526	6.34568	6.41809	6.72924	6.33627
ILMN_1736178	8.45022	7.86784	8.17207	7.39037	7.05308	7.3296	7.46773	7.51601	7.59784
ILMN_1803376	7.26437	7.79231	7.72986	7.6435	7.69637	7.68395	7.56162	7.54614	7.87907
ILMN_3240321	6.83903	6.66807	6.71707	6.93662	6.86652	7.02514	7.10337	6.60771	6.85236
ILMN_1712944	10.8459	10.9029	10.8446	10.7985	10.6753	10.6608	11.0361	10.8119	10.8085
ILMN_2333107	9.19699	9.01046	9.35854	9.25334	9.20733	9.04477	9.99398	9.50152	9.25493
ILMN_1707958	5.69804	5.26825	5.26174	5.45362	5.13684	5.45411	5.7358	5.4002	5.58513
ILMN_1701998	8.65835	8.96666	8.94606	8.42059	8.38689	8.35667	8.02352	7.83056	8.28901
ILMN_1694140	6.60463	6.96735	7.04268	6.16892	6.10976	5.62495	5.90501	5.88333	6.19347
ILMN_2084562	5.692	5.53392	5.56221	5.87278	5.49965	5.65378	5.70722	5.61014	5.58653
ILMN_1673119	6.11351	5.75963	6.28246	5.4924	5.64691	5.55187	5.55161	5.73836	5.75219
ILMN_2129015	6.91577	6.75909	6.72252	6.6399	6.53273	6.72763	6.89742	6.66054	6.84756
ILMN_1708502	8.63649	8.87029	8.91183	9.06857	9.24454	9.14761	9.29097	8.85739	9.05571
ILMN_1705447	6.49278	6.05119	6.28711	6.31862	6.35251	6.72474	6.06329	5.884	6.28146
ILMN_2066124	9.09488	9.06467	9.2792	9.20708	9.28123	9.18297	8.87233	9.01614	9.13722
ILMN_2095653	5.9348	5.83068	5.40661	5.57753	5.79323	5.51708	5.17326	6.04318	5.3519
ILMN_1707551	8.22913	8.51684	8.26174	8.51651	8.07162	8.27923	8.56506	8.29692	8.22616
ILMN_1782204	4.98717	4.93328	5.48835	5.27046	5.42524	5.18299	5.16832	5.52972	5.02803
ILMN_2402766	8.14163	8.27896	8.42599	8.03082	8.02376	7.95002	8.2849	7.91431	7.88149
ILMN_1767722	5.3621	5.54402	5.79242	5.62563	5.82702	5.42258	5.60166	5.56703	5.25457
ILMN_2342841	6.50687	6.1171	6.37381	6.29757	6.00097	6.21493	6.54044	5.9939	6.89134
ILMN_1802631	8.2172	8.44579	8.39221	8.56514	8.4306	8.55543	8.45679	8.5577	8.38069
ILMN_2245223	5.07776	5.07513	4.99754	5.42318	5.05765	5.15232	5.39912	5.99839	5.49236
ILMN_2269136	8.12927	8.42115	8.24119	8.2683	8.15818	7.98228	7.86952	8.26167	8.09071
ILMN_3239130	5.69853	6.05493	6.14344	6.12847	6.08736	6.25445	6.21278	6.24862	6.11191
ILMN_2120103	5.5409	5.89358	5.55012	5.61342	5.81175	5.69654	5.66846	5.54757	5.59763
ILMN_3242883	7.49152	7.64479	7.57948	7.64718	7.74766	7.58133	7.42865	7.68869	7.45053
ILMN_2308689	8.99636	8.90873	8.83882	8.80577	8.71708	8.73802	9.19644	8.97109	8.87102
ILMN_2290776	6.15744	5.73143	6.17595	5.81576	5.92788	5.85626	5.97784	5.62823	5.79051
ILMN_1729777	5.63661	5.81152	5.39525	5.52203	5.79014	5.42014	5.00829	5.8263	5.22948
ILMN_2257015	5.93519	5.99533	5.5949	5.71646	6.00395	5.35737	5.75721	5.65714	5.27888
ILMN_3181215	6.69627	5.96459	6.1239	6.02176	5.63395	6.19898	6.05139	6.21813	6.47434
ILMN_3260345	5.95365	5.78708	5.82816	6.02468	5.84984	6.29759	5.91116	5.79994	7.20786
ILMN_1703228	6.47491	6.6446	6.78589	6.89913	6.75629	6.57623	6.60588	6.62465	6.53561
ILMN_1652023	5.51984	5.69658	5.62702	5.13418	5.54749	5.32098	5.34923	5.83817	5.36738
ILMN_2064917	8.48325	8.83517	8.63888	8.6138	8.5807	8.6373	8.64524	8.5466	8.75046
ILMN_1776153	6.06187	6.35419	6.29682	6.55064	6.294	6.37915	6.21073	6.36101	6.41056
ILMN_1772645	8.71168	8.68913	8.59856	8.5628	8.59223	8.71624	8.6653	8.29993	8.48696
ILMN_1680343	5.60645	5.34164	5.60887	5.32537	5.94201	5.4842	5.24505	5.7728	5.33501
ILMN_2371825	9.39776	9.14637	9.54236	10.1923	9.77318	10.3214	10.1283	10.24	10.6067
ILMN_1717468	5.55387	5.35762	5.82056	5.88336	5.95917	5.83472	5.09494	5.45053	5.42198
ILMN_1750235	5.76904	5.71802	5.70512	5.56013	5.76307	5.38782	5.25542	5.76499	5.62764
ILMN_1664006	7.09135	7.19541	7.22279	7.50045	7.86531	8.0051	8.05103	8.08826	8.43935
ILMN_1679520	8.23369	7.88855	8.29824	8.43483	8.35182	8.43419	9.37091	8.52644	8.61403
ILMN_1732176	7.87316	7.68802	7.92448	7.72199	7.77962	7.48402	8.01081	7.76598	7.75199
ILMN_1681081	7.53649	7.62784	7.68568	7.81935	7.82374	7.76957	8.15512	7.78353	7.7153
ILMN_2377430	9.17587	8.80794	9.11976	9.01551	8.79157	8.79938	8.99161	8.85719	8.88685
ILMN_1661373	4.72601	5.23154	5.26895	5.68629	5.34459	5.36129	5.14759	6.1888	5.10363
ILMN_1654010	6.05964	6.01119	6.40829	6.04798	6.00593	5.80348	6.12067	5.90326	6.20626
ILMN_1730504	6.95077	7.17359	7.06086	7.85258	7.72961	7.90361	7.47991	7.78983	7.64641
ILMN_1662049	7.63744	8.02755	8.12104	7.86868	7.86804	7.79936	7.85431	7.49473	7.89964
ILMN_1740752	5.92303	6.02217	5.75269	5.51721	6.08042	6.04055	6.24914	6.08455	6.46694
ILMN_1794875	7.03434	6.78592	6.97538	5.33148	5.77027	5.65658	5.30181	5.43369	5.46685
ILMN_1698209	8.90653	8.8681	8.82382	9.6996	9.60617	9.51027	9.63161	9.53518	9.4452
ILMN_1814151	5.3552	5.49233	5.45808	5.68388	5.75095	5.32981	5.62904	5.36748	5.64385
ILMN_2050246	5.10777	4.80855	6.01139	4.95538	4.89875	5.53631	5.29886	5.5292	4.726
ILMN_1728787	5.55573	5.40641	5.27226	5.84353	5.57538	5.36159	5.6145	6.04187	5.5523
ILMN_1770454	7.94478	7.99978	7.96099	7.57883	7.79371	7.66881	8.06483	7.68357	7.79936
ILMN_1813530	5.42229	5.61428	5.7144	5.01944	5.00354	5.04658	5.10225	5.09725	5.45495
ILMN_1718071	6.02453	6.40631	6.16227	5.64271	5.55701	5.58082	5.75409	5.58378	5.9071
ILMN_1814327	5.36331	5.48336	5.44612	5.93197	5.95595	5.48592	5.55197	5.67487	5.89654
ILMN_2341343	5.74026	5.76685	5.85858	5.89988	5.68859	5.77648	5.86266	6.19614	6.09654
ILMN_1802458	8.09241	8.19711	8.15683	7.71613	7.64407	7.87248	7.94601	8.09737	7.88136
ILMN_2307656	7.99532	8.09305	7.89915	7.50735	7.47457	7.52829	7.97968	7.5919	7.70571
ILMN_1673529	7.23443	7.41163	7.2757	7.62069	7.57898	7.58514	7.4971	7.45664	7.32147
ILMN_1686370	5.92111	6.37812	5.75204	6.33098	6.11514	6.34144	6.54847	6.15701	5.84292
ILMN_1809139	7.34247	7.37753	7.54825	7.87144	7.47226	8.00325	7.72524	7.9436	8.27781
ILMN_1747504	8.21742	8.2435	8.55852	8.64747	8.61428	8.30886	8.69749	8.25993	8.37075
ILMN_1657862	11.1824	11.2857	11.1755	11.6246	11.3643	11.4365	11.6519	11.6641	11.4563
ILMN_1770412	11.3157	11.3171	11.4152	11.8725	11.9523	11.7018	11.7309	11.7391	11.5167
ILMN_1712786	5.35555	5.34157	5.40369	5.59444	5.64145	5.74919	5.71002	5.48954	5.17115
ILMN_1680111	5.5904	5.33208	5.84337	5.07306	5.16644	5.5919	5.44938	5.58654	5.27737
ILMN_1791006	7.48538	7.64487	7.71832	8.03357	7.74044	7.9886	8.21878	7.8065	7.74298
ILMN_1714567	11.8721	11.7557	11.6028	11.412	11.6138	11.7037	11.554	11.6522	11.6104
ILMN_1792495	7.39721	7.5755	7.57298	7.31716	7.20317	7.38475	7.32169	7.20888	7.07621
ILMN_1752159	8.24995	8.06385	8.24283	8.04432	7.8218	7.80866	8.00009	7.81748	8.22169
ILMN_3243156	8.42059	8.21997	8.23566	7.58832	7.29557	7.35838	7.54488	7.51389	7.50336
ILMN_1812640	10.5253	10.8685	10.8536	11.4885	11.7322	11.6281	11.3675	11.4699	11.6392
ILMN_2162799	7.46188	7.25126	7.79873	9.02428	8.88629	8.96084	9.19689	8.99918	9.10795
ILMN_1703617	9.731	9.74939	9.69022	9.60704	9.52069	9.74862	9.80276	9.71278	9.7012
ILMN_1798308	7.94869	8.3357	8.56102	8.57655	8.382	9.14428	8.41334	8.56447	8.61148
ILMN_1696512	5.89795	5.94488	5.98406	5.42753	6.02122	5.83278	5.91552	6.09151	5.90569
ILMN_2164164	5.30943	5.23321	5.50434	6.06532	5.76407	5.51994	5.27273	5.19155	5.25198
ILMN_3240117	11.2097	11.3688	11.2047	11.0286	10.7094	11.076	10.9	11.1083	11.3725
ILMN_1703538	5.11467	5.73624	5.52833	5.42177	5.81991	5.53254	5.41479	5.90564	5.59226
ILMN_1792473	6.4761	6.80872	6.74031	6.86417	6.81881	6.56252	6.60634	6.84286	7.01845
ILMN_1771827	5.97694	5.22793	5.29783	5.16116	5.51284	4.88251	5.21747	5.41147	5.44845
ILMN_3246401	5.95702	5.79695	6.16501	6.04398	6.42997	5.8077	6.28724	5.98126	6.34318
ILMN_2313821	9.00811	9.16261	9.21966	9.38469	9.20173	9.40277	9.12825	9.23723	9.14843
ILMN_1717357	7.28778	6.98647	7.05613	7.33059	7.1631	7.17246	7.18541	7.09095	7.10073
ILMN_1668408	6.98814	7.32704	7.29366	7.53935	7.59698	7.32281	7.38638	7.26393	7.16747
ILMN_1712639	5.77532	5.84758	6.05642	5.73271	5.89686	5.74153	5.30699	5.69632	5.68819
ILMN_1704173	5.91369	5.7202	5.2391	5.45595	5.47918	5.31656	5.34027	5.12684	5.50648
ILMN_1797974	8.93926	8.70162	8.85296	8.71577	8.50166	8.78215	8.83271	8.76131	8.5873
ILMN_1688625	7.00613	7.41653	6.81417	6.83155	6.78874	6.68404	6.70113	7.06942	7.28245
ILMN_1669557	4.40295	4.88933	5.12692	5.18821	5.49828	5.28562	4.63926	5.80875	4.98996
ILMN_1681301	5.85526	5.29571	5.71155	5.8059	5.78726	5.29926	6.09511	5.93604	5.81491
ILMN_1673252	10.113	10.1128	10.2038	10.3056	10.4072	10.3435	10.1508	10.2025	10.1095
ILMN_2103841	8.86494	8.86202	8.62985	8.87496	8.96437	8.76121	8.93275	8.96964	8.50861
ILMN_2368268	5.5866	5.45393	5.43544	5.44474	5.57298	5.39481	5.56861	5.39838	5.1787
ILMN_2261519	10.6253	11.0327	10.7271	10.4454	10.9871	11.0126	10.1986	10.6638	11.2614
ILMN_2242299	6.06301	5.03523	5.17129	5.48255	4.91637	4.96422	5.49275	5.74192	5.36208
ILMN_2312764	5.65603	5.97296	5.95948	6.38123	5.94997	6.07243	5.51897	6.4044	5.94111
ILMN_1779965	6.75948	6.89939	6.83913	7.36104	7.06822	7.64698	6.90308	6.94809	7.18653
ILMN_1670542	11.1213	11.0801	11.2283	11.129	10.927	11.0993	11.0555	11.211	10.9601
ILMN_1655645	6.27099	6.5956	6.53793	6.13293	6.27137	6.34483	6.20637	6.27405	6.23828
ILMN_1716053	11.5769	11.6509	11.744	11.5876	11.4409	11.4958	11.6558	11.6832	11.3583
ILMN_3236458	6.37208	5.99968	5.35878	6.18523	6.05918	5.72371	5.4026	6.15251	6.12818
ILMN_1778173	11.1509	11.209	11.3624	10.9349	10.8456	11.009	11.0471	11.0052	10.7275
ILMN_2338038	10.7291	10.6528	10.7221	10.1094	10.1924	10.381	10.3312	10.2225	10.5161
ILMN_1686522	6.54801	6.25085	6.41992	6.46235	6.25535	6.28723	6.22821	6.2325	5.89905
ILMN_1764090	9.63536	9.74067	9.68437	9.26179	8.93358	9.18519	8.98137	9.37374	10.1145
ILMN_1798249	9.93974	9.56858	9.58915	9.26087	9.12708	9.31783	9.4425	9.22475	9.56508
ILMN_1656593	6.83175	6.78303	6.5188	5.95869	6.24851	5.74856	6.09214	5.44964	6.05867
ILMN_2387712	6.62425	6.62011	6.76001	5.98127	5.99055	5.66537	5.48837	5.74692	6.03427
ILMN_1712530	5.1913	5.69762	5.32497	5.29531	4.95047	5.64935	5.16221	5.71417	5.88115
ILMN_1718808	6.59458	6.70033	6.59017	7.41124	7.54223	7.31119	7.35818	7.38177	6.71104
ILMN_1783818	5.56239	5.68987	5.35636	5.51052	5.57056	5.15129	5.69826	5.80386	5.46401
ILMN_2293758	7.82884	7.8003	8.01209	7.88627	7.95829	8.21192	7.73407	8.11835	8.85897
ILMN_1735539	5.37839	5.9665	5.8501	5.83289	5.56418	5.52784	5.11075	5.43341	5.52771
ILMN_2280189	5.21714	5.38089	5.55321	5.50485	5.28921	5.41262	5.45177	5.60981	5.58303
ILMN_1693220	7.77178	8.00207	7.87729	7.97719	7.97106	8.24859	8.19111	8.13041	8.43041
ILMN_1684836	7.88019	8.00702	7.7642	8.25499	8.16145	8.34773	8.23388	8.07196	8.55208
ILMN_1715532	5.83367	6.20474	5.93169	6.72276	6.40328	6.13596	6.26617	6.16435	6.56081
ILMN_1686846	6.48348	6.10761	5.78862	6.33972	6.53793	5.81521	6.01142	6.08672	6.96299
ILMN_2308950	5.38607	5.84441	5.65263	5.64373	6.27485	6.02723	5.54576	5.89332	8.00766
ILMN_1709101	6.12647	5.63376	6.13608	5.88877	5.93356	5.81529	5.70787	5.87457	5.69317
ILMN_1752247	5.76701	6.22347	5.76468	5.88953	6.02061	6.19141	5.99419	5.83763	6.10754
ILMN_2396956	8.00233	8.06977	7.91747	7.67156	7.85459	7.90111	7.38748	7.64609	7.43065
ILMN_1679987	5.90826	5.51126	4.62503	5.83909	5.4352	4.73018	4.62088	5.04426	5.06191
ILMN_1675507	6.02046	6.32711	6.57834	6.45139	6.52327	6.13204	6.33364	5.89895	6.39198
ILMN_1691959	5.02302	5.41863	5.96342	5.80823	5.60097	5.50868	5.89852	5.94766	5.42313
ILMN_1737754	5.34677	5.73217	5.28874	4.80247	5.57653	5.02045	5.18249	4.87943	5.28492
ILMN_1733690	7.41485	7.60659	7.53513	7.57241	7.49436	7.82921	7.59708	7.62228	7.62879
ILMN_1741572	7.68333	7.68765	8.00116	6.95458	7.20306	7.41623	7.65795	7.44281	7.55045
ILMN_1768962	6.26007	6.72637	6.66562	6.29903	6.64244	6.99219	7.18529	6.5694	6.73755
ILMN_2396691	5.48062	5.54453	5.60342	5.79762	5.23889	5.49026	5.31003	5.4317	5.51839
ILMN_1802799	8.69513	8.93334	8.75396	9.19362	9.37274	9.36355	9.4962	9.33662	8.97951
ILMN_1679383	6.42617	6.30609	6.36724	6.61797	6.46966	5.9651	6.74689	6.18153	6.37172
ILMN_1658337	8.55476	8.74544	8.8574	9.42502	9.46572	9.3371	9.51908	9.20131	9.06113
ILMN_2148847	10.2449	10.3145	10.2591	10.3753	10.2562	10.3706	10.5827	10.7998	10.5213
ILMN_1770673	6.48008	6.72425	6.38534	7.40298	7.19315	7.16452	7.67496	7.38865	7.39173
ILMN_1728047	11.0653	11.2541	11.0082	11.1023	11.0615	11.1142	11.3444	10.9994	10.7795
ILMN_1774938	5.86505	5.73845	6.37548	6.01102	5.65708	6.40139	5.99791	5.72723	6.02157
ILMN_2380771	11.3285	11.4414	11.4222	11.3768	11.2959	11.4273	11.4515	11.4451	11.213
ILMN_1701731	11.8774	11.9108	11.9749	11.1872	11.0461	11.0747	11.1056	11.0049	11.1938
ILMN_1719154	4.9444	5.45105	4.99978	5.08231	4.65347	5.40186	5.0324	5.93829	4.98074
ILMN_2412336	10.2598	10.5792	10.552	10.1867	9.99679	10.0322	10.3412	10.0582	10.613
ILMN_1713124	10.4514	10.7408	10.6618	9.84885	9.58488	9.76595	9.85454	9.75499	10.2081
ILMN_1687757	11.4662	11.661	11.8125	10.6792	10.3882	10.7629	10.8248	10.9019	11.9022
ILMN_1685803	5.12752	5.63455	5.60882	5.38788	5.86199	5.60478	5.11061	5.69713	5.54858
ILMN_2157277	12.5171	12.6888	12.3439	12.4698	12.7665	12.7421	12.124	12.4898	12.3389
ILMN_1677043	11.1719	11.1963	11.1757	11.5134	11.4675	11.424	11.2737	11.4088	11.2922
ILMN_2145396	9.14251	9.41395	9.00096	9.41534	9.19144	9.33394	8.98429	9.51228	9.48957
ILMN_2388507	10.5083	10.5584	10.5929	10.6204	10.9912	10.5397	10.6308	10.5887	10.4438
ILMN_2410909	10.2942	10.1857	10.3191	10.2776	10.5883	10.0999	10.458	10.2516	10.1721
ILMN_1748661	5.66428	6.4139	5.82542	5.80092	5.69776	5.55132	6.02565	5.50236	5.84649
ILMN_1726906	6.17045	6.50872	6.24467	6.41737	6.40281	6.2886	6.4733	6.2565	6.47437
ILMN_1743347	5.0214	5.11402	5.36503	4.96396	5.36252	5.44345	5.53224	5.43197	5.12944
ILMN_1757130	5.74697	6.02527	5.48874	5.94371	5.92425	5.50021	6.0286	5.69337	5.56319
ILMN_2325612	5.41541	5.563	5.72168	5.80393	5.96938	5.80501	5.96543	5.80298	5.98155
ILMN_2325610	6.12658	6.08515	5.96458	5.76861	5.75702	5.91894	5.99484	5.65632	6.29719
ILMN_2377240	9.15641	9.29476	9.25157	9.20505	8.98491	9.16552	9.2926	9.20341	9.28709
ILMN_1665982	6.74582	6.31449	6.68904	6.64479	5.90164	6.78871	6.50012	7.1581	7.24383
ILMN_2404657	6.10105	5.69599	5.69493	5.54214	5.87216	5.41995	5.67453	6.23157	5.76433
ILMN_1747577	9.25529	9.55449	9.39325	9.09629	9.19346	9.00476	8.8139	8.99882	8.63351
ILMN_2385647	6.53893	6.59313	6.58659	6.31983	6.56131	6.54017	6.04053	6.53791	6.69096
ILMN_2367126	5.66477	5.23862	5.35345	5.18743	5.419	5.5754	5.49772	5.91103	5.47975
ILMN_2271875	5.461	5.6717	5.43967	5.59941	5.09712	5.82031	5.68111	5.66543	5.52448
ILMN_1782939	6.2676	6.3065	6.12422	6.00279	6.55346	6.44385	6.39527	6.07273	6.43631
ILMN_1682763	6.12868	5.30849	4.91182	5.5302	5.62445	5.19272	5.21843	5.20045	5.11779
ILMN_1670870	11.8977	11.288	11.5823	12.1397	11.8528	12.2958	12.5802	12.5157	12.5895
ILMN_2051381	6.87302	6.56043	6.73999	6.8676	6.96246	6.66364	7.13556	6.74472	6.6519
ILMN_2302716	10.1472	10.2155	10.3732	10.5305	10.7173	10.5799	10.4451	10.4048	10.2797
ILMN_2096372	5.33796	4.77324	4.96422	6.34028	5.97899	6.51072	6.78585	6.72407	7.58058
ILMN_1709348	5.97683	6.25197	6.26576	8.2666	8.10993	8.46282	8.7063	8.38155	8.12126
ILMN_1748538	5.51887	5.35742	5.70039	5.73113	5.61181	5.34446	5.42049	5.6469	5.42299
ILMN_1807439	6.14188	6.08119	6.07278	6.538	6.71651	6.46101	6.84462	6.36129	6.73133
ILMN_2139970	5.97124	6.56566	6.74314	7.08168	7.09333	7.11397	7.18123	7.08313	7.08917
ILMN_2150894	7.38019	7.25865	7.67638	6.90296	7.21204	7.32323	6.67239	6.62972	8.10886
ILMN_1675398	5.60516	5.27373	5.83574	5.00329	4.94091	5.4279	5.32314	5.43832	6.59959
ILMN_1736539	9.24149	9.20004	9.14673	9.18081	9.02455	9.72378	9.25925	9.45793	9.68256
ILMN_2182980	6.63144	6.46821	6.54965	6.7457	6.88907	6.79225	6.57278	6.93897	6.93336
ILMN_1793859	8.97556	9.18044	9.06583	8.95314	9.17786	8.97971	9.19356	8.94528	8.72375
ILMN_1794825	7.39861	7.32547	7.45844	7.17907	6.98729	7.00216	7.09185	6.93771	7.10355
ILMN_2401641	6.5556	6.7621	6.43631	6.35182	6.37854	6.49342	6.2796	6.08378	5.76944
ILMN_1727965	5.96332	5.71531	5.54986	5.59196	6.47546	5.98185	6.91856	6.16352	6.08796
ILMN_1728662	9.73753	9.57243	9.49051	10.5287	10.2411	10.3392	10.7725	10.6155	10.3052
ILMN_1656368	6.00743	5.85068	5.92111	6.00814	6.05675	6.15827	6.0649	5.74585	5.64286
ILMN_1696099	5.8467	5.22257	5.4433	5.2913	6.08169	5.70855	5.82715	5.24089	5.53211
ILMN_2406557	5.78624	5.51387	5.53263	5.45345	5.62432	5.3333	5.36412	5.65159	5.6368
ILMN_2372403	5.91993	5.24431	5.29556	5.21431	5.38098	5.05388	5.21201	5.31144	5.62737
ILMN_1785284	10.5218	10.5967	10.7433	10.7147	10.5936	10.4931	10.9156	10.4805	10.5893
ILMN_2096985	8.02597	8.04011	7.79151	7.78909	7.64968	7.8873	7.65655	8.08065	9.13897
ILMN_1687508	10.1649	10.274	10.2515	10.4024	10.214	10.2786	10.3854	10.277	10.1556
ILMN_1763461	10.027	10.0668	10.0643	10.2704	10.0371	10.1775	10.4016	10.0745	10.2081
ILMN_2365176	5.97931	6.22109	6.10468	5.9531	6.56565	5.84193	5.86853	5.51455	5.59867
ILMN_1761804	12.8044	12.9598	12.6927	12.3115	12.3731	12.3423	12.2604	12.327	12.2773
ILMN_1736700	13.694	13.5344	13.5458	13.7757	13.7263	13.5634	13.8506	13.7369	13.478
ILMN_2251253	5.60777	5.56739	5.95033	5.8682	6.0113	5.6603	5.81207	5.21567	6.21409
ILMN_1741148	13.1675	13.1053	13.0351	13.2363	13.3483	13.0721	13.3806	13.3706	13.1476
ILMN_1755974	12.2164	12.3919	12.1256	12.6618	12.6401	12.4705	12.4607	12.5375	12.2659
ILMN_1718093	6.84684	6.65052	6.95544	6.8217	6.64277	6.90082	7.14115	6.85876	6.67561
ILMN_3243268	6.1442	5.91884	6.18225	6.17442	6.00018	6.3308	6.0864	6.1288	6.12641
ILMN_1730304	5.59918	6.03165	6.11783	6.10684	6.7625	6.63615	6.22246	5.80853	6.0681
ILMN_1666325	6.86103	6.23546	6.51223	6.82496	6.69101	7.0837	6.87523	7.07812	6.53378
ILMN_3251482	6.63788	6.82519	6.90715	7.41115	7.30543	7.24961	7.63236	7.42973	7.33381
ILMN_1660856	7.34419	7.32797	7.47291	7.8465	7.41087	7.73294	7.732	7.83507	7.59597
ILMN_1743995	6.11688	6.28306	6.37112	6.43637	6.53516	6.07642	6.05293	6.17435	6.05818
ILMN_2147503	5.68733	5.00832	5.1359	5.11642	4.93332	4.99569	5.55906	5.09903	6.18854
ILMN_1761456	9.02488	8.86868	9.17384	9.05455	9.0562	9.054	9.29814	9.18903	9.54503
ILMN_1743635	8.19208	8.3544	8.39565	8.58996	8.3802	8.53077	8.67188	8.44868	8.22885
ILMN_2191822	7.70277	7.30098	7.53543	7.6434	7.24534	7.69608	8.0197	7.51583	7.5165
ILMN_2131293	6.49331	6.6626	6.46294	6.52833	6.59426	6.70318	6.09982	6.44931	6.94925
ILMN_1782084	5.33324	5.52488	5.18157	5.23059	5.2699	5.51003	5.53564	5.07253	5.40144
ILMN_1737945	5.89259	5.83333	5.55603	5.66502	5.82745	6.04786	5.83977	5.5004	5.85859
ILMN_1722688	6.21017	6.54939	5.79463	5.7875	5.69859	5.81137	5.98411	6.35403	5.92646
ILMN_1806845	7.22686	7.05055	7.3089	6.61353	7.23546	6.84017	6.66442	6.91781	7.0327
ILMN_1711886	9.62546	9.78333	9.68723	9.78517	9.88725	9.89188	9.3643	9.7518	9.62884
ILMN_1664449	9.01358	8.8198	8.86608	9.29635	8.99864	9.45615	9.30509	9.65173	10.1296
ILMN_1771411	8.89125	9.00468	9.01087	9.51314	9.12954	9.40215	9.55356	9.43468	9.46407
ILMN_2365686	9.30241	9.16728	9.4116	9.08706	9.09945	9.32045	9.47361	9.29513	9.18185
ILMN_1685413	9.61325	9.7124	9.75332	9.55509	9.57365	9.74003	9.61853	9.56429	9.51127
ILMN_1732809	9.36621	9.77462	9.69061	9.87333	9.82476	9.73965	9.73897	9.63735	9.6118
ILMN_1753135	6.0956	5.54545	5.68206	5.89215	5.51907	5.2312	5.30954	5.5913	5.70898
ILMN_2276750	5.62672	5.74926	6.07981	5.87535	5.94168	6.03101	5.33617	5.71844	5.4187
ILMN_1758038	7.30876	7.37282	7.63827	7.44603	7.19484	7.42097	7.39821	7.36886	7.30708
ILMN_2375973	7.5177	7.59859	7.33493	7.41676	7.18206	7.29826	7.93511	7.39468	7.5456
ILMN_1690252	7.53806	7.70318	7.41682	7.76926	7.66791	7.5915	7.50442	7.52331	7.46579
ILMN_2134062	8.55419	8.6662	8.47987	8.48845	8.48341	8.42547	8.65681	8.38293	8.34507
ILMN_1805673	6.21402	6.32142	6.34976	5.96818	6.10451	5.86688	6.16862	6.04368	5.96923
ILMN_1657283	12.2816	12.4959	12.4484	12.3518	12.5579	12.4036	12.3344	12.5364	12.4063
ILMN_1808792	8.37756	8.58316	8.45151	8.83068	8.63462	8.92821	8.64416	8.75199	8.42184
ILMN_1761764	8.21853	8.37649	8.43637	8.92701	8.97471	8.7517	8.76947	8.74374	8.45619
ILMN_1779190	6.70527	6.73498	6.73202	7.16396	7.30153	7.01485	6.92741	6.77714	7.17398
ILMN_1784583	5.21372	5.06234	5.65302	5.47164	5.51838	4.9361	5.21777	5.25681	5.0843
ILMN_1709474	6.21013	6.23351	6.50097	6.33681	6.13269	6.19572	6.1924	5.83335	5.95852
ILMN_3237132	5.51894	5.58159	5.44799	5.81246	5.74639	5.87936	6.10106	5.51731	5.58848
ILMN_1783443	5.54366	6.17032	5.67194	5.93568	5.4098	5.50036	5.61762	5.68421	5.19384
ILMN_2393149	6.08829	6.15593	5.96785	6.30319	6.35084	5.95182	5.58029	6.05794	6.14236
ILMN_1792150	5.12898	5.1181	5.58792	5.67467	5.39404	5.37316	5.71493	5.40565	5.03517
ILMN_1797875	6.65195	6.61308	6.06156	10.0841	9.69916	9.75249	9.70711	9.65388	9.24363
ILMN_1678255	5.36229	5.55381	5.77974	5.79239	5.96536	5.90421	5.43545	5.55015	5.39677
ILMN_1752669	5.29259	5.45515	5.66408	5.56168	5.3856	5.39485	6.01029	5.80853	5.55007
ILMN_2078697	7.08196	7.48493	7.40113	7.09649	7.06922	6.98371	7.25873	6.99336	6.88095
ILMN_1811238	9.5303	9.52101	9.63583	9.08492	9.22347	9.17199	9.02593	8.90572	9.00179
ILMN_1734630	5.06824	5.46154	5.58412	5.11823	5.36103	4.93696	5.43632	5.24678	5.74154
ILMN_1701603	10.7458	10.7226	10.7435	7.73707	7.77267	7.7126	7.44045	7.77707	8.10301
ILMN_1693789	10.083	10.0864	10.2539	10.2352	10.4202	10.4527	9.92459	10.4553	10.6605
ILMN_1801851	5.73939	5.60983	5.38271	5.48476	5.0591	5.5692	5.2934	4.50088	5.23594
ILMN_1750256	9.04188	9.1798	9.34439	9.2582	9.11034	9.40855	8.99789	9.10673	9.14212
ILMN_1700596	5.32861	5.18525	5.40192	5.62063	5.43192	5.00835	5.01472	5.17615	5.3399
ILMN_1765674	5.75399	5.42809	5.69065	5.24394	5.35176	5.38616	5.66988	5.55567	6.22153
ILMN_1787314	6.97995	7.0671	6.81935	6.85593	7.04954	7.32346	6.54813	6.70185	7.09985
ILMN_1800958	10.0383	10.1041	10.214	10.0488	10.0068	10.1408	10.1794	9.98959	10.0635
ILMN_1760889	4.97514	5.61186	5.30288	5.62401	5.61779	5.65241	5.9967	5.82057	5.67547
ILMN_3236443	5.89472	6.03992	6.67199	6.35427	6.07485	6.84101	6.32091	5.76509	6.31241
ILMN_1729325	5.12402	5.75926	5.34505	5.5257	5.99015	5.89351	5.44814	5.56459	5.68699
ILMN_1715988	5.09382	5.82664	5.38331	5.71706	5.93313	5.82525	5.73121	5.53808	6.11094
ILMN_1713315	5.28654	5.33458	5.16483	5.34866	5.4945	5.28381	5.51227	5.18298	5.82972
ILMN_3246673	5.5139	6.28231	5.79999	6.1129	5.74827	6.11242	5.76525	6.08583	6.42453
ILMN_1759670	7.19176	7.08904	7.11149	7.40324	7.11188	7.27892	7.38299	7.09814	6.88443
ILMN_2367172	6.0676	6.2104	6.26465	6.01072	6.03318	6.29403	6.17563	5.74469	6.55969
ILMN_1792741	6.3249	5.94211	5.63363	5.9369	6.28265	5.99446	6.2838	5.79847	5.49262
ILMN_1697611	4.79664	5.1458	5.16772	5.30451	4.75437	5.36419	5.42876	5.97298	5.25325
ILMN_1662681	5.69093	5.75886	5.85107	5.90604	5.97536	6.03961	5.49031	5.99075	5.63129
ILMN_1788462	9.28592	9.4321	9.35549	9.29953	9.29728	9.50619	8.96924	9.37468	10.2823
ILMN_1667994	8.95735	9.1407	9.22745	9.29497	9.4987	9.21828	9.43522	9.11695	9.58599
ILMN_1695759	6.42834	6.10682	6.4829	6.0159	6.00682	5.83428	6.28651	6.05963	6.12147
ILMN_1723116	9.84891	10.2294	9.97092	9.94142	10.118	9.87381	9.94665	9.86441	10.052
ILMN_1666258	6.33048	6.36926	6.40064	6.8586	6.71687	6.57112	7.0345	6.51502	6.77501
ILMN_1765460	5.63745	5.40994	5.39211	5.39044	5.76061	5.57757	5.64629	5.44306	5.37326
ILMN_1670506	5.85687	5.74788	6.02496	5.68541	6.11151	5.8272	5.55199	6.03548	5.90402
ILMN_1779374	8.93399	8.73615	9.03232	8.63837	8.54803	8.7095	8.82953	8.82096	9.03424
ILMN_2394242	7.74334	7.9177	7.93182	7.70473	7.90327	7.60825	8.00795	7.49047	7.75031
ILMN_1727023	6.8103	7.18023	6.78626	6.74267	7.00187	7.05374	6.93949	7.02391	7.65554
ILMN_1750880	5.00024	5.25375	5.14481	5.15867	5.15481	5.22843	5.15757	5.55538	5.50759
ILMN_1792409	7.28449	6.91419	7.48656	6.56281	6.59527	6.7175	6.95583	6.56185	6.54554
ILMN_1748141	4.8184	5.15732	5.53726	5.17059	4.56778	5.21104	5.46756	5.37498	4.96449
ILMN_1778788	6.23257	5.81616	5.58489	5.93566	5.75348	5.75837	5.64686	5.84527	6.12142
ILMN_1731223	5.42412	5.40174	5.55108	5.09413	5.31232	5.11403	4.72805	5.01773	5.56772
ILMN_1685834	6.00835	6.66239	6.47986	6.7764	6.56533	6.39207	6.2173	6.20054	6.31745
ILMN_1725297	5.3009	5.11733	5.04322	5.24123	5.12861	5.01692	4.9299	5.44282	5.91139
ILMN_1665331	6.38873	6.62304	6.66375	7.3462	7.14239	7.48384	6.62617	6.82821	6.5463
ILMN_2294762	10.4316	10.396	10.3441	11.2774	11.1307	11.1725	11.0599	11.2001	11.5524
ILMN_1726327	9.46416	9.71991	9.51316	10.3151	10.3423	10.1289	10.0268	10.424	10.2637
ILMN_1663313	12.0874	12.0013	11.6229	12.1247	12.3343	12.228	12.0237	12.4385	12.681
ILMN_1801303	5.55162	5.70934	5.12541	5.61858	5.23847	5.68684	5.40309	5.29221	5.576
ILMN_1751102	5.6804	5.5571	5.46784	5.23228	5.69116	5.32555	5.62788	5.43922	5.78944
ILMN_2309549	5.63447	5.62272	5.36053	5.56921	5.38516	5.64208	5.81173	5.77674	6.027
ILMN_1801606	10.9915	11.4051	11.0616	11.3127	11.2303	11.2144	11.5145	11.4271	11.1961
ILMN_1664435	5.26416	5.47541	4.77655	4.73301	5.45598	5.46615	4.91898	5.23915	5.04682
ILMN_1804812	8.19952	8.99489	8.93022	8.75877	8.56784	8.49075	8.42283	8.38019	8.42398
ILMN_1659553	7.07376	7.32671	7.41543	6.6355	6.63636	6.89683	6.78491	6.78545	7.09638
ILMN_1770378	9.00497	9.04787	9.08194	9.29651	8.98897	9.29107	9.46918	9.22177	9.25973
ILMN_2343563	8.9325	8.94704	9.10188	8.87173	8.66855	8.86315	8.99549	8.89417	8.74901
ILMN_1753773	5.99491	5.5614	5.58734	5.92402	5.71238	5.25335	5.32321	5.36283	5.52489
ILMN_1722102	10.9466	11.0793	11.0004	10.9518	10.9349	10.8976	10.9371	11.0622	10.6467
ILMN_1793894	11.4195	11.5391	11.3199	11.966	11.8388	11.8899	11.7354	12.0465	11.6911
ILMN_1733096	5.56941	5.71551	5.14561	5.65979	5.22675	5.21144	5.69098	5.43847	5.26578
ILMN_1813243	5.84171	5.34075	5.62465	6.14718	5.13329	5.61641	5.61229	5.73953	5.38081
ILMN_1802973	8.62316	9.00977	8.91036	8.98396	9.02285	9.12727	8.86203	8.69427	8.71224
ILMN_1723177	10.7749	10.8147	10.8765	10.9763	10.9382	10.9114	11.0151	10.9923	10.861
ILMN_2199284	7.05486	6.85068	7.27886	7.31476	6.97944	7.38931	7.38334	6.86082	7.07432
ILMN_1696974	9.7132	9.76421	9.46066	9.41523	9.39863	9.2344	9.46733	9.23687	9.25878
ILMN_1760727	10.9244	11.105	10.9944	10.8043	10.5959	10.8289	10.659	10.7211	10.5121
ILMN_1665871	7.19253	7.08935	7.04551	7.09288	7.18684	6.90745	7.24737	7.35866	7.46104
ILMN_1736340	8.8104	8.91349	8.88307	8.90551	8.82117	8.88641	8.84952	8.63883	8.73366
ILMN_1677723	10.3112	10.5327	10.6694	10.3897	10.4071	10.3128	10.5469	10.3118	10.2448
ILMN_2086890	9.9218	9.4204	9.5046	9.26532	9.03296	9.44399	9.45243	9.69354	9.73922
ILMN_1669773	5.62467	5.36229	5.43373	5.82307	5.71653	5.48409	5.68249	5.74571	5.45472
ILMN_1772612	9.12143	9.56709	9.25271	9.93275	10.0437	9.8186	9.46051	9.6197	9.31793
ILMN_1674376	5.78534	5.58453	5.3476	5.87737	5.75021	5.59722	5.79869	5.33821	5.76361
ILMN_2386444	6.72345	6.90766	7.18785	7.12952	7.17927	6.76461	6.996	7.32254	7.45605
ILMN_1707727	9.41626	9.35334	9.6723	9.34062	9.80553	9.43817	9.20063	9.28597	10.8923
ILMN_1725518	5.07705	5.712	5.57656	5.61877	5.42823	5.06506	5.11422	5.45267	6.16273
ILMN_1776363	5.78835	5.27496	5.6744	5.12492	5.60852	5.37424	5.0767	5.0851	5.11381
ILMN_1661875	5.14879	5.73165	6.23512	5.80834	5.7235	5.2777	5.4798	5.61449	5.42727
ILMN_2390609	5.05534	5.37573	5.95823	5.31004	5.5614	5.47655	4.86951	5.38957	5.50764
ILMN_1651943	6.15197	6.02883	5.58792	5.82491	5.74483	5.75018	5.43945	5.54617	5.23657
ILMN_2112834	5.06583	4.86921	5.3409	5.01605	5.07069	5.18266	4.97784	4.91402	4.88565
ILMN_1813139	7.93573	8.2381	8.32445	7.92104	7.71833	7.76758	7.80892	7.82594	7.84377
ILMN_1811239	5.15254	5.05525	5.61636	5.62188	5.55057	5.49725	5.80104	5.52836	5.00112
ILMN_1794470	8.66319	8.59817	8.66797	8.74072	9.0617	8.88878	8.73283	8.61213	8.76727
ILMN_1801464	5.77394	5.57527	5.83174	5.24258	5.56996	5.74447	5.01996	5.45554	5.3476
ILMN_1735364	5.08814	5.211	5.36895	5.30215	4.97028	5.72625	5.19993	5.23935	5.36715
ILMN_1765091	6.9113	7.10424	7.28824	7.40009	7.05631	7.24436	7.1121	7.28964	7.14687
ILMN_2341382	5.61144	5.87366	6.06808	5.95814	5.92009	5.49478	5.88273	5.91429	5.77918
ILMN_1766560	5.41092	5.28408	5.248	5.0165	5.74547	5.43181	5.90741	5.57002	5.30508
ILMN_3241218	10.0057	10.0424	9.99962	10.1758	9.86647	10.0244	10.0386	10.0014	9.98827
ILMN_3249608	8.47004	8.59692	8.60199	8.71601	8.89233	8.78763	8.7474	8.7177	9.00617
ILMN_1675483	5.63023	5.81309	5.69428	5.86758	6.25657	5.8095	5.53347	5.49498	5.46886
ILMN_1784292	9.16417	9.31264	9.19565	9.0606	8.92617	9.20646	9.23337	9.08523	8.97364
ILMN_1687351	7.94142	8.59329	8.24675	8.61364	8.34254	8.71541	8.64089	8.576	8.20999
ILMN_2185563	7.96131	8.1716	7.61636	7.91854	7.8074	8.49665	7.75638	7.97998	8.71511
ILMN_1716264	6.6895	6.08012	6.57757	8.35157	8.3257	8.54788	8.14215	8.8037	8.93153
ILMN_1711828	6.5788	6.42803	6.32404	5.93541	5.81789	6.21859	6.20319	5.87867	6.69497
ILMN_2115218	6.33144	6.96664	6.49605	6.17995	6.02606	6.47695	5.9281	6.12631	6.70471
ILMN_2108709	9.66483	9.58733	9.76264	9.80077	10.0424	9.93937	9.51987	9.66661	9.64266
ILMN_1690465	4.65924	5.28145	5.29937	4.86253	4.84841	4.96443	5.67455	5.37112	5.16256
ILMN_1661833	7.85864	8.03668	7.88057	8.21973	7.95733	8.36127	8.08779	8.13218	8.40252
ILMN_1689908	10.231	10.2569	10.245	9.70051	9.71951	9.71019	9.83307	9.89001	10.1227
ILMN_1794070	5.32555	5.30391	5.40584	5.15105	5.49895	5.63322	5.04233	5.76716	5.24047
ILMN_2148507	7.52647	7.29619	7.63955	7.62395	7.30625	7.39825	7.74362	7.62546	7.9701
ILMN_1807112	5.23135	5.43268	5.65696	5.36429	5.34749	5.36268	5.40609	5.46628	5.51611
ILMN_1672356	6.47552	6.90596	6.64182	6.44278	6.50843	6.65677	5.96739	6.14488	6.37461
ILMN_1675435	6.23518	6.50548	6.48452	6.63368	6.61278	6.20734	6.20885	6.39878	6.31238
ILMN_1659156	7.13288	7.25577	7.34959	7.12031	7.11981	7.36746	6.89708	7.19216	7.62712
ILMN_2353431	6.40561	6.15708	6.43431	6.37678	6.49042	6.77159	6.54888	6.2528	6.29096
ILMN_1787064	5.78903	5.94685	6.00491	5.88311	6.25499	5.84598	6.18198	5.8436	6.17295
ILMN_2406335	7.40379	7.18967	7.61897	7.21417	7.41755	7.68688	7.46297	7.57029	8.27403
ILMN_1712019	8.81458	8.74742	8.95004	8.83801	8.58386	8.78454	9.00511	9.06823	9.13946
ILMN_3233098	5.58437	5.16708	5.33621	5.38685	5.33268	5.43675	5.61371	5.48901	5.51777
ILMN_1679184	5.28846	5.10389	5.30787	4.6713	4.99634	5.00721	5.076	5.09038	5.46176
ILMN_2215824	6.56011	6.52385	6.48677	6.74626	6.37728	6.5893	6.72774	6.50674	6.71323
ILMN_2398211	5.42255	5.62785	5.25886	5.60504	5.55636	5.41139	5.80866	5.42787	5.30187
ILMN_2181867	4.83446	4.66917	5.18814	5.84495	5.47871	5.35844	5.62334	5.01121	5.36696
ILMN_2132599	6.2531	6.39483	6.0864	6.13413	6.32012	6.05423	6.26077	6.23668	6.35278
ILMN_2227338	6.17395	5.61519	5.6603	6.02183	6.00265	5.69855	5.2787	5.95699	5.90065
ILMN_1768202	5.40744	5.65939	5.53508	5.62667	5.43485	5.8613	5.57717	5.86294	5.5619
ILMN_1740161	6.79212	6.97731	6.55218	6.50209	6.63925	6.47711	6.54433	6.22646	6.26973
ILMN_1794063	6.36976	5.91912	5.803	6.351	5.82034	6.38261	6.28101	6.36531	6.99391
ILMN_1697594	7.34659	7.59772	7.4432	7.28637	7.27868	7.32283	7.0778	7.34792	7.8145
ILMN_2232520	10.0271	10.067	9.94379	9.87605	9.41249	9.8997	9.88821	9.89435	9.86892
ILMN_2075643	5.24852	5.76876	5.66965	5.48289	5.49566	5.70385	5.68859	5.60693	5.88524
ILMN_1730678	9.70676	10.0897	10.0096	9.75488	10.0466	10.0735	9.5141	10.1152	10.3612
ILMN_2214278	6.33717	6.58046	6.54982	6.51411	6.51106	7.00035	6.14354	6.48525	6.93105
ILMN_1805985	5.89581	6.48305	6.2193	6.1735	6.0178	6.389	6.16706	6.33724	6.59026
ILMN_1667748	6.5894	6.79575	6.46171	6.3066	6.51371	6.54604	6.03784	6.67016	6.789
ILMN_2119793	6.70356	6.41143	6.68085	6.46059	6.50906	6.34357	6.25362	6.27997	7.12805
ILMN_1758215	5.37516	5.70735	5.33088	5.11106	5.56542	5.53182	5.42076	5.71934	5.71341
ILMN_2145153	7.86645	7.93896	7.59761	7.50807	7.31968	7.20955	7.29139	7.5171	6.64737
ILMN_1798006	9.19653	9.61703	9.25468	8.77431	8.85972	8.65198	8.96257	8.87556	8.78128
ILMN_2382431	5.49755	5.5344	6.19822	5.64299	5.46338	5.56497	5.41237	4.90123	5.15705
ILMN_1750459	5.02564	5.04392	4.94279	4.9426	4.79435	5.01964	4.98789	4.97491	4.88724
ILMN_2280568	6.144	6.29079	6.56117	5.9338	6.36019	6.38471	6.03807	5.73158	5.87318
ILMN_1780806	7.04552	7.05109	7.30814	7.38387	7.5098	7.49135	7.08294	6.91602	7.1098
ILMN_2189614	5.54496	5.74529	5.73471	5.81769	5.98405	5.68704	5.54657	5.20994	5.70706
ILMN_1756417	8.22809	8.52336	8.63554	9.30595	8.89563	9.11738	9.29778	9.05548	8.80485
ILMN_1776936	5.57013	5.72891	5.53835	5.73991	6.06709	6.01839	5.44434	5.96164	5.91064
ILMN_1710979	7.80131	7.57153	7.96058	7.65198	7.82064	7.54623	7.90133	7.81135	7.62715
ILMN_1758846	6.95839	7.20937	7.38322	7.37488	7.25914	7.45834	7.20231	7.56227	7.60678
ILMN_1712298	7.48428	7.57873	7.55057	7.409	7.42862	7.71345	7.68437	7.39057	7.84176
ILMN_1755588	6.4581	6.80732	6.38113	6.65327	6.87365	6.74407	6.76117	6.74241	5.94089
ILMN_1669259	7.74373	7.79911	7.80334	7.88455	7.65899	8.17836	8.09405	7.78108	7.93606
ILMN_2367300	5.70322	5.79632	5.41384	5.10519	5.08054	5.3015	5.49008	4.68049	5.58148
ILMN_2226304	8.35312	8.277	8.20083	8.72269	8.6198	8.62431	8.62382	8.84157	8.4399
ILMN_3244029	5.55738	5.95336	5.84598	5.72726	5.20686	5.67237	5.96829	5.03649	5.8083
ILMN_1772660	5.26829	5.09708	5.27	5.44985	5.20926	5.33217	5.46466	5.32561	5.28087
ILMN_1766309	7.45914	7.52498	7.57828	7.39547	7.47364	7.44721	7.53152	7.40832	7.53314
ILMN_1724040	8.81186	8.72789	8.97961	8.81956	8.54016	8.8047	8.97852	8.70531	8.99292
ILMN_1692849	5.31089	5.26715	5.67936	5.42213	5.19082	5.65887	5.098	5.14424	5.30545
ILMN_2178587	5.10829	5.50087	5.29127	5.32298	5.0174	5.45459	5.21505	5.72661	5.54104
ILMN_2354930	5.94285	5.94528	5.8381	5.80487	5.64611	5.68239	5.52793	5.83135	5.2553
ILMN_1675937	5.33941	5.38876	5.39615	5.38958	5.45667	5.33264	5.48355	5.69186	5.07734
ILMN_2048607	8.6772	8.864	8.95597	8.16067	8.47525	8.19664	8.13694	8.42568	8.21766
ILMN_1813669	8.16239	8.23271	8.15028	8.05913	8.24212	8.33549	7.96526	8.15791	8.14176
ILMN_1758392	5.75118	5.08433	4.81068	5.14778	5.33266	4.93328	4.75035	5.02899	5.10385
ILMN_1751636	5.92529	5.71868	5.72576	5.75316	5.7785	5.77019	6.21889	5.78765	5.74483
ILMN_2199658	5.57082	4.95424	5.09945	5.37439	5.26858	5.70105	5.35005	5.79119	5.41118
ILMN_1677487	7.19846	7.22269	7.27108	7.36659	7.21115	7.24064	7.09065	6.87871	6.96864
ILMN_2273796	5.26259	5.31691	5.33833	6.11237	5.45648	5.71001	5.46216	5.81564	5.43677
ILMN_2370692	5.59575	5.58694	4.95074	5.28648	5.31702	5.53029	5.55833	5.742	6.09586
ILMN_1739645	9.52134	9.28041	9.60746	8.95725	8.94122	9.5951	9.34093	9.44363	9.50286
ILMN_1767111	8.3894	8.26779	8.34981	8.50226	8.44312	8.56083	8.5387	8.48296	8.33235
ILMN_3248094	5.67421	5.84049	5.61001	5.59594	6.18819	5.27408	5.37681	5.55803	5.94146
ILMN_3240765	5.08324	5.36104	5.36869	5.96243	6.00013	6.3119	6.10722	6.53982	6.3892
ILMN_2228215	5.23711	5.91027	5.66199	6.08455	6.05013	6.25012	6.12392	6.57347	7.21837
ILMN_1674941	9.37459	9.41327	9.39779	9.7599	9.63162	9.7136	9.64295	9.66488	9.43807
ILMN_1675423	4.57482	5.00216	4.93434	5.00182	5.20107	4.68868	5.95857	4.9999	4.85422
ILMN_1683824	5.60069	6.05737	5.82501	5.59918	5.97474	5.39159	5.53942	5.96034	5.67716
ILMN_1709124	5.70118	6.16809	5.89771	6.35104	6.32554	6.28753	6.22989	6.12429	6.21476
ILMN_1762629	5.97882	5.76983	5.8551	5.67998	6.14638	5.82751	5.61623	5.57148	5.71824
ILMN_1769259	5.23932	5.14121	5.20697	5.52204	5.35841	5.36052	5.46769	5.28201	5.61733
ILMN_1807945	5.94937	6.27951	5.90932	5.85272	5.93126	5.90243	5.40276	5.88472	6.35239
ILMN_1684293	13.5752	13.5372	13.4773	13.2948	13.2092	13.207	13.2495	13.3539	13.0777
ILMN_1655868	5.63946	5.99239	6.17065	5.78273	5.82236	5.69337	5.87188	5.24958	7.19723
ILMN_1684923	5.39509	5.29377	5.25632	5.52296	5.56081	5.79688	5.1364	5.40659	5.59453
ILMN_1763837	7.387	7.27961	7.49393	7.61545	7.52295	7.39162	8.08067	7.52115	7.58811
ILMN_1670379	9.93151	9.7974	9.99387	10.5637	10.1898	10.6521	10.8877	10.884	11.1852
ILMN_1811877	7.6958	7.69992	7.5507	9.46831	9.38785	9.35488	9.72458	9.37949	9.36975
ILMN_2387995	7.20417	7.38694	7.40048	9.02159	9.10525	9.11541	9.46504	9.13856	8.82867
ILMN_1780894	6.88585	6.61864	6.68276	8.29704	8.03056	8.45031	8.73504	8.27492	8.20135
ILMN_1812926	11.299	11.0784	11.3041	10.0671	9.7096	10.0403	10.2548	10.1113	10.1447
ILMN_2184184	13.1515	12.7223	13.0681	13.4879	13.2876	13.5637	13.6247	13.8058	13.3261
ILMN_1699421	5.78699	5.99185	5.54479	6.09252	5.79231	6.02384	6.27494	5.96946	6.22475
ILMN_2380494	7.24587	7.33287	7.37984	7.09374	6.67691	7.04962	6.95029	7.23675	7.20614
ILMN_1685170	8.8782	9.0827	9.00389	8.84692	8.88987	8.50802	8.62285	8.49623	8.50878
ILMN_1807003	5.59141	5.40032	5.34146	5.49965	5.65282	5.55623	5.5879	5.67467	5.69196
ILMN_1711899	11.5889	11.7448	11.828	12.1141	11.9361	12.1286	11.9821	11.9523	11.6932
ILMN_1755937	9.16831	9.03276	9.54045	10.0222	9.77076	9.95415	10.0162	9.84596	9.62802
ILMN_2409167	14.2936	14.1455	13.8981	14.0756	14.2869	14.0083	14.0548	14.4599	13.6682
ILMN_1698100	8.90837	8.72481	8.91406	9.19364	9.13982	9.40835	9.51096	9.61039	10.4063
ILMN_2041101	11.5347	11.3023	11.6729	11.8543	11.5264	12.0496	11.9734	12.0871	13.1533
ILMN_3235632	14.0917	13.8932	13.7826	13.9193	14.1297	13.9459	13.6113	14.041	13.4649
ILMN_1798372	7.9307	8.258	7.94024	8.62334	8.4126	8.49663	8.30512	8.39291	8.52984
ILMN_1694548	6.61316	6.67902	6.69032	5.43423	5.10871	5.82908	5.36389	5.70031	6.13682
ILMN_1711408	5.88984	5.32689	5.74708	5.93756	5.26783	5.87508	5.51409	6.02067	6.79286
ILMN_1741003	13.9891	13.8196	13.7324	14.0559	14.2662	13.9853	13.9093	14.4195	13.6578
ILMN_2326591	7.65368	7.76532	7.78693	8.04297	7.94682	8.00532	8.01856	7.98168	7.70099
ILMN_1678612	8.34078	8.55999	8.55399	8.75785	8.9924	8.8836	8.7553	8.68793	8.4615
ILMN_1703791	10.1015	10.3091	10.4305	10.1066	9.97211	10.206	10.251	10.157	10.141
ILMN_3242004	5.42212	5.0835	5.65701	5.33912	5.56565	5.54795	5.71208	5.72526	5.52436
ILMN_1799863	5.61164	5.45751	5.13942	5.95972	6.00195	5.6263	5.45778	5.56059	5.38026
ILMN_1782086	6.15324	5.13032	5.5884	5.78874	5.7953	5.8231	5.41352	5.2636	5.95728
ILMN_1813840	9.72033	9.95914	10.1223	9.70089	9.72282	9.68793	9.51048	9.60847	9.66501
ILMN_1767113	9.87837	9.84024	10.034	10.0005	10.0798	10.0327	10.2103	10.0207	9.92679
ILMN_1789676	5.40232	5.29374	5.12485	5.11177	5.58517	4.8173	5.2395	4.67286	5.33124
ILMN_2387505	5.18334	5.53128	5.25907	5.22382	5.4338	4.99514	5.62551	5.74554	5.16167
ILMN_1781983	8.57939	8.92198	8.83348	8.79834	9.06809	8.64413	8.64027	8.71139	8.61576
ILMN_2399627	7.25496	7.49991	7.58414	7.73378	7.54305	7.87748	8.24163	7.33037	7.89702
ILMN_2399622	7.49142	7.37551	7.6384	7.89824	7.74272	7.71378	8.18496	7.58587	7.88357
ILMN_1754179	6.23343	6.56238	5.8581	6.51701	6.62556	6.65231	6.76386	6.55635	6.59297
ILMN_2415467	5.55379	4.95061	5.06731	5.7072	5.21577	5.0798	5.3521	5.12398	5.77483
ILMN_1754738	10.7595	10.7842	10.5304	10.5559	10.6351	10.48	10.0778	10.6081	10.3108
ILMN_1751345	9.57076	9.37731	9.69864	9.5282	9.38155	9.45496	9.43781	9.42161	9.41501
ILMN_1712806	9.31673	9.15498	9.21135	9.15263	9.20641	9.30812	9.32594	9.3618	9.45518
ILMN_2316173	9.57857	9.90124	10.0031	9.96029	9.77052	9.88136	10.1996	9.62336	9.50372
ILMN_1766411	10.584	10.515	10.6212	9.97092	9.62416	9.92246	9.8903	9.91703	9.84945
ILMN_2120273	10.2985	10.522	10.5122	9.77274	9.60463	9.93482	9.84391	9.86153	9.78963
ILMN_1768610	4.65135	5.23485	4.62873	5.18462	5.29658	5.10164	4.93072	5.10176	4.97769
ILMN_1815306	7.25208	7.19449	6.97376	7.14621	7.75913	7.15122	7.45092	7.08541	7.13473
ILMN_2359211	5.64356	5.65765	6.04836	5.82394	5.92387	5.7796	6.29788	5.87769	5.91193
ILMN_1803779	6.12287	6.2949	6.05397	6.04641	5.97153	5.96678	6.26012	5.87969	6.23672
ILMN_1681998	6.70052	7.30806	7.32091	7.337	7.23839	7.12821	7.54996	6.89358	7.33045
ILMN_2331735	7.49029	7.59377	7.47042	7.35858	7.2838	7.25454	7.58306	6.92984	7.58351
ILMN_1699598	10.9454	11.0124	10.8841	11.7922	11.7887	11.6134	11.892	11.6381	11.4112
ILMN_2402798	10.9464	11.0189	10.8263	11.7598	11.8767	11.6464	11.9506	11.7497	11.6279
ILMN_1662426	12.4279	12.3205	12.4191	12.4084	12.361	12.5301	12.6548	12.4998	12.2775
ILMN_1809957	13.8435	13.7222	13.6385	13.7084	13.7883	13.6596	13.5806	13.8581	13.429
ILMN_1768867	10.8925	10.9282	11.0522	11.1222	11.0867	11.0368	11.0744	11.116	10.9612
ILMN_1764945	9.04888	8.89864	9.10857	9.13891	8.94839	8.80856	9.11789	9.11966	9.03044
ILMN_2390114	9.1113	8.75975	8.69876	8.84361	8.94508	9.06036	8.95302	8.90863	9.02304
ILMN_2362122	9.04224	8.91976	9.00543	8.90747	8.84991	9.10394	9.42464	8.89984	9.13848
ILMN_1667086	9.38545	9.63698	9.53096	9.68878	9.82004	9.81931	9.81993	9.61989	9.62444
ILMN_1676946	6.89853	7.46135	7.26243	7.75964	7.63085	7.51866	7.51979	7.41054	7.48269
ILMN_2311761	10.7063	10.7538	10.6985	10.8747	10.3638	10.8062	10.9786	10.7166	10.6312
ILMN_1731596	6.32087	6.72089	6.2478	6.33171	6.60895	6.57001	6.44311	6.48145	6.16458
ILMN_1669377	8.31128	8.54729	8.60578	8.35897	8.74753	8.85568	8.50439	8.46349	8.38483
ILMN_1754531	7.445	7.53402	7.71685	8.0467	7.78008	7.80143	7.85978	7.87388	8.01708
ILMN_1779512	6.60568	6.52439	6.19135	6.01404	6.47898	6.17287	6.28469	6.12497	6.17465
ILMN_1760466	5.5563	5.86066	5.39984	5.61873	5.65103	5.4148	5.30946	5.84591	5.81505
ILMN_1659463	8.39871	7.94136	8.1245	8.41133	7.96486	8.57811	8.60584	8.5659	8.31902
ILMN_2344798	5.89728	6.16367	5.66245	6.06861	5.57667	6.02913	5.37535	6.03924	5.78633
ILMN_2364928	5.42732	5.52221	5.54389	6.14658	6.24239	6.09956	6.47188	5.93952	5.74883
ILMN_1686610	8.26388	8.48814	8.30065	8.30652	8.19619	8.24689	7.91764	7.87662	7.90098
ILMN_1769918	5.69484	5.19095	5.51601	5.89246	5.21366	4.89111	5.24528	4.75453	5.54993
ILMN_1801710	7.1136	6.92494	7.09558	6.91192	6.59099	6.91114	6.64753	6.3431	6.65387
ILMN_1716790	5.57447	6.11778	6.42251	6.27292	5.95039	6.2125	6.47591	6.02751	6.34208
ILMN_1740772	8.06044	8.8126	8.32665	9.34548	9.29476	9.25453	8.73452	8.94117	8.61154
ILMN_2320513	7.07772	7.50192	7.31826	8.15798	7.95882	8.07141	7.78577	7.66366	7.44744
ILMN_1662668	5.83062	6.07128	5.35811	5.78803	5.66189	5.2712	5.48297	5.55217	5.44857
ILMN_1656951	8.56707	8.43368	8.26764	7.50945	7.29494	7.68235	7.62483	7.24985	7.50522
ILMN_1689431	8.11082	8.29394	8.21244	10.4127	10.5681	10.2094	10.2253	10.0191	10.0766
ILMN_1740052	5.13696	5.77751	5.67894	6.04873	5.34513	5.86883	5.61846	6.249	6.01899
ILMN_1718023	10.251	10.2645	10.329	10.476	10.3056	10.3442	10.5732	10.36	10.3946
ILMN_2319344	10.7788	11.1905	10.9495	11.076	11.215	11.0957	11.0724	10.9756	10.8557
ILMN_1661886	11.5752	11.5595	11.5705	11.7684	11.6675	11.6116	11.853	11.697	11.5626
ILMN_1652505	8.71228	8.69333	8.72651	8.75249	8.84284	8.7597	8.84413	8.72271	8.86437
ILMN_1658472	9.64499	9.68159	9.63742	9.68106	9.7858	9.54232	10.0874	9.60563	9.59284
ILMN_2398388	6.5001	6.41494	6.41344	6.16312	6.285	6.29489	6.46914	6.85399	7.29794
ILMN_1767816	9.33468	9.48465	9.39771	9.61645	9.56517	9.47847	9.63449	9.39134	9.33197
ILMN_1815051	9.75716	9.45114	9.91719	9.50443	9.61871	9.78483	10.0107	9.69818	9.78559
ILMN_1793598	9.35016	9.44414	9.6693	9.88108	9.36529	9.78205	9.94105	9.57259	9.53913
ILMN_2128293	7.86107	7.84309	7.85667	7.8374	7.72046	8.20833	8.09989	8.10798	7.83888
ILMN_1788135	6.44161	6.44573	6.47361	6.28082	6.38639	6.68947	6.59991	6.21784	6.2971
ILMN_1793360	8.40513	8.64112	8.68359	8.33839	8.19214	8.33708	8.82919	8.45614	8.45502
ILMN_3243695	5.39345	6.1108	5.59161	5.33291	5.62784	5.97407	5.09186	5.38585	5.77063
ILMN_1689353	6.55112	6.741	6.83987	6.13519	5.42608	6.21849	6.18392	5.99105	6.04104
ILMN_2396198	5.72383	5.6137	5.92232	5.58848	5.26223	5.38749	5.57992	5.32414	5.08331
ILMN_1763834	5.98519	5.06905	5.55578	5.73341	5.67505	5.60811	6.00644	5.40895	5.80052
ILMN_2081465	5.79851	5.73545	5.18488	5.6361	5.42546	5.39637	5.50604	5.49352	5.62706
ILMN_1710482	7.97977	8.06744	7.90136	8.21485	8.28523	8.21259	8.41029	8.12953	7.93815
ILMN_1796737	5.50358	5.01555	5.34808	5.38221	4.95278	5.14717	5.06656	4.89995	4.96674
ILMN_1729533	10.1097	10.3548	10.3088	10.1247	10.2357	10.2706	10.3285	10.1322	10.0452
ILMN_1675706	5.49522	5.85262	5.14797	5.07135	5.21657	5.25288	5.00808	5.20978	5.14279
ILMN_2219466	7.53404	7.72682	7.79263	6.87117	6.91082	6.74605	7.23776	6.92046	6.6817
ILMN_1675684	7.23493	7.06479	7.29455	7.23902	6.61033	7.04583	7.16615	7.2409	7.05318
ILMN_3307651	6.44328	6.36122	6.51202	6.64907	6.5728	6.94734	6.75284	6.1366	6.73753
ILMN_2412172	8.8632	8.65657	8.80783	8.73793	8.7051	8.97148	8.82919	8.9172	9.03169
ILMN_2296950	7.84384	7.91705	7.91306	8.17193	8.02412	8.34488	8.07092	8.17062	7.88898
ILMN_1702706	6.65522	6.8323	6.86964	6.89007	6.62764	6.78153	6.91521	6.9261	6.38767
ILMN_1710726	6.53736	6.42287	6.49611	6.66053	6.45121	6.62144	6.5925	6.49873	6.85087
ILMN_1802106	7.35134	7.78195	7.58417	7.88583	7.78839	8.07298	8.07034	7.97307	7.77852
ILMN_2232478	7.75949	7.97677	7.74659	8.44856	7.91377	8.2276	8.30578	7.89539	7.6888
ILMN_1815425	4.64546	5.25682	5.03866	4.85496	5.15085	4.88884	5.23005	5.79485	4.98061
ILMN_1789007	8.20111	8.34387	7.87884	8.07593	7.77253	7.84735	8.23672	7.81145	8.02211
ILMN_1780170	9.17036	9.08759	8.86446	8.44037	8.39774	8.3569	8.62128	8.45683	8.34867
ILMN_1740938	6.05187	6.2192	6.17785	6.08707	6.17681	5.87425	6.20237	5.76523	5.65595
ILMN_1761793	5.82896	5.64003	5.61637	5.44583	5.35619	4.93906	5.34967	5.28011	5.29319
ILMN_2325338	6.24333	6.0644	6.0448	5.80267	5.94241	5.47873	5.95337	5.58685	5.63973
ILMN_2325337	6.21066	6.25494	6.35089	5.84424	6.04358	6.15895	5.83293	5.32259	5.82646
ILMN_1756862	6.79663	6.54608	7.07711	5.93603	6.01891	6.07321	6.51588	6.29966	6.10487
ILMN_1687201	5.46974	6.0142	5.8139	5.70239	5.7557	5.99737	5.87758	5.67159	5.64334
ILMN_1723522	6.42865	6.21846	6.68923	6.60794	6.54352	6.59572	6.80333	6.94418	6.5683
ILMN_1731941	7.29551	7.47711	7.24862	7.66618	7.16679	7.45637	7.63384	7.09011	7.28598
ILMN_1721623	8.9434	9.00047	8.98696	9.33286	9.17756	9.13848	9.29983	9.18949	8.99345
ILMN_1777483	8.12379	7.82809	8.2011	8.30034	7.98452	8.18796	8.30929	7.99388	7.998
ILMN_2404065	10.9713	10.9414	10.9838	10.8662	10.8642	10.8976	11.051	10.6574	10.3601
ILMN_1653283	8.30322	8.52184	8.63095	8.71864	8.90216	8.68041	8.85599	8.27628	7.98083
ILMN_2404063	10.8644	10.8399	10.6792	10.6377	10.9443	10.7708	10.9216	10.8132	10.3764
ILMN_1694875	6.05805	5.89305	5.86122	5.84891	5.92759	5.77481	5.82426	6.09865	6.06551
ILMN_2149766	9.45193	9.42265	9.49852	9.03129	8.88969	9.25234	9.05489	8.88933	9.05339
ILMN_1763730	6.95938	7.13223	7.32767	7.07875	7.19401	7.27611	7.21672	7.25637	7.90101
ILMN_1765076	9.48429	9.11454	9.52454	9.89023	9.83636	10.016	10.1481	9.75955	9.81204
ILMN_1722491	10.1504	9.79867	9.90479	10.0422	10.0024	9.79851	10.1812	10.1409	9.87195
ILMN_1726410	9.48041	9.56639	9.49792	9.69118	9.31208	9.59228	9.90043	9.77632	9.47879
ILMN_2317348	9.14978	9.35719	9.10906	9.1796	9.03721	9.33457	8.92158	9.14472	9.35616
ILMN_1726752	8.4382	8.56385	8.55851	8.49154	8.65875	8.90587	8.64772	8.69785	8.62342
ILMN_1776857	5.9836	5.85356	5.89677	5.58105	5.62649	5.84739	5.68095	5.30749	5.32613
ILMN_1762606	6.41233	6.16125	6.20213	7.95732	7.75604	8.13535	7.95596	7.80606	7.96402
ILMN_3246595	7.13326	7.16576	7.10803	6.87396	7.08019	7.2738	6.93261	7.47229	7.03084
ILMN_1732149	5.60514	5.44502	5.16376	5.40076	5.82237	5.4779	5.51475	5.10211	5.09071
ILMN_1651574	5.07904	5.45333	5.11788	5.21147	5.09842	5.00459	5.22274	5.28122	5.20176
ILMN_1666519	5.2988	5.51257	5.78819	5.78447	5.89343	5.39932	5.68178	6.28975	5.44325
ILMN_3245829	5.35036	5.73337	5.648	6.03878	5.97589	5.74713	5.74197	6.00387	5.95086
ILMN_3251648	6.04639	5.81452	5.95049	5.6718	5.73626	6.00808	5.42075	5.12211	5.54677
ILMN_1717154	7.91939	7.93246	8.30667	8.43565	8.41794	8.48147	8.42292	8.4191	8.28006
ILMN_1767351	6.47138	6.64265	6.98675	6.94928	6.86994	6.79589	6.97507	6.79722	6.88054
ILMN_1658883	9.08899	9.22875	9.19325	9.21696	9.278	9.22231	8.70847	9.20779	9.16181
ILMN_3269719	7.13907	7.19162	7.25797	6.90519	6.99709	6.86039	6.8962	7.14997	7.07494
ILMN_3244434	5.83836	5.85061	5.71599	5.90337	6.12564	5.47537	5.57306	5.72155	5.68333
ILMN_3240997	7.76677	7.50655	7.78779	7.48398	7.16469	7.57363	7.51111	7.43431	7.63579
ILMN_1812618	8.44852	8.59184	8.67632	8.1636	8.50296	8.42275	8.10361	8.38328	8.25168
ILMN_1699703	11.3136	11.2059	11.3138	11.4186	11.6849	11.4639	11.6556	11.5506	11.5558
ILMN_1721977	9.41945	9.30026	9.33776	9.33998	9.39101	9.35904	9.36368	9.57954	9.2633
ILMN_2330948	8.83669	8.92525	9.1019	8.89952	9.0045	8.98996	9.33635	8.83912	8.71419
ILMN_1802203	12.0048	12.2466	12.1326	12.144	12.3258	12.1431	11.7804	12.0726	11.7381
ILMN_1661458	5.38907	5.69271	5.67667	5.86993	5.68695	5.76879	5.8494	5.90097	5.36485
ILMN_1682938	8.6759	8.51769	8.72482	8.70477	8.52439	8.48288	8.73617	8.63725	8.46133
ILMN_1723884	11.4391	11.4753	11.4172	11.9234	11.8976	11.8047	11.9698	11.7568	11.3882
ILMN_1719518	13.2257	13.203	13.1693	13.5535	13.433	13.4715	13.3416	13.4642	13.2153
ILMN_1752340	9.94751	10.0025	10.0144	10.0926	10.0534	9.86187	10.2452	9.76252	9.87766
ILMN_1764297	5.54527	6.04251	5.48937	6.08424	5.85491	5.9568	5.37517	5.78241	6.0095
ILMN_2406873	6.3486	6.14466	6.11976	5.95409	6.25085	6.30181	6.71183	6.50973	6.09768
ILMN_1675709	8.33979	8.71277	8.31495	8.32793	8.74899	8.51177	8.38025	8.2711	8.37488
ILMN_1769250	7.69161	7.91446	7.61009	7.61043	8.12612	7.58215	7.12567	7.62271	7.18657
ILMN_1731287	9.87452	10.1593	10.1335	10.375	10.3751	10.2387	10.5767	10.332	10.2696
ILMN_2221408	5.50798	4.90121	5.29938	5.31185	4.94494	5.42694	4.72724	4.82988	6.38675
ILMN_1728471	8.89003	8.89621	8.92105	8.86271	8.61331	8.68061	8.81736	8.62536	9.01786
ILMN_1789990	6.14128	6.28984	6.41001	6.29309	6.41122	6.45713	6.40373	6.40224	6.39194
ILMN_2403906	8.60252	8.86588	8.58045	8.57901	8.4827	8.8193	8.80586	8.54913	8.9485
ILMN_2403911	5.87528	6.01994	5.43935	6.08554	5.78103	6.00171	6.06046	5.70338	5.93809
ILMN_1768399	7.09643	6.87609	6.92926	7.36914	7.21498	7.09421	7.24901	6.86796	6.78904
ILMN_1750690	5.47102	5.90719	5.87226	5.64324	6.13639	5.85268	5.79663	6.23788	5.64359
ILMN_1703989	5.57207	5.6097	5.58558	5.40639	5.92104	5.7815	5.63232	5.57736	5.36405
ILMN_1812281	5.49523	4.91261	4.7231	4.75741	5.06752	5.34695	4.7772	5.34366	5.634
ILMN_1800898	5.49089	5.33277	5.46316	5.47636	5.43936	5.81257	5.63628	5.37321	5.22419
ILMN_1707529	6.47731	6.44394	6.7895	6.78979	6.57369	6.57237	6.75786	6.56096	6.50452
ILMN_1788468	9.77086	10.0055	10.0035	9.97542	10.0389	10.2291	9.82798	9.88648	10.279
ILMN_1732060	10.1752	10.2417	10.2832	10.5539	10.6118	10.4816	10.3527	10.5559	10.18
ILMN_1736112	8.20063	8.17428	8.22994	8.25424	8.28054	8.20329	8.58701	8.32318	8.1042
ILMN_1744830	5.75679	6.14935	6.0164	5.86954	5.55561	6.05545	5.81323	5.78583	5.80779
ILMN_2395913	5.81065	5.9097	6.28316	5.93474	5.87587	5.91745	5.60089	5.88889	5.98714
ILMN_2215881	6.285	6.67917	6.7004	6.66256	6.72778	6.94807	6.89664	6.53938	6.12117
ILMN_2101810	4.99611	5.59542	5.12934	5.72442	5.44589	5.63371	5.46588	5.57771	6.17946
ILMN_1753500	8.02966	8.22877	8.28521	7.37286	7.70217	7.54604	7.69497	7.30121	7.73722
ILMN_2208413	6.05726	5.99854	6.08243	5.88248	6.15799	5.77345	6.34233	5.88247	5.9128
ILMN_1718610	9.79322	10.073	10.1125	9.82132	10.0647	9.84255	9.66327	9.73677	9.70589
ILMN_2398847	6.60332	6.88376	7.08745	7.1431	6.79927	6.74476	6.99627	6.51624	7.07155
ILMN_1756693	5.80849	5.58293	5.53182	5.39635	5.32905	5.75302	4.95415	5.42622	5.31677
ILMN_1791186	5.13188	5.35397	5.23078	5.17169	4.91817	5.60263	5.30857	5.42617	6.28428
ILMN_1688953	7.42534	7.65502	7.64481	7.5523	7.3519	7.80203	7.6528	7.53827	7.5737
ILMN_1782761	6.67719	6.96487	6.6738	5.90885	5.40053	6.14275	6.11368	6.00614	5.82342
ILMN_1811592	10.7039	10.5133	10.6927	10.2137	10.3116	10.6154	10.2513	10.4322	10.7111
ILMN_1676361	8.74012	8.80201	8.99764	7.7015	7.79778	7.81884	7.71962	7.63363	8.0681
ILMN_1764571	10.3762	10.2934	10.435	10.6156	10.6723	10.4708	10.5847	10.4928	10.4473
ILMN_1672742	5.24547	5.63345	5.34853	5.56472	5.08741	5.3701	5.34478	5.70739	5.37614
ILMN_1775441	6.49817	6.39265	6.50768	6.60173	6.37061	6.36339	6.50322	6.52769	6.40888
ILMN_2352633	6.52935	6.64148	6.87075	6.96407	6.72087	6.74091	6.7769	6.73703	6.80369
ILMN_1765876	6.40248	6.40023	6.42518	6.50066	6.8419	6.46248	6.36836	6.30269	5.98796
ILMN_1801833	9.19777	9.17437	9.40924	9.32921	8.94479	9.0892	9.32388	9.03422	9.22608
ILMN_1777998	5.41484	5.07134	5.15564	5.25994	5.19356	5.51035	5.72202	5.24307	5.65915
ILMN_1661971	5.18646	5.56925	5.58085	5.63719	5.84783	5.57266	5.89651	5.58448	5.16846
ILMN_2290204	6.45906	6.36582	6.27938	4.99687	5.44087	4.95714	5.32408	5.02235	5.62198
ILMN_1731178	6.23279	5.76225	5.93012	5.36624	5.05721	5.03541	5.56011	5.10974	5.65511
ILMN_1797753	6.20821	6.48068	6.1175	5.53163	5.27779	5.04551	5.11359	5.42841	5.51979
ILMN_1796772	7.41366	7.3249	7.28361	5.67588	5.72252	6.49528	5.91377	5.66687	6.33357
ILMN_2408851	8.32505	8.22964	7.98933	7.95658	8.11514	8.12586	8.27854	8.06272	8.00426
ILMN_1770824	5.1466	5.88674	5.57266	5.69376	5.92534	5.52608	5.33056	5.25391	5.5353
ILMN_2322747	5.80099	5.94329	5.74418	5.62843	6.15019	5.99282	5.66637	5.31433	5.60885
ILMN_2388746	5.36068	5.46251	5.22262	5.25841	5.44009	5.32229	5.40711	5.40113	5.29507
ILMN_2342851	5.28911	5.377	5.201	5.14838	5.40756	5.15133	5.10636	5.40392	5.60245
ILMN_1663916	5.81754	5.45725	5.46278	5.83489	5.91227	6.03634	5.61625	5.48212	5.87501
ILMN_1734742	10.2288	10.3462	10.0764	10.2917	10.4077	10.3784	10.6646	10.5663	10.3991
ILMN_1678143	5.30161	5.34488	5.23941	6.49785	6.13189	6.24232	6.28442	6.17013	5.71554
ILMN_1711278	5.77204	6.02765	6.11467	6.12875	5.97031	5.85008	5.47829	5.57211	5.36955
ILMN_1772370	6.5952	6.78023	6.53794	6.48649	6.26874	6.55545	7.04722	6.49857	6.49097
ILMN_2293131	5.61259	5.47384	5.61419	5.45804	5.57304	5.462	5.19612	5.15883	5.32016
ILMN_2405129	6.82485	7.26558	6.84874	7.17159	7.42863	6.98949	7.52369	6.93095	7.29722
ILMN_2132809	8.96251	8.88531	9.12231	8.55273	8.76581	8.80646	8.44774	8.3992	8.63664
ILMN_1727205	6.45349	5.80833	5.5716	5.64582	5.77666	5.88009	5.67496	5.79284	5.20152
ILMN_1689770	6.05416	5.84277	5.9476	6.27774	6.30746	6.09828	5.97059	6.13748	5.82416
ILMN_2347380	5.50426	5.68806	5.34487	5.50897	5.54385	5.46296	6.25279	5.51383	5.7298
ILMN_1733861	5.47614	5.81789	5.41076	5.58552	5.2052	5.83347	5.6618	5.83166	5.72078
ILMN_1810712	6.65413	6.7574	7.01282	6.95642	6.71775	6.91939	7.01271	6.69593	6.72283
ILMN_1754562	6.88095	7.11671	7.04537	7.7672	7.70688	7.80867	7.70071	7.77987	7.50008
ILMN_1664016	9.80226	9.97234	10.0557	10.0009	10.0755	10.149	9.98771	10.09	10.1463
ILMN_1808999	6.98792	7.5389	7.25812	7.38787	7.41434	7.2585	7.22224	7.15936	7.00353
ILMN_1703477	11.928	11.7798	11.7292	11.5393	11.4845	11.4314	11.3992	11.5774	11.3395
ILMN_1781010	6.51084	6.55323	6.77582	6.65207	6.66246	6.82744	6.77717	6.51568	7.02459
ILMN_1803423	9.89295	10.2349	10.0874	9.76225	9.45713	9.6773	9.61288	9.40459	9.76799
ILMN_1796912	9.31913	9.49141	9.74421	9.37222	9.06211	9.52615	9.13614	9.20327	9.48544
ILMN_1675984	5.84222	5.42605	5.45056	5.48028	5.61381	5.27307	5.46525	5.28931	5.3245
ILMN_1779370	5.72518	5.81099	5.67719	5.81797	5.81756	6.05542	5.52124	5.96362	5.62577
ILMN_1797341	8.64892	8.94654	8.78458	8.88716	8.94055	9.22172	8.5563	8.81443	8.85456
ILMN_1660433	5.35626	5.29373	5.17756	5.46186	5.79564	5.15095	5.37862	5.3194	4.79758
ILMN_1795247	6.5935	6.79983	6.78714	6.54147	6.46837	6.812	6.6968	6.68531	6.71998
ILMN_2182335	5.64216	5.83102	6.08833	6.17191	6.0657	6.28832	5.7182	5.68906	6.37872
ILMN_1670130	9.00056	9.27193	9.19413	8.56523	8.51571	8.40479	8.52993	8.22839	8.39527
ILMN_1696956	6.28452	6.55529	6.73419	6.56943	6.56399	6.63645	6.21005	6.20401	6.17404
ILMN_1757626	5.68602	5.30963	5.29361	5.19365	5.07197	5.28144	5.13177	5.34972	5.49974
ILMN_2338447	6.26437	6.27823	6.35931	6.18425	6.05297	6.322	6.40364	6.37051	6.15664
ILMN_1676626	5.81917	6.17348	5.99254	5.80708	5.38539	5.85898	6.0798	5.86833	6.27
ILMN_1810229	6.54802	6.87786	6.67374	6.70872	6.60861	7.15354	6.84332	6.7761	7.04736
ILMN_2269564	9.24955	9.15441	9.80838	9.80735	9.21722	9.33831	9.66709	9.37628	9.6563
ILMN_1761334	6.3679	6.21616	6.30789	6.30167	6.68398	6.51662	6.79347	6.3225	6.41229
ILMN_2362982	7.75171	8.12875	8.2939	8.27676	8.36993	8.20062	8.22495	7.84235	8.34081
ILMN_1721626	12.255	12.25	12.2484	11.7581	11.7126	11.6869	11.8296	11.8752	11.999
ILMN_1694219	8.27063	8.23811	8.5493	8.46592	8.16538	8.32859	8.56255	8.35629	8.19622
ILMN_1792825	9.06284	9.25714	9.26827	9.2009	9.29743	9.22719	8.78793	9.07996	8.94149
ILMN_1813091	9.9173	9.87225	10.0367	10.1742	9.98705	10.2792	10.1404	10.053	9.95369
ILMN_2403047	5.81836	5.77937	5.65374	6.23052	5.95268	6.24126	5.94239	6.15693	6.88361
ILMN_1777301	5.08755	4.89441	5.09368	5.26515	5.28372	5.08931	5.06077	5.34047	5.80826
ILMN_1774161	5.99305	6.37418	6.35672	6.19244	6.74741	6.28453	6.1559	6.13491	5.64863
ILMN_2202967	5.66072	5.46158	5.65927	5.3944	5.47408	5.51769	5.50255	5.45148	5.6478
ILMN_2188119	10.9648	10.9311	11.081	10.9572	10.9786	11.1549	10.6821	10.9695	11.0014
ILMN_1679917	7.8071	7.94805	7.72469	7.80188	7.71318	8.11134	8.09486	8.14911	8.30295
ILMN_3231952	5.91134	6.46029	6.54532	6.47915	6.36816	6.50726	6.36683	6.46525	5.95052
ILMN_3231502	5.71607	5.45398	5.57319	5.60409	5.80683	5.67244	5.4203	5.79174	5.96032
ILMN_1698680	5.47761	5.80952	5.95965	5.05074	5.37444	5.61786	5.32102	5.41726	5.60994
ILMN_1787879	10.6621	10.9267	10.5747	10.483	10.5709	10.5693	10.4757	10.4889	10.3323
ILMN_1755391	11.1271	11.2146	11.0964	11.238	11.0189	11.0949	10.993	11.031	10.8426
ILMN_1780444	7.08694	7.39459	7.11104	6.59323	6.40642	6.29136	6.29264	6.39864	6.59322
ILMN_1704842	7.28367	7.11515	7.09853	8.24398	8.18624	7.9416	8.10331	7.93619	7.5633
ILMN_2369953	4.83586	5.29714	4.9984	5.6053	5.3965	5.74664	5.71912	6.04631	6.74611
ILMN_1775405	10.3784	10.674	10.4471	12.9502	12.7646	12.8216	12.7357	12.897	12.2354
ILMN_1753663	5.61304	6.18385	5.72447	7.08175	6.53538	6.92538	6.62209	6.67871	7.72849
ILMN_1743241	7.31359	7.4598	7.50233	9.94796	9.677	9.99137	9.70015	10.0475	9.67221
ILMN_1719010	6.10832	6.24964	6.20673	6.06711	6.3467	6.07747	5.81779	6.26512	5.67859
ILMN_1771738	7.02103	7.15841	7.26655	6.9944	7.07976	6.94132	6.65923	6.87567	7.22132
ILMN_2332558	9.35416	9.59619	9.57088	9.69382	9.53518	9.75396	9.64192	9.73902	9.61018
ILMN_1688526	11.4388	11.6025	11.6953	11.7088	11.6335	11.6644	11.5264	11.6594	11.7135
ILMN_2120022	6.95465	6.56293	6.90889	6.72498	7.15384	6.76855	7.15795	7.29875	7.05097
ILMN_1680465	6.00694	6.09416	6.16431	6.0162	5.76943	5.74712	6.17862	6.03294	6.4216
ILMN_2307266	5.02707	4.40099	5.03892	4.87108	4.77694	5.05146	4.91722	5.27397	5.73774
ILMN_1771822	5.33642	5.37176	5.35555	5.38537	5.40296	5.68782	5.42082	5.70404	6.16802
ILMN_1708416	12.3023	12.203	12.1514	11.9815	12.0574	11.9928	12.0317	12.0543	11.7578
ILMN_2113362	5.98892	5.99027	6.00286	5.80032	5.30328	6.08195	5.81209	5.46725	6.61829
ILMN_1791149	8.07393	8.01888	7.92291	7.89739	7.78436	8.10228	7.68468	8.09749	8.24602
ILMN_2393144	8.92912	8.79815	8.82719	8.97631	9.09702	9.14149	9.12964	8.99311	8.93983
ILMN_1769810	12.2492	12.3181	12.1312	11.9079	11.9958	12.002	11.9758	12.0418	11.995
ILMN_1797964	9.92605	10.2041	10.3401	10.2079	10.3174	10.0806	10.2255	10.0579	9.922
ILMN_1752837	9.39158	9.43313	9.54304	9.791	9.60328	10.0084	9.67318	9.83234	9.92094
ILMN_1777691	7.05148	7.13364	7.16843	7.14882	6.87758	7.01672	7.2224	7.00763	7.03814
ILMN_1722066	8.94341	8.81421	8.82654	9.05271	8.58251	8.97147	8.69081	8.85031	9.1978
ILMN_1689296	7.90041	7.92933	7.78348	8.01164	8.03443	7.92737	8.34367	7.70736	7.83431
ILMN_2052598	10.2698	9.92236	10.2417	10.057	9.91464	9.76484	10.2164	9.83326	10.1596
ILMN_1779256	5.08425	5.50116	5.13908	5.36978	5.44884	6.09328	5.6375	5.2328	5.30999
ILMN_1697088	6.28282	5.74542	5.88807	5.67034	5.47275	5.7334	5.98279	6.1723	6.11365
ILMN_1697118	6.7183	6.62273	6.6285	6.40024	6.88112	6.62932	6.37177	6.59663	6.50636
ILMN_1797298	6.9656	7.02714	7.08801	7.10324	7.10076	7.19386	7.29227	7.29814	6.77647
ILMN_1797453	5.86371	6.15389	5.95726	6.33937	6.23831	6.24278	6.42975	5.92647	6.10002
ILMN_1781151	7.95662	8.04731	8.37935	8.25471	8.15668	8.35295	8.44465	8.1821	8.2282
ILMN_2385318	6.09081	5.69707	5.99695	5.83712	5.7733	5.86904	5.81866	5.85638	6.46569
ILMN_1755732	5.52463	6.11911	5.73473	6.19469	6.27351	6.00288	6.13332	5.95312	6.14889
ILMN_2180677	6.54618	6.27685	6.62297	6.11128	6.14334	6.81423	6.47839	6.63751	7.90921
ILMN_1788192	9.67577	10.2068	10.0884	9.951	9.63232	9.97441	10.0135	9.86535	9.59967
ILMN_1785170	11.013	10.8687	10.9891	11.0523	10.8451	11.2549	11.2437	11.2499	11.0009
ILMN_2334760	9.08846	9.52043	9.43471	9.76303	9.57027	9.69086	9.84219	9.56773	9.38828
ILMN_1651741	6.3309	5.86082	5.53891	5.28197	5.87859	5.88709	5.72952	5.99076	6.21518
ILMN_2334765	8.68461	8.96379	9.10508	9.30139	8.94663	9.14949	9.30898	8.9075	8.9469
ILMN_1743345	5.95152	5.87109	5.88528	6.07716	6.14929	6.16775	6.03977	5.67602	5.72366
ILMN_1741156	6.73028	6.08598	6.49983	6.52017	6.16133	6.71613	6.54122	6.80382	7.13309
ILMN_2414533	8.62467	8.76269	8.7213	9.26144	9.11628	9.29959	9.26658	9.1525	8.90026
ILMN_1768226	6.07788	6.13777	6.17065	6.51291	6.01959	6.12378	6.12013	6.42521	5.86567
ILMN_1716026	9.21747	9.16135	9.12188	9.83988	9.45104	9.96296	9.75522	9.92639	9.4631
ILMN_2183510	11.9878	11.9928	11.9575	12.5246	12.6477	12.5661	12.4619	12.6075	12.2233
ILMN_2347314	6.84401	7.14631	6.98907	7.01021	6.87232	6.61275	7.17708	6.94378	6.92499
ILMN_1762582	6.21694	6.5452	6.30097	6.3044	6.41969	6.53678	6.00098	6.25012	5.90967
ILMN_1718046	6.84037	6.04678	6.30385	5.34206	5.56795	5.43105	5.36793	5.55822	5.83099
ILMN_1731476	5.55085	5.87015	5.4328	5.97889	5.97608	5.85719	5.27947	5.88419	5.2375
ILMN_2405305	6.54127	6.60853	6.8947	7.11983	6.91395	7.00823	7.31058	6.66181	7.10099
ILMN_1798064	5.35204	5.63249	5.50802	5.87919	5.6247	5.66259	5.54634	5.25129	5.50011
ILMN_1759915	11.9699	11.9889	11.9198	11.7953	11.9232	11.8295	11.9585	11.9268	11.7356
ILMN_2085760	9.4736	9.77592	9.61282	9.88753	10.0228	9.72967	9.88619	9.87809	9.44696
ILMN_2255021	4.91012	5.47338	5.15131	5.15734	5.06204	5.49206	5.37046	5.42752	6.01422
ILMN_1792489	13.0784	13.0267	12.9862	12.9962	12.9905	12.9431	13.0662	13.1067	12.7623
ILMN_1810200	5.75074	5.75421	5.46611	5.31677	5.69475	5.40631	5.30042	5.91576	5.59179
ILMN_1655561	12.659	12.4424	12.4707	12.5762	12.313	12.6554	12.8021	12.8415	12.3799
ILMN_2393763	9.87112	9.68842	9.95247	10.2665	10.3222	10.2333	10.4677	10.1053	9.62269
ILMN_1707336	9.78893	9.84474	9.72445	10.0909	10.2085	10.1069	10.2827	10.1372	9.85773
ILMN_1768394	12.0687	11.6671	11.8982	12.2459	12.1355	12.5125	12.2711	12.8574	12.5591
ILMN_2043816	9.48635	9.24366	9.65946	9.3817	9.17155	9.4691	9.59209	9.30344	9.95092
ILMN_1782810	6.5376	6.63133	6.55767	6.85406	6.6455	6.54708	6.75409	6.70503	6.81818
ILMN_1776442	5.41068	4.99498	5.02429	5.07678	5.52405	5.03909	4.93886	5.01233	5.03491
ILMN_1772798	7.95341	8.19073	8.017	8.04859	7.98618	7.80775	7.96704	7.95544	7.97535
ILMN_2059505	8.80339	8.80589	8.6295	8.51733	8.34616	8.72363	8.33685	8.73413	9.54857
ILMN_2325168	7.59533	7.55206	7.5813	6.54747	6.36905	6.61773	6.90715	6.62734	6.57537
ILMN_1730620	7.65407	7.77733	7.61328	6.80955	6.84314	6.85335	7.1553	6.87787	7.0045
ILMN_1675866	5.73423	5.81393	5.73769	5.69923	6.27186	5.68733	5.40313	5.69726	5.52263
ILMN_1715181	6.63473	6.85777	6.86608	6.78016	6.47634	6.62867	6.70712	6.828	6.88936
ILMN_1710229	5.56682	5.17511	5.16722	5.33418	5.46756	5.69204	5.3363	5.32479	5.19125
ILMN_1655612	6.32085	5.95248	6.04717	6.77568	6.45311	6.68748	6.77223	6.69228	6.48842
ILMN_2198515	6.75575	7.52854	6.96637	8.00985	8.1712	7.99689	7.84372	7.91529	7.32593
ILMN_2198516	5.66138	6.04632	5.78293	6.54028	6.65619	6.51099	6.43033	6.35542	6.37497
ILMN_2184064	7.92975	7.50472	7.72934	7.48716	7.61408	7.90494	8.10233	8.4516	8.96631
ILMN_1660544	8.32585	8.53013	8.54244	8.52886	8.40988	8.56271	9.22022	8.56386	8.66377
ILMN_2358202	10.6037	10.7388	10.8822	10.6318	10.8577	10.7549	10.4271	10.573	10.697
ILMN_1733295	5.46847	5.57607	5.11305	5.01873	5.14551	5.07445	5.37522	5.1189	5.11677
ILMN_2047240	7.47843	7.68791	7.31765	7.58965	8.17598	7.7225	7.54179	7.77785	7.39426
ILMN_1656477	6.14824	6.44601	6.40198	6.2606	6.32653	6.7652	7.00632	6.70588	6.48529
ILMN_2242937	6.97059	7.28975	7.32554	7.45739	7.46985	7.35488	7.17213	7.27492	7.27968
ILMN_1722045	5.53928	5.74847	5.63553	5.75818	5.95811	5.57508	6.32816	6.12968	5.94445
ILMN_1712587	6.2898	6.02202	5.9292	6.00637	6.09885	5.94542	6.29763	5.933	5.99933
ILMN_1684956	5.06048	5.24942	5.86761	5.54202	5.82255	5.68538	5.931	5.1767	5.62818
ILMN_1661624	5.75595	5.93977	6.01668	5.85221	6.05127	5.5077	5.31373	5.50035	5.58881
ILMN_1684873	7.8387	7.71595	7.71379	8.27916	8.08591	8.13708	8.47663	8.19579	8.2351
ILMN_1720604	5.90553	5.77777	5.84571	5.84297	5.44556	5.76106	5.73938	5.3891	5.7114
ILMN_1727156	4.92329	5.29129	4.84574	5.68959	5.37973	5.54388	5.61595	5.5071	5.27711
ILMN_1679318	8.72231	8.80466	9.00679	9.24005	9.15625	9.61679	9.37061	9.26306	9.34076
ILMN_1657050	8.58874	8.88176	8.93801	8.72371	8.70041	8.87705	8.95582	8.2893	8.64301
ILMN_1807913	6.15221	6.55672	6.23071	6.71128	6.67862	6.51743	6.25297	6.1454	6.55182
ILMN_1800935	9.10254	9.09947	8.93116	9.02494	8.85642	9.2505	9.10087	9.06739	9.12675
ILMN_1677226	5.3335	5.53969	5.23173	5.67635	5.80796	5.79387	5.40512	5.5499	5.16943
ILMN_3307108	6.04982	5.91465	5.98714	5.94826	5.70206	6.01237	5.7258	5.86256	5.92413
ILMN_1771732	5.69987	5.67568	5.53317	5.35652	5.30941	5.27113	5.37779	5.57575	5.51131
ILMN_1684054	7.00577	7.14643	7.05449	7.14006	7.40352	7.49504	7.31095	7.31681	6.96868
ILMN_1655509	5.57731	5.35368	5.73059	5.70972	5.55089	5.68706	5.48612	5.80887	6.15492
ILMN_2118773	5.06844	5.17115	4.92288	5.79171	5.05954	5.4524	5.02368	5.23873	5.0218
ILMN_3242048	6.60954	6.46898	6.50393	6.32191	6.54335	6.3264	6.66648	6.75326	6.60392
ILMN_1656248	10.0283	10.0692	10.1949	9.38592	9.27861	9.24468	9.52643	9.15755	9.95623
ILMN_2233366	9.60513	9.31329	9.40197	8.85529	9.005	9.32521	9.17754	9.38156	9.83926
ILMN_3245057	11.7554	11.8868	11.9242	11.6142	11.6695	11.4341	11.4954	11.4626	11.4991
ILMN_1690963	11.4237	11.2925	11.4555	11.0709	11.182	11.0444	11.0818	11.0581	11.2041
ILMN_3244390	5.79809	6.07883	5.74293	5.34501	5.71447	5.37739	5.48603	5.4134	5.29292
ILMN_3270972	7.40922	7.49231	7.35111	7.30659	6.7358	6.85896	7.04148	7.22698	8.47265
ILMN_3194508	9.49789	9.53643	9.52778	9.25135	9.01991	9.09748	9.43356	9.07258	9.25616
ILMN_1685441	7.51326	7.53867	7.34378	7.35405	7.50597	7.41672	7.23452	7.03378	7.09405
ILMN_1683096	7.33834	7.61364	7.4028	7.3157	7.38535	7.45753	7.05912	7.26329	7.46972
ILMN_1651643	5.6399	5.3543	5.50926	5.48062	5.40691	5.66795	5.55463	5.5454	5.53764
ILMN_2272251	5.39446	5.53049	5.69165	5.95825	5.82838	5.55699	5.46015	5.54409	5.49979
ILMN_1654385	6.44029	6.29625	6.47222	6.27808	6.1829	5.97315	6.17698	6.24122	6.32302
ILMN_1810881	5.79253	5.64696	5.26288	5.39294	5.12528	5.64809	5.51656	5.70231	5.22944
ILMN_1795811	4.84156	5.19945	5.44857	5.40971	5.45593	5.45417	5.47653	5.6292	4.90908
ILMN_2358784	8.88745	8.99994	8.96824	8.78177	8.66279	8.85529	9.01072	8.81073	8.97713
ILMN_2358783	7.53198	7.52748	7.81997	7.95006	6.91977	7.66926	7.34303	7.54717	7.58384
ILMN_1699606	7.83988	7.70086	7.81666	7.88796	7.72608	7.84886	7.93496	7.67824	7.85278
ILMN_1702618	5.17473	5.39688	5.50956	5.65639	5.4954	5.0724	5.49759	5.64088	5.21955
ILMN_1806705	6.22724	6.31231	6.39406	6.28912	6.58162	6.1687	6.53789	6.36174	6.38799
ILMN_2397776	5.30575	5.53449	5.43053	5.95639	5.4409	5.9108	6.07992	5.68352	6.17151
ILMN_1744050	5.47496	6.19344	5.87297	5.877	6.02468	5.57255	5.81936	6.04172	5.62906
ILMN_1753040	5.35877	5.77457	6.01886	5.49031	5.82797	5.70052	6.0276	5.81786	5.39049
ILMN_1680419	5.96425	6.00497	6.14489	5.35777	5.77774	5.40672	5.6975	5.36734	6.7759
ILMN_2173740	8.43636	8.60216	8.30484	8.34608	7.86286	7.9262	7.73737	8.13789	7.92398
ILMN_1783675	8.06406	8.09742	8.12951	8.15272	7.7773	7.95708	8.3667	7.82267	7.98918
ILMN_1786041	5.2864	5.01295	5.7675	5.38439	5.20717	4.80224	5.40212	4.64342	4.85583
ILMN_1685097	9.62558	10.0194	9.83832	10.3801	10.1351	10.0475	10.1544	10.1819	9.98268
ILMN_1679919	9.94992	10.1402	10.0511	10.4674	10.5229	10.2678	9.85385	10.2503	9.94354
ILMN_1745772	9.45133	8.99762	9.43753	9.43515	9.21377	9.69577	9.66101	9.81613	9.87798
ILMN_2294751	6.52928	6.16527	5.92908	6.07551	6.2896	6.42892	6.60133	6.79447	8.07579
ILMN_1797656	6.04189	5.85282	5.32444	5.9135	5.55403	6.10956	5.71174	5.93955	6.63034
ILMN_1772177	5.46672	5.19476	5.54133	5.56479	5.6485	5.30083	5.76569	5.33915	5.76934
ILMN_1723412	5.55193	5.69197	5.08899	5.4844	5.79907	5.73101	5.22499	5.28008	5.18549
ILMN_3261705	6.09713	5.50095	5.45136	5.25873	4.93486	5.25591	5.05106	5.03981	5.95707
ILMN_1714737	8.01818	8.11493	8.06476	8.45356	8.04163	8.53542	8.54687	8.09287	8.3761
ILMN_1695414	7.04347	7.2997	7.24929	7.00432	7.41968	7.03248	6.84623	6.8126	6.71624
ILMN_3259153	5.24481	5.69144	5.52905	5.50041	5.91853	5.33874	5.18918	5.54989	5.51642
ILMN_1769013	5.70329	5.84334	5.75833	5.36632	5.47007	5.74083	5.14767	5.31989	5.1045
ILMN_1782032	5.7706	5.92774	5.9698	6.21119	5.59956	5.35705	5.35046	5.89741	5.53594
ILMN_1666933	9.70526	9.79087	9.8121	9.80323	9.75352	9.88725	10.0315	9.9031	9.75187
ILMN_1685037	5.39802	5.74058	5.57195	5.68499	5.89288	5.63569	6.19571	5.84353	5.81841
ILMN_2379393	6.1496	6.34022	6.30217	6.91086	7.05909	6.97301	6.75508	6.57065	6.71533
ILMN_1804384	6.44438	6.77062	6.73828	6.85913	6.88765	7.03566	7.23144	6.81429	6.65085
ILMN_1732615	8.67624	8.68148	8.89136	9.1911	8.95166	9.12046	9.26747	9.01394	8.94177
ILMN_1689786	8.94763	9.07882	8.91107	9.30923	9.45224	9.27746	8.87647	9.29845	8.66555
ILMN_1657571	6.45865	6.42643	6.76897	6.94583	6.43181	6.03329	6.08237	6.5333	6.69062
ILMN_1796417	10.986	11.2024	11.0705	11.3491	11.5791	11.3777	11.1598	11.1053	10.8167
ILMN_2398107	9.21266	9.18607	8.99248	9.25563	9.15802	9.30307	8.87369	9.44533	9.16051
ILMN_2221673	10.0887	10.3546	10.4506	10.2803	10.3335	10.3285	10.5504	10.2543	10.5219
ILMN_1692824	5.79135	5.50832	5.63014	5.89434	5.4766	5.34161	5.45022	5.47829	5.7686
ILMN_2352934	8.2798	8.05985	8.12913	7.38063	7.57084	7.70349	7.57562	7.45725	7.81712
ILMN_1693771	8.39818	8.1227	8.46853	7.76393	7.27377	7.86758	7.87954	7.98388	9.06092
ILMN_1739719	7.47606	7.64338	7.46247	6.89281	7.12104	7.00316	7.13538	7.13769	7.09269
ILMN_1662390	6.13238	6.0274	6.10249	6.40706	6.25548	5.90236	6.30134	6.09663	6.13392
ILMN_1708950	6.30803	6.64764	6.13096	6.34177	6.11769	6.42376	6.46476	6.22971	6.42014
ILMN_1815184	9.75214	9.52975	9.63133	9.17465	9.22048	9.66265	9.7651	9.5531	9.70986
ILMN_1688180	6.2256	5.77258	6.04605	6.30431	6.13282	5.90486	6.40382	6.22009	6.39836
ILMN_1661860	4.85088	5.19049	5.21739	5.36454	5.19007	5.21069	5.39152	5.23002	5.38929
ILMN_1660749	9.24163	9.47077	9.20278	9.66551	9.65036	9.58368	9.11868	9.55774	9.1795
ILMN_1708778	11.2699	11.2072	11.029	11.2341	10.9943	11.0545	11.2117	11.271	10.9459
ILMN_2395451	11.2421	11.2478	10.953	10.9515	10.9565	11.0271	11.0425	11.238	11.0234
ILMN_1688234	7.0495	7.04514	6.97832	6.42359	6.61785	6.23354	6.68311	6.36353	6.47792
ILMN_1803813	6.8219	6.54025	6.69252	6.62292	6.13739	6.80102	6.4669	6.56133	6.8227
ILMN_1728055	5.36636	5.82106	5.51675	5.53981	5.35331	5.54042	5.35611	5.33179	4.87404
ILMN_1744118	5.72747	5.62441	5.77733	5.63514	5.63473	5.45425	5.95085	5.7075	6.12146
ILMN_1797283	5.29562	5.46847	5.23785	5.28318	5.43476	5.41558	5.57236	5.30661	5.23582
ILMN_2381559	4.86609	5.11747	5.39833	5.04476	5.22391	5.24685	5.67804	5.13037	4.87934
ILMN_1726025	8.11075	8.24278	8.47926	8.08212	8.1913	8.12484	8.11164	7.88172	7.99298
ILMN_1698968	8.29012	8.48279	8.80902	8.3686	8.47171	8.68382	8.18637	8.39098	8.59774
ILMN_1654497	8.60355	8.63815	8.7102	8.89097	8.73788	8.82261	8.92604	8.76352	8.77088
ILMN_2169983	6.68875	6.4926	6.26493	6.51305	6.41756	7.18144	6.80783	6.89142	7.67137
ILMN_2048700	7.80781	8.07013	8.33575	8.23868	8.25212	8.33106	8.65497	8.39999	8.20174
ILMN_3235282	6.18839	6.56049	6.0179	6.19253	6.47151	6.17572	5.84923	6.0907	6.21927
ILMN_1738530	8.12158	8.00982	8.14383	7.78319	8.10577	7.85045	7.83919	7.84007	8.0646
ILMN_2131936	6.02842	5.57847	5.66201	5.60718	5.69902	5.80758	5.93562	5.70333	5.73586
ILMN_1812479	6.53781	6.44593	6.12946	6.42634	6.21968	6.04964	6.23798	5.94414	6.13752
ILMN_1801923	7.00822	6.75771	7.05493	6.39526	6.17058	6.45669	6.56951	6.55059	7.57338
ILMN_1748271	7.65037	7.89334	8.04502	8.04967	7.98004	7.77219	8.02672	7.75705	7.67634
ILMN_2374865	7.58866	7.40524	7.5695	6.49507	6.57456	6.568	6.59342	6.60005	7.01546
ILMN_1672128	12.688	12.6836	12.5272	12.3118	12.2742	12.4608	12.0624	12.5149	12.4054
ILMN_1783394	6.48144	6.44797	6.39463	6.41861	6.90909	6.81307	6.68851	6.85149	6.40987
ILMN_2358457	8.54989	8.3025	8.22704	8.14567	7.89852	8.14611	8.23378	8.36132	8.94874
ILMN_1669113	8.67376	8.50505	8.40048	7.85878	7.95225	7.86504	7.95899	8.08843	8.12644
ILMN_1703471	9.49757	9.46071	9.6429	9.89202	9.91328	9.90452	10.0345	9.90433	9.78985
ILMN_3273641	6.40178	6.51222	6.33736	6.21434	6.51674	6.38897	6.49735	6.25934	6.37569
ILMN_3194911	7.67514	7.50459	7.44667	7.47578	7.60678	7.33347	7.80944	7.94394	7.42634
ILMN_1706967	5.2781	5.45179	5.56484	5.34444	5.43812	5.39276	5.50181	5.75824	5.2303
ILMN_1716435	5.6434	5.73848	5.53506	5.37793	5.98048	5.77955	5.57054	5.28592	5.28493
ILMN_1748968	8.10778	8.74416	8.41367	8.82584	8.79641	8.70107	8.54044	8.64201	8.4828
ILMN_2206098	7.09667	7.18346	7.54675	7.65853	7.43045	7.40567	7.83442	7.56769	7.298
ILMN_2188204	10.6684	10.6825	10.6027	10.7142	10.6882	10.6277	10.9219	10.7255	10.6037
ILMN_1673898	7.48968	7.21206	7.52852	7.5686	7.76691	7.56563	7.72414	7.32321	7.51428
ILMN_1725707	8.0108	8.30103	8.14652	8.61442	8.53528	8.43569	8.41291	8.24566	8.39877
ILMN_2365881	7.87343	7.9591	7.94077	8.30567	8.38412	8.23366	8.38597	8.31973	8.26087
ILMN_1664644	6.25035	6.22161	6.18005	5.98786	6.16704	5.89261	5.90726	5.98812	6.14738
ILMN_1756006	7.17132	7.11501	7.25427	7.02271	6.69911	7.16049	6.80212	7.06788	6.84926
ILMN_1735006	5.27602	5.42928	5.5144	5.4581	5.8345	5.83988	4.979	5.53915	5.83076
ILMN_1769566	10.1603	10.4652	10.1852	10.1999	10.0246	10.2345	10.3855	9.99584	10.0997
ILMN_2163732	5.63112	5.43589	5.85527	5.95119	6.02304	5.76495	5.70857	5.54814	5.59795
ILMN_2313782	7.11721	7.37338	7.28479	7.67697	7.56182	7.58813	7.39811	7.59138	7.55186
ILMN_1768960	4.87796	4.76961	5.40183	6.01794	4.96061	5.43585	5.32213	5.0679	4.98203
ILMN_3307158	7.41069	7.44225	7.15781	7.7156	7.80572	7.65002	7.47043	7.82008	7.39407
ILMN_2411915	8.95174	9.08784	9.11477	9.18614	9.02915	9.20939	9.15306	8.83246	9.0444
ILMN_1700923	8.64293	9.07736	8.89911	8.38825	8.32961	8.66465	8.70863	8.46375	8.78563
ILMN_2180315	6.32221	5.7203	6.04001	5.94801	5.86392	6.14008	6.00411	5.72155	5.94806
ILMN_1801905	5.9164	5.66839	5.80067	5.83517	6.00305	5.88279	5.95214	6.01813	5.75495
ILMN_1718265	7.21186	7.31062	7.40848	7.17653	6.89153	7.1132	7.14189	7.39903	8.0141
ILMN_1790978	8.98106	9.28268	9.01448	8.69477	9.13323	8.71854	9.08738	8.92193	8.61769
ILMN_2410975	8.43141	8.30547	8.72802	8.16807	8.13744	8.19498	8.68372	8.15982	8.33679
ILMN_1739008	8.46137	8.61266	8.56359	8.40461	8.09969	8.14801	8.27937	8.20028	8.43111
ILMN_1794707	6.46512	6.88155	6.61677	6.89166	7.14749	7.00133	7.13949	6.71756	6.53102
ILMN_1673991	11.2034	10.9346	11.3136	11.0598	11.1497	11.1326	11.1455	10.9671	11.1105
ILMN_3255124	6.2253	6.36891	6.40189	6.23209	6.37413	6.05908	6.37298	6.48761	6.52936
ILMN_3181411	6.26509	6.21116	6.36327	5.52723	6.25531	5.98582	6.18114	5.57254	6.00251
ILMN_1716384	6.88692	6.77445	6.85458	6.56459	6.5994	6.76762	7.10605	6.70564	6.92711
ILMN_1751086	10.4828	10.4799	10.8011	10.211	10.1728	10.299	10.3941	10.2939	10.2835
ILMN_1713630	4.93398	4.60203	5.75672	4.90583	4.51997	4.63283	4.61356	4.66757	4.6838
ILMN_2370825	8.90842	9.15544	9.10213	9.28781	9.19507	9.39966	9.29952	9.31421	8.95484
ILMN_1779214	8.16366	7.99931	7.97852	8.14659	7.70075	8.41395	8.04026	8.08111	8.87222
ILMN_1716231	5.28252	5.16671	5.50933	5.14446	5.3984	5.27936	5.34293	5.33858	5.4485
ILMN_1772540	6.79347	6.44605	6.44699	6.59744	6.7572	6.31326	7.02196	6.93087	6.80215
ILMN_2223720	6.01624	5.64791	5.9363	5.62335	5.73105	5.58663	5.9003	5.75128	6.79018
ILMN_2373830	5.2962	5.08673	5.20959	5.44476	5.36075	5.15744	5.45843	4.94656	5.16022
ILMN_1737833	7.24534	7.43377	7.393	7.43437	7.67961	7.31474	7.44595	7.17344	7.6013
ILMN_1752393	5.67478	5.86265	5.80087	6.10609	5.76685	5.90362	5.95766	6.09349	5.41837
ILMN_2168228	5.94646	5.28283	5.31591	5.54702	5.33767	5.11574	5.27141	4.92333	5.51914
ILMN_1654065	5.72757	5.97728	5.88165	9.98676	10.1657	9.92461	10.6365	10.1087	10.0908
ILMN_1670609	11.162	11.2097	11.1808	11.3718	11.349	11.3241	11.5339	11.522	11.1235
ILMN_3307935	7.10251	6.99844	7.27574	6.96082	6.9081	6.91634	7.06213	6.95579	6.98617
ILMN_1813434	5.61528	6.01126	5.77359	5.69703	5.98773	5.73453	5.33114	5.44635	5.69509
ILMN_1768783	5.45788	5.39223	5.4969	5.20088	5.59699	5.09088	4.96695	5.21878	5.35143
ILMN_1658884	6.09744	6.33294	6.36797	6.36751	6.64219	6.39248	6.57467	6.63254	6.78001
ILMN_2124155	6.35674	6.3458	6.22321	6.04033	6.18157	6.23371	5.87734	6.26078	7.41284
ILMN_1661428	6.14708	6.73441	6.45692	6.31841	6.23414	6.41887	6.46143	6.52557	6.30269
ILMN_1804137	6.61435	6.25208	6.82387	6.51375	6.44029	6.5751	6.55506	6.66789	7.25381
ILMN_2389810	7.22385	7.40667	7.5236	7.17642	7.08194	7.35313	7.12041	7.2053	8.52819
ILMN_1687765	5.21217	5.89528	5.49023	5.60043	5.76012	5.44475	5.57423	5.46438	5.48545
ILMN_2134224	7.42055	7.26997	7.43847	7.24287	7.54929	7.32239	6.97691	7.11921	7.15984
ILMN_1704164	6.19237	6.11181	5.94111	5.63021	6.06887	5.51562	6.1673	5.82952	6.02741
ILMN_1768895	4.96401	5.03246	5.33104	4.8411	4.78386	5.02264	4.88358	5.31461	5.20575
ILMN_1663684	5.92112	5.90535	5.93875	5.94147	5.91015	5.90152	5.9262	5.86042	6.06133
ILMN_1731783	9.9845	9.97831	10.2667	9.69987	9.9331	9.81462	9.91672	9.76825	9.69093
ILMN_2415189	11.9992	11.7858	11.9845	11.6281	11.8124	11.8344	11.8271	11.6659	11.6338
ILMN_1775566	9.39609	9.33053	9.44919	9.21421	9.07178	9.33473	9.44345	8.96758	9.24071
ILMN_1689098	5.97018	5.58154	5.91779	6.12889	5.9874	5.58274	5.4263	5.55147	5.46779
ILMN_1658071	8.58787	8.55873	8.74423	9.04268	8.59562	8.98561	9.07572	8.80705	8.91793
ILMN_2407824	9.42984	9.24942	9.28539	9.5845	9.3703	9.60024	9.78042	9.52625	9.5369
ILMN_1730291	8.28842	8.50433	8.04596	8.4471	8.63703	8.49629	8.12517	8.2499	8.44284
ILMN_1747271	5.61744	5.78748	5.3561	4.90781	5.49899	5.01256	5.26384	5.09364	5.66819
ILMN_1783304	10.8542	10.4109	10.7482	10.2408	10.0053	10.4974	10.517	10.7621	11.2599
ILMN_1654322	9.07675	9.22784	9.22945	8.97648	9.00557	9.07015	9.08428	8.9063	8.84708
ILMN_1759628	9.62536	9.09662	9.40849	8.97617	8.6994	9.2944	9.32883	9.60034	10.2635
ILMN_1655884	9.24419	9.44395	9.46484	9.88252	10.0334	9.75348	10.0874	9.68418	9.64213
ILMN_1687375	10.4758	10.178	10.3072	10.5157	10.3039	10.5729	10.3093	10.3599	10.5712
ILMN_1815666	9.61722	9.46806	9.69843	9.96994	10.1937	9.85971	9.83213	9.85175	9.76979
ILMN_2401933	6.00664	6.03136	6.22668	6.03211	5.80618	5.90763	6.03735	6.38799	7.40649
ILMN_1750599	5.64079	5.66072	5.5403	5.62257	5.9693	5.68936	4.97021	5.38245	5.24202
ILMN_1813399	6.12407	5.63428	5.91591	5.37387	6.1447	5.87893	5.81352	5.62899	6.42259
ILMN_1660741	5.59788	5.38891	5.24815	5.9466	5.39981	5.37146	5.21263	5.38757	5.37613
ILMN_1664772	5.86111	6.50185	6.48699	6.4292	6.4572	6.47646	6.20181	5.98514	6.06255
ILMN_1680579	9.40027	9.53189	9.464	9.39771	9.73908	9.64517	9.6266	9.473	9.54635
ILMN_2367753	9.08755	9.12068	9.14758	9.37466	9.47437	9.17729	9.52434	9.13701	8.99863
ILMN_1696568	8.30213	7.97065	8.07779	8.20011	8.14829	8.59477	8.31366	8.41839	8.30296
ILMN_1758784	6.93224	6.50053	6.76659	6.58465	6.62571	6.52372	6.72509	6.98957	7.49485
ILMN_2340565	9.06315	9.26175	9.35959	9.60909	9.54421	9.72679	9.88518	9.51685	9.39765
ILMN_1785413	4.79261	5.52596	4.73412	5.23787	5.42485	4.96128	5.16844	5.43902	5.78405
ILMN_2341363	13.3823	13.2898	13.3413	13.3832	13.2932	13.3591	13.2578	13.3766	13.1388
ILMN_1764494	13.28	13.3752	13.1984	13.1467	13.3262	13.3144	13.354	13.2123	13.0204
ILMN_1772132	13.8147	13.726	13.7362	13.8346	13.9306	13.776	13.9142	14.021	13.5548
ILMN_1701269	11.0219	10.5311	10.6223	10.5189	10.0942	10.7616	10.8034	10.8755	11.3325
ILMN_1679178	8.63932	8.88452	8.38509	8.47155	8.62364	8.26132	8.80548	8.64744	8.39411
ILMN_1653599	11.815	11.7092	11.6363	11.5252	11.285	11.4231	11.8302	11.8046	11.4306
ILMN_3261197	11.7864	11.8077	11.8102	12.0674	11.9778	11.9877	12.1454	12.0711	11.8131
ILMN_1756674	13.964	13.8879	13.6404	13.7987	13.8631	13.8702	13.8346	14.0218	13.6008
ILMN_2225887	13.5199	13.4784	13.3536	13.5983	13.6077	13.5306	13.4878	13.6683	13.2331
ILMN_1672191	10.3092	10.3508	10.3887	10.2287	10.1339	10.4085	10.2952	10.4539	10.4593
ILMN_1721989	12.344	12.3257	12.3185	12.4549	12.1047	12.3495	12.5262	12.3631	12.2722
ILMN_1712430	7.38796	7.70034	7.46439	7.45186	7.54744	7.50771	7.20097	7.21763	7.39559
ILMN_1676393	10.8726	11.2398	11.0965	11.1845	11.5327	11.0029	11.3461	11.1876	11.1276
ILMN_1807798	5.60923	5.27067	5.39501	6.1168	5.87124	5.85536	6.04623	5.41907	5.3731
ILMN_1669102	7.70649	7.76468	7.58006	7.86532	7.72146	7.86147	7.67139	7.81256	7.53698
ILMN_1660577	13.1014	13.1405	13.0596	13.1879	13.075	12.9648	13.0947	13.0773	12.7252
ILMN_1770466	6.966	6.96234	7.1564	7.18215	6.80515	7.34743	7.3915	7.33821	7.20274
ILMN_1794912	13.3364	13.1669	12.8869	13.1016	12.8106	13.0203	13.0442	13.0478	13.0626
ILMN_1666372	13.2624	13.0008	13.0495	13.0603	12.9649	13.0562	13.1941	13.2351	13.0891
ILMN_1726603	13.0406	13.0946	12.8992	13.164	12.9598	12.9196	13.274	13.181	12.9345
ILMN_1772506	10.4185	10.7388	10.7355	10.6567	10.5492	10.4788	10.761	10.5484	10.4905
ILMN_1652806	9.65478	9.6719	9.90437	9.74744	9.70897	9.58053	9.61248	9.60164	9.19679
ILMN_1772929	12.3429	12.5003	12.398	12.6103	12.5238	12.4809	12.5011	12.5802	12.2746
ILMN_2348093	12.4105	12.5799	12.5547	12.6333	12.6569	12.56	12.5924	12.6776	12.4762
ILMN_2307883	11.5417	11.4146	11.4238	11.3664	11.2393	11.3259	11.589	11.5637	11.4012
ILMN_2310621	11.5526	11.4904	11.3979	11.4968	11.2294	11.4529	11.5931	11.7181	11.6914
ILMN_2079285	8.37374	8.23787	8.35664	8.24686	7.93122	8.03327	8.40657	8.50609	8.73366
ILMN_1812638	12.6453	12.7371	12.5554	12.6381	12.6467	12.5195	12.5463	12.8157	12.3238
ILMN_1791332	12.8106	12.7172	12.7577	12.8366	12.5454	12.8562	12.8074	12.8883	12.671
ILMN_1700625	6.28729	6.08188	6.25689	6.30959	5.98013	6.4611	6.36283	6.37561	7.05015
ILMN_1679188	8.15489	8.18396	8.08793	8.36589	8.08399	8.31222	8.32899	8.20607	8.12886
ILMN_2299843	6.58138	6.98758	6.7873	6.87076	6.93374	6.66645	6.96786	6.93933	6.7094
ILMN_1809027	9.59681	9.64702	9.76702	9.68043	9.49546	9.59337	9.95385	9.60471	9.55554
ILMN_1697694	10.8701	11.075	10.9264	11.0538	11.3719	11.1416	10.9205	11.0646	10.8022
ILMN_1755990	5.81679	6.18531	5.96476	6.2459	6.27482	6.40451	6.2853	5.87019	5.7636
ILMN_1677440	12.1326	12.2123	12.1068	12.1785	12.1583	12.2885	12.1403	12.2756	11.9694
ILMN_1752579	8.47642	8.70184	8.61031	7.74374	7.78038	7.7453	7.26216	7.58934	8.01803
ILMN_1700380	7.16015	7.03884	7.37484	7.30407	7.66484	7.63012	7.52444	7.22538	7.31752
ILMN_1721391	9.72491	9.75901	9.839	9.74819	10.018	9.95339	9.6533	9.86908	9.77774
ILMN_2353642	8.1693	7.99252	7.81741	7.98929	8.25192	8.20722	8.27125	8.16313	8.30475
ILMN_1773849	8.37974	8.57448	8.54278	8.7138	9.06535	8.74265	8.74287	8.65432	8.43361
ILMN_1789005	12.1114	12.2299	12.1055	12.3175	12.2261	12.2202	12.1955	12.2892	12.2001
ILMN_1795826	8.91099	8.90454	8.69479	9.29416	9.47107	9.09787	9.11852	9.10666	8.91857
ILMN_1799889	5.57937	5.65041	5.94334	5.53337	5.88958	5.26247	5.78078	5.47306	5.42161
ILMN_1715635	11.4374	11.4854	11.5529	12.1394	11.8048	12.1197	12.2515	12.1428	11.7179
ILMN_2071937	11.9355	12.0291	11.9745	12.3609	12.6145	12.6196	12.4407	12.5035	12.0922
ILMN_1785095	8.30176	8.53395	8.30015	7.28116	7.45939	7.31583	7.21834	7.54131	7.31146
ILMN_1711516	10.8006	10.8486	10.9887	10.9784	10.8588	11.1544	11.026	10.9878	10.8351
ILMN_1812073	5.84747	6.33666	5.82653	5.92961	5.56071	5.9594	5.96741	5.64789	5.97184
ILMN_1787705	10.3476	10.6066	10.7175	10.0848	10.1212	10.2459	10.177	10.058	10.0694
ILMN_1659801	7.00865	6.8039	6.97177	6.36429	5.97749	6.34118	6.77925	6.60164	7.06289
ILMN_1663257	4.97168	5.15002	4.99063	5.08378	5.2723	5.22695	5.19276	5.16429	6.15284
ILMN_1797310	11.144	11.1926	11.2101	11.6003	11.3373	11.462	11.6522	11.5344	11.5523
ILMN_2339779	11.0607	11.3758	11.1283	11.7547	11.7801	11.7585	11.8097	11.7434	11.3921
ILMN_1798485	10.9295	11.1538	10.9494	11.55	11.7945	11.4842	11.627	11.543	11.2152
ILMN_1810235	6.75061	7.04392	6.82048	6.91404	6.68611	6.71195	6.78575	7.08126	6.61148
ILMN_2099783	11.4563	11.453	11.3627	11.4572	11.423	11.3847	11.6223	11.4812	11.33
ILMN_1784523	11.1288	11.153	11.2487	11.6648	11.1176	11.6292	11.785	11.799	11.5615
ILMN_1654541	6.7293	6.53401	6.5144	6.91677	6.62366	6.87274	7.03794	6.88154	6.87419
ILMN_1674778	5.32885	5.66404	5.54671	5.78027	5.32267	5.6536	5.46764	5.67151	5.52015
ILMN_2371001	5.2394	5.01609	5.14706	4.83668	4.75072	5.44329	5.36794	5.9911	5.2412
ILMN_1689473	6.13367	5.83778	5.70202	5.76134	5.96015	5.91803	5.76072	5.95898	5.84051
ILMN_2403730	8.85649	8.84195	8.84283	9.30486	9.4055	9.42145	9.63876	9.39096	9.36903
ILMN_1808115	5.71271	6.15168	6.40554	6.55478	6.65527	6.29561	6.87353	6.41904	6.69946
ILMN_1696223	5.41465	5.71349	5.68333	5.56201	5.25758	5.27415	5.71798	5.84065	5.29127
ILMN_1778358	5.52132	4.98551	5.06603	4.96198	5.03848	4.98612	5.24059	5.05122	5.37198
ILMN_1693896	5.13057	5.75922	5.55528	5.66448	5.76143	5.48817	5.13484	5.20941	5.07334
ILMN_1710523	5.95257	5.67656	5.74699	5.42105	5.52936	5.11192	5.1369	5.40032	5.5645
ILMN_1814688	5.73378	5.84522	5.34791	5.66433	5.37187	5.54752	5.7574	5.69891	5.52572
ILMN_2301193	5.51758	5.55071	5.49385	5.80417	5.46687	5.89291	5.38872	5.65894	5.31307
ILMN_1782057	8.74175	8.86007	8.76662	9.13731	9.24379	9.21368	9.111	9.06465	8.84819
ILMN_1783956	8.08818	8.4444	8.15669	6.54777	6.15306	6.44418	6.23486	6.24625	6.48582
ILMN_1799232	5.86314	5.23116	5.18832	5.40064	6.07911	5.69067	5.06429	5.06411	5.26825
ILMN_2089073	7.75932	7.73043	7.85473	8.02477	8.1625	7.99538	7.90846	7.71573	8.16925
ILMN_1658684	4.99321	5.67401	5.99609	5.80079	5.82395	5.80199	5.64705	5.16931	5.71082
ILMN_1790603	10.0251	10.2622	9.963	10.5284	10.471	10.2861	10.3682	10.1549	10.0492
ILMN_2395055	7.047	7.27652	7.00442	7.48851	7.33982	7.41748	7.15695	7.15314	7.10377
ILMN_1727390	6.0069	6.29613	6.21503	6.33096	6.63953	6.40896	6.37999	6.14592	5.97747
ILMN_1721741	8.53936	8.59911	8.55174	8.42799	8.21471	8.57739	8.48909	8.49462	8.89164
ILMN_1682375	6.3162	6.28599	5.88525	6.18351	6.24952	6.40421	6.23786	6.51052	6.01712
ILMN_2140207	6.18904	6.3248	5.89807	6.26761	6.18564	6.41766	6.44502	6.27981	6.50261
ILMN_1782085	5.77807	6.09052	5.9295	6.11079	6.161	5.9721	6.15543	6.37005	5.88948
ILMN_1727332	10.4634	10.5505	10.3909	10.7606	10.7372	10.6723	10.6074	10.8783	10.3988
ILMN_1685978	6.58094	6.19348	6.53263	5.93465	5.93342	6.40241	6.48072	6.53214	6.59356
ILMN_2376771	4.99086	5.52279	5.74216	5.2363	5.70807	4.98713	5.30091	5.6947	5.33883
ILMN_2370464	6.97253	7.55729	7.20231	7.62947	7.73877	7.5334	7.53408	7.64508	7.27687
ILMN_1653896	7.01883	7.0213	7.0706	7.31297	7.3838	7.48121	7.33943	7.3295	7.09517
ILMN_2355586	6.55897	6.32531	6.26055	6.42271	6.63324	6.51342	6.9052	6.50386	6.77245
ILMN_1761850	7.08769	7.03201	7.2205	7.52932	7.50396	7.34342	7.45343	7.26088	7.4041
ILMN_1772124	7.68512	7.75758	7.88748	7.97468	8.08337	7.88752	7.84291	7.84316	7.88585
ILMN_1678541	5.79232	5.24654	5.78849	5.70618	5.34876	6.23131	5.69611	5.86153	5.45953
ILMN_1786966	5.02732	5.75447	5.52887	5.62861	5.63447	5.33711	5.09141	5.51205	5.21515
ILMN_1666885	6.50494	6.3986	6.78637	6.80408	6.74668	7.07256	6.70293	6.60161	6.72582
ILMN_1800951	7.40156	7.28518	7.42214	7.29059	7.32498	7.20096	6.98381	7.14812	7.19948
ILMN_2153332	6.22721	6.09413	5.86555	5.79372	5.60129	5.48554	5.68299	5.924	6.61503
ILMN_1705900	7.13911	7.08933	7.07929	7.35871	7.43444	7.22778	7.39928	7.02776	7.10115
ILMN_2169676	5.71362	5.56385	5.7209	5.87296	5.61927	5.92331	5.71425	5.75129	6.39374
ILMN_3233871	7.51375	7.52687	7.45035	7.39601	7.726	7.57589	7.84162	7.42571	7.7437
ILMN_3193798	5.22748	5.25409	5.04955	5.31861	5.17159	5.31866	5.84077	4.98405	5.28837
ILMN_1743829	10.5029	10.6362	10.7099	11.0814	11.1562	10.9623	10.9881	11.0889	10.8192
ILMN_2271627	5.83278	5.27641	5.33447	5.02275	5.1458	5.11523	5.18648	5.25412	5.31456
ILMN_1680380	5.23649	5.53184	5.56593	5.73715	5.49596	5.42765	5.61082	5.02459	5.00224
ILMN_2393497	7.93209	7.99557	7.90528	8.03221	8.12966	8.27389	8.17763	8.22598	7.97087
ILMN_1725696	5.0351	5.5769	5.34682	5.49006	5.3206	5.29701	5.53543	5.76099	5.19336
ILMN_1664177	6.37562	6.23913	6.44077	6.0185	6.07812	6.1274	6.02676	5.92034	5.95847
ILMN_1862018	8.47895	8.7341	8.60289	8.4761	8.46276	8.38541	8.67597	8.32457	8.52224
ILMN_2231911	7.54671	7.77579	7.56164	6.97323	7.25469	6.91764	7.08599	6.7019	7.22335
ILMN_1651378	8.86284	8.56811	8.62618	8.27414	8.12055	8.37863	8.2097	8.62382	8.56087
ILMN_1680955	10.4256	10.2863	10.5737	10.0117	10.0993	10.0363	10.1172	9.87145	9.71771
ILMN_2357438	10.1798	10.1361	10.3718	9.80141	9.85158	9.99722	9.97969	9.81243	9.59259
ILMN_1768396	11.4406	11.5901	11.4904	11.3328	11.2879	11.2851	10.8007	11.5086	11.4036
ILMN_2053650	5.12423	6.19076	5.5885	5.52085	5.86572	5.72153	5.50424	5.71875	5.49476
ILMN_1684217	8.34092	8.36962	8.32172	8.19626	8.39386	8.41903	8.50979	8.33539	8.19076
ILMN_2350296	5.30129	5.27035	5.44125	5.33641	5.56558	5.49252	5.82779	5.02528	5.47829
ILMN_1710216	8.15262	7.48698	7.78344	7.33581	6.67061	7.60968	7.71932	7.71073	8.3671
ILMN_1674265	5.58733	6.12366	5.51331	5.59617	6.16845	5.88186	5.6457	5.70416	5.63135
ILMN_3237977	6.87814	7.28089	6.85478	6.6262	7.16938	6.47466	6.67562	6.66856	6.77248
ILMN_1722292	7.10107	7.01742	7.24834	6.92803	6.71783	6.78425	6.76518	6.83488	6.80851
ILMN_1811443	5.84037	5.32423	5.40201	5.86162	5.83883	5.66288	5.52688	5.58499	5.81514
ILMN_1671731	11.1748	11.3831	11.227	10.1348	10.1898	10.039	10.0305	10.0961	9.89836
ILMN_1712159	4.92333	4.63825	4.57576	4.78093	4.33762	4.70333	4.41209	4.97536	4.71059
ILMN_1680521	5.19635	4.90467	4.86972	5.19757	5.33738	4.44144	4.83146	5.1712	5.72406
ILMN_1698324	6.52767	6.73936	6.77916	6.8505	6.92883	7.2096	6.78268	6.67514	6.96495
ILMN_1766185	8.4223	8.42444	8.52301	8.48706	8.53711	8.49413	8.25889	8.43956	8.55841
ILMN_1724480	5.87979	6.10628	6.21377	5.67293	5.59852	5.67816	5.7482	5.74693	5.83517
ILMN_1701877	11.8827	11.902	11.8262	11.2717	11.5278	11.2332	11.179	11.1796	11.1449
ILMN_2364521	11.25	11.1684	11.3033	10.4654	10.5053	10.5067	10.7491	10.5902	10.5956
ILMN_1703123	8.23681	8.3325	8.2366	9.39094	9.45687	9.28983	9.08473	9.04366	9.1303
ILMN_1754400	8.38348	8.58139	8.56489	8.73623	8.63697	8.49617	8.16484	8.55681	8.09627
ILMN_1746206	7.4152	7.51275	7.46592	7.28764	7.61291	7.34563	7.25963	7.14711	7.16452
ILMN_1742262	6.2409	5.72656	5.57809	5.51717	6.08623	5.68248	5.6195	5.7446	5.79703
ILMN_1733680	9.2786	9.31127	9.21802	8.83346	8.69419	9.18836	9.10847	9.18552	9.19507
ILMN_1656682	10.1033	10.3071	10.2899	10.9467	10.9075	10.8461	10.8216	10.8354	10.8351
ILMN_1704550	7.86625	8.06838	8.32856	8.33949	8.27349	8.47307	8.49074	7.97218	8.03369
ILMN_2327994	5.23524	5.68993	5.49751	6.05882	5.56323	5.9648	5.87407	6.19711	7.47537
ILMN_1730867	5.08073	5.17483	4.79009	5.37525	4.92787	5.74003	5.26565	5.26407	5.14421
ILMN_2148459	12.4822	12.2537	12.0905	12.0583	11.8691	12.1928	11.8273	12.3739	12.2985
ILMN_1725427	13.6425	13.4255	13.571	13.2851	13.3021	13.2661	13.2153	13.5446	13.2504
ILMN_1787595	5.48231	5.83318	6.1737	5.68626	5.88066	5.72581	6.0856	5.78059	5.75758
ILMN_2325347	6.07511	6.58221	6.30696	6.36183	5.96449	6.40239	6.27076	6.20842	6.38268
ILMN_1780188	6.6946	6.90517	6.90647	7.26395	7.39263	7.13813	7.27926	7.21926	7.59557
ILMN_1659202	5.32452	5.74102	5.41984	5.46172	5.78663	5.15709	5.36999	5.36084	4.79198
ILMN_1709907	6.46417	6.67772	6.30224	5.65468	6.10287	5.72154	5.40494	5.87221	5.63555
ILMN_1690682	5.58756	6.05221	5.70235	6.10174	5.85806	6.04587	6.73133	6.21691	6.29036
ILMN_1739749	7.97931	7.89862	8.00445	8.0258	8.2286	8.0026	8.49336	8.16809	8.32448
ILMN_1764813	6.67423	6.25787	6.54357	6.24104	6.05103	6.32933	6.33402	6.37521	6.54328
ILMN_1794072	5.31453	5.94146	5.39856	5.6427	5.57735	5.60846	5.56795	5.72189	5.65606
ILMN_2371440	5.78567	5.00151	5.12784	4.7385	5.41346	5.63209	5.5491	5.37714	5.61568
ILMN_2210581	6.41492	5.71831	6.25906	6.23353	5.97365	6.17989	6.64716	6.50967	6.46076
ILMN_3246214	8.88739	9.16228	9.10772	8.32141	8.1517	8.10624	7.94571	8.07759	8.13396
ILMN_1711102	6.50722	6.56989	6.51377	7.01654	6.81268	6.79524	6.82205	6.70697	6.86412
ILMN_1800082	5.13034	5.44763	5.29873	5.4933	5.7387	5.23952	5.14083	5.53533	5.60438
ILMN_1771260	5.23921	5.24178	5.41509	5.45975	6.14054	5.64443	5.17578	5.18966	5.7329
ILMN_1702609	5.10207	5.06882	5.17302	4.83746	4.481	5.47577	5.37327	4.85279	6.0746
ILMN_1715384	8.50849	8.35179	8.47502	7.45616	7.3856	7.66103	8.01319	7.58088	7.66712
ILMN_1680081	6.01364	5.78524	5.84782	6.0773	5.59453	5.65625	5.90654	5.49643	5.97942
ILMN_1721523	5.35079	5.52442	4.79126	5.02749	5.87342	5.2548	5.47924	5.51271	4.74831
ILMN_1741389	5.77896	5.43002	5.1944	5.19349	6.0432	5.47891	5.43615	5.61359	5.59291
ILMN_1783908	5.72609	5.95373	5.87875	5.81913	6.2526	5.85972	6.08493	6.31115	5.62553
ILMN_1702817	6.00705	5.8735	6.17458	6.16272	6.00443	5.87344	5.90844	5.99289	5.94359
ILMN_1796663	6.81032	6.97458	6.94907	6.64342	6.58515	6.95449	6.91086	6.80478	6.63073
ILMN_1766221	8.23466	8.05835	7.804	7.92446	8.01946	8.02582	7.94633	8.35242	8.22503
ILMN_1753755	7.03903	7.40963	7.44341	7.82406	7.4263	7.5793	7.38336	7.35579	7.26221
ILMN_1806508	5.70799	5.83774	5.50325	5.73222	5.95074	5.70567	5.41178	5.55045	5.42229
ILMN_1692267	8.8339	9.05704	8.71482	8.46937	8.65567	8.41533	8.03789	8.57122	8.41303
ILMN_1661500	9.21745	9.15403	9.33442	9.51942	9.46406	9.44185	9.72712	9.28233	9.36646
ILMN_2380688	7.19119	6.76643	6.87686	7.09039	6.80099	7.22407	7.26481	7.11513	7.36804
ILMN_1685824	10.6247	10.4851	10.6879	9.68711	9.58267	9.70857	9.60547	9.88514	9.8214
ILMN_1663541	9.70312	9.75328	9.75402	9.98549	10.3287	9.77057	9.56527	9.7468	9.52995
ILMN_3239284	8.45782	8.45717	8.48798	8.66822	8.53462	8.5676	9.01234	8.63971	8.44114
ILMN_1806999	8.20909	8.59073	8.51579	7.70572	7.65029	7.73056	7.61455	7.54587	7.75948
ILMN_1687751	5.61301	5.70183	5.63016	5.81424	5.81202	5.4844	5.86073	5.69554	5.70291
ILMN_2320349	6.66766	6.49578	6.64684	7.43381	7.19095	7.6744	7.71513	7.62443	7.97418
ILMN_1797804	5.8327	5.81907	5.57074	6.30326	5.99526	6.20898	6.031	6.60112	6.26841
ILMN_1669323	4.83095	5.16772	4.84133	5.4211	5.05165	5.34346	5.43317	4.65841	5.24318
ILMN_1807181	6.21553	6.06551	6.04078	5.87812	5.68678	5.88512	5.95147	5.64644	5.98476
ILMN_1670695	5.26328	5.65576	5.65477	5.70723	5.67244	5.81498	5.8175	5.73689	5.63155
ILMN_1685398	6.03176	6.23702	6.05554	6.35624	6.05251	5.95691	6.17389	6.30343	5.7961
ILMN_1738652	8.5275	8.55504	8.63557	8.70064	8.50333	8.66054	8.65265	8.66736	8.16597
ILMN_1720360	5.40473	5.72007	5.52338	5.78486	5.42229	5.5889	5.6632	5.46241	5.44081
ILMN_3244893	6.65621	6.4026	6.57482	6.88779	6.97612	6.87765	6.65852	7.15783	8.11009
ILMN_1659766	10.6805	10.9218	10.8584	11.2923	11.4036	11.263	11.0664	11.1543	11.0255
ILMN_2221014	6.87887	6.29871	6.52285	6.35571	6.04692	6.4486	6.40936	6.16698	6.68026
ILMN_1727996	8.44947	8.20118	8.20227	8.16036	8.32056	8.04079	8.10482	7.97222	8.15605
ILMN_2361695	9.48609	9.61396	9.74033	9.50543	9.45436	9.69857	9.49241	9.44305	9.97242
ILMN_1728514	7.62394	7.45501	7.53639	7.41067	7.49271	7.4729	7.43301	7.232	7.47271
ILMN_1768994	5.4001	6.04742	5.84229	5.62385	5.96284	5.68677	5.52973	5.71417	5.85693
ILMN_2168766	5.42192	5.22235	5.8633	5.51256	5.36912	4.94883	5.64276	5.057	5.35099
ILMN_2138135	5.57996	4.93003	5.00958	4.96842	5.15235	4.96672	5.24914	4.95287	5.30641
ILMN_2206141	5.57509	5.84365	5.90455	5.6339	5.71389	5.6483	5.89576	5.25281	6.15553
ILMN_3242544	5.14755	5.74098	5.86948	5.73963	5.65514	5.8578	5.40021	5.76309	5.90936
ILMN_1739256	5.80918	5.61875	5.80442	6.00253	5.88345	5.42503	5.55996	5.86324	6.06016
ILMN_1779510	5.11189	5.74707	5.10875	5.52819	5.34462	5.22723	5.28673	5.3357	5.45776
ILMN_1729529	5.26401	6.04993	6.11936	5.61152	5.5357	5.86087	5.33688	5.43496	5.93249
ILMN_1671076	5.5282	5.28157	5.41855	5.24003	5.60197	5.00884	5.7186	5.15912	5.24834
ILMN_1705922	6.53199	6.39612	6.53687	6.41827	6.47905	6.24059	6.41446	6.56178	6.77505
ILMN_1652865	6.23523	6.10043	5.78094	5.83283	6.22762	5.60852	5.5525	6.22731	5.53658
ILMN_1699727	5.43386	5.50025	5.47626	5.69184	5.42747	5.08593	5.51509	5.1947	5.57742
ILMN_1703593	6.89261	6.97932	7.07901	6.48681	6.50306	6.21848	6.58669	6.37528	6.67459
ILMN_1805990	6.12513	5.99469	5.77345	5.56565	6.0964	6.26183	5.68003	5.88972	6.02773
ILMN_1691410	6.26346	6.09588	5.86051	8.4869	8.00476	8.66753	8.57136	8.41646	7.97405
ILMN_2179837	11.1606	11.1282	11.1439	10.9736	11.1531	11.0507	11.5945	10.9708	10.8173
ILMN_1749243	7.62543	7.82658	7.56948	7.64819	7.74542	7.58689	7.911	7.41741	7.60451
ILMN_1661646	5.393	5.61824	5.24897	5.624	5.27	5.40301	5.39863	5.53182	5.48631
ILMN_1663631	11.2388	11.3844	11.2577	11.0926	11.2648	11.0086	10.9893	11.066	10.9
ILMN_2396338	5.8227	5.60243	5.89693	5.68351	5.69623	5.55728	5.53945	5.63336	5.39697
ILMN_1701216	8.3458	8.45109	8.32977	8.27934	8.65315	8.1404	7.79782	7.973	8.06374
ILMN_1768363	7.47831	7.74767	7.55472	7.28732	7.64821	7.56831	7.25939	7.34315	7.6369
ILMN_1782004	5.37491	5.81675	5.5139	6.44392	6.19755	6.20204	6.3055	6.19271	5.97235
ILMN_2074258	8.15853	8.33189	8.38583	8.25076	8.33033	8.29867	8.22138	8.12458	8.17149
ILMN_1706493	5.22017	5.31973	5.08792	5.2491	5.30474	5.24015	5.25559	5.22089	5.10853
ILMN_1772312	5.44132	5.37228	5.52611	5.50102	5.86584	5.2852	5.52281	5.34848	5.45949
ILMN_1651826	13.4938	13.229	13.2343	13.1787	12.9629	13.1945	13.4105	13.4937	13.2459
ILMN_1686626	10.8851	10.9565	11.1269	11.1002	11.0461	11.0486	11.225	10.8393	10.8573
ILMN_1690576	5.62026	5.81477	5.98761	5.96298	5.82308	5.84769	5.17474	5.52734	5.15294
ILMN_2357976	5.27448	5.49882	5.83044	5.8036	5.54277	5.68378	5.58254	5.43069	5.242
ILMN_1760563	7.7068	7.81473	7.95765	7.77861	7.81343	7.65303	8.20761	7.79824	8.04212
ILMN_2408179	6.61168	6.61608	6.96987	6.55847	7.34758	6.81042	7.60302	6.60776	6.85489
ILMN_1743137	8.91964	8.61018	8.72585	8.70952	8.87323	8.98366	9.00869	8.611	9.04362
ILMN_3247802	7.09728	7.36596	7.17386	7.39727	7.65071	7.42919	7.68278	7.34228	7.1426
ILMN_1705364	7.29877	7.78457	7.47409	7.54875	7.98322	7.33564	7.02474	7.12252	7.13893
ILMN_2390416	8.0587	8.43357	8.2441	8.24977	8.43454	8.20064	8.54762	8.39128	8.4157
ILMN_1742782	6.31635	6.07668	6.1032	5.94921	6.05967	5.46799	6.16751	5.62406	5.87277
ILMN_2152402	7.80954	7.88335	7.7563	7.99697	7.78903	7.6733	8.07266	8.03394	8.01278
ILMN_1763207	6.41332	6.59014	6.83909	5.45186	5.73984	5.61841	5.47985	5.77152	5.6006
ILMN_2321064	9.81445	9.71497	9.77389	9.80277	10.0459	9.8243	10.2675	9.97656	9.6574
ILMN_1683300	6.68782	6.18596	6.41302	5.95681	6.2516	6.31066	6.44929	6.35779	6.3202
ILMN_1742230	8.70434	8.09764	8.61805	8.79606	8.6085	9.02072	8.98495	8.7635	9.3461
ILMN_1658327	7.50588	7.26057	7.73655	7.71385	7.92742	7.86431	8.12758	7.67017	8.05384
ILMN_1696692	6.29187	5.50045	5.59817	5.06427	5.21157	5.44005	5.74101	5.38998	5.56975
ILMN_1680831	8.45394	8.41744	8.51522	8.48275	8.4401	8.36583	8.72135	8.51688	8.57849
ILMN_1676318	6.02456	5.6645	5.59073	5.52551	5.69278	5.50154	5.34217	5.08497	5.85601
ILMN_1720850	7.44197	7.74932	8.04515	7.93785	7.81755	7.79605	8.08187	7.58322	8.01739
ILMN_1729645	7.20039	7.14508	6.8357	7.2572	7.15575	7.2721	7.15678	7.10229	7.04359
ILMN_1800590	7.67399	7.53729	7.59592	7.67866	7.46914	7.50993	7.64093	7.54185	7.59797
ILMN_1741985	7.42118	7.76557	7.66228	8.43123	8.42021	8.44672	8.24669	7.8838	7.99416
ILMN_2166972	6.14328	6.66494	6.60901	6.40708	6.47306	6.35397	6.46937	6.53297	6.32453
ILMN_2230035	8.48305	8.499	8.50067	8.46242	8.58543	8.84756	8.53634	8.84685	8.63699
ILMN_1767612	9.03336	8.96241	9.13859	9.28017	8.99914	9.13913	9.42907	9.23419	9.25325
ILMN_1762466	7.82645	8.2784	8.03346	8.35769	8.38054	8.22179	8.16003	8.33661	7.83104
ILMN_2299737	5.58213	5.36079	5.98055	5.42813	5.6937	5.5177	5.50213	5.24843	5.42308
ILMN_1663592	5.38321	5.83121	5.52507	5.5852	5.23292	5.64583	5.62823	5.62898	5.86255
ILMN_1703111	6.14085	5.72885	5.6454	5.61402	5.64388	5.65738	5.64064	5.75306	6.33423
ILMN_1776656	6.72378	6.81452	6.89921	7.22423	6.57167	7.12832	7.35821	7.04041	7.13329
ILMN_1775012	7.3676	7.26123	7.06702	7.90059	7.7428	7.78024	7.82472	7.54695	8.01219
ILMN_2257833	7.63549	7.93978	7.80825	8.73884	8.5959	8.69465	8.67077	8.89642	8.628
ILMN_1794956	8.11699	8.30386	8.11624	7.97683	7.90019	7.87336	8.12898	7.93012	7.95393
ILMN_2352159	5.8116	5.26771	5.79923	5.71271	5.70061	5.86339	5.64913	5.78736	5.95855
ILMN_1745415	10.4535	10.4913	10.6357	10.7857	10.6236	10.4613	10.8477	10.671	10.7347
ILMN_1680300	5.50059	5.06686	5.49718	5.81071	5.73752	5.54247	6.01548	5.65597	6.46745
ILMN_1697642	9.98782	9.58	9.93226	9.46822	9.19203	9.49517	9.73388	9.61144	9.55717
ILMN_1705568	5.65766	5.56602	5.5164	5.40893	5.43533	5.33907	5.47883	5.43283	5.30141
ILMN_2342084	10.0439	9.83909	9.99518	9.65594	9.16287	9.65419	9.94572	9.57264	9.57038
ILMN_1737380	8.10554	7.95211	8.12089	7.24287	7.12759	7.3933	7.39705	7.27196	7.46732
ILMN_1812403	10.7864	10.8279	10.6803	10.667	10.8	10.6593	10.6056	10.8421	10.5592
ILMN_1672596	7.63223	7.81647	7.83014	7.4936	7.66198	7.3806	7.51565	7.52935	7.56611
ILMN_1763638	9.35325	9.24965	9.5047	8.94937	8.95111	9.04878	8.91679	8.93522	9.09434
ILMN_3191746	5.45332	4.97012	5.30595	4.96685	5.34089	5.68724	5.22362	5.19951	5.62123
ILMN_1751760	5.48764	5.79312	5.36614	5.96207	5.76825	5.87521	5.48411	5.65681	6.17142
ILMN_2148452	5.8959	6.00897	5.74978	5.93633	5.95929	6.24126	5.86549	5.83267	5.97238
ILMN_2248912	5.28908	5.16697	4.45757	5.28286	5.40736	5.55203	5.0771	5.41477	4.87068
ILMN_1808059	8.19133	8.35107	8.15135	7.40488	7.40209	7.1986	7.09399	7.05634	7.21842
ILMN_2325506	8.25794	8.47498	8.3493	7.47371	7.39831	7.36128	7.40125	7.43873	7.76397
ILMN_1766169	10.6867	10.7314	10.6587	10.0072	10.1971	10.1423	10.1627	10.1047	10.2155
ILMN_1695110	8.67368	8.97237	8.77823	8.85617	8.85185	8.65668	8.91332	8.85478	8.7015
ILMN_1771966	10.3	10.5806	10.5752	10.2027	10.1474	10.3083	10.4483	10.096	10.83
ILMN_1811188	9.81441	9.57306	9.67475	9.45951	9.03914	9.50314	9.81012	9.46235	9.73058
ILMN_1786433	8.7102	9.12908	8.97842	8.73258	8.78726	9.0172	8.77813	8.69445	8.6888
ILMN_1758090	6.03396	5.99455	6.61388	5.86764	5.94697	6.03751	5.86563	5.9713	6.1071
ILMN_1796113	8.40678	8.59268	8.36934	8.33864	8.04433	8.25768	8.11968	8.19219	8.14824
ILMN_2176592	7.42811	7.19407	7.23081	6.54012	6.85058	6.96408	6.65562	7.03649	7.73461
ILMN_1685641	6.67971	6.34719	6.40897	6.0506	5.9179	6.31839	6.0582	6.30691	6.54949
ILMN_1735979	9.28976	9.38615	9.20688	9.04729	9.25714	9.14389	9.05983	9.03105	8.90043
ILMN_2390453	6.26062	6.50753	6.16066	6.52367	6.51443	6.72521	6.595	6.57446	6.895
ILMN_1764166	6.59313	6.65827	6.82438	7.13819	6.86773	6.94929	7.13708	6.94933	7.15134
ILMN_2259949	5.27179	5.63319	5.68505	5.78487	5.39665	5.44803	5.1343	5.48311	5.42606
ILMN_1655433	6.98798	7.24162	6.92609	7.56077	7.48145	7.34244	7.61476	7.41392	7.16764
ILMN_1693394	11.872	11.9209	11.7854	11.8445	12.0245	11.7065	11.4491	11.7777	11.473
ILMN_1716446	8.09497	7.91921	8.34747	7.91254	7.41431	8.05557	8.27298	7.78966	8.06305
ILMN_1704070	6.40685	6.76498	6.15699	6.31103	6.4045	6.27311	5.80259	5.9335	5.92104
ILMN_1752899	4.96241	5.30533	5.33572	5.12303	5.22303	5.46542	5.59363	5.96042	5.88322
ILMN_1801119	5.13821	5.31575	5.67074	5.42733	5.41323	5.76451	5.37734	5.74051	5.76152
ILMN_2363250	5.16626	5.55508	5.31859	5.82756	5.10467	5.25574	5.49458	5.32717	5.62839
ILMN_2246956	5.55216	5.2726	5.42402	5.4586	5.09549	5.11018	4.96662	5.27019	5.71416
ILMN_1769229	5.39376	5.44839	5.87515	5.4641	5.29805	5.73415	5.57146	5.57376	5.86619
ILMN_1654118	10.5562	9.90239	10.3679	10.3636	10.0545	10.2258	10.4915	10.3571	10.5656
ILMN_1742410	6.62032	6.25041	6.50542	6.71656	6.93769	6.63396	6.78352	6.65043	6.3862
ILMN_1766541	4.95519	5.32616	5.18795	5.00055	5.11895	5.19846	5.34488	5.1377	4.88423
ILMN_2359627	5.06826	5.86073	5.21214	5.2738	4.94177	5.37805	4.98345	5.06662	5.13993
ILMN_1731193	6.20578	5.71344	6.19425	5.83865	5.88524	5.75081	5.65781	5.93972	5.52565
ILMN_2396982	9.64826	9.90016	9.87916	9.64337	9.46795	9.60299	9.38226	9.51604	9.32671
ILMN_1752953	9.34119	9.62422	9.6058	9.29131	9.42772	9.31813	9.16202	9.2791	9.0649
ILMN_2181445	11.0106	11.2009	11.0975	10.9756	11.0775	10.9119	11.0308	11.0176	10.735
ILMN_1664235	5.87261	5.23604	5.48313	5.43753	5.26019	5.81979	5.34123	5.20563	5.28436
ILMN_1717976	5.34332	5.95227	5.60172	5.72715	6.20709	5.65509	5.18262	5.75753	5.37485
ILMN_3251676	5.12734	5.28449	4.38784	5.06848	5.12518	5.0923	5.15819	4.736	5.24017
ILMN_1746561	9.4155	9.58158	9.41573	9.66216	9.31789	9.8326	9.5736	9.68835	9.77454
ILMN_1710514	9.80676	9.66096	9.73118	9.17922	8.90834	8.97717	9.35567	9.14239	9.06672
ILMN_1737314	10.0102	10.1283	10.1914	9.83467	9.62324	9.92394	9.88351	9.71917	9.70254
ILMN_1651285	5.42724	5.48019	5.52893	5.40609	5.86178	5.49483	5.61916	5.73877	5.74056
ILMN_1706886	5.46285	5.36817	5.25674	5.26907	5.36825	5.41701	5.38443	5.5296	5.65001
ILMN_1754199	6.99021	6.4951	6.58097	6.42803	6.75177	6.5692	6.88762	6.4711	6.68613
ILMN_2367275	8.14146	8.0862	8.15238	7.79393	7.85111	7.90211	7.60467	8.04841	7.91471
ILMN_1788844	5.44521	5.68037	5.40635	5.59892	5.7144	5.72873	5.13036	5.17272	5.51938
ILMN_2371147	9.60416	9.23582	9.36502	9.28893	9.04267	9.18943	9.52243	9.31828	9.34554
ILMN_1701165	8.15788	7.94781	8.17961	7.73115	7.85312	7.86735	8.21611	7.82711	8.02856
ILMN_1704452	6.65425	7.23038	6.91447	7.15613	7.13775	6.69589	6.81991	6.91947	6.98358
ILMN_1743966	6.74841	6.95858	6.94569	7.29942	7.36412	7.29229	7.82907	7.07803	7.3348
ILMN_1775192	10.2579	10.1329	10.4708	10.0418	10.2811	10.4469	10.1362	10.1186	10.4407
ILMN_2357272	8.01388	7.93913	8.24429	7.87673	7.8368	8.29958	8.36886	8.14037	8.3509
ILMN_1690321	6.39852	6.22284	6.34679	6.10115	5.87339	6.08852	6.12968	5.90711	7.508
ILMN_1773117	7.06958	7.53038	7.60211	8.90828	8.79685	8.91398	9.09687	8.80737	8.89655
ILMN_1712161	5.89427	5.1438	5.52294	6.10607	6.03459	6.15397	6.44281	5.68581	6.24503
ILMN_1676241	5.67624	6.19567	6.05249	6.75379	6.81199	6.92367	6.28761	6.64532	6.55524
ILMN_1767015	6.43747	6.0689	6.03892	6.06209	5.68001	6.25358	5.75738	5.95653	6.14695
ILMN_1669663	5.46267	6.03951	5.53609	5.77745	5.53989	6.15178	5.64225	5.94589	5.70041
ILMN_1670398	5.75725	5.78256	5.87904	5.07069	5.07746	5.21238	5.52116	5.33307	5.78275
ILMN_2333146	5.97564	6.0415	5.89204	5.68646	5.8078	5.76044	6.02269	5.59044	5.41628
ILMN_1738529	8.33268	8.37801	8.55096	8.12843	8.28681	8.33769	8.33363	8.38273	8.05478
ILMN_1678757	11.7912	11.8914	11.8115	12.0553	12.0168	11.8957	12.4417	12.4486	12.2958
ILMN_1683471	5.27925	5.39436	5.66608	5.73002	5.53838	5.20101	5.27994	5.67083	5.38925
ILMN_1734611	9.49546	9.74111	9.92837	8.80203	9.06686	8.85465	9.11133	8.77681	9.59453
ILMN_1684086	6.4564	6.78882	6.49215	6.13141	6.33781	5.88253	5.94698	6.10872	6.59722
ILMN_1751276	9.62234	9.78903	9.79124	9.65986	9.53857	9.55214	9.61101	9.52055	9.4864
ILMN_1706644	5.43779	5.7423	5.72463	5.72063	5.41865	5.59704	5.29407	5.5379	5.3529
ILMN_1761910	7.2395	7.10341	7.30903	7.0778	7.35501	6.9944	6.96547	7.17068	6.9069
ILMN_1809543	6.38928	6.74344	6.39706	6.33767	6.70444	6.47211	6.39476	6.26342	6.14719
ILMN_3249533	5.36067	5.34304	5.58305	6.05908	5.79543	5.66813	5.19609	5.24939	5.07598
ILMN_1687149	5.89551	5.50558	5.91127	5.99228	5.99093	5.5959	5.88395	5.86078	5.52844
ILMN_1733066	4.62162	4.80067	4.85776	5.57857	5.38899	4.65234	5.00777	5.86696	5.00245
ILMN_1744822	9.80229	9.63008	9.72817	9.92922	10.0359	10.0159	10.2498	9.98327	9.79912
ILMN_1754062	5.563	5.73447	5.39948	5.28265	5.48803	5.25114	4.85445	5.38146	5.52241
ILMN_2375032	5.77156	5.83576	5.44363	5.14584	5.80724	5.50018	5.51199	5.55086	6.28164
ILMN_3242856	5.24091	5.37148	5.45652	5.9723	5.20469	5.60252	5.34497	4.64414	5.71487
ILMN_1740094	5.66406	5.16921	4.98745	5.74659	5.44932	4.78148	5.04243	4.90176	5.16173
ILMN_3237448	5.31654	4.98148	5.41191	5.18639	5.14323	5.51459	5.22552	5.28649	5.10323
ILMN_3238319	5.61697	6.0615	5.51476	5.7615	5.32937	5.70556	5.70425	5.63279	5.67448
ILMN_1706969	6.64973	6.54549	6.80299	6.48283	6.09559	6.34693	6.52047	6.16881	6.45682
ILMN_3230880	6.04074	5.83665	5.77059	5.32318	5.44489	5.40204	5.64857	5.78003	5.16633
ILMN_3178043	6.48577	6.27568	6.36884	6.17333	5.92219	5.98844	5.93694	6.04987	6.24858
ILMN_1718982	7.95419	8.08509	7.78689	8.09999	7.90572	8.0311	8.03362	7.96489	7.72977
ILMN_1796685	5.62591	5.0763	5.2381	5.43469	5.05976	5.41545	5.61498	6.05253	5.2037
ILMN_1684042	8.93386	9.08537	8.82231	9.02728	8.5832	8.97203	8.99467	8.96494	8.83117
ILMN_2060652	7.60458	7.21734	7.44714	7.12437	7.61845	7.34358	7.79639	7.10297	7.30378
ILMN_1702637	10.1597	10.2462	10.0069	10.2889	10.2686	10.3581	10.4452	10.2575	9.93543
ILMN_2181892	5.07219	5.29625	5.21106	5.68564	5.61208	5.82871	4.99626	5.3813	5.07718
ILMN_2351638	8.78123	8.86191	8.62481	9.10647	8.73517	9.14199	9.17802	8.99779	8.8852
ILMN_1804798	9.88322	10.2188	9.91604	10.4894	10.3142	10.2734	10.2549	10.3063	9.66846
ILMN_1814808	9.74075	9.55502	9.86506	9.57326	9.34513	9.65609	10.0345	9.58023	9.64562
ILMN_1712608	5.81537	6.01148	5.38215	5.72286	5.65909	5.61261	5.54237	5.92233	5.8405
ILMN_1755818	5.89403	5.95707	5.78964	5.70655	5.60175	6.04072	6.14304	6.30616	5.92833
ILMN_2206746	9.1538	9.00758	8.92121	10.1921	10.0269	9.73001	9.7516	9.79422	9.38926
ILMN_1768534	11.0849	11.1137	11.1197	11.6892	11.8188	11.6861	11.5767	11.7403	11.4033
ILMN_1742787	5.8429	5.55332	4.6715	4.75818	4.82048	4.95703	5.18259	4.8163	5.03441
ILMN_1708131	6.83316	6.49296	6.87811	6.66344	6.49281	6.45166	6.7028	6.8703	6.75336
ILMN_1719570	6.28696	6.57432	6.66238	7.04307	6.61021	6.48339	7.02611	6.6142	6.82858
ILMN_1692973	6.00827	5.69845	5.64981	6.02338	5.83442	6.40761	6.21938	6.01107	6.11796
ILMN_2362034	5.78858	5.75488	5.44541	5.76705	5.4447	6.00255	5.88513	5.82542	6.05176
ILMN_2380418	8.67216	8.99752	8.93597	8.7272	8.58409	9.40976	8.98813	8.95611	9.45883
ILMN_2372413	7.45469	7.42133	7.63626	6.96152	6.89689	7.01833	7.4043	7.02006	7.259
ILMN_1763386	8.55261	8.40633	8.57326	7.94363	7.88746	8.16836	8.02193	8.02879	8.37223
ILMN_2259495	5.58408	5.86238	5.78603	5.79213	6.19944	5.57106	5.90893	5.68392	6.17105
ILMN_2309245	8.73152	8.90815	8.94687	8.84422	8.72491	8.65606	8.93347	8.96921	9.08449
ILMN_1674160	8.92717	8.79302	8.8123	8.73572	8.66265	8.56015	9.14481	8.89904	8.83601
ILMN_1708485	6.04995	5.99219	6.05936	6.0952	5.96593	6.48225	5.86007	6.0267	5.75193
ILMN_2182704	9.51922	9.25431	9.50162	10.1556	9.7552	10.2759	10.2756	10.3187	10.4918
ILMN_1768194	8.53493	8.69283	8.55034	9.56071	9.43355	9.71583	9.74944	9.3815	9.38297
ILMN_2405684	8.06857	8.06058	8.31524	7.97692	8.19235	8.4425	7.88658	8.01884	8.98179
ILMN_1776181	5.64637	5.85151	6.11175	5.06161	5.31416	5.2933	5.37991	5.11608	5.49369
ILMN_2349459	9.90184	10.1987	10.2296	9.53045	9.72851	9.62371	9.74619	9.68438	9.31631
ILMN_1803124	6.85891	6.88148	7.505	6.58473	6.78461	6.4118	6.8678	6.59707	6.58225
ILMN_1801605	6.95356	7.01282	6.96577	7.09008	7.28771	7.36488	7.13591	7.22918	7.30402
ILMN_1805826	8.35912	8.36322	8.34897	8.33556	7.74596	8.49652	7.89716	8.42836	8.83575
ILMN_2214098	9.4465	9.50218	9.47772	9.52996	9.09589	9.30375	9.68395	9.56498	9.70598
ILMN_1675612	8.44094	8.603	8.644	8.54325	8.62019	8.77479	8.72218	8.26501	8.59707
ILMN_1807331	5.52635	5.71001	5.38312	5.43447	5.4813	5.2296	5.32584	5.29298	5.36571
ILMN_1709484	5.82059	5.6889	5.73393	6.03215	6.16611	5.92476	5.86771	6.12139	5.84501
ILMN_1721921	7.76187	8.20564	8.53744	8.25194	8.2669	8.02048	8.23565	8.02057	8.56901
ILMN_2142935	5.80491	5.21525	5.66258	5.37569	5.57153	5.79423	5.19894	5.30818	5.14196
ILMN_2157510	10.0031	10.0248	9.90685	9.78063	9.49883	9.66847	10.3198	9.72977	9.74428
ILMN_1760530	5.53267	5.68264	5.7803	5.4881	5.76578	5.46844	5.33628	5.27091	5.62002
ILMN_1679782	6.81563	6.90386	6.59334	7.18028	6.89387	7.06887	7.03055	6.72114	6.63867
ILMN_1691436	10.164	10.3488	10.0048	9.8868	9.71036	9.93463	9.75391	10.0463	9.93461
ILMN_1797793	7.10352	7.45328	6.93187	7.25763	7.18946	7.18372	6.82691	7.34686	7.92572
ILMN_2106656	7.93373	7.83287	8.13635	7.81495	7.91804	7.99494	7.91079	8.10228	8.57065
ILMN_2106658	9.76688	9.6951	9.91119	9.7856	9.90609	10.1769	9.67945	10.0039	10.7435
ILMN_1695354	4.46578	4.54215	4.59856	5.26133	5.371	5.50189	5.7429	5.09894	4.86515
ILMN_1787794	5.3428	4.95606	5.17344	5.40238	5.57008	5.06893	5.65835	5.15906	5.27747
ILMN_2308338	5.67075	5.26763	5.15257	5.90764	5.49502	5.50055	6.03108	5.89144	5.46577
ILMN_1700915	9.94631	9.93804	10.0127	10.0287	9.65526	9.966	9.90372	9.77656	9.8226
ILMN_1758542	6.64868	5.88139	6.32773	6.2086	6.22521	5.84437	6.36037	5.93682	6.38402
ILMN_1800412	8.33744	8.36272	8.50508	8.16316	8.40786	8.46278	8.39313	8.27676	8.20668
ILMN_1789994	5.42926	5.72233	5.40976	5.40621	5.35512	5.53324	5.0147	5.18504	5.50643
ILMN_1791688	4.85227	5.15609	4.5846	5.34983	4.84672	5.20836	5.03971	5.81775	5.21587
ILMN_2299045	6.6213	7.04446	6.99042	6.28395	5.99276	6.18635	6.16899	5.98709	6.71906
ILMN_1811148	5.44084	5.70437	5.64072	5.01058	5.20928	5.38108	5.1712	5.44862	6.15335
ILMN_1814200	5.9871	5.62931	6.0939	5.27467	5.69902	5.59558	5.5454	5.71476	5.45765
ILMN_1707469	5.68145	5.33243	5.63606	5.1349	5.99428	5.68481	5.24765	5.16591	5.72671
ILMN_1740900	9.15258	9.19616	9.02445	7.15091	7.10407	7.12652	7.34021	7.10718	7.19397
ILMN_1709734	5.29534	5.73666	5.65168	4.93972	4.7896	5.00266	5.16766	4.98106	4.99318
ILMN_1660552	5.2148	5.90621	5.37755	5.15249	4.99239	4.99418	5.64395	5.38466	5.62607
ILMN_1747650	5.79995	5.55763	5.67176	6.63775	6.47933	6.91355	6.31235	6.2264	7.02483
ILMN_2123415	6.06698	6.18915	6.11767	6.25857	6.35311	6.01172	5.82903	5.86098	5.99661
ILMN_3307916	9.04346	8.98443	8.82401	7.14249	7.29186	7.40785	7.31255	7.15865	7.92477
ILMN_1706957	7.69681	7.9026	8.06334	8.66558	8.06653	8.9212	8.99125	8.45828	8.89889
ILMN_2095577	5.68795	5.90156	6.06076	6.29873	6.15369	6.31482	6.37161	6.00744	5.7298
ILMN_2070896	8.64767	8.57681	8.62771	10.2051	10.0365	10.3099	10.0335	10.1094	10.22
ILMN_1789095	8.18593	7.79558	8.26866	9.63106	9.10987	9.76707	9.84157	9.79947	9.96356
ILMN_1772713	10.1589	10.275	10.2007	10.1818	10.2947	10.0342	9.98855	10.1072	10.0619
ILMN_3238183	10.9436	10.5529	10.8518	10.7732	10.814	11.0243	10.9451	11.1602	11.3298
ILMN_1672307	5.1632	5.6015	5.5887	5.64811	5.5144	5.49051	4.91754	5.29118	5.11184
ILMN_1751465	7.64659	7.81336	7.82364	6.60714	6.77663	7.02888	6.77178	6.77225	6.89727
ILMN_1679464	6.29318	5.523	5.91873	5.49996	5.28401	5.29469	5.70391	5.71706	5.47227
ILMN_2298301	7.10392	7.35088	7.26473	6.45845	6.10855	6.15896	6.75683	6.32707	6.39957
ILMN_1692748	5.41878	5.74354	6.05821	5.47802	5.16263	5.43274	5.65659	5.65492	5.11104
ILMN_1656373	8.66183	8.84307	8.9045	8.13978	8.31449	8.37394	8.50886	8.32455	8.0259
ILMN_1734410	7.3686	7.12098	7.21234	7.21961	6.86887	6.86623	7.31783	6.76995	6.93718
ILMN_2318733	7.46205	7.76065	7.47379	7.476	7.44197	7.39616	7.71682	7.47228	7.30443
ILMN_1770803	9.17894	9.13385	9.45522	9.28724	9.2873	9.35839	9.50442	9.33046	9.62508
ILMN_1724658	12.9228	12.9483	12.8794	12.9665	12.8642	13.0187	12.9076	13.0263	12.8744
ILMN_2045419	7.91335	7.53456	7.48867	7.49498	7.28123	7.71111	7.49488	8.01132	9.27676
ILMN_1718961	11.6111	11.7874	11.7803	11.6458	11.6156	11.48	11.8666	11.5933	11.4613
ILMN_1711170	5.10149	4.75749	5.2403	5.52084	5.00146	5.54764	5.77196	5.39413	5.26991
ILMN_1773997	5.39003	5.17739	5.09232	4.74474	5.50274	5.34516	4.97062	5.84073	5.19659
ILMN_1689172	5.64957	5.77663	5.37828	5.61192	6.1648	5.31989	5.73279	5.60671	5.77426
ILMN_1730032	7.31159	7.02762	7.15815	6.6194	6.65427	6.92518	6.80104	6.62571	6.89004
ILMN_1793966	6.63435	6.55164	6.48726	6.4193	6.55622	6.43738	6.46798	6.58678	6.17873
ILMN_1782633	11.0439	10.9998	11.0089	10.954	11.0763	11.0483	11.3584	11.0782	10.9055
ILMN_1656382	7.40478	6.96192	6.97264	7.40684	7.0725	7.00819	7.32425	7.00964	7.04392
ILMN_2298511	7.57979	7.42903	7.25611	7.18747	6.95831	7.34755	7.28714	7.87368	8.54775
ILMN_1703894	7.19939	7.34667	7.04647	7.12979	7.25555	7.3882	7.27914	7.1044	6.94069
ILMN_1659343	11.8414	11.7987	12.0432	11.6832	11.7224	11.7658	12.0329	11.8442	11.6892
ILMN_1810680	9.27036	8.94767	9.0639	9.29026	8.84421	9.14152	9.21497	8.87248	9.08456
ILMN_3249676	5.62174	5.66119	5.44251	5.69008	5.50706	5.84803	5.58574	5.83085	5.02929
ILMN_1786658	11.7202	11.663	11.6551	11.8106	11.4253	11.7522	11.9545	11.9669	11.6134
ILMN_2343010	11.716	11.4665	11.5694	11.6209	11.3099	11.6172	11.8622	11.7051	11.6061
ILMN_1670746	5.52367	5.40339	5.49474	5.1792	5.08967	5.24682	5.46898	5.50265	5.27458
ILMN_1781833	5.78828	5.23965	5.13255	5.19962	4.76877	5.31831	5.02514	5.48232	5.41915
ILMN_1715583	9.22484	9.46317	9.59412	9.13749	9.36966	9.23762	8.76084	9.10591	9.42536
ILMN_2147920	7.13868	7.27603	7.2399	7.64564	7.26573	7.61688	7.76705	7.52026	7.41088
ILMN_1793049	5.62487	5.73402	5.69908	5.62523	5.87971	5.55366	4.91479	5.60377	5.49866
ILMN_2352921	7.13255	7.3261	7.23634	7.35161	7.21114	7.41664	7.43391	7.22076	7.07471
ILMN_1788764	5.57474	5.12985	5.34057	5.40955	5.09697	5.52329	5.09642	5.89051	4.60405
ILMN_1657746	8.44092	8.76955	8.65816	8.84151	8.77043	8.73461	9.03017	8.70694	8.49025
ILMN_1766736	5.60201	5.25765	5.47909	5.11717	5.64387	4.91777	5.16327	4.9749	5.5786
ILMN_1712718	6.95578	6.77424	6.85556	7.06444	6.81178	7.11156	7.06425	7.07715	6.84242
ILMN_1699179	5.44292	5.38098	5.27184	5.61022	5.72327	5.62925	5.65323	5.13167	5.48035
ILMN_1688381	6.08074	5.79756	5.96849	5.67804	5.73161	5.83277	6.06018	5.49742	5.81437
ILMN_2217056	5.10973	5.10748	5.22283	5.25029	5.33852	5.50925	5.21816	5.9513	5.21187
ILMN_1652472	5.3467	5.5864	5.78751	5.55591	5.45998	5.49294	5.55909	5.3462	5.58925
ILMN_2311089	5.60633	5.89755	6.38706	6.02119	6.01046	6.05557	5.8082	6.1704	5.63746
ILMN_1738027	6.7083	6.74142	6.83371	6.78356	6.70182	6.68696	6.50892	6.65201	6.87985
ILMN_1666652	5.4973	5.62653	5.3855	5.91354	5.87926	6.11356	5.68339	5.76536	5.44447
ILMN_1771065	5.12925	6.13354	6.20722	6.27812	6.54564	6.28676	6.14477	6.13531	5.88474
ILMN_1697546	7.14936	7.29687	7.34631	7.40901	7.25369	7.26827	7.41688	7.37206	7.23406
ILMN_1730019	6.8734	6.43456	6.57635	6.84392	6.87755	6.70077	6.81473	6.56243	6.81354
ILMN_1758918	10.6523	11.0363	10.8269	10.7806	10.8016	10.8115	10.4433	10.5387	10.7646
ILMN_1785635	8.62068	8.62362	8.46411	8.2932	8.24174	8.17023	8.76122	8.30112	8.40352
ILMN_1736981	5.38216	5.54349	5.41779	5.03157	5.62993	5.19459	5.18289	5.54914	5.14259
ILMN_1771061	5.69604	6.04397	6.10395	5.82809	6.25411	5.83588	5.65289	5.48024	5.72181
ILMN_1696420	8.47784	8.625	8.70993	8.98392	8.80205	9.03912	8.99216	8.80566	8.66271
ILMN_2082810	8.74612	8.59925	8.60706	8.93325	8.74403	9.02624	9.03118	9.20767	9.26883
ILMN_3185563	5.02843	5.35945	4.92098	4.99988	5.45983	5.12249	5.54002	4.94997	5.42332
ILMN_3262031	8.53185	8.45895	8.42077	8.93432	8.89121	8.77531	9.29704	8.95069	8.73137
ILMN_3245301	5.48597	6.12655	5.68807	5.56634	6.30083	5.84448	5.54342	5.69789	5.64156
ILMN_2349600	9.10145	9.00573	9.08922	8.90451	8.66037	8.79361	9.339	8.87466	8.9749
ILMN_1701711	8.55536	8.58661	8.61047	8.23265	8.36115	8.32249	8.60676	8.14675	8.25772
ILMN_1651405	9.50554	9.76754	9.8397	9.7142	9.99425	9.85194	9.58563	9.76946	9.83658
ILMN_2363489	8.91776	9.07679	8.96666	9.18004	8.91005	9.08729	9.43973	9.07167	8.90138
ILMN_1778684	9.00949	9.25679	9.05502	9.0999	8.96602	8.91311	8.93643	8.9237	9.19096
ILMN_1658805	5.79984	5.38339	5.90641	5.50626	5.54066	5.12834	5.34065	5.05275	5.64988
ILMN_1703686	5.91687	6.04905	6.06865	6.12068	6.1982	5.58862	6.11949	5.84352	5.91942
ILMN_1665554	7.80558	7.89385	7.9236	7.99358	7.90669	7.78635	8.2004	8.09529	7.8633
ILMN_1781580	11.0253	10.9188	10.9116	11.4751	11.237	11.3528	11.7699	11.5017	11.3263
ILMN_1797693	6.90782	7.11169	7.16426	6.66371	6.91471	6.7467	6.61536	6.71695	6.90075
ILMN_1803570	5.32026	5.21	5.36345	5.50177	5.41572	4.97044	5.45333	5.06982	5.5012
ILMN_1800619	6.25148	6.73782	6.66199	6.43185	6.41161	6.18179	6.1355	6.65368	6.59676
ILMN_1693410	7.845	7.75925	8.14357	7.5278	7.59846	7.54368	7.80711	7.75365	7.81381
ILMN_3253304	8.60566	8.50473	8.42156	8.83924	8.82596	8.97584	8.19222	9.13865	9.52109
ILMN_2155172	9.49283	9.47676	9.33293	10.1404	9.90486	10.5871	10.3009	10.4416	10.5895
ILMN_1679800	11.2937	11.076	11.1791	11.8756	11.7881	12.1704	12.1263	12.166	12.1441
ILMN_2398432	10.2173	10.5052	10.5331	10.1365	10.4249	10.2628	10.0185	10.0887	10.3326
ILMN_1719165	7.28202	7.19535	7.26255	7.12198	7.17923	7.1377	7.34664	6.90082	7.3815
ILMN_1775943	7.45428	7.32857	7.41622	7.52112	6.81866	7.22136	7.73042	7.45126	7.45124
ILMN_2225511	5.29524	5.51382	5.50584	5.79107	5.43267	5.83073	5.58367	5.32416	5.58921
ILMN_1727813	9.69218	9.91781	9.78442	9.89396	9.79161	9.86429	9.95395	10.0109	9.69223
ILMN_1666967	8.17447	7.77695	7.71898	9.18552	8.59877	8.88353	8.9638	8.76675	8.32602
ILMN_2226324	9.30746	9.2198	9.31314	10.2243	9.66638	10.2033	10.1851	10.5521	10.2709
ILMN_1669308	7.00688	6.78001	6.9642	6.7292	7.03527	6.80065	7.07065	6.81572	7.05914
ILMN_2365549	9.64722	9.64778	9.81892	9.85931	9.91171	9.88644	9.81219	9.68407	9.96076
ILMN_1658800	8.72618	8.97714	8.92449	8.84211	8.82929	8.68509	8.46308	8.39746	8.8638
ILMN_2185845	7.85337	7.79547	8.23813	7.8174	7.34143	7.53362	7.91922	7.546	7.71531
ILMN_1708496	6.01672	5.59269	5.72952	5.84453	5.83883	5.60201	5.6583	5.80634	6.12837
ILMN_2305249	5.44056	5.64045	5.53414	5.46358	5.77612	5.79052	5.3025	5.61549	5.23308
ILMN_1672871	5.10503	5.28284	4.95958	5.28137	5.06891	5.31426	5.24377	5.42163	5.30748
ILMN_1656045	5.65665	5.60543	5.77215	5.83585	6.00844	5.97093	5.33263	5.4742	5.82486
ILMN_2296011	6.00053	5.36044	5.31368	5.71073	4.73845	5.40482	5.45402	5.40746	5.26781
ILMN_1805111	6.42583	6.67923	6.28828	6.61883	6.34317	6.74707	6.54208	6.28371	6.55808
ILMN_1673518	7.46549	7.58444	7.48998	7.75842	7.8123	7.99537	7.5727	7.83521	8.2067
ILMN_1801866	5.40922	5.86902	5.79413	5.8099	5.96879	5.67861	5.71298	5.5936	5.97001
ILMN_1761915	5.27351	5.36789	5.67284	5.42172	5.08309	5.78727	5.31413	5.51327	5.55464
ILMN_1662896	7.8143	7.87934	8.03678	7.97184	8.24167	8.41483	8.502	7.89812	8.30873
ILMN_2086222	5.47165	5.39328	5.62079	5.62311	5.40215	5.55038	5.56345	5.77501	6.88126
ILMN_1757794	5.19023	5.34771	5.5794	5.31753	5.0951	5.66593	5.41405	5.68209	6.23638
ILMN_1774596	9.7564	10.1893	9.91962	10.3307	10.3931	10.0388	9.86068	10.0215	9.77902
ILMN_1734483	9.30196	9.47774	9.41231	9.63651	9.61017	9.56467	9.65464	9.5198	9.38513
ILMN_1778374	10.8574	10.8764	10.7956	10.6272	11.0665	10.5488	11.0069	10.5506	10.4372
ILMN_3242325	5.96254	5.87791	5.88445	5.74006	5.8891	6.01439	5.796	5.66127	6.14616
ILMN_3247560	5.79047	6.01002	5.62503	5.75914	6.09674	5.69147	5.48948	5.42919	5.46102
ILMN_1770161	5.79145	6.1439	5.68436	5.25283	5.69123	5.55639	5.27284	5.2786	5.02601
ILMN_1723480	6.55901	6.66938	5.98958	6.35603	6.38483	6.36775	6.25309	6.17668	6.06135
ILMN_1676842	8.36407	8.72046	8.7617	8.38572	8.33712	8.83636	8.28489	8.42553	8.78437
ILMN_2411264	9.21215	9.12867	9.29336	8.87839	8.93281	9.15203	9.16962	8.82166	9.10362
ILMN_1691927	8.5307	8.42939	8.42103	8.59289	8.32601	8.66246	8.51439	8.30019	8.71228
ILMN_1809344	8.65258	8.55453	8.5131	8.63152	8.55699	8.67618	8.86183	8.82104	8.66099
ILMN_1732885	7.35353	7.50928	7.49692	7.60121	7.68602	7.68032	7.22931	7.58957	7.60034
ILMN_1707481	6.64948	6.30248	6.19224	5.85907	6.45707	5.88007	6.06074	6.16373	6.75169
ILMN_2286987	5.07192	4.83221	5.45506	5.73067	5.27716	5.1671	5.00742	5.01786	5.30797
ILMN_3238274	12.2162	12.1341	11.9987	11.9829	11.8086	11.8574	11.9105	12.0795	11.9276
ILMN_1713964	8.24952	8.0529	8.42298	7.46993	7.41306	7.62905	7.86514	7.52112	7.88859
ILMN_2334350	8.55127	8.7058	8.90002	7.9578	8.03124	8.18866	7.96022	8.05002	8.30756
ILMN_1744725	9.90003	9.98654	10.2361	10.2031	10.3161	10.2296	9.99908	10.1113	10.1044
ILMN_1687743	6.88081	7.02686	7.02474	7.38532	7.60445	7.57037	7.5888	7.59973	7.16082
ILMN_2356745	5.31375	5.42959	5.53598	5.74988	5.68947	5.40564	5.87103	5.72394	5.88635
ILMN_1757298	6.93546	7.23604	6.89703	7.57629	7.39239	7.33266	7.10781	7.3899	7.42954
ILMN_1732271	5.57424	5.53392	5.65956	5.71239	5.79885	5.22112	5.54891	5.74528	5.93776
ILMN_2081070	5.78914	5.27813	5.14394	5.49751	5.22085	5.32287	5.81363	5.17691	5.19839
ILMN_1699728	6.51499	6.34499	6.81246	6.44429	6.24478	6.27789	6.63393	6.23089	6.22861
ILMN_2319414	14.0253	13.7592	13.7206	13.756	13.6768	13.8159	13.7586	13.9866	13.6961
ILMN_1659762	13.6319	13.2521	13.3105	13.4464	13.2181	13.3255	13.4665	13.7214	13.2618
ILMN_2245676	8.70481	8.64157	8.58897	8.58735	8.62937	8.59776	8.61877	8.27793	8.18168
ILMN_3309354	5.42144	5.2087	5.81549	5.32403	5.0823	5.20543	5.43265	5.54774	5.70364
ILMN_2072140	8.77568	8.85276	8.93557	8.49879	8.61386	8.68438	8.62353	8.52622	8.56952
ILMN_1759359	9.30814	9.72966	9.4648	9.2868	9.2493	9.18404	9.28169	9.07101	9.20019
ILMN_1775743	12.2775	12.3931	12.3263	12.5698	12.1624	12.3717	12.4503	12.5579	12.3732
ILMN_1770085	7.11931	6.72128	6.63325	6.2907	6.04767	6.57171	6.93813	6.26533	6.24048
ILMN_1707339	10.0312	10.2559	10.0007	10.1194	9.87015	10.0539	10.4161	10.1968	10.2287
ILMN_2154836	6.91611	6.44188	6.59926	6.76621	6.47556	6.58037	6.67466	7.1973	8.23435
ILMN_1662026	5.29893	5.61716	5.55618	5.66521	5.57838	5.25402	5.40258	5.13155	5.26739
ILMN_1778536	5.19349	5.58081	5.24703	5.85668	5.7279	5.26935	5.12495	5.47118	5.38759
ILMN_2364852	8.79	9.0583	8.98597	9.35982	9.38448	9.37677	9.22472	9.26433	8.94129
ILMN_1752758	5.88251	5.8804	6.01523	5.90524	5.85331	5.92711	5.72926	5.43398	5.76668
ILMN_1721813	5.4087	5.37955	5.25696	5.17174	5.18049	5.4693	5.34257	5.13952	5.12524
ILMN_1802708	6.8154	7.22429	7.07698	6.80483	6.67052	6.73551	6.72303	6.67502	6.74685
ILMN_1700067	7.73467	7.66442	7.93472	6.93344	7.15655	7.02114	7.2983	6.9143	6.94785
ILMN_1676528	8.38375	8.22965	8.30737	7.32541	7.44313	7.65602	7.79715	7.41557	7.75433
ILMN_2373831	7.40073	7.3074	7.45574	6.81852	6.77457	7.01525	7.13521	7.03886	6.89164
ILMN_1815718	6.08435	5.81212	6.08274	5.97872	6.10412	6.15303	6.58617	6.2155	5.94893
ILMN_1689438	5.92446	5.297	5.55065	5.77491	5.69158	5.33709	5.33341	5.2861	5.38825
ILMN_2202948	8.72375	8.61171	8.77766	8.96323	8.76072	9.30828	9.02817	9.23978	9.06784
ILMN_1797307	7.10384	6.59106	6.8108	6.70026	6.67208	6.71051	6.30509	6.47716	6.75176
ILMN_1693145	12.1053	12.1549	12.1501	11.8874	12.0712	11.8549	11.9168	11.9737	11.9031
ILMN_2245180	5.33949	5.21622	5.09101	5.75841	5.47122	5.27192	5.29166	5.34002	5.26761
ILMN_1778764	8.24501	7.35349	7.98479	7.60183	7.4624	8.29144	8.04962	8.21852	9.11177
ILMN_2386100	8.26904	8.07078	8.43832	7.80189	7.37694	7.98448	7.78282	7.92157	9.27181
ILMN_1749210	7.41505	7.12755	7.22317	7.31923	7.02891	7.16429	6.89822	7.21765	7.30275
ILMN_1710697	11.8168	11.3942	11.5153	11.5676	11.2666	11.4687	11.8637	11.7149	11.6437
ILMN_1689237	7.01593	6.87101	6.75288	7.10861	6.9727	7.03972	7.04205	7.24028	6.89224
ILMN_1682792	8.56971	8.32548	8.6183	8.27039	8.1558	8.34479	8.65515	8.2874	8.79286
ILMN_1704760	7.21935	6.55204	7.10661	6.45366	6.1048	6.73961	6.97925	6.76089	8.29562
ILMN_1714878	5.1511	5.21674	5.67246	5.5051	5.6428	5.30286	5.65601	6.00653	5.6937
ILMN_1793846	6.37039	6.14873	6.50826	5.89005	6.00104	6.3285	6.05374	6.48719	7.64619
ILMN_1676548	11.0215	11.2258	11.1004	11.0207	10.6831	10.8407	11.1126	11.013	11.0906
ILMN_1767556	8.8226	8.85258	8.88432	5.71344	5.42269	5.71912	5.79234	6.09651	6.09227
ILMN_1738955	7.13673	7.12084	7.05237	6.94474	6.46318	6.99982	7.17098	7.25995	7.44476
ILMN_3181538	5.54234	5.97081	5.47613	5.56154	5.74421	5.46663	5.7271	5.81447	5.82099
ILMN_1770399	4.83552	5.46818	5.17734	6.0318	5.89602	6.26414	6.06657	6.36214	5.80915
ILMN_3230789	5.03506	5.95815	5.80612	5.61382	5.77557	5.87578	5.14395	5.38971	5.55205
ILMN_2159300	5.49207	5.81492	5.8706	5.77357	6.13521	5.96624	5.78581	5.91609	5.95934
ILMN_1680110	8.70347	8.86977	8.56881	9.51419	9.48187	9.3784	9.34751	9.70463	9.05163
ILMN_1734010	6.31423	6.18095	6.75182	6.26461	6.20115	6.3526	6.48893	6.4785	6.21186
ILMN_1761411	5.66993	5.7832	5.92732	5.6436	5.66896	6.11547	5.76839	5.75434	5.82663
ILMN_1665508	6.1754	6.00774	6.21421	5.95144	5.86138	6.03251	6.15302	6.3813	6.08522
ILMN_1767828	5.04816	5.44687	5.27574	4.93587	4.81006	5.23669	5.12532	5.60783	5.73649
ILMN_1704785	5.6421	5.30724	5.59687	5.5657	5.44558	5.75662	5.66641	5.64469	5.44259
ILMN_1674046	5.63987	5.70041	5.43169	5.76101	5.97732	5.55008	5.82137	5.78913	5.84772
ILMN_2100936	5.44498	5.33687	5.63363	5.45428	5.57802	5.68944	4.9047	5.26782	5.16545
ILMN_1784933	5.33757	5.1805	5.32853	5.10935	4.99876	5.12001	5.06866	4.90503	5.39145
ILMN_1663649	7.35978	7.99778	7.49428	6.35647	5.80526	5.95625	6.86303	6.407	6.54856
ILMN_1791656	7.14632	7.29226	7.41336	7.21221	7.15125	7.41315	7.1064	7.45866	7.79912
ILMN_3239861	5.1656	5.31899	5.25307	6.1805	5.81765	6.08446	6.08152	5.91176	5.71997
ILMN_2071682	5.22474	4.62495	5.46915	5.14178	5.20469	5.317	5.25822	5.57024	5.8298
ILMN_1701243	6.77873	7.10402	7.24205	6.8974	6.91458	6.89484	6.81338	6.36316	7.29026
ILMN_1687478	6.16012	5.06873	5.1152	5.20974	5.61107	5.59876	5.00122	5.33784	5.37603
ILMN_1658830	6.71912	6.82801	7.09661	7.03912	6.85361	7.06428	7.36242	6.67496	6.81875
ILMN_1674373	5.54898	5.76431	5.34722	5.46535	5.47696	5.16966	5.0599	4.69669	5.40815
ILMN_2158594	7.03025	7.13274	6.98241	6.70068	7.0445	6.79884	7.21854	6.74019	7.41597
ILMN_1772706	8.16768	8.1906	8.33407	8.0386	7.88874	7.90323	8.19176	7.95463	8.30694
ILMN_2151056	7.3482	7.65864	7.42732	7.37951	6.8882	7.33269	7.59086	7.37044	7.52034
ILMN_1684497	6.90517	7.26032	7.22999	7.26173	7.21948	7.36456	7.32072	7.11053	6.70821
ILMN_2375141	5.51908	5.23761	5.71434	5.3173	5.4914	5.37587	5.2597	5.11707	5.74605
ILMN_1742604	5.28448	6.08228	5.58757	6.16769	5.58418	5.72365	5.73957	5.90145	6.11322
ILMN_1660288	5.52831	4.98519	5.20823	5.39407	5.87111	5.59159	5.84533	5.5155	5.46773
ILMN_1792270	5.63812	5.88816	5.9765	6.00231	6.00107	5.9659	6.26283	5.62913	5.90839
ILMN_1750338	5.71787	5.70551	5.56608	5.91849	5.6762	5.70499	5.97676	5.63939	5.92663
ILMN_2128639	6.23356	6.01244	5.99784	6.60795	6.06683	6.39223	6.64803	6.35684	6.30966
ILMN_1759157	5.33404	5.78605	5.91012	5.78546	5.1124	5.5241	5.5316	5.34809	5.96863
ILMN_2205963	7.06908	7.18519	7.04624	5.92439	5.90502	5.56713	5.95683	6.27577	5.93212
ILMN_1708277	5.09413	5.3082	5.49722	5.55226	5.11977	5.70602	5.26017	4.90949	5.16079
ILMN_1672717	7.9076	8.08024	7.88722	8.08616	7.72911	7.91426	7.7862	7.86179	7.81085
ILMN_2118472	10.456	10.9112	10.6643	10.4636	10.6752	10.7028	9.88788	10.6847	11.3245
ILMN_1754538	4.96614	5.14018	5.3163	4.95848	5.87608	5.10325	5.38322	5.0536	5.64314
ILMN_1718520	6.85535	6.90641	6.81185	7.06612	6.61511	6.9574	7.09692	6.76997	6.74939
ILMN_1783873	6.14395	5.90364	5.59034	6.03091	6.02165	6.59249	6.49774	6.1321	6.03146
ILMN_1765232	6.23902	6.48739	6.325	6.49964	6.68718	6.64753	6.48172	6.40856	6.27346
ILMN_1710207	8.40048	8.6455	8.65903	8.33475	8.53247	8.60031	8.54871	8.39634	8.18607
ILMN_1678652	8.53655	8.54492	8.89494	8.92325	9.00769	8.91527	9.12095	8.77711	8.78837
ILMN_1768077	7.07501	7.31921	7.21597	7.29876	7.14901	7.53819	7.69686	7.29025	7.44554
ILMN_1664488	5.98868	5.55912	5.37118	5.13323	5.47097	5.06284	5.3959	5.50001	5.47056
ILMN_1777591	5.43348	5.90551	5.613	6.24731	6.37981	6.63317	6.51515	6.74217	6.60219
ILMN_1719577	7.30439	7.66381	7.26533	6.49907	6.61492	6.5973	6.55096	6.51952	6.83242
ILMN_2415617	5.67198	5.19917	5.28535	5.55437	5.31023	4.9699	5.67288	5.62653	5.47164
ILMN_1742473	5.4572	6.11161	6.16518	6.08529	6.26551	5.8173	5.56324	5.33486	5.55191
ILMN_1738047	6.54726	6.09284	6.37096	6.12591	6.49154	6.11322	5.94313	6.23286	5.94849
ILMN_3192411	6.20917	5.85433	6.15161	6.01705	5.50812	6.07224	5.84319	6.18975	5.98835
ILMN_3268880	6.66946	6.53225	6.29583	6.03336	5.91869	6.05864	6.2744	6.25379	5.84229
ILMN_1792110	7.31763	6.99747	7.04703	6.69572	7.01636	6.71448	7.15423	6.76175	6.85663
ILMN_2301163	5.20606	5.65331	5.38018	5.65463	5.53271	5.41746	6.07751	6.03949	5.4252
ILMN_1671905	7.81365	8.40765	8.20315	8.76712	8.62901	8.73137	8.5594	8.45304	8.11557
ILMN_2101719	5.69153	6.00641	6.11003	6.29913	6.28706	6.07387	6.29707	6.42074	6.0737
ILMN_1665207	5.50462	5.78992	5.47457	5.44216	5.50548	5.51742	5.0705	5.29265	5.40517
ILMN_1775423	6.62238	6.36555	6.56484	6.50524	6.28603	6.80839	6.70805	6.73695	7.17896
ILMN_1680367	4.86985	5.73554	5.57966	6.5669	6.27197	6.43522	6.82035	6.62657	6.58328
ILMN_1781654	5.59387	5.98621	5.6388	5.70205	5.72642	5.69201	5.04957	5.72028	5.4288
ILMN_2128967	9.18011	9.13633	9.12262	9.43665	9.1104	9.38275	9.61397	9.46894	9.19073
ILMN_1786759	13.1463	13.1429	13.0465	13.294	13.1428	13.106	13.2135	13.2972	12.9086
ILMN_2267365	5.83269	5.79539	5.46705	5.49879	5.2368	5.70803	5.9666	5.96619	5.294
ILMN_1788356	8.28062	8.83256	8.5388	8.58334	8.43057	8.55466	8.779	8.35113	8.24422
ILMN_2359029	7.97115	8.14116	7.96709	7.49978	7.84708	7.66133	7.65054	7.58002	7.54468
ILMN_1665660	5.96012	5.968	5.41447	5.44137	5.55295	5.96718	5.71703	5.65749	5.71082
ILMN_1752988	9.61451	9.80672	9.3753	9.49083	9.49767	9.41922	9.74734	9.28554	9.28291
ILMN_2077094	10.0874	10.2207	10.2627	10.493	10.6783	10.2852	10.1034	10.4414	10.1273
ILMN_3248086	5.44571	5.45794	5.66894	5.05761	5.42849	5.38218	5.35853	5.21942	5.26525
ILMN_1808163	7.67303	7.70055	7.6412	7.89466	8.12762	7.82991	7.79903	7.67978	7.83499
ILMN_1812134	5.7649	5.65936	5.69646	5.67552	5.59356	5.42781	5.4156	5.77974	5.51008
ILMN_1786872	5.58489	5.598	5.592	5.12228	5.51294	5.79064	5.91889	5.34518	5.76883
ILMN_3306978	5.53704	5.88028	5.49123	5.62787	5.86964	5.8443	5.31235	5.67638	5.89749
ILMN_1653836	5.9986	5.34133	5.32964	5.55276	5.63995	5.79729	5.68862	5.18802	5.39441
ILMN_1767642	8.68613	8.3977	8.64047	8.61525	8.25266	8.35765	8.54905	8.48278	8.79117
ILMN_2160718	4.95033	5.04497	5.63406	5.19708	5.62781	5.66274	5.04184	5.10562	5.07143
ILMN_1696826	5.25546	5.17656	5.15461	5.44618	5.10761	5.22117	5.09647	5.73048	5.97183
ILMN_1739345	9.72288	9.81127	9.75806	9.90781	9.96409	9.81369	10.0411	9.88909	9.69941
ILMN_1724532	5.11329	5.67596	5.29235	5.15977	5.53931	5.36096	5.26322	5.34572	4.95235
ILMN_1664773	6.17592	6.16806	6.13539	6.25412	6.41836	6.01008	6.56216	6.34324	5.60915
ILMN_2341487	7.65045	7.54827	7.38146	7.27135	7.67342	7.52761	7.26333	7.39368	7.00076
ILMN_1796440	5.54643	5.84349	5.7781	5.78171	5.43787	5.27519	5.19773	6.12676	5.41075
ILMN_1726104	7.86271	7.81647	8.03943	8.07156	8.12794	8.32659	8.50597	8.39138	7.96655
ILMN_2213297	8.0989	7.98112	7.9314	7.92806	7.85424	7.98251	8.14677	7.7994	8.04001
ILMN_1664738	6.98829	7.12827	7.24164	7.00545	6.87733	6.85916	7.06724	6.80739	6.97434
ILMN_1706842	4.63447	5.03595	4.9671	5.1255	4.56289	4.8127	5.47246	6.18863	5.05896
ILMN_1728965	8.21715	8.43887	8.33575	8.48088	8.3847	8.24396	8.46072	8.47383	8.27592
ILMN_1802649	5.9526	5.22506	5.66053	5.42393	5.11976	5.71652	5.40966	5.77617	6.76604
ILMN_3249949	8.68169	8.74368	8.89854	8.8696	8.54097	8.98076	9.00316	8.7356	8.83075
ILMN_3250798	5.73973	6.20392	5.86142	6.60371	6.3037	6.38751	6.19958	5.87481	6.21824
ILMN_1815878	10.9325	11.038	10.8564	11.0855	11.1277	11.0127	11.063	11.1601	10.9424
ILMN_1677080	7.41694	7.8252	7.82858	7.824	7.75627	7.88212	8.00927	7.68749	7.78411
ILMN_2073263	5.4451	5.23044	5.38276	5.05586	5.07371	5.199	5.0347	5.19604	6.15063
ILMN_1773148	6.94531	6.65052	7.00508	7.27423	6.94248	7.01186	7.26613	7.12419	7.07108
ILMN_2268593	6.09661	4.7207	5.29245	5.0458	5.07925	4.99201	5.31405	4.90653	5.38535
ILMN_1709050	5.50332	5.39402	5.31285	5.55922	5.70734	5.74316	5.31806	6.0562	5.67915
ILMN_2243516	7.51784	7.35095	7.45836	7.80443	7.42738	7.7377	7.78368	7.53197	7.77409
ILMN_1680659	5.23671	5.18282	5.12903	5.51124	5.48088	5.79874	5.81863	5.32607	5.38843
ILMN_1767103	5.45914	5.76602	5.66272	5.71978	5.16279	5.91635	5.78358	5.77338	5.45092
ILMN_1779163	9.86656	10.0517	9.94387	9.66149	9.56781	9.51174	9.67275	9.62729	9.46429
ILMN_1757847	7.56118	7.43288	7.4395	7.4252	7.59803	7.43431	7.98336	7.47663	7.85812
ILMN_2168520	8.54628	8.76867	8.94809	9.30122	8.91907	9.21283	9.03841	9.09305	8.85125
ILMN_1683635	8.51468	8.949	8.77454	9.15914	8.92566	8.97694	9.32151	8.99661	8.79057
ILMN_2049693	6.01559	5.93644	5.9514	5.64232	5.73196	5.90874	5.47634	5.82195	5.63902
ILMN_1781419	9.44947	9.81676	9.50999	9.37779	9.43747	9.45662	9.51691	9.3561	9.32306
ILMN_1656463	6.1291	6.30776	6.51719	6.12724	6.36523	6.31194	6.35965	6.82354	7.64978
ILMN_1659017	9.91051	10.2701	9.88785	10.1198	9.99932	9.86896	10.1069	9.91063	9.7737
ILMN_1798270	8.28449	8.44647	8.43072	8.44574	8.45849	8.56181	8.52538	8.44767	8.33457
ILMN_1790637	6.44262	6.51479	6.23207	5.8817	5.91363	5.65773	5.83356	5.53789	5.98099
ILMN_1790100	7.40288	7.28939	7.69349	7.5782	7.85811	8.00969	7.64814	7.60447	7.47863
ILMN_3240370	7.28369	7.30733	7.39973	6.89813	7.10569	6.90163	6.91024	7.26298	6.94459
ILMN_1795564	6.01098	6.57967	6.54068	6.0579	6.29463	6.20081	6.16315	6.17759	6.542
ILMN_3239232	5.30521	5.37072	5.68448	4.85843	5.20711	5.40872	4.91217	5.50318	5.30463
ILMN_3282138	5.99771	5.78627	5.18615	5.55519	5.97788	5.63472	5.86287	5.46081	5.82716
ILMN_1777765	10.571	10.9792	10.6996	10.8543	10.7882	10.7794	10.5969	10.7215	10.3874
ILMN_2196335	6.68135	6.22138	6.24926	5.95932	5.66086	5.8248	6.08935	6.03433	7.56381
ILMN_2196337	9.14682	9.24018	9.33032	9.0909	8.92165	9.21964	9.24653	9.05705	9.35099
ILMN_1804611	7.55644	7.30119	7.3485	7.48323	7.08293	7.65429	7.11765	7.72129	9.00653
ILMN_2180371	9.36868	9.72924	9.71946	9.43071	9.44178	9.26006	9.47063	9.22565	9.58815
ILMN_1745497	7.46938	7.74794	7.62752	7.59821	7.23998	7.47793	7.57655	7.60726	7.52916
ILMN_1792671	8.28766	8.18437	8.37553	7.92924	7.69263	8.16077	8.12957	8.08248	8.60337
ILMN_1788810	7.61568	7.59199	7.74315	7.61751	7.49634	7.52853	7.55809	7.68079	7.7206
ILMN_2122176	9.18213	8.96675	8.84236	8.86101	8.64088	8.92747	8.96849	8.85159	9.17444
ILMN_2105923	8.38273	8.38221	8.56	8.52173	8.25369	8.54724	8.50939	8.66202	8.61869
ILMN_2229922	6.94157	6.62901	7.01453	7.24447	6.75626	7.19545	6.76215	6.90509	7.41048
ILMN_1726289	6.47081	6.26904	6.51197	6.35599	6.65519	6.08637	6.8153	6.21402	6.42012
ILMN_1757142	5.62054	5.88391	5.34359	5.72761	5.99482	5.67626	5.16609	5.40836	5.39157
ILMN_1751898	7.53902	7.38868	7.20646	7.6506	7.59027	7.65807	7.71632	7.16808	7.71242
ILMN_1809597	5.43165	5.40374	5.61997	5.28401	5.51693	5.2047	5.63036	5.83455	5.88349
ILMN_1713189	9.68256	9.84124	9.89004	9.89396	10.0194	9.93562	9.87422	9.60536	9.72251
ILMN_1737818	7.52478	7.44089	7.76334	7.53342	7.22567	7.75507	7.72514	7.61095	8.03364
ILMN_2169856	6.91188	6.75357	6.68083	6.46198	6.32952	6.34766	6.72564	6.13452	7.13232
ILMN_1772527	9.7248	9.81283	9.95279	9.42877	9.49045	9.49195	9.72377	9.56329	9.82311
ILMN_1728435	7.25192	7.34835	7.45419	7.46471	7.52188	7.46978	7.61125	7.50754	7.54524
ILMN_1798957	9.61707	9.8204	9.61298	9.56048	9.33917	9.54505	9.41581	9.58201	9.52601
ILMN_1727055	8.02127	7.90334	8.07571	7.20452	7.14117	7.76099	7.46811	7.79947	8.0168
ILMN_2161556	6.34498	6.56844	6.33213	7.16809	6.93236	7.02842	7.21828	6.9006	7.2353
ILMN_1791792	7.86723	7.66429	7.70915	7.88794	7.89943	8.1706	8.15254	7.95352	8.64382
ILMN_1715567	5.05897	4.75093	5.48051	5.2849	4.84258	5.25701	5.73451	5.2071	4.92051
[truncated: 26,526 more rows]
