# Supplementary material for: Bone morphogenetic protein and Notch signalling crosstalk in poor‐prognosis, mesenchymal‐subtype colorectal cancer
Source: J Pathol. 2017 May 3;242(2):178–92. doi: 10.1002/path.4891 (PMC5488238; doi:10.1002/path.4891)
Supplement: Supplementary file 9 — Supplementary Table 3A: Differentially expressed genes between 200ng/ml BMP2 treated HCECs for 4h (n=3) and untreated cells (n=3) [file PATH-242-178-s008.xlsx]

## Sheet: BMP2vsUntreated_200ngl_4h
Supplementary Table 3A: Differentially expressed genes between 200ng/ml BMP2 treated HCECs for 4h (n=3) and untreated cells (n=3)
Probes	Genenames	LogFC	Average_exp	Tstat	Pvalue	FDR
ILMN_1788203	HEY1	3.18776	8.4119	23.0861	0	0
ILMN_2170209	RASD2	3.56702	8.01929	20.1769	0	0
ILMN_1716247	FIBIN	-2.78048	8.46481	-17.7754	0	0
ILMN_1793990	ID2	2.43421	11.2333	17.7422	0	0
ILMN_1732296	ID3	2.13341	13.0168	16.1979	0	0
ILMN_1710284	HES1	2.3818	7.14823	16.1764	0	0
ILMN_1736670	PPP1R3C	2.05198	12.2917	16.0949	0	0
ILMN_1682775	EDN1	2.13716	6.80451	15.9516	0	0
ILMN_2307903	VCAM1	-1.91244	9.25411	-15.3276	0	0
ILMN_1721833	IER5	-1.89768	8.96495	-14.2446	0	1e-06
ILMN_1654065	ATOH8	2.66173	10.2923	14.0484	0	1e-06
ILMN_1767068	SMAD6	3.24933	8.93267	13.9682	0	1e-06
ILMN_1800512	HMOX1	2.75625	10.0396	13.8103	0	1e-06
ILMN_1664861	ID1	1.85319	12.6365	13.3145	0	2e-06
ILMN_1658660	ACTC1	2.51097	8.86663	13.1391	0	2e-06
ILMN_1709067	SAMD11	1.88958	10.4407	13.1277	0	2e-06
ILMN_2203891	SMAD7	2.58968	8.31987	13.0044	0	2e-06
ILMN_1672094	DLX1	1.85066	7.61833	12.9749	0	2e-06
ILMN_1758067	RGS4	-1.88764	7.96025	-12.8512	0	2e-06
ILMN_1780334	KCNJ2	-2.0041	7.97314	-11.6039	0	8e-06
ILMN_2082585	SNAI2	1.28833	11.7207	10.9912	0	1.6e-05
ILMN_1718977	GADD45B	1.71634	10.2663	10.8973	0	1.7e-05
ILMN_1665832	ID1	1.66007	8.06011	10.3291	0	3.2e-05
ILMN_2394561	IRF2BP2	1.12558	9.33856	10.3291	0	3.2e-05
ILMN_2102670	GATA2	1.73517	7.14857	10.0263	0	4.4e-05
ILMN_1655740	SNAI2	1.34356	10.6496	10.0026	0	4.4e-05
ILMN_1743367	FZD4	1.46613	8.70213	9.99991	0	4.4e-05
ILMN_1778561	WEE1	-1.18659	7.73325	-9.76064	0	5.8e-05
ILMN_1671005	IRF2BP2	1.26859	8.53507	9.72203	0	6e-05
ILMN_1808590	GUCY1A3	-1.52543	7.11042	-9.69096	0	6e-05
ILMN_2188862	GDF15	-1.76339	7.09549	-9.63325	0	6.3e-05
ILMN_2412384	CCNE2	-1.3615	8.12767	-9.61395	0	6.3e-05
ILMN_1701933	SNCA	-1.18733	8.18503	-9.34758	0	8.8e-05
ILMN_2151281	GABARAPL1	1.29022	10.2301	9.29562	0	9.2e-05
ILMN_1772910	GAS1	2.00014	10.9547	9.22617	0	9.9e-05
ILMN_1691410	BAMBI	1.16722	6.9065	9.1416	0	0.000106
ILMN_1723481	CHST3	1.28753	8.49528	9.14044	0	0.000106
ILMN_1716608	NGF	1.4748	6.21405	9.11568	0	0.000106
ILMN_1754969	LMCD1	1.14032	10.2588	9.05209	0	0.000114
ILMN_2096719	GRK5	1.0802	9.29604	9.01615	0	0.000117
ILMN_1735548	HIVEP1	1.16573	7.25396	8.98991	0	0.000118
ILMN_1711005	CDC25A	-1.15814	7.42775	-8.87357	0	0.000134
ILMN_1707695	IFIT1	-1.28601	9.88105	-8.87182	0	0.000134
ILMN_1815745	SOX4	1.35731	10.1036	8.81951	0	0.000141
ILMN_2086095	ID2	2.29536	10.3584	8.80855	0	0.000141
ILMN_1723035	OLR1	1.02503	8.88474	8.71194	0	0.000155
ILMN_1775405	ARL4A	1.15411	10.5245	8.71186	0	0.000155
ILMN_1674985	TMEM51	-1.09841	8.4399	-8.64876	0	0.000167
ILMN_1781285	DUSP1	1.13624	12.7696	8.61456	0	0.000172
ILMN_1762606	AQP11	1.26353	8.58155	8.556	0	0.000184
ILMN_1740426	RASD1	1.33382	6.64008	8.41611	0	0.000219
ILMN_2132982	IGFBP5	-1.19074	10.1481	-8.41468	0	0.000219
ILMN_1727107	REST	1.20224	7.11168	8.30144	0	0.000256
ILMN_1775501	IL1B	-1.57277	5.88046	-8.27496	0	0.000261
ILMN_2094952	NUAK2	-1.30113	6.39331	-8.22229	1e-06	0.000278
ILMN_1677466	DUSP6	-1.7756	6.99306	-8.07483	1e-06	0.000344
ILMN_1781010	ARHGEF3	1.11622	8.25376	7.93214	1e-06	0.000422
ILMN_1670666	RAB12	0.964228	6.37288	7.87374	1e-06	0.000455
ILMN_1713449	TBX3	1.56952	8.60553	7.76785	1e-06	0.00053
ILMN_2369403	PALM2	0.946555	6.81864	7.74599	1e-06	0.000539
ILMN_1736704	DIXDC1	1.38828	8.93938	7.6972	1e-06	0.000574
ILMN_1656501	DUSP5	-1.28332	10.4809	-7.62102	1e-06	0.000638
ILMN_1771627	ZMIZ1	1.1312	11.0635	7.60606	1e-06	0.000644
ILMN_1780861	LOC653506	0.915885	11.1898	7.59032	1e-06	0.00065
ILMN_1775965	PPP4R4	1.17079	6.11638	7.57739	1e-06	0.000654
ILMN_2074258	BARD1	-1.02791	7.63721	-7.50638	2e-06	0.000723
ILMN_1676663	TNFRSF11B	-1.9278	9.53355	-7.47739	2e-06	0.000746
ILMN_1786065	UHRF1	-0.999023	9.61664	-7.28348	2e-06	0.001013
ILMN_1676449	SLIT2	-1.05145	7.5939	-7.22969	3e-06	0.001092
ILMN_1730645	TMEFF2	-0.907012	10.6176	-7.20916	3e-06	0.001114
ILMN_1652287	NOG	1.3699	6.84348	7.18034	3e-06	0.001152
ILMN_1691341	IL7R	-0.867457	9.54964	-7.13162	3e-06	0.001214
ILMN_1757838	HGF	-0.986549	7.6285	-7.12494	3e-06	0.001214
ILMN_1746085	IGFBP3	1.15435	10.0268	7.12466	3e-06	0.001214
ILMN_1699651	IL6	-0.974785	6.38307	-7.05018	3e-06	0.001359
ILMN_2325763	VCAM1	-1.00101	6.33794	-7.00085	4e-06	0.001449
ILMN_1750324	IGFBP5	-1.18779	10.2987	-6.99687	4e-06	0.001449
ILMN_1753613	HOXA5	0.84073	10.2008	6.95296	4e-06	0.001541
ILMN_1787280	C1orf135	-0.81254	6.40333	-6.9273	4e-06	0.00159
ILMN_1652777	CDC42EP2	-0.96964	7.54692	-6.91476	4e-06	0.001604
ILMN_1682099	TNFAIP8L3	0.968503	10.2584	6.85467	5e-06	0.001756
ILMN_1691846	G0S2	-0.827165	9.09402	-6.84184	5e-06	0.001774
ILMN_1689431	APCDD1L	1.0478	10.3931	6.81868	5e-06	0.001824
ILMN_1689318	NUAK1	0.997877	7.93877	6.80699	5e-06	0.001839
ILMN_1768194	BIRC2	0.835354	9.26393	6.73186	6e-06	0.00207
ILMN_1688877	DIRAS3	1.15158	9.47013	6.69973	6e-06	0.002163
ILMN_1698404	ERN1	0.765254	8.65732	6.66603	7e-06	0.002268
ILMN_1707652	KRTAP1-5	-0.930783	7.64663	-6.63971	7e-06	0.002348
ILMN_1658989	MEX3B	1.08616	7.26566	6.60901	7e-06	0.002425
ILMN_1661599	DDIT4	0.907	12.4833	6.60834	7e-06	0.002425
ILMN_1659122	KLF10	1.25141	8.58738	6.5979	7e-06	0.002443
ILMN_1720048	CCL2	-1.83804	10.9197	-6.58962	8e-06	0.002452
ILMN_1786125	CCNA2	0.82899	10.1057	6.55934	8e-06	0.002558
ILMN_1658494	C13orf15	-0.938221	13.5174	-6.53602	8e-06	0.002611
ILMN_1737205	MCM4	-0.876482	9.27889	-6.53564	8e-06	0.002611
ILMN_2129545	GNB4	1.19398	8.55864	6.5077	9e-06	0.002711
ILMN_2160929	FEN1	-0.874043	9.57948	-6.50261	9e-06	0.002711
ILMN_1673566	ADAMTS1	-0.998522	11.4294	-6.45941	1e-05	0.002897
ILMN_1773117	BCOR	1.22303	9.61952	6.43057	1e-05	0.003018
ILMN_1677092	GEM	0.957649	9.54185	6.42145	1e-05	0.003037
ILMN_2396875	IGFBP3	1.01458	9.09356	6.41058	1e-05	0.003038
ILMN_1668194	LMTK3	0.967837	7.01617	6.41019	1e-05	0.003038
ILMN_1688775	METRNL	0.849123	10.7575	6.39609	1.1e-05	0.003085
ILMN_2224143	MCM3	-0.810712	10.6032	-6.37111	1.1e-05	0.003194
ILMN_1678087	MAP3K4	0.908473	9.94345	6.34901	1.2e-05	0.003286
ILMN_1755792	STK38L	1.09197	7.15085	6.34466	1.2e-05	0.003286
ILMN_1707051	NFATC1	1.10383	6.83023	6.29303	1.3e-05	0.003571
ILMN_1738725	LIF	-0.922922	6.18663	-6.27573	1.3e-05	0.003607
ILMN_1723962	LXN	0.865198	11.9935	6.27491	1.3e-05	0.003607
ILMN_1765574	TFAP2A	0.788338	6.62883	6.27202	1.3e-05	0.003607
ILMN_1766712	TCF21	-1.31066	9.75848	-6.25879	1.4e-05	0.003661
ILMN_1666893	TRIML2	0.751975	6.28656	6.25131	1.4e-05	0.003678
ILMN_2149164	SFRP1	-0.950403	10.7818	-6.2392	1.4e-05	0.003726
ILMN_1666545	GCNT1	-1.08753	10.76	-6.17751	1.6e-05	0.004116
ILMN_1755620	IER5L	1.26665	8.14403	6.16793	1.6e-05	0.004116
ILMN_1737184	CDCA7	-0.892566	10.0882	-6.1666	1.6e-05	0.004116
ILMN_1791593	DENND5B	0.769366	7.47895	6.16491	1.6e-05	0.004116
ILMN_2186061	PFKFB3	0.789057	11.9232	6.13708	1.7e-05	0.004277
ILMN_2105919	FGF2	1.10483	10.8012	6.13457	1.7e-05	0.004277
ILMN_2405305	ARNTL	0.865862	7.95847	6.1191	1.8e-05	0.004362
ILMN_1797875	ALOX5AP	0.833008	8.04907	6.09765	1.8e-05	0.004499
ILMN_3273229	LOC100129781	0.800777	7.41801	6.06923	1.9e-05	0.004673
ILMN_1741021	CH25H	-1.02004	5.91828	-6.06784	1.9e-05	0.004673
ILMN_1655904	ROR1	-1.08716	6.36849	-6.05077	2e-05	0.004782
ILMN_1671295	CCDC3	0.924266	7.30874	6.04646	2e-05	0.004782
ILMN_1692785	KLHL21	0.837641	7.74764	6.01508	2.1e-05	0.005025
ILMN_1676241	BCOR	1.17821	6.83624	6.00849	2.2e-05	0.005044
ILMN_1667050	PRPS1	0.896722	11.2207	6.00372	2.2e-05	0.005044
ILMN_1653165	AAMP	0.76809	9.57959	5.99776	2.2e-05	0.005044
ILMN_1787265	ZNF503	1.12879	9.23836	5.99596	2.2e-05	0.005044
ILMN_1815570	HOXA6	0.763189	7.56489	5.97052	2.3e-05	0.005246
ILMN_1790014	METRNL	0.829174	7.87411	5.94957	2.4e-05	0.005411
ILMN_1751607	FOSB	1.88022	7.70331	5.94366	2.4e-05	0.005429
ILMN_1810836	PDE5A	-0.794771	10.1319	-5.92636	2.5e-05	0.005563
ILMN_1762899	EGR1	-0.947427	10.9357	-5.89116	2.7e-05	0.005874
ILMN_2360710	TPM1	0.78564	11.9418	5.8839	2.7e-05	0.005874
ILMN_3307729	CXXC5	1.11468	12.1489	5.88287	2.7e-05	0.005874
ILMN_1772964	CCL8	-1.2366	5.90411	-5.88114	2.7e-05	0.005874
ILMN_1807093	FLJ45248	0.973806	7.15045	5.84252	2.9e-05	0.006246
ILMN_1680955	AURKA	-0.834379	8.6439	-5.84034	2.9e-05	0.006246
ILMN_1701393	TBX3	0.9526	6.65743	5.83413	3e-05	0.006273
ILMN_1693014	CEBPB	0.854943	12.6296	5.79343	3.2e-05	0.006654
ILMN_1773337	DKK1	1.02944	12.8287	5.79272	3.2e-05	0.006654
ILMN_1713751	ADAM19	1.24092	9.12874	5.7905	3.2e-05	0.006654
ILMN_1661628	LOC653110	1.01896	7.55787	5.78754	3.3e-05	0.006654
ILMN_2342695	PDGFA	1.06046	7.54812	5.76289	3.4e-05	0.00692
ILMN_1683148	PRICKLE2	0.757935	9.84013	5.75505	3.5e-05	0.006936
ILMN_3204346	LOC100131897	0.89573	7.318	5.75031	3.5e-05	0.006936
ILMN_1801443	TSKU	1.08718	10.6801	5.74857	3.5e-05	0.006936
ILMN_1695604	DCBLD1	0.84146	10.6324	5.74717	3.5e-05	0.006936
ILMN_2126706	LMNB1	-0.766836	6.97037	-5.7206	3.7e-05	0.007242
ILMN_1729216	CRYAB	0.94062	8.17237	5.71134	3.7e-05	0.00732
ILMN_1715991	SDPR	-1.21504	9.11206	-5.70055	3.8e-05	0.007372
ILMN_1738075	CMIP	0.804355	11.5733	5.6978	3.8e-05	0.007372
ILMN_3240586	PLD6	-0.799337	6.86993	-5.6972	3.9e-05	0.007372
ILMN_2276688	DIXDC1	0.896905	6.48822	5.68062	4e-05	0.007557
ILMN_1798654	MCM6	-0.778432	9.93	-5.67518	4e-05	0.007579
ILMN_1736015	PHF17	0.824593	9.25268	5.67226	4e-05	0.007579
ILMN_1741224	GPR137C	0.839592	7.26024	5.66636	4.1e-05	0.007615
ILMN_1752810	LARP6	0.714137	9.65968	5.65721	4.2e-05	0.007699
ILMN_2364819	USP44	-0.877043	7.21101	-5.63661	4.3e-05	0.007955
ILMN_1723971	SLC29A1	-0.719771	6.28628	-5.62955	4.4e-05	0.008012
ILMN_1766955	VCAM1	-1.11564	6.51637	-5.61453	4.5e-05	0.008067
ILMN_1746618	PAQR7	-0.714755	8.56603	-5.61447	4.5e-05	0.008067
ILMN_1738132	HOXA11	0.812423	7.37527	5.61367	4.5e-05	0.008067
ILMN_1771019	MTMR4	-0.619027	8.00929	-5.61302	4.5e-05	0.008067
ILMN_1719351	TCF21	-1.12096	8.60073	-5.60525	4.6e-05	0.008137
ILMN_1890253	Unknown	-1.12015	6.55949	-5.59537	4.7e-05	0.008241
ILMN_1692123	ELOVL3	0.806445	6.58452	5.59186	4.7e-05	0.008247
ILMN_1798458	KIAA1026	0.697295	7.69097	5.58725	4.7e-05	0.00827
ILMN_1693338	CYP1B1	-1.48783	10.0371	-5.58317	4.8e-05	0.008286
ILMN_2357134	SPHK1	0.76207	10.6531	5.58007	4.8e-05	0.008286
ILMN_1675640	OAS1	-0.835853	6.58581	-5.57688	4.8e-05	0.008288
ILMN_1656415	CDKN2C	0.724111	8.69219	5.56486	4.9e-05	0.008372
ILMN_1764177	JARID2	0.757904	9.434	5.56365	5e-05	0.008372
ILMN_2407308	HEY1	0.762694	6.94614	5.56249	5e-05	0.008372
ILMN_2375830	DIXDC1	0.983985	8.59228	5.53502	5.2e-05	0.008771
ILMN_1687768	NCOA7	-0.72466	7.74743	-5.52964	5.3e-05	0.008811
ILMN_1667295	VASN	0.628892	11.0712	5.48991	5.7e-05	0.00945
ILMN_2131177	GUCY1A3	-0.912563	6.37266	-5.46136	6e-05	0.009924
ILMN_1652072	MGC42105	-0.701793	7.47722	-5.43846	6.3e-05	0.010311
ILMN_1849494	Unknown	0.808533	5.895	5.4281	6.4e-05	0.010459
ILMN_1728570	TCF21	-1.37016	10.3256	-5.40212	6.7e-05	0.010933
ILMN_2218935	GPR37	-0.809149	7.33553	-5.39577	6.8e-05	0.011007
ILMN_1752520	SLFN11	-0.639274	11.0079	-5.36832	7.2e-05	0.01154
ILMN_1740900	BMP4	-0.765423	6.65284	-5.36234	7.3e-05	0.011611
ILMN_1674231	CHAF1B	-0.757288	6.68631	-5.35886	7.3e-05	0.011626
ILMN_2163790	CGB5	0.814927	5.74434	5.34399	7.5e-05	0.011844
ILMN_1763265	CHMP1B	0.869895	11.7408	5.34368	7.5e-05	0.011844
ILMN_2210129	PRIM1	-0.794753	7.80142	-5.33948	7.6e-05	0.011864
ILMN_1779228	CDH2	1.08592	9.58153	5.33733	7.6e-05	0.011864
ILMN_1694502	PRIM1	-0.682142	7.80149	-5.26807	8.7e-05	0.013471
ILMN_1689353	APLN	-0.706734	6.21274	-5.26616	8.8e-05	0.013471
ILMN_3307654	MIPOL1	-0.971795	7.16644	-5.261	8.8e-05	0.013536
ILMN_2411897	KLF10	0.702335	8.51191	5.23656	9.3e-05	0.014119
ILMN_2357438	AURKA	-0.640361	8.42075	-5.21697	9.6e-05	0.014583
ILMN_1814194	TCF4	0.736821	7.46666	5.21464	9.7e-05	0.014583
ILMN_1787526	MGC13057	0.73061	6.59073	5.20759	9.8e-05	0.014709
ILMN_3238369	JHDM1D	0.792693	6.27718	5.18507	0.000103	0.01529
ILMN_1699354	EPHA2	-0.902553	6.29986	-5.15977	0.000108	0.015982
ILMN_1698020	DLC1	0.757338	8.59457	5.14818	0.00011	0.016266
ILMN_1801610	METRNL	0.755432	8.47081	5.14137	0.000112	0.016347
ILMN_1795930	PTGER4	-0.744822	7.89196	-5.14056	0.000112	0.016347
ILMN_1697548	LPHN2	-0.712163	8.33495	-5.13441	0.000113	0.016463
ILMN_2139970	ALDH1A3	0.68623	7.36847	5.12504	0.000115	0.016685
ILMN_1743232	MICALCL	0.881126	6.55131	5.09877	0.000121	0.017398
ILMN_1807968	RPS6KA6	-0.820273	6.83369	-5.09868	0.000121	0.017398
ILMN_1658586	LOC730012	0.868169	6.12676	5.08672	0.000124	0.017724
ILMN_1655077	PRDM1	-1.09589	7.09741	-5.07427	0.000127	0.018074
ILMN_1736939	UGCG	-0.764089	9.75934	-5.04208	0.000136	0.0191
ILMN_2150258	ZFP36L2	-0.767483	9.1354	-5.04125	0.000136	0.0191
ILMN_1653001	CABLES1	0.828945	9.44722	5.03396	0.000138	0.019284
ILMN_1725485	RGS17	-0.707023	9.05479	-5.02754	0.00014	0.019437
ILMN_1655595	SERPINE2	0.61136	12.6277	5.0218	0.000141	0.019566
ILMN_1803510	LOC650803	1.32246	8.72888	5.01488	0.000143	0.019742
ILMN_1754272	GINS3	-0.875128	7.19717	-5.00259	0.000147	0.020131
ILMN_2075189	SLC35F2	0.651495	9.87178	4.99836	0.000148	0.020206
ILMN_1782551	E2F5	-0.877632	7.24351	-4.99509	0.000149	0.020243
ILMN_1809590	GINS2	-0.812631	7.98342	-4.99029	0.00015	0.020342
ILMN_1694213	PLEKHO1	1.20573	9.89179	4.98577	0.000151	0.02043
ILMN_1716687	TPM1	0.700382	11.978	4.98341	0.000152	0.020432
ILMN_1768534	BHLHB2	0.843637	11.6578	4.97755	0.000154	0.020451
ILMN_1726809	BHLHB3	0.729427	5.89341	4.97753	0.000154	0.020451
ILMN_1728885	KIAA1644	0.740035	6.08977	4.97556	0.000155	0.020451
ILMN_1799026	PCDH18	-0.980564	10.9428	-4.97385	0.000155	0.020451
ILMN_1724489	RFC4	-0.652051	8.66167	-4.96966	0.000156	0.020529
ILMN_3251691	POLR3G	-0.640957	9.14499	-4.96575	0.000158	0.020597
ILMN_1664537	USP11	0.701102	8.56717	4.96245	0.000159	0.02064
ILMN_1659106	PHLDA3	0.636963	9.42548	4.94534	0.000164	0.021043
ILMN_1695880	LOX	0.586642	12.7344	4.94495	0.000164	0.021043
ILMN_1774336	POLE2	-0.795875	6.86745	-4.94405	0.000164	0.021043
ILMN_1727156	ARSI	0.756403	5.88943	4.94386	0.000164	0.021043
ILMN_1705144	ULK1	0.765272	8.14635	4.93406	0.000168	0.021362
ILMN_1662362	LGR6	0.619651	8.80556	4.91922	0.000173	0.021904
ILMN_1685339	TPM1	0.981496	6.73268	4.90442	0.000178	0.022458
ILMN_1675387	LIMS1	0.629586	10.1288	4.89027	0.000183	0.022998
ILMN_1678968	GEM	0.664896	6.64551	4.8811	0.000186	0.023321
ILMN_1701441	LPAR1	-0.66215	11.3584	-4.87853	0.000187	0.023341
ILMN_3187283	LOC100128460	0.612045	6.25218	4.87464	0.000189	0.023393
ILMN_1773154	NFKBIA	0.782962	12.2587	4.87133	0.00019	0.023393
ILMN_1659792	HOXD9	-0.825187	5.26142	-4.87109	0.00019	0.023393
ILMN_1653856	STS-1	0.678831	10.3632	4.8618	0.000193	0.02373
ILMN_1807919	TNS1	0.889096	8.90197	4.85922	0.000194	0.023731
ILMN_2386973	PKP2	-0.728796	6.27037	-4.85762	0.000195	0.023731
ILMN_1695357	CCDC99	0.632505	8.49661	4.85151	0.000197	0.023912
ILMN_1692199	RNF103	0.636832	8.9074	4.84969	0.000198	0.023912
ILMN_1723486	HK2	-0.942502	9.39777	-4.83746	0.000203	0.0244
ILMN_1735052	ULK1	0.780056	7.9254	4.83421	0.000204	0.024459
ILMN_2389114	FIGNL1	-0.666258	6.96758	-4.80873	0.000215	0.025627
ILMN_2413158	PODXL	0.793947	5.42861	4.79789	0.00022	0.026003
ILMN_1801842	PTX3	-1.19943	5.94192	-4.7974	0.00022	0.026003
ILMN_1809813	PGF	0.925985	6.29233	4.79071	0.000223	0.026247
ILMN_1791280	HSPB8	1.03572	6.6903	4.77406	0.00023	0.027023
ILMN_1681503	MCM2	-0.913592	7.13634	-4.76922	0.000233	0.027023
ILMN_1746138	RLTPR	0.675742	5.99017	4.76893	0.000233	0.027023
ILMN_2240221	SYTL2	-0.741768	6.39862	-4.76818	0.000233	0.027023
ILMN_2155322	ZNF652	0.704085	10.1421	4.76435	0.000235	0.027124
ILMN_3246658	LOC728253	-0.771043	5.62423	-4.75991	0.000237	0.027224
ILMN_2396948	PSMC3IP	-0.739046	6.55619	-4.75863	0.000238	0.027224
ILMN_1733396	CDC25A	-0.65261	6.30573	-4.73239	0.00025	0.028578
ILMN_1782050	CEBPD	-0.824361	12.1216	-4.72395	0.000255	0.028952
ILMN_1814077	ZFPM2	-0.665745	6.66828	-4.72162	0.000256	0.028969
ILMN_2278152	TPM1	1.11933	6.55257	4.71839	0.000257	0.028969
ILMN_2396020	DUSP6	-2.12288	9.57877	-4.71706	0.000258	0.028969
ILMN_1691860	SPRY1	-0.740986	8.68802	-4.715	0.000259	0.028969
ILMN_1812070	ABCB1	-0.703861	6.84975	-4.71306	0.00026	0.028969
ILMN_1684086	BDKRB2	-0.878304	7.805	-4.71043	0.000262	0.028969
ILMN_2337058	PORCN	0.87589	7.74787	4.71042	0.000262	0.028969
ILMN_3229203	LOC728711	0.757558	5.84228	4.69987	0.000267	0.029477
ILMN_1787815	TRIB3	-0.948005	8.6181	-4.69153	0.000272	0.02984
ILMN_2367883	GEM	0.821206	9.61118	4.69006	0.000272	0.02984
ILMN_1673769	KCNG1	0.904942	8.42315	4.68325	0.000276	0.030134
ILMN_2330307	SLC43A3	-0.768074	7.67649	-4.68149	0.000277	0.030134
ILMN_1740169	TYRO3	0.756567	6.82898	4.67094	0.000283	0.030617
ILMN_1696585	FERMT1	-0.597847	7.34302	-4.66991	0.000284	0.030617
ILMN_2413899	MCM10	-0.839478	5.50472	-4.66272	0.000288	0.030949
ILMN_1791375	STAG3L2	0.882468	7.51219	4.65284	0.000294	0.031455
ILMN_2195138	SAMD11	0.781875	6.97262	4.64606	0.000298	0.031678
ILMN_1720158	ETS2	0.630256	10.6404	4.64572	0.000298	0.031678
ILMN_1745256	CXXC5	0.907544	11.2497	4.63694	0.000303	0.032116
ILMN_1794056	DNAJB5	0.580958	8.42329	4.63534	0.000304	0.032116
ILMN_1709882	ICK	-0.61476	9.04195	-4.62998	0.000307	0.032348
ILMN_1799836	HOXA2	0.553074	7.04225	4.62566	0.00031	0.032482
ILMN_1779857	KLF4	1.06749	6.70788	4.6244	0.000311	0.032482
ILMN_1720623	SYTL3	0.619133	6.90386	4.62061	0.000313	0.032616
ILMN_1729368	FZD8	0.940052	6.67662	4.61626	0.000316	0.032787
ILMN_1749212	TMEM189-UBE2V1	0.581908	7.56052	4.61246	0.000318	0.032923
ILMN_2137084	LIN9	-0.780642	6.61396	-4.60547	0.000323	0.033156
ILMN_1761069	UVRAG	-0.553036	7.45772	-4.60421	0.000324	0.033156
ILMN_2048700	ATAD2	-0.705777	7.67313	-4.60379	0.000324	0.033156
ILMN_1784860	RFC3	-0.692643	6.64771	-4.58533	0.000336	0.034292
ILMN_1668411	FHL2	0.567024	12.3849	4.57314	0.000345	0.035024
ILMN_1665033	NPR3	-0.615582	7.07163	-4.57038	0.000347	0.035099
ILMN_1812640	AHR	0.5504	11.7915	4.56505	0.00035	0.035357
ILMN_1794017	SERTAD1	1.14011	11.0234	4.55495	0.000357	0.035963
ILMN_1763347	PIK3CB	-0.760644	6.84384	-4.55065	0.000361	0.036153
ILMN_1803686	ADA	0.811896	8.19028	4.52254	0.000382	0.038134
ILMN_1697491	FLJ14213	0.661083	7.25866	4.51155	0.00039	0.038786
ILMN_2214355	RAB30	0.581358	6.41578	4.51083	0.000391	0.038786
ILMN_1652533	DKFZp434K191	0.693338	7.34422	4.50218	0.000398	0.039338
ILMN_3240626	LOC100134424	0.997177	7.42168	4.49772	0.000401	0.039562
ILMN_1663444	LIN7B	0.686788	6.9383	4.48545	0.000411	0.040422
ILMN_1792076	TRERF1	-0.664313	6.65921	-4.48085	0.000415	0.040666
ILMN_2189675	HRCT1	0.605845	6.4115	4.47098	0.000424	0.041349
ILMN_1713829	PTGES	0.698926	8.84119	4.46854	0.000426	0.041418
ILMN_1763386	BID	-0.585468	9.02813	-4.46212	0.000431	0.041823
ILMN_2342579	IL7R	-0.588131	9.3775	-4.42799	0.000462	0.044672
ILMN_2150654	ZSWIM4	0.584129	8.40092	4.42079	0.000469	0.045182
ILMN_1754103	CLDN11	-0.953407	11.4485	-4.41599	0.000473	0.045476
ILMN_1741801	CDC7	-0.61145	6.44151	-4.4082	0.000481	0.046052
ILMN_1784287	TGFBR3	-0.619729	7.95932	-4.40348	0.000486	0.046345
ILMN_1790160	KIT	-0.73833	6.72234	-4.39578	0.000493	0.046925
ILMN_1802831	MTMR12	-0.694438	7.17288	-4.39299	0.000496	0.047041
ILMN_1754051	RMI1	-0.591091	7.38824	-4.39029	0.000499	0.047148
ILMN_1804351	FZD7	0.684601	10.5399	4.38466	0.000505	0.04754
ILMN_3239610	LOC100133565	-4.399	9.32036	-4.38182	0.000508	0.047664
ILMN_2374865	ATF3	-0.797145	7.74569	-4.37703	0.000512	0.047978
ILMN_1721626	ARID5B	-0.634219	12.4988	-4.37411	0.000516	0.048111
ILMN_1696546	FZD1	0.864634	8.31177	4.37081	0.000519	0.048284
ILMN_1766165	SNCA	-0.725584	6.9227	-4.34783	0.000544	0.050176
ILMN_1710229	ARRDC2	-0.813394	5.88495	-4.34782	0.000544	0.050176
ILMN_2329914	SPRY1	-0.596912	9.73942	-4.34568	0.000546	0.050176
ILMN_1718565	CDKN1C	0.607783	6.84443	4.34505	0.000547	0.050176
ILMN_1768101	HOXB6	0.679922	7.43525	4.34427	0.000548	0.050176
ILMN_1769556	C5orf23	-0.694942	7.04824	-4.34155	0.000551	0.050299
ILMN_2229877	PCDH18	-0.731052	12.1499	-4.33654	0.000556	0.050659
ILMN_1806818	MCM3	-0.861773	8.26201	-4.33276	0.000561	0.050746
ILMN_1661373	AGPAT3	-0.643141	5.76969	-4.33269	0.000561	0.050746
ILMN_3201614	LOC646034	0.500111	6.65144	4.32047	0.000575	0.051867
ILMN_1721204	CSF2RA	0.774324	8.62838	4.30795	0.00059	0.053047
ILMN_1683456	CCL7	-0.735878	8.96864	-4.30395	0.000595	0.053183
ILMN_2372413	BID	-0.577354	8.12139	-4.30373	0.000595	0.053183
ILMN_1899404	Unknown	-0.921427	6.24502	-4.3021	0.000597	0.0532
ILMN_1762033	NAPEPLD	-0.716144	6.11056	-4.29559	0.000605	0.053748
ILMN_1764043	TTL	0.517815	10.2757	4.28753	0.000615	0.054476
ILMN_1801934	SERTAD3	0.648557	9.05238	4.28227	0.000622	0.054901
ILMN_1724064	MGC27348	0.553647	6.3072	4.27836	0.000627	0.055176
ILMN_1779711	DTL	-0.868298	6.31546	-4.27655	0.000629	0.055216
ILMN_2132161	KIF18A	-0.64589	6.50956	-4.2711	0.000636	0.055669
ILMN_2313330	FAM98B	-0.67074	5.95998	-4.25944	0.000651	0.056843
ILMN_1679929	KLF13	0.566524	9.43636	4.23848	0.00068	0.05906
ILMN_2388800	PPAP2B	0.656775	9.98371	4.23784	0.000681	0.05906
ILMN_2389347	NR3C1	0.746871	8.0055	4.23554	0.000684	0.059166
ILMN_1775587	STX19	0.664837	5.42682	4.23284	0.000688	0.059201
ILMN_1746941	HIPK3	0.625441	5.94323	4.2324	0.000688	0.059201
ILMN_1690040	TM7SF2	0.653765	7.38228	4.22982	0.000692	0.059343
ILMN_1756043	WDHD1	-0.654864	6.24527	-4.21704	0.00071	0.060591
ILMN_1776181	BIRC3	0.717912	6.23359	4.21682	0.00071	0.060591
ILMN_1752579	ATP6V0A1	0.736202	9.01197	4.21448	0.000714	0.060707
ILMN_1782015	FCRLB	0.472961	8.10627	4.21062	0.00072	0.060911
ILMN_1689111	CXCL12	0.580649	7.89328	4.21005	0.00072	0.060911
ILMN_1844593	Unknown	-0.783255	7.16109	-4.20841	0.000723	0.060943
ILMN_1778152	FIGNL1	-0.653612	7.15053	-4.20687	0.000725	0.060961
ILMN_2370365	RFC4	-0.566673	8.7471	-4.20348	0.00073	0.061213
ILMN_2048591	LRRN3	-0.552403	5.83075	-4.19841	0.000738	0.061676
ILMN_1669617	GRB10	0.560776	7.70911	4.19564	0.000742	0.061849
ILMN_1736327	CDC42EP3	-0.697569	8.65957	-4.19339	0.000745	0.061849
ILMN_2152429	C12orf76	0.662065	6.79193	4.19294	0.000746	0.061849
ILMN_1795275	USP53	-0.764726	5.99346	-4.19122	0.000749	0.061893
ILMN_2342066	METRNL	0.615088	8.07189	4.18338	0.000761	0.062721
ILMN_2162799	AHR	0.806844	9.4739	4.17885	0.000768	0.063131
ILMN_1775943	BRMS1L	-0.472719	8.22925	-4.1772	0.000771	0.063169
ILMN_1670028	LPIN2	-0.537895	8.68996	-4.17305	0.000777	0.063364
ILMN_1722294	CPNE8	-0.762095	7.2484	-4.17301	0.000777	0.063364
ILMN_1703531	S1PR3	-0.843358	9.64673	-4.1675	0.000786	0.063908
ILMN_1739594	ACOT11	0.615866	6.21849	4.16252	0.000794	0.064165
ILMN_1802615	CDK6	0.656501	9.53122	4.16193	0.000795	0.064165
ILMN_2148785	GBP1	-0.644297	10.294	-4.16154	0.000796	0.064165
ILMN_1702973	TMEM166	0.497858	10.4256	4.16006	0.000798	0.064186
ILMN_1727577	GLI2	1.24924	8.65163	4.15787	0.000802	0.0643
ILMN_1678504	RHOT1	-0.460147	9.46813	-4.15457	0.000807	0.064562
ILMN_1709674	GFPT2	0.66745	9.39243	4.14912	0.000816	0.065113
ILMN_3294066	LOC727878	-0.565734	5.45445	-4.14768	0.000819	0.065122
ILMN_1662049	AGPAT5	-0.586213	8.80378	-4.14643	0.000821	0.065122
ILMN_1654204	DNAJC5B	-0.557741	5.59652	-4.13348	0.000843	0.066696
ILMN_1831763	Unknown	0.641774	5.58132	4.12994	0.000849	0.067004
ILMN_1912333	Unknown	-0.496521	10.4393	-4.12381	0.00086	0.067525
ILMN_1758146	SIRPA	0.636345	11.2259	4.12359	0.00086	0.067525
ILMN_1809352	PRL	0.931139	6.09677	4.1206	0.000865	0.067662
ILMN_1777513	KCTD11	1.15138	7.60728	4.12002	0.000866	0.067662
ILMN_1658373	PAN2	0.508506	7.26135	4.11838	0.000869	0.067712
ILMN_1754045	FANCL	-0.552532	8.0375	-4.10853	0.000887	0.068762
ILMN_1749944	DLGAP4	-0.777621	6.30101	-4.10834	0.000887	0.068762
ILMN_1651628	EXOC6	-0.515587	7.1132	-4.10616	0.000891	0.068891
ILMN_1689624	MINA	-0.542856	7.43966	-4.09579	0.000911	0.070011
ILMN_3305466	ZNF788	-0.500266	6.86915	-4.09572	0.000911	0.070011
ILMN_1772278	TANC1	-0.833219	7.26772	-4.09451	0.000913	0.070011
ILMN_1844408	PLXNA2	0.755672	6.39604	4.09263	0.000916	0.070101
ILMN_1790689	CRISPLD2	0.521173	12.5576	4.08863	0.000924	0.070498
ILMN_1739154	LSAMP	0.679036	6.10682	4.07877	0.000943	0.07174
ILMN_1779886	TBC1D14	-0.568152	8.8903	-4.07764	0.000945	0.07174
ILMN_1659836	RAET1G	0.500095	7.47898	4.072	0.000956	0.072392
ILMN_1659364	RFC5	-0.504331	8.10542	-4.0615	0.000977	0.073495
ILMN_1670130	ARID3A	-0.711464	8.69615	-4.06106	0.000978	0.073495
ILMN_1664010	ELF1	0.504974	11.1337	4.06011	0.00098	0.073495
ILMN_1754126	SH2D5	-0.687445	5.90455	-4.05873	0.000983	0.073495
ILMN_1790537	C16orf75	-0.574217	7.26659	-4.05847	0.000983	0.073495
ILMN_1815023	PIM1	-0.76038	7.30488	-4.05478	0.000991	0.073721
ILMN_3236314	LOC100134173	0.625566	5.69739	4.05454	0.000991	0.073721
ILMN_1673721	EXO1	-0.574838	6.39937	-4.05266	0.000995	0.073821
ILMN_2079786	NUAK1	0.577749	7.2076	4.04328	0.001014	0.075073
ILMN_1743241	ARL4A	0.682127	8.13644	4.03437	0.001033	0.076149
ILMN_1767032	DDI1	0.591461	5.68752	4.03394	0.001034	0.076149
ILMN_1734096	DCLRE1A	-0.756049	6.23552	-4.02475	0.001054	0.077411
ILMN_1664978	TJP2	0.562014	10.0668	4.02332	0.001057	0.077447
ILMN_1757732	OSGIN2	0.541521	8.43671	4.02131	0.001061	0.077576
ILMN_2214678	MXD1	-0.463734	6.02744	-4.01624	0.001072	0.078027
ILMN_1714170	SPSB1	0.664518	7.73664	4.01611	0.001073	0.078027
ILMN_1689749	LOC645212	0.532315	5.86162	4.00467	0.001098	0.079693
ILMN_2413898	MCM10	-0.834407	6.46782	-3.99948	0.00111	0.080352
ILMN_1813834	PRMT6	-0.695579	9.62556	-3.99758	0.001114	0.080471
ILMN_1807439	ALDH1A3	0.526973	6.97947	3.99586	0.001118	0.080561
ILMN_1798602	PCF11	-0.524503	6.97551	-3.9944	0.001122	0.080607
ILMN_1666226	IL17RC	-0.563497	5.9461	-3.98976	0.001133	0.080965
ILMN_2374362	FAM108B1	0.6841	8.35426	3.98911	0.001134	0.080965
ILMN_1772081	MGC70863	0.748958	8.72085	3.98874	0.001135	0.080965
ILMN_1748283	PIM2	-0.640476	7.15238	-3.9867	0.00114	0.081111
ILMN_1770537	NGFRAP1	0.833366	7.89601	3.98269	0.001149	0.081486
ILMN_3233239	LOC731789	0.694125	6.10745	3.98214	0.00115	0.081486
ILMN_1726512	ZSCAN2	0.680131	6.93955	3.97783	0.001161	0.081895
ILMN_1799504	MS4A13	-0.711875	5.43143	-3.9774	0.001162	0.081895
ILMN_1651832	EHD1	0.707758	11.6133	3.97539	0.001167	0.082041
ILMN_1871449	Unknown	-0.593327	6.04771	-3.97106	0.001177	0.082448
ILMN_1679800	BRIX1	-0.471667	12.1197	-3.97069	0.001178	0.082448
ILMN_1684554	COL16A1	0.904024	9.11876	3.96954	0.001181	0.082449
ILMN_1710514	BCL3	-0.710767	9.14148	-3.96795	0.001185	0.082526
ILMN_3251708	LOC728946	-0.710349	6.27686	-3.9604	0.001203	0.083306
ILMN_2129234	TMEM47	-0.851081	10.1239	-3.96035	0.001203	0.083306
ILMN_1757272	THAP1	-0.471071	8.51079	-3.95965	0.001205	0.083306
ILMN_2061435	MEG3	1.16588	10.7655	3.95879	0.001207	0.083306
ILMN_2397028	SERPINB8	0.525774	9.30895	3.95773	0.00121	0.083306
ILMN_1778168	ELMO2	-0.583708	6.16232	-3.95148	0.001226	0.084086
ILMN_1721316	TNFRSF10A	-0.650472	6.65207	-3.95074	0.001227	0.084086
ILMN_1776125	TRK1	-0.636225	7.11319	-3.9493	0.001231	0.084086
ILMN_1755834	FEN1	-0.608951	7.60907	-3.94874	0.001232	0.084086
ILMN_1693410	BRI3BP	-0.511481	8.18976	-3.94671	0.001238	0.08416
ILMN_1767362	ADAMTS6	0.646076	7.19368	3.94608	0.001239	0.08416
ILMN_2388445	DLX1	0.735373	6.62691	3.93912	0.001257	0.085182
ILMN_1730928	CDK5R1	-0.598272	6.24177	-3.93437	0.00127	0.085736
ILMN_1829845	Unknown	0.972855	8.59578	3.93367	0.001271	0.085736
ILMN_1805985	ANKRD32	-0.667623	6.23774	-3.93095	0.001279	0.085736
ILMN_1790577	SLC35F2	0.489865	8.86024	3.93051	0.00128	0.085736
ILMN_1695290	FERMT2	0.532606	12.1937	3.93049	0.00128	0.085736
ILMN_2106265	GDPD1	0.805484	7.2863	3.90753	0.001342	0.089693
ILMN_1743456	ZCCHC14	0.585098	7.30837	3.90633	0.001345	0.089714
ILMN_2070896	BMPR2	0.685218	10.0702	3.89841	0.001367	0.090988
ILMN_1672151	FRAS1	-0.601688	5.38159	-3.89239	0.001384	0.091782
ILMN_1687268	SEC14L5	0.733591	5.89322	3.89119	0.001388	0.091782
ILMN_1690523	LRRC20	-0.473518	6.52777	-3.89075	0.001389	0.091782
ILMN_1795063	ZADH2	0.621693	8.5358	3.88989	0.001392	0.091782
ILMN_2124816	ZNF34	0.569722	6.58851	3.88341	0.00141	0.092811
ILMN_1810374	TMEM156	-0.720969	7.11196	-3.88233	0.001414	0.092813
ILMN_1758213	GPAM	0.524781	9.30303	3.87681	0.00143	0.09367
ILMN_1809931	NDRG1	0.732983	12.1025	3.87177	0.001445	0.094177
ILMN_1658407	SLC43A3	-0.624733	7.77811	-3.87081	0.001448	0.094177
ILMN_1710684	MIPOL1	-0.703838	5.70471	-3.87019	0.001449	0.094177
ILMN_1775330	C15orf52	0.495863	8.97987	3.8699	0.00145	0.094177
ILMN_1754423	C3orf23	-0.591683	6.55312	-3.86889	0.001453	0.094177
ILMN_3274271	LOC401537	0.550424	8.54017	3.86645	0.001461	0.094298
ILMN_1781943	FAM83D	-0.457066	6.71542	-3.86554	0.001463	0.094298
ILMN_3307107	LOC440313	0.604137	5.66903	3.86488	0.001465	0.094298
ILMN_1658143	RFC3	-0.58008	6.71014	-3.86373	0.001469	0.094298
ILMN_1789040	SLITRK5	-0.642658	7.15207	-3.86301	0.001471	0.094298
ILMN_1667081	CCND2	-0.596439	9.75527	-3.85002	0.001511	0.096473
ILMN_1839481	Unknown	0.567386	7.42628	3.8499	0.001512	0.096473
ILMN_1803348	EHBP1	-0.424684	9.86181	-3.84871	0.001515	0.096502
ILMN_1813284	LOC441996	0.5176	5.59012	3.84644	0.001522	0.096748
ILMN_1660624	LIMK2	0.567437	6.3204	3.84509	0.001527	0.096812
ILMN_2363621	RBBP8	-0.451067	9.89246	-3.84227	0.001536	0.097171
ILMN_1703487	LMO4	0.5319	9.99761	3.83851	0.001548	0.09772
ILMN_3232282	LOC100130445	0.677354	11.61	3.83452	0.00156	0.098027
ILMN_1681515	CRLF1	0.715136	6.43697	3.83352	0.001564	0.098027
ILMN_1743103	SH3PXD2A	0.506406	10.0083	3.83262	0.001567	0.098027
ILMN_1731248	LOC648705	0.605747	7.14391	3.83209	0.001568	0.098027
ILMN_1699676	C14orf147	-0.516983	8.65451	-3.83188	0.001569	0.098027
ILMN_1670353	RAD51AP1	-0.478114	6.77262	-3.8276	0.001583	0.098691
ILMN_1721842	RYBP	0.466864	9.99178	3.82461	0.001593	0.098844
ILMN_1769282	FRMD6	0.562335	11.406	3.82403	0.001595	0.098844
ILMN_1689968	PLEKHO2	-0.664347	6.78201	-3.82381	0.001595	0.098844
ILMN_2330787	FRMD6	0.549266	10.5485	3.8219	0.001602	0.099029
ILMN_1803882	VEGFA	1.18812	7.46707	3.82057	0.001606	0.099094
ILMN_1735045	A4GALT	0.701509	7.56723	3.81108	0.001638	0.100842
ILMN_2148469	RASL11B	0.666409	8.04592	3.81012	0.001641	0.100842
ILMN_1818534	Unknown	-0.618726	6.20236	-3.80778	0.001649	0.101121
ILMN_2061327	TAF13	0.558494	9.29119	3.80636	0.001654	0.10121
ILMN_1779190	ALKBH8	0.540069	7.99212	3.80338	0.001664	0.10149
ILMN_1652512	C2CD2	0.580126	10.6186	3.80303	0.001665	0.10149
ILMN_1749502	ZNF215	-0.550234	7.4043	-3.79976	0.001677	0.10197
ILMN_1790338	PRRX2	0.936326	10.4389	3.79861	0.001681	0.102005
ILMN_1658685	ELFN2	0.772204	8.06197	3.79689	0.001687	0.10216
ILMN_1660067	LOC728285	-0.581635	6.41221	-3.79284	0.001701	0.10281
ILMN_1801441	RFTN2	0.508497	7.83986	3.7888	0.001715	0.103461
ILMN_1735495	TBC1D8	-0.804022	6.18038	-3.77867	0.001752	0.10544
ILMN_1811238	ALPK2	0.445451	9.16126	3.77272	0.001773	0.10634
ILMN_1756878	SLC39A9	0.59673	7.85568	3.77226	0.001775	0.10634
ILMN_1666819	PHLDB1	0.948079	10.4342	3.77084	0.00178	0.10634
ILMN_2384188	NFATC1	0.80282	6.04671	3.76901	0.001787	0.10634
ILMN_1829472	Unknown	-0.541205	5.71633	-3.76886	0.001787	0.10634
ILMN_1724837	ZC3HAV1	-0.692209	7.45721	-3.76872	0.001788	0.10634
ILMN_1705985	PIGA	-0.420739	8.61428	-3.76688	0.001795	0.106481
ILMN_1913678	Unknown	-0.521446	8.42553	-3.76615	0.001798	0.106481
ILMN_3306028	LOC730183	0.52675	6.80907	3.76344	0.001808	0.10669
ILMN_1718960	SERPINB8	0.546587	9.43247	3.76328	0.001808	0.10669
ILMN_1795228	ZFAND5	-0.469029	11.9743	-3.76212	0.001813	0.106734
ILMN_1808047	PHC2	-0.612011	8.72909	-3.76006	0.00182	0.106977
ILMN_1700337	TROAP	0.52383	5.99449	3.75586	0.001836	0.107518
ILMN_1729051	MSH6	-0.562037	10.544	-3.75572	0.001837	0.107518
ILMN_1677038	FLJ21986	-0.600638	10.8671	-3.75161	0.001852	0.108224
ILMN_2180315	ATG4D	-0.432005	6.32456	-3.74928	0.001861	0.108533
ILMN_1765641	SEMA3A	-0.619878	9.13406	-3.74691	0.001871	0.108853
ILMN_1663160	ZNF337	0.507562	8.3701	3.74427	0.001881	0.109236
ILMN_2111237	MN1	0.59281	5.7741	3.74314	0.001885	0.109279
ILMN_1838313	Unknown	-0.589848	6.60328	-3.74136	0.001892	0.109468
ILMN_1816603	Unknown	-0.723406	6.29846	-3.73978	0.001898	0.109614
ILMN_2217212	ZNF564	0.495819	7.02015	3.73693	0.00191	0.110048
ILMN_2061318	TAF13	0.585964	9.13416	3.73446	0.001919	0.110399
ILMN_1704084	CMAH	-0.455378	6.74817	-3.73183	0.00193	0.110786
ILMN_1791642	LOC91664	0.534424	6.24944	3.72547	0.001956	0.11204
ILMN_2375879	VEGFA	1.36308	8.98499	3.71967	0.001979	0.112984
ILMN_2129161	LRRC32	0.593341	6.50608	3.71935	0.00198	0.112984
ILMN_1700747	LOC645320	-0.558101	5.56425	-3.71863	0.001983	0.112984
ILMN_1710598	SKI	0.475337	7.17177	3.7146	0.002	0.113714
ILMN_1712452	KIF20B	-0.476632	7.37234	-3.70934	0.002022	0.114678
ILMN_2151488	RMI1	-0.69864	7.73849	-3.70868	0.002025	0.114678
ILMN_2399100	FGF5	-0.681205	7.35564	-3.70419	0.002044	0.115461
ILMN_3248803	LOC729680	-0.452452	7.24002	-3.70355	0.002046	0.115461
ILMN_3232234	LOC100134189	0.668765	5.74223	3.70155	0.002055	0.115721
ILMN_3250243	FAM119A	-0.471739	6.63283	-3.69929	0.002065	0.116044
ILMN_1704571	FAM53B	-0.576327	7.54501	-3.69371	0.002089	0.117172
ILMN_1676728	DLK2	-0.589685	6.42555	-3.6901	0.002104	0.117762
ILMN_3200330	LOC399988	-0.428959	12.4241	-3.68947	0.002107	0.117762
ILMN_2137789	KLF4	1.29468	6.64606	3.68563	0.002124	0.118479
ILMN_1789123	PLK4	-0.451572	6.93736	-3.68254	0.002137	0.119016
ILMN_1697544	SLC25A29	-0.486374	5.77979	-3.67779	0.002159	0.119968
ILMN_2062701	GAS1	1.60814	8.02296	3.67679	0.002163	0.119992
ILMN_1775008	NCAPD2	0.534067	9.0666	3.66998	0.002194	0.121473
ILMN_1686259	PRODH2	0.605498	5.49409	3.66888	0.002199	0.121524
ILMN_1673369	SEPHS1	-0.646461	7.94159	-3.66575	0.002213	0.122086
ILMN_1718633	LRP5L	0.568288	6.9516	3.66408	0.002221	0.122284
ILMN_3307266	PSMC3IP	-0.52267	6.37666	-3.66076	0.002236	0.122806
ILMN_2106902	CHES1	0.556371	10.3817	3.66024	0.002239	0.122806
ILMN_1874778	LOC729310	0.521078	6.1999	3.65911	0.002244	0.122865
ILMN_1669468	KDM4D	-0.593925	5.56461	-3.65349	0.00227	0.124004
ILMN_1738816	FOXO1	0.712159	5.9546	3.65289	0.002273	0.124004
ILMN_2336609	SYTL2	-0.573106	10.3115	-3.64655	0.002303	0.125414
ILMN_1695946	TRNP1	0.713218	12.5224	3.644	0.002315	0.125846
ILMN_1677482	LOC644044	-0.469741	5.68419	-3.64122	0.002329	0.126342
ILMN_2293363	KCNG1	0.48789	5.62737	3.63401	0.002364	0.128012
ILMN_1694140	AFAP1L1	-0.600708	6.76342	-3.6317	0.002375	0.128392
ILMN_1731070	ORC6L	-0.694694	6.78442	-3.62725	0.002397	0.129347
ILMN_1658356	PAMR1	0.697393	7.95644	3.62526	0.002407	0.129647
ILMN_1726578	ZNF93	-0.571958	5.65763	-3.62266	0.00242	0.129951
ILMN_3309754	MIR199A2	0.51202	6.45026	3.62139	0.002426	0.129951
ILMN_2155172	BRIX1	-0.697938	10.5265	-3.62089	0.002429	0.129951
ILMN_1651610	LOC730525	-0.591898	7.94875	-3.61991	0.002434	0.129951
ILMN_1744906	LOC254028	-0.563515	5.44025	-3.61978	0.002435	0.129951
ILMN_1687875	UNC5C	0.566209	5.98249	3.61599	0.002454	0.130741
ILMN_1771320	FLJ38717	0.617559	6.572	3.60822	0.002494	0.132627
ILMN_1775708	SLC2A3	-0.500179	11.7035	-3.60464	0.002512	0.133376
ILMN_1730740	VSIG8	0.616407	5.48378	3.60366	0.002517	0.133408
ILMN_3176989	HAUS8	-0.619477	5.92187	-3.59691	0.002553	0.135048
ILMN_1698209	AGPS	0.499922	9.71175	3.59268	0.002575	0.135882
ILMN_1806533	PDE7B	0.66882	6.36266	3.59223	0.002578	0.135882
ILMN_3247139	C17orf96	-0.517103	7.93206	-3.58995	0.00259	0.136074
ILMN_1693072	ELAC1	-0.617417	6.06586	-3.58984	0.002591	0.136074
ILMN_1799516	DNAJC9	-0.445918	9.78369	-3.58407	0.002622	0.137468
ILMN_1680774	LOC730994	0.922422	9.32866	3.58153	0.002636	0.13774
ILMN_1759097	MLLT11	0.431102	9.89344	3.58142	0.002636	0.13774
ILMN_2355831	FHL2	0.475437	12.8178	3.58049	0.002641	0.137761
ILMN_3234384	LOC728953	0.521278	6.38402	3.57741	0.002658	0.138198
ILMN_1723021	ICMT	-0.488194	8.51419	-3.57728	0.002659	0.138198
ILMN_3235254	LOC100134644	0.619098	5.29883	3.5764	0.002664	0.138207
ILMN_1652244	POPDC3	0.425146	7.44865	3.5722	0.002687	0.139174
ILMN_1671353	IL12A	-0.640248	7.51053	-3.56882	0.002706	0.139908
ILMN_1711878	ENOPH1	-0.414164	9.9078	-3.56548	0.002725	0.140477
ILMN_1778836	SFRS7	-0.441715	10.3423	-3.56519	0.002726	0.140477
ILMN_1685714	INHBB	0.532224	6.27087	3.56079	0.002751	0.141316
ILMN_1680738	C5orf13	0.404014	10.8522	3.56065	0.002752	0.141316
ILMN_2225577	C5orf37	-0.475926	7.124	-3.55874	0.002763	0.141632
ILMN_2234229	PRMT6	-0.687357	9.74578	-3.55707	0.002773	0.141641
ILMN_1705570	H2AFY2	-0.419299	5.96612	-3.55698	0.002773	0.141641
ILMN_3240236	SMCR5	0.618255	6.45364	3.55622	0.002778	0.141641
ILMN_1870062	Unknown	0.642908	5.62715	3.55467	0.002787	0.141854
ILMN_1690443	C14orf82	0.628533	7.53587	3.55305	0.002796	0.142087
ILMN_2162989	TMEM189	0.489435	9.94641	3.55039	0.002811	0.142328
ILMN_3277332	LOC441453	0.577085	5.73074	3.55017	0.002813	0.142328
ILMN_1787567	TSC22D1	-0.535808	9.99884	-3.54961	0.002816	0.142328
ILMN_1744980	ZCCHC7	-0.461931	9.37545	-3.54894	0.00282	0.142328
ILMN_3260180	FLJ25363	0.546857	8.00294	3.5444	0.002847	0.143432
ILMN_1712628	GTF2IRD1	0.465823	7.05933	3.54215	0.00286	0.14386
ILMN_1886422	Unknown	-0.515646	7.29386	-3.5404	0.00287	0.144137
ILMN_1682717	IER3	-0.682037	11.0709	-3.53434	0.002907	0.145487
ILMN_1705032	SEH1L	-0.624221	7.89773	-3.53428	0.002907	0.145487
ILMN_2387995	ANTXR1	0.487451	8.32676	3.53162	0.002923	0.146047
ILMN_1768816	TMPO	-0.599486	7.684	-3.52829	0.002943	0.146812
ILMN_2402600	GLIS3	0.508031	10.0656	3.51843	0.003004	0.149595
ILMN_1768020	HAUS8	-0.519884	6.00484	-3.51636	0.003017	0.149776
ILMN_1814074	PHKA2	0.475485	7.79001	3.51623	0.003018	0.149776
ILMN_1694432	CRIP2	0.582609	8.59261	3.51468	0.003028	0.150009
ILMN_1653724	LOC648716	0.622321	5.58815	3.51318	0.003037	0.150224
ILMN_1901009	Unknown	-0.569191	5.26253	-3.5123	0.003043	0.150249
ILMN_2284113	C1orf183	0.510975	5.52028	3.50762	0.003072	0.151462
ILMN_1701204	VEGFC	0.43512	11.2923	3.50606	0.003082	0.151656
ILMN_3247023	FLJ22536	0.456366	5.8203	3.50541	0.003086	0.151656
ILMN_1701247	LOC132241	0.585031	6.56946	3.50386	0.003096	0.151894
ILMN_1715416	NUP188	-0.455053	7.88251	-3.50237	0.003106	0.152113
ILMN_1799622	ZFYVE9	-0.741124	5.93396	-3.50085	0.003116	0.152342
ILMN_1651296	LOC143666	0.44535	6.35815	3.49988	0.003122	0.152398
ILMN_1806184	MED13	0.538355	5.7311	3.49873	0.00313	0.1525
ILMN_1755954	CPEB3	0.430595	6.06815	3.49797	0.003134	0.1525
ILMN_2047511	CENTA1	0.587178	8.06212	3.49645	0.003144	0.152709
ILMN_2124082	PPP2R5B	-0.516223	7.1807	-3.49573	0.003149	0.152709
ILMN_1733235	LOC642148	-0.536203	5.46627	-3.49359	0.003163	0.15314
ILMN_2203896	SMAD7	1.0968	6.88288	3.48744	0.003204	0.154854
ILMN_1732609	KIAA1539	0.850486	8.20776	3.48508	0.003219	0.155362
ILMN_1817275	Unknown	0.449977	5.73013	3.4818	0.003241	0.156073
ILMN_1662964	PRMT3	-0.511036	9.28822	-3.48095	0.003247	0.156073
ILMN_2044645	CGB1	0.610293	6.34293	3.48053	0.00325	0.156073
ILMN_1792712	LOC201725	-0.562485	6.09864	-3.47656	0.003277	0.156879
ILMN_1731349	HOXA13	0.600026	5.83142	3.47615	0.00328	0.156879
ILMN_1707748	PIM3	-0.438426	6.62808	-3.47571	0.003283	0.156879
ILMN_2089073	ATP9A	0.414488	9.21428	3.47454	0.003291	0.157007
ILMN_1810093	TSPAN2	0.494464	7.11048	3.47282	0.003302	0.157318
ILMN_1800575	LOC649260	0.516294	6.90229	3.46035	0.003389	0.160853
ILMN_2404135	RIOK3	0.405976	10.2321	3.45994	0.003392	0.160853
ILMN_1753500	ARHGAP12	-0.630736	7.90062	-3.45921	0.003397	0.160853
ILMN_2246563	COL8A1	0.775931	8.23965	3.45902	0.003398	0.160853
ILMN_1814165	SSBP3	0.492957	7.25254	3.45479	0.003428	0.162011
ILMN_3245413	DENND5A	0.487429	9.44289	3.44901	0.00347	0.163583
ILMN_1794875	AGPAT9	0.7237	6.67594	3.44861	0.003473	0.163583
ILMN_1659524	C6orf66	-0.469038	9.34475	-3.44748	0.003481	0.163706
ILMN_1742044	GNAI1	-0.53646	6.70308	-3.44603	0.003491	0.16394
ILMN_3183544	LOC100130168	0.683986	11.36	3.44367	0.003508	0.164174
ILMN_1701998	AFAP1	0.535997	9.01937	3.44335	0.003511	0.164174
ILMN_1657515	RPS6KA5	0.435292	6.17435	3.44306	0.003513	0.164174
ILMN_1711470	UBE2T	-0.464923	8.14194	-3.44154	0.003524	0.164386
ILMN_1674376	ANGPTL4	0.616641	7.24316	3.44033	0.003533	0.164386
ILMN_1684210	NPAL3	0.427433	9.40353	3.44017	0.003534	0.164386
ILMN_1671844	EYA4	-0.811986	8.29197	-3.43807	0.003549	0.164806
ILMN_1807031	C14orf28	0.518691	6.3958	3.43743	0.003554	0.164806
ILMN_1745841	KIAA0492	0.609554	5.85053	3.43152	0.003598	0.166367
ILMN_1658145	GRLF1	-0.687796	5.70763	-3.43138	0.003599	0.166367
ILMN_2164081	KLHL12	-0.462926	8.84914	-3.42756	0.003627	0.167428
ILMN_1782274	NYX	0.419708	5.51931	3.42592	0.00364	0.16774
ILMN_1737635	RAD1	-0.771036	7.03076	-3.42371	0.003657	0.168161
ILMN_1805342	LOC652634	0.511862	5.56732	3.42316	0.003661	0.168161
ILMN_1700310	SDCBP2	0.456789	5.84925	3.42247	0.003666	0.168161
ILMN_1775304	DNAJB1	-0.55393	8.95912	-3.41574	0.003718	0.170261
ILMN_1723134	LOC650695	0.617677	5.40754	3.41407	0.00373	0.170533
ILMN_1766221	B4GALT1	0.49977	8.44428	3.41349	0.003735	0.170533
ILMN_1743620	RARRES1	0.462928	6.69864	3.41214	0.003745	0.170747
ILMN_1789804	C11orf37	-0.57275	5.39895	-3.41049	0.003758	0.170945
ILMN_1766613	ZNF121	-0.946356	6.1161	-3.4101	0.003761	0.170945
ILMN_3185453	FLJ10661	-0.61036	5.87391	-3.40757	0.003781	0.171494
ILMN_2353276	UPK3B	-0.548784	5.5149	-3.40686	0.003787	0.171494
ILMN_3311110	MIR335	-0.441804	5.70422	-3.40624	0.003792	0.171494
ILMN_1657796	STMN1	-0.397264	7.78081	-3.40512	0.0038	0.171494
ILMN_3271098	FAM176A	0.414841	9.02446	3.40401	0.003809	0.171494
ILMN_3249578	LOC100132394	-2.53432	9.70771	-3.40253	0.003821	0.171494
ILMN_1660635	LACTB2	-0.440101	7.93968	-3.40201	0.003825	0.171494
ILMN_1691592	LOC641751	0.491755	5.48949	3.40194	0.003825	0.171494
ILMN_3224934	SFRS18	0.429047	9.97744	3.40137	0.00383	0.171494
ILMN_1746343	LOC643985	0.523721	5.45239	3.40123	0.003831	0.171494
ILMN_1652649	LOC643722	-0.613187	5.39729	-3.40036	0.003838	0.17153
ILMN_1714444	KLF12	-0.436697	7.18527	-3.39966	0.003844	0.17153
ILMN_3248591	LTBP2	0.67503	9.33867	3.39895	0.003849	0.17153
ILMN_1677714	LOC727773	-0.538435	6.66982	-3.39792	0.003858	0.17164
ILMN_1777565	TAP2	-0.486555	7.34413	-3.3944	0.003886	0.172637
ILMN_2222101	N4BP2	0.579048	8.46001	3.39178	0.003907	0.173321
ILMN_1687652	TGFB3	0.704509	7.63758	3.38942	0.003926	0.173669
ILMN_1797318	HSPA14	-0.435285	9.19367	-3.38937	0.003927	0.173669
ILMN_3182712	LOC100128547	-0.559842	5.75541	-3.38864	0.003932	0.173672
ILMN_1703886	SLC16A2	0.573021	8.44391	3.38665	0.003949	0.174131
ILMN_1712639	AIFM2	-0.549711	5.93391	-3.38452	0.003966	0.174358
ILMN_1712708	TRIM47	-0.439336	7.01803	-3.38391	0.003971	0.174358
ILMN_1678004	TMEM41B	0.458284	10.4278	3.38388	0.003971	0.174358
ILMN_1732575	SEC14L1	0.408717	7.6543	3.38309	0.003978	0.174385
ILMN_1726769	CNDP2	-0.469593	10.7884	-3.38238	0.003984	0.174387
ILMN_1669119	LOC728946	-0.65074	5.6193	-3.38053	0.003999	0.17471
ILMN_1738825	HIC1	-0.51469	6.13441	-3.38006	0.004003	0.17471
ILMN_1909000	Unknown	0.528019	5.4966	3.37791	0.004021	0.174941
ILMN_1700081	FST	0.779026	10.0437	3.37762	0.004023	0.174941
ILMN_1747650	BMP6	0.978294	8.53081	3.3773	0.004026	0.174941
ILMN_1744656	PAGE5	-0.606832	5.37274	-3.37611	0.004036	0.175065
ILMN_3239861	C10orf140	0.451451	5.91665	3.37493	0.004046	0.175065
ILMN_1659766	BAG3	0.633166	11.3576	3.37429	0.004051	0.175065
ILMN_2281186	RGNEF	-0.512681	5.88547	-3.37415	0.004052	0.175065
ILMN_1730523	FAM195A	-0.459331	8.44818	-3.37274	0.004064	0.175102
ILMN_1762231	ZEB1	-0.444466	6.78617	-3.37264	0.004065	0.175102
ILMN_1835080	Unknown	-0.503565	5.67806	-3.37101	0.004079	0.175239
ILMN_1707791	TAZ	0.588544	6.37497	3.37087	0.00408	0.175239
ILMN_1715638	GAGE4	-0.447664	5.55046	-3.36822	0.004103	0.175867
ILMN_1742031	IFRD2	-0.463218	8.18088	-3.36775	0.004107	0.175867
ILMN_1672121	LOC387856	0.416844	6.69779	3.36704	0.004113	0.175872
ILMN_1756806	MCL1	-0.548395	9.62619	-3.36625	0.004119	0.175905
ILMN_1658071	ATP1B1	0.469807	9.1251	3.3642	0.004137	0.176283
ILMN_1814039	LOC653086	0.614211	9.8672	3.36383	0.00414	0.176283
ILMN_1721901	CTNNAL1	-0.482572	10.8926	-3.36163	0.004159	0.176624
ILMN_2408683	PPAP2B	0.685273	8.29282	3.36152	0.00416	0.176624
ILMN_2334350	BTBD3	-0.46391	8.93079	-3.35608	0.004207	0.178372
ILMN_3246805	LOC100134364	-2.12632	9.30926	-3.35525	0.004214	0.178423
ILMN_1800425	SLC9A1	0.699167	10.1887	3.35073	0.004254	0.179846
ILMN_1789599	NBL1	0.453055	12.1481	3.34941	0.004266	0.18005
ILMN_1701914	CD274	-0.538336	5.7566	-3.34881	0.004271	0.18005
ILMN_1733559	LOC100008589	-2.69274	8.99289	-3.34767	0.004281	0.180222
ILMN_1745851	LOC389676	0.437257	5.79803	3.34309	0.004322	0.181684
ILMN_1688953	ARHGAP19	-0.465741	6.9491	-3.34129	0.004338	0.182105
ILMN_1746013	SPOCK1	0.472415	8.51599	3.33973	0.004352	0.182437
ILMN_1654137	LOC649700	-0.570058	5.48599	-3.33703	0.004377	0.183203
ILMN_1765578	TIPARP	0.420641	10.1797	3.33194	0.004423	0.184674
ILMN_1722781	EGR3	-0.754544	5.59794	-3.33181	0.004424	0.184674
ILMN_1693319	EYA4	-0.585586	6.86837	-3.32851	0.004455	0.18568
ILMN_2368773	FAM3C	-0.389209	9.28831	-3.32699	0.004469	0.186005
ILMN_1691747	KHDRBS3	-0.416394	8.86023	-3.32499	0.004487	0.186515
ILMN_1678842	THBS2	-0.594463	9.47348	-3.32428	0.004494	0.186529
ILMN_1721868	KPNA2	-0.482229	8.53385	-3.32199	0.004515	0.187153
ILMN_2054362	SLC25A40	-0.426021	7.48712	-3.31927	0.004541	0.187836
ILMN_3187470	LOC100129094	0.506684	6.47503	3.31828	0.00455	0.187836
ILMN_1839665	Unknown	-0.469185	5.74164	-3.31768	0.004556	0.187836
ILMN_1810100	PBX3	0.484425	9.58968	3.31755	0.004557	0.187836
ILMN_1678189	C9orf153	0.522713	5.29788	3.31564	0.004575	0.188319
ILMN_1683313	ST3GAL1	0.503853	10.3269	3.31263	0.004604	0.189091
ILMN_3201775	LOC100133079	-0.573617	5.46833	-3.31224	0.004607	0.189091
ILMN_1759563	NRIP3	0.420448	7.98752	3.31037	0.004625	0.189091
ILMN_1655405	SCARF2	0.539087	8.47072	3.30995	0.004629	0.189091
ILMN_3229954	LOC730275	0.693824	5.37988	3.30991	0.00463	0.189091
ILMN_1665538	SKP2	-0.38704	10.529	-3.30967	0.004632	0.189091
ILMN_1774733	SOCS1	-0.493653	6.20626	-3.30821	0.004646	0.18923
ILMN_2344298	STEAP2	-0.462878	7.24584	-3.30742	0.004654	0.18923
ILMN_1660440	FAM108B1	0.480769	7.79134	3.30615	0.004666	0.18923
ILMN_1862217	Unknown	-0.399025	7.67603	-3.30605	0.004667	0.18923
ILMN_1746314	EVI5	0.478446	8.75947	3.306	0.004667	0.18923
ILMN_1790943	LOC96597	-0.687198	5.25338	-3.30359	0.004691	0.189454
ILMN_2055310	MBD4	0.566672	9.36074	3.30313	0.004695	0.189454
ILMN_2260756	GSDMB	0.478894	5.87855	3.303	0.004696	0.189454
ILMN_1738491	SNX30	0.549418	8.70829	3.3028	0.004698	0.189454
ILMN_1788213	FRAT2	0.430776	8.46565	3.30207	0.004706	0.189485
ILMN_1683084	LOC646183	-0.587281	5.37679	-3.3012	0.004714	0.189569
ILMN_1676075	KLHL12	-0.402791	7.49096	-3.30016	0.004724	0.189719
ILMN_1700584	IER2	-0.472081	7.53676	-3.29941	0.004731	0.189758
ILMN_1679476	GART	-0.387056	10.3884	-3.29813	0.004744	0.190005
ILMN_2384122	GPR56	0.570318	8.6322	3.29652	0.00476	0.190144
ILMN_1765701	LOC399942	-0.395893	9.90653	-3.29648	0.00476	0.190144
ILMN_1656233	LOC389517	0.5247	11.6945	3.29273	0.004797	0.191369
ILMN_1885771	Unknown	0.466614	6.59057	3.28896	0.004835	0.192324
ILMN_1658885	DAGLB	0.541147	8.86446	3.28861	0.004839	0.192324
ILMN_1740234	GSTO2	0.522211	6.78426	3.28839	0.004841	0.192324
ILMN_2206722	FER1L4	0.569099	7.98125	3.28766	0.004848	0.192356
ILMN_1677446	TMEM189-UBE2V1	0.606996	8.30574	3.28472	0.004878	0.193272
ILMN_1655365	C2orf77	0.451229	6.80473	3.28372	0.004888	0.193416
ILMN_1785535	TTLL3	0.542068	5.68765	3.28278	0.004897	0.193533
ILMN_3243945	C13orf37	-0.399439	9.04979	-3.28182	0.004907	0.19366
ILMN_1773002	LOC730417	0.523196	7.31968	3.27864	0.00494	0.194682
ILMN_3210914	LOC344887	0.471445	5.58963	3.27745	0.004952	0.194904
ILMN_1798663	MAB21L2	-0.434544	11.3709	-3.27548	0.004972	0.195442
ILMN_1679318	ARSJ	-0.479511	9.29369	-3.27482	0.004979	0.195449
ILMN_1806951	CSTF3	0.569807	6.7184	3.2735	0.004992	0.195727
ILMN_2180519	LOC729603	0.558875	12.2414	3.2703	0.005026	0.19583
ILMN_1782567	GUCY1B3	-0.540787	6.4083	-3.26995	0.005029	0.19583
ILMN_1892403	SNORD13	1.04367	10.3058	3.2698	0.005031	0.19583
ILMN_1700546	ELOVL6	-0.445901	9.41918	-3.26956	0.005033	0.19583
ILMN_1784202	LOC644019	0.417359	5.73506	3.26943	0.005035	0.19583
ILMN_1745917	SCAND2	0.486701	6.70723	3.26943	0.005035	0.19583
ILMN_2151368	NOL12	0.54871	7.69921	3.26842	0.005045	0.195985
ILMN_1745623	EFCAB4A	0.630709	7.56876	3.26659	0.005064	0.196236
ILMN_1733669	CDH18	0.434731	5.67341	3.26654	0.005065	0.196236
ILMN_1677432	SRGAP1	0.632756	9.3774	3.26499	0.005081	0.196444
ILMN_3201163	LOC100131311	-0.487296	5.76422	-3.26477	0.005084	0.196444
ILMN_1660691	RAB31	0.410846	12.3035	3.26204	0.005112	0.19678
ILMN_1772605	FRS3	0.576029	7.38423	3.26177	0.005115	0.19678
ILMN_1682929	SYTL2	-0.60687	8.92495	-3.26124	0.005121	0.19678
ILMN_3202373	LOC392288	0.535605	5.53203	3.26069	0.005127	0.19678
ILMN_1795865	FGFRL1	0.567593	10.1493	3.26026	0.005131	0.19678
ILMN_1788416	FAM108C1	0.547529	10.2856	3.26018	0.005132	0.19678
ILMN_1809566	ZSCAN16	-0.472222	6.08184	-3.25819	0.005153	0.19734
ILMN_1724941	CDCP1	-0.429971	6.26637	-3.25433	0.005195	0.198663
ILMN_2080611	PDSS1	-0.415173	8.73602	-3.25117	0.005229	0.19971
ILMN_1883050	Unknown	0.545156	5.66616	3.2503	0.005238	0.199722
ILMN_1747184	PUS7L	-0.394998	8.08386	-3.24695	0.005275	0.199722
ILMN_1725193	IGFBP2	-0.665999	7.29045	-3.24678	0.005276	0.199722
ILMN_1671392	KCNF1	0.712304	6.2103	3.24656	0.005279	0.199722
ILMN_1750093	SDHALP1	0.548532	10.3178	3.24628	0.005282	0.199722
ILMN_1694177	PCNA	-0.991364	9.33106	-3.24607	0.005284	0.199722
ILMN_1785198	POLE3	-0.409237	11.4097	-3.2459	0.005286	0.199722
ILMN_1808157	RUNDC3B	-0.525965	6.79759	-3.24572	0.005288	0.199722
ILMN_1717229	C9orf21	-0.404392	9.27622	-3.24558	0.005289	0.199722
ILMN_1794442	ZNF469	0.789294	8.52355	3.24446	0.005302	0.199933
ILMN_1668228	LOC136143	0.470389	8.70488	3.24383	0.005309	0.19994
ILMN_1714159	LUZP1	0.567595	10.5279	3.23494	0.005407	0.203273
ILMN_1792635	LOC654253	0.644194	5.86044	3.23461	0.005411	0.203273
ILMN_1686319	USP37	-0.48854	7.19945	-3.23325	0.005426	0.203441
ILMN_1665332	LOC653157	0.484499	6.03733	3.23299	0.005429	0.203441
ILMN_1707965	LOC646345	-0.395322	5.68292	-3.23184	0.005442	0.203482
ILMN_1700515	C17orf58	-0.409217	9.60279	-3.23168	0.005444	0.203482
ILMN_1789558	FAM164A	-0.364109	8.45607	-3.23009	0.005462	0.203896
ILMN_1847494	Unknown	-0.494777	7.1476	-3.22772	0.005489	0.204437
ILMN_2072622	FLJ12684	-0.511306	5.39571	-3.22759	0.00549	0.204437
ILMN_1729077	WHDC1L2	0.469289	5.54847	3.22587	0.00551	0.204908
ILMN_1751851	CECR1	0.389518	9.28133	3.22432	0.005527	0.205253
ILMN_1692177	TSC22D1	-0.405762	8.50712	-3.22304	0.005542	0.205253
ILMN_1751773	POLD3	-0.50606	6.98135	-3.22291	0.005544	0.205253
ILMN_3236584	LOH12CR2	0.382016	5.70068	3.22264	0.005547	0.205253
ILMN_1776842	DKFZp451A211	0.594163	5.64064	3.22028	0.005574	0.205486
ILMN_1674817	C1orf115	-0.372087	8.99002	-3.22005	0.005577	0.205486
ILMN_1762189	LOC387686	0.441615	5.75433	3.22	0.005577	0.205486
ILMN_1696654	IFIT5	-0.458485	7.52174	-3.21925	0.005586	0.205486
ILMN_1653618	ZZZ3	-0.373607	9.71788	-3.21909	0.005588	0.205486
ILMN_2328280	ACTL6A	-0.568395	9.32769	-3.21465	0.005639	0.207126
ILMN_1711799	C9orf40	-0.448949	7.23701	-3.21333	0.005654	0.207434
ILMN_1731224	PARP9	-0.517198	7.03989	-3.2117	0.005674	0.207721
ILMN_1690928	LOC253724	-0.523427	5.63328	-3.211	0.005682	0.207721
ILMN_2290732	ZNF626	0.505437	5.85314	3.21088	0.005683	0.207721
ILMN_1806040	TYMS	-0.399638	9.96931	-3.20987	0.005695	0.207835
ILMN_1678919	YOD1	-0.421669	7.70674	-3.20942	0.0057	0.207835
ILMN_3244607	FAM117B	-0.460796	9.16966	-3.2073	0.005725	0.208079
ILMN_1652852	GAS2	0.504359	5.66524	3.20682	0.005731	0.208079
ILMN_1688152	IL27RA	-0.51042	7.9738	-3.20566	0.005745	0.208079
ILMN_2198515	ARRDC3	0.599024	7.67529	3.20544	0.005748	0.208079
ILMN_2157277	AKR1D1	0.423039	12.4934	3.20485	0.005755	0.208079
ILMN_1876539	LOC732316	-0.598854	5.99773	-3.20484	0.005755	0.208079
ILMN_1774153	SPHK1	0.606435	6.03611	3.20472	0.005756	0.208079
ILMN_1779825	PRDM2	-0.492529	5.74977	-3.20357	0.00577	0.20832
ILMN_1667079	SPTBN2	0.506225	5.92884	3.20046	0.005807	0.209408
ILMN_1760849	NETO2	-0.594731	8.09644	-3.19985	0.005814	0.20942
ILMN_1758548	NEK7	0.451747	7.27425	3.19881	0.005827	0.209615
ILMN_1803825	CXCL12	0.576884	7.14338	3.19749	0.005843	0.209932
ILMN_2304186	MITF	-0.548535	7.79102	-3.19685	0.005851	0.209955
ILMN_1703123	AXUD1	0.429854	9.73514	3.19475	0.005876	0.210419
ILMN_2402817	ZBTB16	-0.470476	7.19843	-3.19462	0.005878	0.210419
ILMN_1789638	MFSD2	-0.480138	5.72345	-3.19199	0.00591	0.211308
ILMN_1874273	Unknown	0.645917	5.74959	3.18952	0.00594	0.211965
ILMN_1670589	LOC643933	-0.584763	5.6944	-3.18895	0.005947	0.211965
ILMN_1688666	HIST1H2BH	-0.497872	5.7095	-3.18815	0.005957	0.211965
ILMN_1665331	AMT	0.592425	6.42984	3.18788	0.00596	0.211965
ILMN_1748093	PAFAH1B3	0.856847	8.22364	3.18759	0.005964	0.211965
ILMN_3239343	STAG3L3	0.717953	7.43653	3.18565	0.005988	0.212564
ILMN_2089875	TNFSF4	-0.386961	8.96176	-3.1839	0.006009	0.213077
ILMN_1788886	TOX	-0.445633	6.55605	-3.18242	0.006028	0.213475
ILMN_1709549	PLEKHM1	0.402682	6.84087	3.18088	0.006047	0.213698
ILMN_1680618	MYC	-0.608988	12.2074	-3.18031	0.006054	0.213698
ILMN_2182482	SHCBP1	0.536402	11.9528	3.18019	0.006056	0.213698
ILMN_2290007	COBRA1	-0.372705	6.70099	-3.17823	0.00608	0.214214
ILMN_1679438	MLF1IP	-0.499281	5.6185	-3.17769	0.006087	0.214214
ILMN_1681118	CAPRIN2	0.576816	8.20151	3.1773	0.006092	0.214214
ILMN_1806705	ASB6	0.413778	6.86052	3.17596	0.006109	0.214551
ILMN_1748881	MRAS	0.521419	6.98942	3.17503	0.006121	0.214697
ILMN_1693789	ALPP	0.592712	10.2694	3.17449	0.006127	0.214697
ILMN_1696975	USP1	-0.779379	8.39466	-3.1739	0.006135	0.214706
ILMN_1752755	VWF	0.39881	6.30144	3.17257	0.006152	0.215044
ILMN_1690105	STAT1	-0.441157	10.1145	-3.17065	0.006176	0.215643
ILMN_1757461	ITIH3	-0.515819	5.79091	-3.16883	0.006199	0.216193
ILMN_2120210	RCAN2	-0.608742	6.19945	-3.16828	0.006207	0.216193
ILMN_1753482	FAM86C	-0.473265	6.96242	-3.16555	0.006242	0.216994
ILMN_1784333	SECISBP2L	-0.387346	9.31336	-3.16536	0.006244	0.216994
ILMN_1752510	FAM13A	-0.587333	8.75417	-3.16404	0.006261	0.217112
ILMN_1753582	RPA2	-0.466946	9.38829	-3.16396	0.006262	0.217112
ILMN_1695025	CD2	-0.46019	5.92015	-3.16278	0.006277	0.217188
ILMN_1694589	PAQR8	-0.47377	7.169	-3.16229	0.006284	0.217188
ILMN_1810729	UBL3	0.392848	8.93801	3.1621	0.006286	0.217188
ILMN_1806023	JUN	0.444361	10.6351	3.16102	0.0063	0.217288
ILMN_2231985	HSPA13	0.546821	6.10191	3.15971	0.006317	0.217288
ILMN_1874506	Unknown	0.500045	5.66567	3.15969	0.006318	0.217288
ILMN_2265623	HIF3A	0.539099	5.32101	3.15962	0.006319	0.217288
ILMN_1702140	RACGAP1	-0.482415	6.13671	-3.15907	0.006326	0.217288
ILMN_1675687	LOC644701	0.470407	5.75744	3.15772	0.006343	0.217643
ILMN_1740861	DTWD1	-0.551907	10.4774	-3.15706	0.006352	0.217689
ILMN_1656369	C8orf4	-0.537704	6.97139	-3.15635	0.006361	0.217755
ILMN_1679311	STK40	-0.498825	6.02312	-3.15425	0.006389	0.218088
ILMN_2121408	HBEGF	-0.4123	6.78105	-3.15421	0.00639	0.218088
ILMN_1667261	PJA1	-0.617293	5.833	-3.1537	0.006396	0.218088
ILMN_1703337	LOC441763	-3.12235	9.85638	-3.1528	0.006408	0.218088
ILMN_1710543	SLC39A3	-0.410651	7.18539	-3.1523	0.006415	0.218088
ILMN_1714878	BZW1	-0.544598	6.94524	-3.15085	0.006434	0.218088
ILMN_1701424	LAMC2	0.529557	6.31185	3.15077	0.006435	0.218088
ILMN_1813341	PTGFR	-0.516895	6.84726	-3.15074	0.006436	0.218088
ILMN_1666206	GSDMB	0.511502	6.51698	3.15061	0.006437	0.218088
ILMN_1739942	FAM117B	-0.402784	10.7419	-3.14916	0.006457	0.218492
ILMN_3255668	LOC100128853	-0.438128	5.40795	-3.1478	0.006475	0.218861
ILMN_1665004	CASC3	-0.42478	8.88755	-3.14498	0.006513	0.219401
ILMN_2352097	GPR56	0.705208	8.67033	3.14495	0.006513	0.219401
ILMN_1776788	C5orf41	-0.388618	6.929	-3.14495	0.006513	0.219401
ILMN_2233050	PLA2G2D	0.491394	6.67661	3.14262	0.006544	0.220019
ILMN_1899048	Unknown	-0.564159	5.67893	-3.14164	0.006558	0.220019
ILMN_1681591	PTPN1	0.390828	11.2616	3.1416	0.006558	0.220019
ILMN_1678882	KIR2DL1	-0.5076	5.52703	-3.14122	0.006563	0.220019
ILMN_2326273	CHI3L2	0.497541	6.56567	3.14085	0.006568	0.220019
ILMN_1803652	C9orf91	0.409325	6.46305	3.14	0.00658	0.220156
ILMN_2097997	IFNE1	0.541273	6.05709	3.13751	0.006614	0.220643
ILMN_1767260	CCDC138	-0.400495	6.52267	-3.13648	0.006628	0.220643
ILMN_1807112	ANKRD13D	0.609149	5.6766	3.13642	0.006629	0.220643
ILMN_1726930	C5orf44	-0.434011	7.01915	-3.13632	0.00663	0.220643
ILMN_3242307	DNM1P35	0.541857	5.66067	3.13585	0.006637	0.220643
ILMN_1665821	LOC643509	-0.489788	5.34832	-3.13553	0.006641	0.220643
ILMN_1789103	TCF20	-0.447503	5.66663	-3.13512	0.006646	0.220643
ILMN_2378868	SFRS5	0.387994	11.8984	3.13362	0.006667	0.22108
ILMN_1777982	USF1	0.56379	8.83955	3.13285	0.006678	0.221186
ILMN_1808779	CSTF3	-0.412546	8.05278	-3.12963	0.006722	0.222162
ILMN_3246169	PRR20D	-0.456391	5.65273	-3.12963	0.006722	0.222162
ILMN_1716862	PPM1B	-0.40489	9.17785	-3.12818	0.006743	0.222162
ILMN_1719797	MESDC2	-0.409245	5.8064	-3.12809	0.006744	0.222162
ILMN_1728107	GNG7	0.458412	6.79842	3.12738	0.006754	0.222162
ILMN_1668592	STON1	0.502212	7.24111	3.12651	0.006766	0.222162
ILMN_1676563	HTRA1	0.415252	10.7688	3.12616	0.006771	0.222162
ILMN_3250585	KIAA0194	0.453558	9.0817	3.12607	0.006772	0.222162
ILMN_1691567	GNPDA2	-0.379097	9.41328	-3.12588	0.006775	0.222162
ILMN_1802160	XIRP1	0.482053	5.40415	3.1241	0.006799	0.22273
ILMN_1658569	LOC728910	0.47937	5.57486	3.12313	0.006813	0.222931
ILMN_2295518	TRO	0.457015	8.33359	3.12149	0.006836	0.223442
ILMN_1749838	MZF1	0.652835	8.44079	3.11959	0.006863	0.2236
ILMN_1746465	FJX1	0.38848	11.0363	3.11955	0.006864	0.2236
ILMN_1804988	MOAP1	-0.4786	8.13319	-3.11955	0.006864	0.2236
ILMN_1709650	LOC652815	-0.663582	7.26497	-3.11888	0.006873	0.223613
ILMN_1776535	LOC649722	0.439683	6.64222	3.11846	0.006879	0.223613
ILMN_1745148	ZNFX1	0.544913	8.85866	3.11664	0.006905	0.224052
ILMN_1655382	DCLRE1B	-0.561444	5.50712	-3.11605	0.006913	0.224052
ILMN_1733402	CSF1	-0.588893	5.60222	-3.11584	0.006916	0.224052
ILMN_1742903	LOC644739	0.442424	5.63596	3.11439	0.006937	0.224052
ILMN_1694752	LOC727726	-0.446394	6.94138	-3.11415	0.00694	0.224052
ILMN_1815385	SMAD9	0.751735	9.11046	3.11395	0.006943	0.224052
ILMN_1753196	PTTG1	0.377174	10.0949	3.11381	0.006945	0.224052
ILMN_1671765	TRIM35	-0.395021	6.41838	-3.11243	0.006965	0.224445
ILMN_1760556	C1orf63	0.868514	7.58072	3.11066	0.006991	0.224874
ILMN_1687625	DPCR1	-0.672527	5.78193	-3.11045	0.006994	0.224874
ILMN_1759250	TAP2	-0.5688	6.19943	-3.10969	0.007005	0.224985
ILMN_1789991	41702	0.463789	7.30965	3.1089	0.007016	0.22511
ILMN_1704154	TNFRSF19	-0.396132	8.32967	-3.1082	0.007026	0.225189
ILMN_1699022	ENDOD1	-0.525191	7.35896	-3.1069	0.007045	0.225551
ILMN_3306457	LOC729616	0.644559	5.6852	3.10465	0.007078	0.226322
ILMN_1689029	WDR7	-0.495715	6.64279	-3.1042	0.007084	0.226322
ILMN_1704135	LOC388242	-0.463287	5.69657	-3.10343	0.007096	0.226437
ILMN_2053538	RHBDL2	0.799503	7.34541	3.10176	0.00712	0.226974
ILMN_1801223	WTIP	0.627745	8.44727	3.10034	0.007141	0.227323
ILMN_1739032	TMEM70	0.50826	7.83799	3.09998	0.007146	0.227323
ILMN_1812726	MORF4L1	-0.478149	6.49589	-3.09802	0.007175	0.227999
ILMN_3248781	SDHAP2	0.473051	8.94769	3.09626	0.007201	0.228408
ILMN_1732489	SLC10A7	-0.415739	7.33956	-3.09611	0.007204	0.228408
ILMN_1783427	LOC641975	-0.440571	6.10859	-3.09399	0.007235	0.228988
ILMN_2376723	CDKN2B	-0.484996	6.372	-3.09156	0.007272	0.228988
ILMN_1777061	ZSWIM6	0.472297	8.81076	3.09132	0.007275	0.228988
ILMN_2075847	ZC3H10	0.391277	7.78855	3.09103	0.00728	0.228988
ILMN_1810274	HOXB2	0.691889	9.74119	3.09093	0.007281	0.228988
ILMN_1815578	ZNF223	0.599464	8.26217	3.09082	0.007283	0.228988
ILMN_2374244	DYRK2	0.434821	9.40529	3.09067	0.007285	0.228988
ILMN_1753755	B4GALT2	-0.394648	7.40106	-3.09009	0.007294	0.228988
ILMN_3245062	SHROOM3	-0.718828	8.63198	-3.08993	0.007296	0.228988
ILMN_3249230	LOC100133649	0.514914	12.6596	3.08973	0.007299	0.228988
ILMN_1813430	TRIM69	0.473492	5.56924	3.08666	0.007345	0.230025
ILMN_1782688	THNSL1	-0.462911	7.9021	-3.08651	0.007348	0.230025
ILMN_2348367	FGFRL1	0.442626	7.99253	3.08483	0.007373	0.23058
ILMN_1762224	HPS3	-0.509013	8.06555	-3.08166	0.007422	0.231851
ILMN_1691201	FAM21C	-0.450742	5.58598	-3.08068	0.007437	0.232076
ILMN_1785402	LTBP1	0.573408	9.1533	3.07785	0.00748	0.233185
ILMN_2291083	SLC6A15	-0.531001	7.23684	-3.077	0.007493	0.233352
ILMN_1714817	OR6K6	-0.579361	5.38478	-3.07637	0.007503	0.233411
ILMN_1747460	TMEM184B	-0.512509	8.76027	-3.07468	0.007529	0.233976
ILMN_1664318	LOC647082	0.622133	5.32071	3.07341	0.007549	0.234343
ILMN_1705953	LONRF1	-0.560358	7.35082	-3.07112	0.007584	0.234925
ILMN_2413084	HSPA8	-0.36049	13.0086	-3.07086	0.007589	0.234925
ILMN_2212909	MELK	-0.454003	8.12151	-3.07024	0.007598	0.234925
ILMN_3308911	MIR128-2	0.431382	5.58617	3.0688	0.007621	0.234925
ILMN_1795845	CHST8	-0.420721	5.52256	-3.06865	0.007623	0.234925
ILMN_1740466	FAM46A	0.460274	9.61266	3.0683	0.007629	0.234925
ILMN_2252813	TAF5L	-0.632732	7.03445	-3.06803	0.007633	0.234925
ILMN_2176693	LIPL2	0.43725	5.73808	3.06775	0.007637	0.234925
ILMN_2195236	PGRMC2	0.482927	12.5533	3.06766	0.007639	0.234925
ILMN_1669138	LOC647343	-0.581959	5.37129	-3.06606	0.007664	0.235458
ILMN_2374249	DYRK2	0.421471	8.27818	3.06465	0.007686	0.235478
ILMN_1652735	RFXAP	0.466538	7.18341	3.06444	0.00769	0.235478
ILMN_1717018	LOC644922	-0.642927	5.55046	-3.06428	0.007692	0.235478
ILMN_1893798	Unknown	-0.448167	5.81957	-3.0638	0.0077	0.235478
ILMN_2398926	C17orf58	-0.452352	10.0187	-3.06338	0.007706	0.235478
ILMN_1806408	ACADVL	0.421448	11.8684	3.06301	0.007712	0.235478
ILMN_2139351	ZNF232	-0.499455	6.99264	-3.06051	0.007752	0.236451
ILMN_1710734	GZMK	-0.579519	5.40114	-3.05803	0.007792	0.237341
ILMN_3183048	FLJ22675	-0.466749	5.59106	-3.05744	0.007801	0.237341
ILMN_2317348	APTX	-0.381567	9.74165	-3.05719	0.007805	0.237341
ILMN_3307877	C21orf58	0.85632	9.61136	3.056	0.007824	0.237682
ILMN_1697118	ARMC6	-0.380574	7.36631	-3.05493	0.007842	0.23796
ILMN_3305849	LOC728431	0.562425	7.5252	3.05175	0.007893	0.238935
ILMN_2115340	HIST2H4A	0.464435	7.05622	3.0513	0.007901	0.238935
ILMN_1660923	HCG4	0.47436	10.2109	3.05099	0.007906	0.238935
ILMN_1815063	PXK	0.380803	7.59815	3.05069	0.00791	0.238935
ILMN_2104967	ZNF443	-0.395447	6.50103	-3.05034	0.007916	0.238935
ILMN_1731612	UCHL5	-0.422538	9.46245	-3.04966	0.007927	0.238935
ILMN_2208413	ARHGAP15	0.484565	6.09114	3.04949	0.00793	0.238935
ILMN_3190167	LOC100128997	0.536765	5.43237	3.04671	0.007976	0.240063
ILMN_3273641	ATF6B	-0.362922	6.446	-3.04522	0.008	0.240554
ILMN_2235354	PWWP2	0.542587	5.9675	3.04395	0.008021	0.240941
ILMN_1737611	VAMP1	0.397367	8.12633	3.04303	0.008036	0.241024
ILMN_1755741	DACH1	-0.412777	5.52633	-3.04234	0.008048	0.241024
ILMN_1785646	PMP22	0.439665	11.2744	3.04231	0.008048	0.241024
ILMN_1752562	CXCL5	-0.609412	7.33016	-3.04042	0.00808	0.24172
ILMN_2191803	MYPN	-0.519476	8.05674	-3.03811	0.008118	0.242627
ILMN_2094294	NR2E1	0.601008	5.48729	3.03629	0.008148	0.24329
ILMN_2189859	FLJ38482	-0.679995	7.57057	-3.03532	0.008165	0.243355
ILMN_1782504	MTERFD1	-0.379284	10.5852	-3.03519	0.008167	0.243355
ILMN_1743358	LOC648211	-0.424909	5.58575	-3.03225	0.008217	0.244584
ILMN_3246871	LOC100134368	0.520495	5.67546	3.03044	0.008247	0.245251
ILMN_1756049	NT5DC3	0.488041	9.59292	3.02927	0.008267	0.245328
ILMN_1704418	FOXD1	0.604751	11.1072	3.02919	0.008268	0.245328
ILMN_1660793	PAQR4	-0.451588	7.63732	-3.02852	0.00828	0.245328
ILMN_1672004	TOB1	-0.420163	8.91138	-3.02834	0.008283	0.245328
ILMN_1712161	BCOR	0.740509	6.79242	3.02739	0.008299	0.245566
ILMN_1691743	GJD3	0.480079	6.08619	3.02571	0.008328	0.245837
ILMN_1812580	YDJC	-0.54534	7.61353	-3.02559	0.00833	0.245837
ILMN_1828216	Unknown	-0.54052	5.86033	-3.02503	0.008339	0.245837
ILMN_1803192	WDR76	-0.4955	6.10785	-3.02492	0.008341	0.245837
ILMN_2367258	SMOX	0.567141	7.62797	3.02412	0.008355	0.245997
ILMN_1768480	VGLL4	0.444223	8.70806	3.0235	0.008366	0.246014
ILMN_1852349	Unknown	-0.593414	5.7056	-3.02312	0.008372	0.246014
ILMN_2261519	AIRE	0.575184	10.9131	3.02263	0.008381	0.246021
ILMN_1789732	TMEM189	0.482597	7.4502	3.02058	0.008416	0.246817
ILMN_1659990	C7orf68	0.427667	10.4086	3.01777	0.008465	0.248002
ILMN_1678922	HERC4	-0.385567	10.6741	-3.01715	0.008476	0.248073
ILMN_1659541	CRELD1	0.370116	5.68984	3.0164	0.008489	0.248193
ILMN_2342455	PPA2	0.668981	9.98669	3.01528	0.008509	0.248193
ILMN_1777564	MAD2L1	-0.591725	9.00371	-3.01501	0.008513	0.248193
ILMN_1732775	LOC646082	0.501389	5.5029	3.015	0.008513	0.248193
ILMN_3177285	HNRNPR	-0.410782	11.7973	-3.0135	0.00854	0.248714
ILMN_1733937	MMD	-0.423076	11.9598	-3.01148	0.008575	0.249308
ILMN_1654320	LOC644250	0.459801	9.13317	3.01139	0.008577	0.249308
ILMN_1667670	SLC25A15	0.388561	9.8312	3.00977	0.008605	0.249893
ILMN_1799710	CCDC96	0.459933	6.09871	3.00848	0.008628	0.250314
ILMN_1731518	PLD6	-0.519893	5.87046	-3.00459	0.008698	0.252078
ILMN_2198516	ARRDC3	0.57526	6.45794	3.00329	0.008721	0.252252
ILMN_1915498	Unknown	0.388083	5.65644	3.00225	0.008739	0.252252
ILMN_1687315	RXRA	0.394631	10.0046	3.00224	0.00874	0.252252
ILMN_1683162	LOC653260	0.484779	5.70404	3.00172	0.008749	0.252252
ILMN_1777437	C1orf177	0.422734	6.21104	3.00115	0.008759	0.252252
ILMN_1695998	YKT6	-0.431381	6.34927	-3.00112	0.00876	0.252252
ILMN_1727184	WDR36	-0.374743	9.75241	-3.00094	0.008763	0.252252
ILMN_3268590	LOC100130883	-0.541353	5.5313	-2.99939	0.008791	0.25281
ILMN_2053490	FAM53B	-0.381138	6.2705	-2.99696	0.008835	0.25383
ILMN_2370907	RAD51L3	-0.37343	6.75777	-2.99554	0.008861	0.254324
ILMN_1714412	ZNF292	0.461961	5.84376	2.99376	0.008893	0.25501
ILMN_1752269	ACSS1	-0.4355	5.71184	-2.99191	0.008927	0.255658
ILMN_1797031	HSPBAP1	-0.447076	6.95404	-2.99159	0.008933	0.255658
ILMN_1800420	RNF214	0.522273	7.54732	2.99099	0.008944	0.255724
ILMN_1743619	NEDD9	0.444693	7.45784	2.98882	0.008984	0.25662
ILMN_1767448	LHFP	-0.372834	10.1305	-2.98631	0.009031	0.2577
ILMN_1771732	AS3MT	-0.529598	5.72777	-2.98216	0.009108	0.259653
ILMN_1680348	NBPF3	-0.628237	7.98769	-2.98147	0.009121	0.259773
ILMN_1900371	Unknown	0.390436	5.66643	2.98041	0.009141	0.26009
ILMN_1687583	CAV1	-0.384163	11.7274	-2.97892	0.009169	0.260637
ILMN_1710929	KRTAP10-10	-0.516706	5.40705	-2.9778	0.00919	0.260783
ILMN_1735877	EFEMP1	-0.392142	10.0593	-2.97771	0.009191	0.260783
ILMN_1710136	HDHD1A	-0.515382	7.87328	-2.9725	0.00929	0.263336
ILMN_2295042	RAE1	0.479384	5.40581	2.97021	0.009334	0.264149
ILMN_1752270	SLC25A40	-0.493238	6.64732	-2.97007	0.009337	0.264149
ILMN_2409754	PRR5	-0.460202	6.07188	-2.96924	0.009353	0.264244
ILMN_1768449	PRPSAP1	0.349006	10.4748	2.96897	0.009358	0.264244
ILMN_1691418	CDRT4	-0.371846	7.03305	-2.96645	0.009406	0.26536
ILMN_1738832	SACS	-0.460693	5.62659	-2.9658	0.009419	0.265463
ILMN_1733110	RASSF7	-0.494379	6.81024	-2.96307	0.009472	0.266703
ILMN_1743217	SNORD32A	0.410326	6.50863	2.96071	0.009518	0.267626
ILMN_1669122	MGC39372	-0.363467	5.54369	-2.95982	0.009535	0.267626
ILMN_1677509	PRR7	-0.504433	8.2384	-2.95948	0.009542	0.267626
ILMN_1787440	LOC651638	-0.591446	5.31808	-2.9593	0.009545	0.267626
ILMN_1732926	PVT1	0.47569	7.02353	2.95908	0.00955	0.267626
ILMN_1653824	LAMC2	0.576662	6.30765	2.95705	0.009589	0.268486
ILMN_3243175	LOC100132727	0.558745	9.8563	2.95602	0.00961	0.2688
ILMN_1779887	LOC652804	-0.52757	5.58334	-2.95389	0.009652	0.269724
ILMN_1751034	ITPRIPL2	0.46408	11.7471	2.9531	0.009667	0.269907
ILMN_1791147	YPEL3	0.505497	8.16188	2.95088	0.009712	0.270888
ILMN_2338480	RHOT1	-0.455086	8.36266	-2.94974	0.009734	0.270913
ILMN_1713521	ZNF205	0.373323	6.43991	2.94929	0.009743	0.270913
ILMN_1713505	NPC1	0.482595	10.6491	2.94916	0.009746	0.270913
ILMN_1797471	MMPL1	0.556367	5.6558	2.949	0.009749	0.270913
ILMN_2381138	SEH1L	-0.358241	9.98616	-2.94791	0.009771	0.271264
ILMN_1731957	LOC442474	-0.399096	5.62441	-2.94657	0.009798	0.271634
ILMN_1757137	C4orf38	0.431257	6.21704	2.94634	0.009803	0.271634
ILMN_1792455	TMEM158	-0.348518	13.6099	-2.9454	0.009821	0.271904
ILMN_1730888	ZNF680	-0.595878	6.51438	-2.94457	0.009838	0.27211
ILMN_2399300	NAV2	0.507893	10.456	2.9434	0.009862	0.272475
ILMN_2118472	C10orf58	0.591702	10.7495	2.94301	0.00987	0.272475
ILMN_1773201	LOC647836	0.423161	5.52053	2.94234	0.009883	0.272595
ILMN_1759184	C19orf48	-0.370778	9.88357	-2.94083	0.009914	0.272808
ILMN_1698996	SLC19A1	-0.473342	6.92247	-2.94082	0.009914	0.272808
ILMN_1796013	PYCR1	-0.441814	8.17146	-2.9406	0.009918	0.272808
ILMN_1668865	SLC2A14	-0.54377	6.19975	-2.93991	0.009932	0.272941
ILMN_3247132	LOC730743	-0.532568	6.48949	-2.93777	0.009976	0.273888
ILMN_2162860	SLFN11	-0.711211	8.71195	-2.93686	0.009995	0.274146
ILMN_1670693	LIPE	-0.490095	5.70834	-2.9349	0.010035	0.274893
ILMN_1665442	NOL6	-0.526331	6.24693	-2.93426	0.010048	0.274893
ILMN_3244728	LOC100134159	0.576853	10.1554	2.93412	0.010051	0.274893
ILMN_1672662	SLC20A1	0.345248	13.1505	2.93373	0.010059	0.274893
ILMN_1747205	JDP2	0.555398	7.2791	2.93325	0.010069	0.274913
ILMN_1846742	Unknown	-0.604346	5.52174	-2.93147	0.010106	0.275666
ILMN_2267135	ST3GAL1	0.478097	6.78759	2.9302	0.010132	0.276129
ILMN_2383107	VPS41	0.43186	7.99	2.9295	0.010147	0.276271
ILMN_1770934	LOC643039	-0.433909	5.47804	-2.92864	0.010165	0.276459
ILMN_3242462	UHRF1BP1	-0.413286	5.8339	-2.92827	0.010172	0.276459
ILMN_1722753	GJA5	0.561291	5.91	2.92729	0.010193	0.276762
ILMN_1729599	GDPD1	-0.426602	5.89018	-2.92634	0.010213	0.276805
ILMN_1654685	MCTP1	-0.43175	6.60696	-2.92604	0.010219	0.276805
ILMN_1789505	ITPR1	-0.492242	7.8372	-2.92588	0.010222	0.276805
ILMN_1674243	TFRC	-0.340795	11.9769	-2.92514	0.010238	0.276972
ILMN_1783023	C5orf51	-0.337831	9.37941	-2.92384	0.010265	0.277456
ILMN_2161007	GABPB2	0.511121	12.6108	2.92271	0.010289	0.277846
ILMN_1711073	LOC653489	0.466694	9.19381	2.92174	0.010309	0.278145
ILMN_1817524	Unknown	-0.397938	5.70924	-2.92109	0.010323	0.278182
ILMN_3274578	LOC100131381	-0.493804	6.41705	-2.92079	0.010329	0.278182
ILMN_1751396	BAG5	0.385637	5.6216	2.92028	0.01034	0.278221
ILMN_3274045	LOC100130229	0.37887	5.76196	2.91807	0.010387	0.279232
ILMN_1672834	SSH2	-0.462325	6.51303	-2.91589	0.010434	0.280223
ILMN_2278433	LOC285074	0.37193	9.05932	2.91521	0.010448	0.28036
ILMN_2149782	RAMP2	0.483849	6.00719	2.91428	0.010468	0.280397
ILMN_3219344	LOC100132805	-0.362031	6.64546	-2.91375	0.010479	0.280397
ILMN_1793373	RGPD4	-0.416763	5.96095	-2.91364	0.010482	0.280397
ILMN_1785356	DENND5A	0.316288	10.6569	2.91339	0.010487	0.280397
ILMN_2384561	TJP2	0.469913	8.4864	2.91224	0.010512	0.280801
ILMN_1782110	ZNF295	0.485684	8.88451	2.91121	0.010534	0.281143
ILMN_1702407	SPIN1	0.43832	9.00884	2.90895	0.010583	0.2815
ILMN_2287147	UBTF	0.447084	6.68425	2.90867	0.010589	0.2815
ILMN_3301468	LOC729324	0.478443	13.1941	2.90853	0.010592	0.2815
ILMN_1660412	MGC27345	-0.434522	6.61705	-2.90798	0.010604	0.2815
ILMN_1743067	ZNF701	0.389795	6.50292	2.90794	0.010605	0.2815
ILMN_1729433	LIPH	0.437945	5.68453	2.90787	0.010606	0.2815
ILMN_1668008	LOC643866	-0.448439	6.37727	-2.90752	0.010614	0.2815
ILMN_1714223	LETM2	-0.475149	6.67776	-2.90673	0.010631	0.281706
ILMN_1798270	C11orf75	0.501855	8.58825	2.90455	0.010679	0.282714
ILMN_1692664	PRR5	-0.397442	6.44486	-2.9036	0.010699	0.282786
ILMN_3258795	FAM13B	-0.532265	8.53488	-2.90355	0.0107	0.282786
ILMN_1727875	MUC6	0.508904	5.67538	2.90271	0.010719	0.282889
ILMN_1743395	LOC728320	-0.516899	5.68236	-2.90251	0.010723	0.282889
ILMN_2276461	MAP2	-0.447008	5.71264	-2.90128	0.01075	0.283115
ILMN_1774585	CASP4	-0.396412	5.70439	-2.90098	0.010757	0.283115
ILMN_1679754	ADRA1B	0.4423	5.63936	2.90029	0.010772	0.283115
ILMN_3251723	PNPT1	0.510654	9.68241	2.90003	0.010778	0.283115
ILMN_1766797	CCS	0.590403	7.96943	2.89995	0.01078	0.283115
ILMN_1809323	C9orf125	-0.444054	6.96128	-2.89894	0.010802	0.283446
ILMN_1751276	BDNF	-0.369316	9.8679	-2.89628	0.010861	0.284609
ILMN_1677814	ABCC3	0.365747	10.5277	2.89608	0.010865	0.284609
ILMN_1677946	LOC653764	0.577997	6.64161	2.89536	0.010881	0.284775
ILMN_1694399	ICA1	0.454627	8.39771	2.89397	0.010912	0.285275
ILMN_3249281	HOXA11AS	0.471192	8.17362	2.89364	0.01092	0.285275
ILMN_1692539	SH3BP1	-0.522489	6.39121	-2.89306	0.010933	0.285366
ILMN_1730773	SNORA70	0.641088	8.08922	2.89133	0.010971	0.285937
ILMN_1667839	UBR7	-0.667805	8.52074	-2.89122	0.010974	0.285937
ILMN_2118229	NAPEPLD	-0.418683	6.11048	-2.89042	0.010992	0.286152
ILMN_1706858	LOC728734	0.440039	5.59457	2.88958	0.011011	0.286397
ILMN_1791726	TUBB3	0.661424	9.73789	2.88907	0.011022	0.286442
ILMN_1775380	SMOX	0.52283	7.82296	2.8883	0.01104	0.286465
ILMN_1750689	MPP5	-0.321219	8.5555	-2.88795	0.011048	0.286465
ILMN_1733658	C1orf99	-0.505413	5.41219	-2.88775	0.011052	0.286465
ILMN_3251944	LOC100130598	0.467416	6.87757	2.8842	0.011132	0.288263
ILMN_1835730	Unknown	0.458267	5.62726	2.88383	0.011141	0.288263
ILMN_1730433	CD2AP	-0.667943	7.61762	-2.88273	0.011166	0.288661
ILMN_1700847	PMS1	-0.559248	5.60977	-2.88186	0.011186	0.288691
ILMN_1746175	TNFSF4	-0.414698	7.52513	-2.88183	0.011187	0.288691
ILMN_1669669	KCMF1	0.361367	8.0678	2.88133	0.011198	0.288733
ILMN_2189458	SHQ1	-0.446378	8.42811	-2.8807	0.011212	0.288856
ILMN_1855586	Unknown	-0.520904	5.52579	-2.87913	0.011248	0.289452
ILMN_1674390	PRKAR1B	-0.461925	6.88382	-2.87885	0.011255	0.289452
ILMN_1725338	CLDN23	-0.38479	6.27162	-2.8779	0.011277	0.289621
ILMN_1698218	TRAF1	0.52091	5.87603	2.87771	0.011281	0.289621
ILMN_2414325	TNFAIP8	-0.321589	8.48748	-2.87651	0.011309	0.29008
ILMN_1654385	ASB13	-0.432771	7.53528	-2.8754	0.011335	0.290491
ILMN_1906299	Unknown	0.516923	6.33179	2.87414	0.011364	0.29099
ILMN_2054297	PTGS2	0.699534	8.67958	2.87187	0.011417	0.291792
ILMN_1857947	LOC727934	0.422686	5.78554	2.87127	0.011431	0.291792
ILMN_3233032	LOC729397	-0.389821	5.55912	-2.87116	0.011433	0.291792
ILMN_2270845	WDR74	0.541811	6.65022	2.87111	0.011435	0.291792
ILMN_1658271	LSS	-0.491483	6.70411	-2.86912	0.011481	0.292725
ILMN_1673207	KLF11	-0.478613	6.21389	-2.86805	0.011506	0.293114
ILMN_1724062	LIN54	-0.412413	6.9766	-2.86601	0.011554	0.293926
ILMN_2093231	WBP1	0.33832	8.82603	2.86586	0.011558	0.293926
ILMN_1789384	QSOX2	-0.487634	8.23182	-2.86503	0.011577	0.294173
ILMN_1690690	SEC23IP	-0.382459	9.51861	-2.86379	0.011607	0.294665
ILMN_2318643	TGIF1	-0.417904	9.16282	-2.86307	0.011624	0.294844
ILMN_2373119	TERT	-0.751441	6.78879	-2.86217	0.011645	0.295134
ILMN_2287911	CMTM1	-0.459344	5.71694	-2.86161	0.011658	0.295222
ILMN_1725650	LOC284288	-0.381706	5.69179	-2.86116	0.011669	0.295239
ILMN_1739008	ATG9A	-0.452383	8.543	-2.86029	0.01169	0.295511
ILMN_3239689	LOC100093631	0.401867	5.95761	2.85859	0.01173	0.296287
ILMN_3178406	KLHL29	0.398339	10.0202	2.85792	0.011746	0.296439
ILMN_2197128	OSR1	-0.527003	6.62777	-2.85724	0.011763	0.296601
ILMN_3184724	C7orf58	-0.359518	8.3626	-2.85643	0.011782	0.296838
ILMN_1784459	MMP3	0.608578	6.12348	2.85556	0.011803	0.297117
ILMN_1768553	LOC283050	0.4712	7.32095	2.85514	0.011813	0.297117
ILMN_2345812	NAIP	-0.467273	5.5449	-2.854	0.011841	0.29756
ILMN_3191636	LOC100128781	-0.386778	6.81188	-2.85326	0.011859	0.297745
ILMN_1653648	GPR63	-0.46873	7.62634	-2.85229	0.011882	0.297745
ILMN_2357062	IL1RAP	0.447773	7.94466	2.85213	0.011886	0.297745
ILMN_1678422	DHX58	0.502178	5.74447	2.85191	0.011892	0.297745
ILMN_1728059	LOC645236	0.479244	9.44607	2.85162	0.011899	0.297745
ILMN_1742260	SSFA2	-0.50805	8.66813	-2.85095	0.011915	0.297902
ILMN_1842394	Unknown	0.362346	5.83204	2.84979	0.011943	0.298027
ILMN_3247988	C17orf98	0.444544	6.14447	2.84951	0.01195	0.298027
ILMN_2182704	BIRC2	0.612529	10.405	2.84951	0.01195	0.298027
ILMN_1733441	POGZ	0.450139	5.78609	2.84834	0.011979	0.298488
ILMN_3249240	C4orf46	-0.643733	6.46291	-2.84676	0.012017	0.299199
ILMN_2401906	CDAN1	0.461234	11.5668	2.84544	0.01205	0.299714
ILMN_1737462	OXR1	-0.361714	9.5387	-2.8451	0.012058	0.299714
ILMN_1784294	CPA4	-0.392431	6.55099	-2.84337	0.012101	0.300522
ILMN_1808368	PRKACG	0.461333	5.57214	2.84066	0.012168	0.301872
ILMN_1771651	MON1B	-0.646494	7.30148	-2.83962	0.012194	0.301872
ILMN_2381257	DSC2	-0.426455	5.3904	-2.83908	0.012207	0.301872
ILMN_1703374	NAV1	0.564459	8.71202	2.83862	0.012219	0.301872
ILMN_1716272	KBTBD8	-0.346128	6.13855	-2.83851	0.012221	0.301872
ILMN_2094261	AMY1B	0.442035	5.43909	2.83846	0.012222	0.301872
ILMN_2044081	DEFB106B	0.503004	5.80331	2.83831	0.012226	0.301872
ILMN_2374687	PTPN13	-0.462786	7.81654	-2.83731	0.012251	0.302105
ILMN_1790530	HECTD2	0.389078	7.03282	2.83676	0.012265	0.302105
ILMN_1756814	PTPRE	0.472735	6.57463	2.83671	0.012266	0.302105
ILMN_1760490	ACVR1	0.550335	10.6593	2.8356	0.012294	0.302491
ILMN_2408024	PDE5A	-0.381963	6.61412	-2.83527	0.012302	0.302491
ILMN_1758983	OTOP1	-0.543839	5.3061	-2.83371	0.012341	0.3032
ILMN_1703433	PLSCR3	0.480814	12.3172	2.8326	0.012369	0.303452
ILMN_2393994	CSPP1	-0.347806	8.16363	-2.83249	0.012372	0.303452
ILMN_1764414	SOS2	0.530704	6.17131	2.83196	0.012386	0.303459
ILMN_1893948	Unknown	0.455575	5.7086	2.83167	0.012393	0.303459
ILMN_2381994	ZFYVE9	-0.46997	5.88566	-2.8307	0.012417	0.303702
ILMN_1784661	TMEM2	0.480659	9.43168	2.83047	0.012423	0.303702
ILMN_1726164	NEDD9	0.384881	6.33129	2.82918	0.012456	0.304253
ILMN_1677141	LOC343052	0.471724	5.68758	2.82702	0.012511	0.304985
ILMN_3243809	LOC728046	-0.360296	5.66562	-2.82701	0.012511	0.304985
ILMN_1743673	LOC729647	-0.375855	5.86445	-2.82679	0.012517	0.304985
ILMN_1686367	HSPA8	-0.345253	13.1928	-2.82556	0.012548	0.305502
ILMN_2395652	PTGFR	-0.563339	6.7334	-2.82495	0.012564	0.305563
ILMN_1821522	Unknown	-0.569518	5.51569	-2.8243	0.01258	0.305563
ILMN_1730670	FSTL3	0.606227	9.40129	2.8241	0.012585	0.305563
ILMN_2388112	CR1	-0.439986	5.50216	-2.82385	0.012592	0.305563
ILMN_2381537	CRCP	0.822985	9.71236	2.82251	0.012627	0.306151
ILMN_1669700	KPNA5	-0.428717	6.44052	-2.82126	0.012659	0.306301
ILMN_1697998	FAM54A	-0.349482	6.19552	-2.82109	0.012663	0.306301
ILMN_1730325	FLAD1	0.451671	5.99243	2.82068	0.012673	0.306301
ILMN_1653185	LOC731196	0.343927	5.92393	2.82022	0.012686	0.306301
ILMN_2401258	FAM13A	-0.524784	8.36377	-2.81994	0.012693	0.306301
ILMN_1748908	PROSC	-0.373131	10.1462	-2.81987	0.012695	0.306301
ILMN_2362122	AP3M1	-0.351101	9.00138	-2.81902	0.012717	0.306552
ILMN_1744693	FGF2	0.888608	8.60536	2.81867	0.012726	0.306552
ILMN_1674434	LOC644361	-0.370279	5.75882	-2.81766	0.012752	0.306929
ILMN_1767015	BCORL1	-0.419638	6.12619	-2.81681	0.012774	0.307027
ILMN_2180929	SLC16A12	0.543989	11.8808	2.81671	0.012776	0.307027
ILMN_1798372	ANXA2P3	0.376518	7.76813	2.81609	0.012793	0.307168
ILMN_3306440	TMEM194A	-0.38488	7.10095	-2.81515	0.012817	0.307505
ILMN_1675947	MT3	0.419771	5.55173	2.81401	0.012847	0.307756
ILMN_2155228	CRLF3	-0.476982	8.05087	-2.81282	0.012878	0.307756
ILMN_1752481	COX6A2	0.408988	5.4402	2.81277	0.012879	0.307756
ILMN_1901382	Unknown	-0.527365	5.4903	-2.81232	0.012891	0.307756
ILMN_2065690	GRAMD3	-0.435153	9.25267	-2.8123	0.012892	0.307756
ILMN_2405521	MTHFD2	-0.32458	10.5533	-2.81229	0.012892	0.307756
ILMN_1658619	WWC1	0.44633	7.07533	2.81177	0.012906	0.307756
ILMN_2082314	TOM1	0.514314	9.83603	2.81159	0.01291	0.307756
ILMN_1684964	ZNF212	0.404853	7.79446	2.81104	0.012925	0.307854
ILMN_1681520	DGAT2	0.57176	5.62518	2.80791	0.013007	0.309413
ILMN_1657682	GFM1	-0.338829	9.84552	-2.80777	0.013011	0.309413
ILMN_3206390	LOC727808	0.404798	13.1344	2.80721	0.013026	0.309438
ILMN_2093748	ZNF669	0.549198	8.03538	2.80676	0.013038	0.309438
ILMN_1753353	SLBP	-0.352344	10.3947	-2.80655	0.013044	0.309438
ILMN_1712560	SF1	-0.511574	6.54707	-2.80553	0.013071	0.309831
ILMN_1681109	LOC652148	-0.417002	5.44259	-2.80476	0.013091	0.309996
ILMN_1893915	Unknown	0.488802	5.57986	2.80449	0.013098	0.309996
ILMN_1705629	STEAP1	-0.327371	8.51253	-2.80368	0.01312	0.310145
ILMN_1709847	KCNJ13	0.525469	5.66499	2.80279	0.013144	0.310145
ILMN_1677965	LOC654249	-0.444192	5.69953	-2.80251	0.013151	0.310145
ILMN_3244920	LOC100134188	0.393179	6.49869	2.80227	0.013158	0.310145
ILMN_1747451	PLCXD1	-0.41712	6.73958	-2.80196	0.013166	0.310145
ILMN_1669842	CHAF1A	-0.517286	5.78265	-2.80143	0.01318	0.310145
ILMN_2064725	METTL7B	-0.499062	6.46559	-2.80139	0.013181	0.310145
ILMN_1676689	PPT2	0.569304	6.21598	2.80113	0.013188	0.310145
ILMN_1676213	SRPX2	0.460056	10.8752	2.80067	0.0132	0.310185
ILMN_1810037	RUSC2	0.600933	8.13663	2.79968	0.013227	0.310528
ILMN_1758852	ENTPD7	0.401985	7.67802	2.79935	0.013236	0.310528
ILMN_1721081	SP4	-0.521719	6.45093	-2.79828	0.013265	0.310858
ILMN_1673752	C1orf91	0.469784	6.32369	2.79805	0.013271	0.310858
ILMN_2048811	NUBPL	0.373096	9.35952	2.79646	0.013314	0.31162
ILMN_1881780	Unknown	-0.541657	5.97545	-2.79491	0.013356	0.31236
ILMN_1902571	Unknown	-0.506519	5.55221	-2.79405	0.01338	0.312663
ILMN_1691376	JAG1	-0.403855	5.90203	-2.7902	0.013485	0.314872
ILMN_1758629	DONSON	-0.57774	7.96327	-2.78964	0.0135	0.314984
ILMN_1703091	LOC653050	-0.409089	5.56186	-2.78778	0.013551	0.315924
ILMN_1674934	FOXF2	0.427387	6.85888	2.78663	0.013583	0.316416
ILMN_2066348	HERPUD2	-0.375048	5.95551	-2.78583	0.013605	0.316682
ILMN_1796595	C5orf22	-0.402862	7.20587	-2.78311	0.013681	0.318193
ILMN_1773307	NAP1L5	-0.346562	8.73373	-2.78186	0.013715	0.318753
ILMN_2316974	LILRB1	0.39792	11.3843	2.77975	0.013774	0.319868
ILMN_2072598	LOC401357	0.466497	6.45671	2.77927	0.013788	0.31992
ILMN_1722127	RAD54B	-0.39529	6.07659	-2.77852	0.013809	0.31992
ILMN_1706579	SHBG	0.460149	5.93496	2.77839	0.013813	0.31992
ILMN_1737878	FLJ34047	0.401241	5.80023	2.77777	0.01383	0.31992
ILMN_1658427	FLJ20297	-0.43446	5.48102	-2.77775	0.01383	0.31992
ILMN_1769550	SLFN5	0.360397	7.54821	2.7768	0.013857	0.32029
ILMN_1779264	PSMG1	-0.746744	9.99027	-2.77612	0.013876	0.320309
ILMN_1772612	ANGPTL2	0.659848	9.42952	2.77594	0.013881	0.320309
ILMN_3269191	LOC100128090	0.438785	5.73861	2.77562	0.01389	0.320309
ILMN_1724977	LOC732372	0.466008	5.63441	2.77458	0.01392	0.320736
ILMN_1689177	PPAPDC1A	-0.599411	5.61749	-2.77307	0.013962	0.321472
ILMN_1669781	PRLR	-0.376957	5.74178	-2.77177	0.013999	0.322075
ILMN_3249658	LOC100134868	0.536849	7.56743	2.76912	0.014075	0.323325
ILMN_3279320	LOC100131426	0.394234	5.76992	2.76909	0.014076	0.323325
ILMN_1666924	PINK1	0.36932	9.53973	2.76828	0.014099	0.323325
ILMN_1765876	ARHGAP24	0.386015	6.48251	2.76775	0.014114	0.323325
ILMN_1871457	Unknown	0.376442	7.79464	2.76767	0.014116	0.323325
ILMN_1770412	AHCYL1	0.345191	11.6188	2.76698	0.014136	0.323325
ILMN_1705153	NEFH	-0.479319	6.60194	-2.76694	0.014138	0.323325
ILMN_3228482	LOC728485	0.469797	5.89366	2.76682	0.014141	0.323325
ILMN_1657234	CCL20	0.55372	10.4466	2.76548	0.014179	0.323953
ILMN_1765860	DOCK11	-0.377229	8.11081	-2.76416	0.014218	0.324535
ILMN_1679464	BNC1	-0.468829	5.83333	-2.76384	0.014227	0.324535
ILMN_1663195	MCM7	-0.483317	10.1344	-2.76184	0.014285	0.325609
ILMN_1808568	PYCR2	-0.477166	9.07295	-2.76143	0.014297	0.325628
ILMN_1784269	AASDH	-0.423335	6.93458	-2.7608	0.014315	0.32579
ILMN_1690114	PTPLAD2	0.499031	8.44047	2.75852	0.014381	0.327057
ILMN_2374425	CCNE1	-0.587439	7.37649	-2.75742	0.014413	0.327356
ILMN_2209993	PLIN5	0.57606	7.80676	2.75723	0.014419	0.327356
ILMN_1751403	NUDT15	-0.309694	7.7414	-2.75693	0.014428	0.327356
ILMN_1749875	LOC728715	0.434482	5.79481	2.75319	0.014538	0.329265
ILMN_1815086	NINJ1	0.547569	10.4626	2.75296	0.014544	0.329265
ILMN_1712456	DKFZp434I1020	0.435478	5.85311	2.75294	0.014545	0.329265
ILMN_1697703	HPDL	-0.414335	5.66649	-2.75219	0.014567	0.329514
ILMN_3251120	LOC285407	-0.44674	5.86322	-2.75156	0.014586	0.329596
ILMN_3247848	NCRNA00085	0.396112	8.41811	2.75092	0.014605	0.329596
ILMN_2224907	C4orf34	0.39352	10.2254	2.75092	0.014605	0.329596
ILMN_1662143	LOC642597	-0.402546	5.55755	-2.75022	0.014626	0.329596
ILMN_1743021	CAMKK2	-0.350531	8.7445	-2.75019	0.014626	0.329596
ILMN_1775962	MCOLN3	0.361251	5.86864	2.74935	0.014651	0.329908
ILMN_3235593	ZNF841	0.408324	6.64772	2.74873	0.01467	0.330074
ILMN_1675186	ME2	-0.369901	8.94761	-2.74791	0.014694	0.330126
ILMN_1716265	PGM2L1	0.495291	6.28831	2.7472	0.014715	0.330126
ILMN_1654318	PTPN23	-0.34661	6.39552	-2.74714	0.014717	0.330126
ILMN_1848474	Unknown	-0.485116	5.79414	-2.74651	0.014736	0.330126
ILMN_1713266	FAM46C	-0.529304	5.95501	-2.74642	0.014739	0.330126
ILMN_3273286	LOC100127951	-0.457922	5.58943	-2.74621	0.014745	0.330126
ILMN_1773650	LRRN3	-0.601995	6.52287	-2.74586	0.014755	0.330126
ILMN_3236428	TMEM170B	-0.43518	5.9563	-2.74542	0.014769	0.330126
ILMN_1831176	Unknown	-0.38805	6.21293	-2.74502	0.01478	0.330126
ILMN_3244574	KIAA1430	-0.383295	7.18466	-2.74456	0.014794	0.330126
ILMN_2275533	DIAPH3	-0.434868	6.68793	-2.74427	0.014803	0.330126
ILMN_1736828	CHST10	-0.371197	6.47147	-2.74384	0.014816	0.330126
ILMN_1669083	TXNRD2	0.416638	5.51203	2.74382	0.014817	0.330126
ILMN_1815057	PDGFRB	0.37204	10.9468	2.74315	0.014837	0.330329
ILMN_1697448	TXNIP	-0.494596	12.6286	-2.74236	0.01486	0.330605
ILMN_2383611	PTPRE	0.353161	8.22062	2.73935	0.014952	0.332384
ILMN_2377109	LCK	0.438739	5.56909	2.73763	0.015004	0.333265
ILMN_3238058	LOC151162	-0.325093	11.1918	-2.73718	0.015017	0.333265
ILMN_1808846	TBKBP1	0.452562	6.22243	2.73693	0.015025	0.333265
ILMN_3237839	ZNF674	0.371676	13.5733	2.73628	0.015045	0.333454
ILMN_1715748	FLNC	0.539603	11.6325	2.73553	0.015068	0.333595
ILMN_3273854	HNRNPA2B1	0.665874	7.55952	2.73534	0.015073	0.333595
ILMN_1701482	POFUT2	0.433077	5.61058	2.73489	0.015087	0.33365
ILMN_1689088	COLEC12	-0.42636	5.93821	-2.7342	0.015108	0.333765
ILMN_1676288	ACBD4	-0.421847	6.03491	-2.73388	0.015118	0.333765
ILMN_2318638	TGIF1	-0.440604	10.051	-2.73362	0.015126	0.333765
ILMN_1662896	BRWD2	-0.362207	8.29974	-2.73158	0.015189	0.334848
ILMN_1873863	Unknown	-0.397093	5.63358	-2.73129	0.015198	0.334848
ILMN_2110908	MYC	-1.06279	10.2755	-2.73014	0.015233	0.335131
ILMN_1904242	Unknown	0.499279	6.24212	2.73014	0.015233	0.335131
ILMN_2339006	KIAA0564	-0.37211	7.17643	-2.72766	0.01531	0.336337
ILMN_1761260	COBLL1	-0.41334	6.62527	-2.72763	0.015311	0.336337
ILMN_1740282	LOC642846	-0.358788	5.45158	-2.72696	0.015332	0.336546
ILMN_3226045	LOC728533	0.324441	11.1896	2.72605	0.01536	0.336834
ILMN_3242008	DEM1	0.417859	5.73262	2.72581	0.015367	0.336834
ILMN_1901666	Unknown	-0.426811	6.04878	-2.72472	0.015401	0.337329
ILMN_1796256	LOC645460	0.425174	5.46103	2.7242	0.015417	0.337353
ILMN_1782350	LOC647041	0.48799	5.88377	2.72356	0.015438	0.337353
ILMN_1655144	LOC644300	0.435248	5.55466	2.72317	0.01545	0.337353
ILMN_1735220	CAV2	-0.373811	11.4944	-2.72289	0.015459	0.337353
ILMN_1685433	COL8A1	0.565633	12.4541	2.72284	0.01546	0.337353
ILMN_1658902	DEAF1	-0.370813	7.3417	-2.7225	0.015471	0.337353
ILMN_1770245	EPB41L5	-0.347172	7.21127	-2.72192	0.015489	0.337502
ILMN_1779147	ENC1	0.419055	7.22581	2.72082	0.015523	0.337994
ILMN_3204734	LOC100134648	0.49431	9.8677	2.72047	0.015534	0.337994
ILMN_2105923	C12orf32	-0.386992	8.21374	-2.71813	0.015608	0.338731
ILMN_1689114	SFTPA2B	-0.376269	5.60657	-2.71793	0.015614	0.338731
ILMN_1661172	LOC650034	0.461102	6.56682	2.71791	0.015615	0.338731
ILMN_1679382	CCT2	-0.340525	11.8556	-2.71768	0.015622	0.338731
ILMN_1724096	TNK1	0.470194	5.4942	2.71759	0.015625	0.338731
ILMN_1772603	LOC644172	0.562894	7.39097	2.71715	0.015639	0.338789
ILMN_1879488	Unknown	0.42177	5.89764	2.71635	0.015664	0.338975
ILMN_1764037	LOC653541	-0.477842	5.42754	-2.71616	0.015671	0.338975
ILMN_1663575	MGC87042	-0.30753	11.1427	-2.71552	0.015691	0.339078
ILMN_1745811	TDRD3	-0.43397	7.03807	-2.71528	0.015698	0.339078
ILMN_3272603	FAM60A	-0.619566	9.76254	-2.71371	0.015748	0.339767
ILMN_1768953	SDC1	0.544001	5.79262	2.71356	0.015753	0.339767
ILMN_1867575	Unknown	-0.523675	5.62136	-2.71279	0.015778	0.34005
ILMN_1803818	NMNAT2	0.332864	7.26382	2.71105	0.015833	0.340973
ILMN_3241303	LOC728255	-0.599595	6.41936	-2.71074	0.015843	0.340973
ILMN_1712291	MICALL2	0.344272	6.0616	2.71023	0.01586	0.341076
ILMN_2384513	C2CD2	0.420376	8.79232	2.70965	0.015878	0.34123
ILMN_2149494	NPL	-0.347469	5.58591	-2.70928	0.01589	0.341239
ILMN_1800091	RARRES1	0.448943	6.65886	2.70725	0.015956	0.342392
ILMN_1702044	CNTROB	-0.360911	5.79522	-2.70663	0.015976	0.342574
ILMN_1676899	YEATS2	-0.32561	9.38677	-2.70535	0.016017	0.342982
ILMN_1687201	APOL6	-0.393044	5.82929	-2.70519	0.016022	0.342982
ILMN_1716766	CEBPG	0.339146	9.34415	2.70466	0.016039	0.342982
ILMN_1764861	ISOC1	-0.474991	9.35019	-2.70462	0.016041	0.342982
ILMN_2401826	FTSJ1	0.384905	7.95005	2.70282	0.016099	0.343981
ILMN_1686434	TXNDC6	0.453005	5.68431	2.7005	0.016175	0.345351
ILMN_1673649	HYOU1	-0.567392	7.07458	-2.69989	0.016195	0.345525
ILMN_1764829	EML1	-0.552748	5.11429	-2.69948	0.016208	0.345567
ILMN_1683165	FAM20C	-0.517704	6.80894	-2.69824	0.016249	0.346186
ILMN_1798971	FZD5	-0.43349	5.65594	-2.69777	0.016264	0.346266
ILMN_1677765	LRP8	-0.375884	8.86422	-2.69712	0.016286	0.346475
ILMN_1660938	TOE1	-0.35931	6.78444	-2.6967	0.0163	0.346517
ILMN_1772124	ATRN	-0.420002	8.22747	-2.69528	0.016346	0.347263
ILMN_2086238	SMYD4	-0.431353	7.86208	-2.69428	0.016379	0.347715
ILMN_1666894	CSPG4	0.619895	7.75479	2.69372	0.016398	0.347861
ILMN_1907756	Unknown	0.408109	5.64746	2.69294	0.016424	0.34816
ILMN_2412336	AKR1C2	0.32271	12.0007	2.69207	0.016453	0.348293
ILMN_1670263	C1orf71	0.407822	9.78448	2.69192	0.016458	0.348293
ILMN_1751097	CREB3L2	0.349063	11.8295	2.69147	0.016473	0.348293
ILMN_1795822	DIS3L	-0.315682	8.58986	-2.69035	0.01651	0.348293
ILMN_1691151	CHKA	-0.359719	6.80757	-2.69029	0.016512	0.348293
ILMN_1819854	Unknown	0.432446	7.6345	2.68975	0.01653	0.348293
ILMN_2099773	SEMA3D	-0.476451	5.61533	-2.68957	0.016536	0.348293
ILMN_1688814	SERPINB6	0.388924	6.26128	2.68951	0.016538	0.348293
ILMN_3241104	LOC286135	-0.331433	6.0989	-2.68907	0.016553	0.348293
ILMN_1683120	UNG	-0.332838	9.93334	-2.68862	0.016568	0.348293
ILMN_1736834	SKIL	0.777802	6.71936	2.68855	0.01657	0.348293
ILMN_1764795	FMN2	-0.612125	8.59989	-2.68853	0.016571	0.348293
ILMN_2364305	FECH	-0.481115	5.6029	-2.68554	0.016671	0.350155
ILMN_1729992	LOC652290	-0.405775	5.71654	-2.68359	0.016737	0.351218
ILMN_3311010	MIR15B	-0.383892	5.50324	-2.68319	0.01675	0.351218
ILMN_3218292	LOC202781	0.705537	9.50244	2.68292	0.01676	0.351218
ILMN_1754078	CABP7	0.557697	5.68025	2.68264	0.016769	0.351218
ILMN_1783673	LRRC37A	0.433279	5.73193	2.68099	0.016825	0.351665
ILMN_2169761	CPNE8	-0.583186	7.23864	-2.68087	0.016829	0.351665
ILMN_1801387	YEATS4	-0.866224	7.8145	-2.68066	0.016836	0.351665
ILMN_1805330	KLHL26	0.541927	6.48185	2.68061	0.016838	0.351665
ILMN_1663751	CYCSL1	-0.335778	10.9647	-2.67951	0.016876	0.35216
ILMN_1812688	C2orf18	-0.323311	7.58604	-2.67922	0.016885	0.35216
ILMN_1734231	DDOST	0.312595	12.1115	2.67887	0.016897	0.35216
ILMN_2401770	PHF14	-0.388269	5.52513	-2.67728	0.016952	0.352728
ILMN_1811392	HMHA1	-0.361003	6.50382	-2.67721	0.016954	0.352728
ILMN_3272441	LOC100129165	-0.400552	5.89311	-2.67703	0.01696	0.352728
ILMN_1727917	C6orf188	0.45363	6.71655	2.67634	0.016984	0.352746
ILMN_1751656	KLF11	-0.432526	7.14726	-2.67631	0.016985	0.352746
ILMN_3222586	LOC728686	0.45577	5.80194	2.67356	0.017079	0.354436
ILMN_1736568	CASP2	-0.435094	7.68163	-2.67309	0.017096	0.354436
ILMN_3263968	LOC100129667	0.388112	5.63409	2.6729	0.017102	0.354436
ILMN_1770247	HOXA10	0.540261	7.2424	2.67233	0.017122	0.354598
ILMN_1670378	LOC653199	-0.458537	6.41833	-2.67128	0.017158	0.355106
ILMN_1734833	NBN	-0.35885	9.5331	-2.67035	0.01719	0.355523
ILMN_1778523	KLF9	-0.336707	10.9814	-2.66913	0.017233	0.356153
ILMN_1757606	LOC644768	0.383116	5.71363	2.66803	0.017271	0.356559
ILMN_1836486	Unknown	-0.350428	5.97827	-2.66787	0.017276	0.356559
ILMN_3210741	LOC642956	-0.376531	8.6488	-2.66752	0.017289	0.356561
ILMN_1788254	PGAM5	-0.37597	7.99843	-2.66545	0.017361	0.357761
ILMN_3261226	C6orf186	0.465984	5.53635	2.66502	0.017376	0.357761
ILMN_1714349	GLCE	-0.335171	9.67987	-2.66482	0.017383	0.357761
ILMN_3247064	SNRNP40	-0.304555	9.93807	-2.66443	0.017397	0.357799
ILMN_2327181	GEMIN7	-0.405597	6.0091	-2.66352	0.017429	0.358209
ILMN_1717976	BCL2L14	0.452751	5.75548	2.66312	0.017443	0.358246
ILMN_2203453	MSH2	-0.452227	5.51528	-2.66255	0.017463	0.358306
ILMN_1719986	PIK3IP1	0.363043	9.00878	2.66235	0.01747	0.358306
ILMN_1786834	PRKX	-0.457043	6.25969	-2.66153	0.017499	0.358309
ILMN_1651574	AQP3	0.39699	5.74099	2.66144	0.017502	0.358309
ILMN_1713964	BTBD3	-0.561555	8.63999	-2.66132	0.017506	0.358309
ILMN_2342437	KLHL5	-0.369678	9.71707	-2.65999	0.017553	0.358791
ILMN_1784655	TLCD1	-0.510632	8.34028	-2.65968	0.017564	0.358791
ILMN_2406132	LILRB3	0.497351	12.4096	2.65963	0.017566	0.358791
ILMN_1729976	ZNF828	-0.372129	9.86846	-2.65852	0.017605	0.359347
ILMN_1800530	CENTG2	-0.354849	8.92269	-2.65697	0.01766	0.36022
ILMN_1696266	XRCC3	-0.477764	6.4917	-2.65662	0.017673	0.360227
ILMN_1859946	Unknown	-0.331473	11.1766	-2.656	0.017695	0.360334
ILMN_3239361	LOC100133298	0.381033	6.45432	2.65571	0.017705	0.360334
ILMN_1678847	LOC652606	-0.470187	5.63059	-2.65519	0.017724	0.360334
ILMN_1825369	Unknown	-0.529984	5.55365	-2.65511	0.017727	0.360334
ILMN_1704702	MCM7	-0.466321	6.3137	-2.65395	0.017768	0.36075
ILMN_3262542	LOC100130575	-0.549803	5.56749	-2.6534	0.017788	0.36075
ILMN_3244085	LOC100133510	0.347992	5.98126	2.65338	0.017789	0.36075
ILMN_1658917	SLC1A1	-0.307067	8.39114	-2.65308	0.017799	0.36075
ILMN_3244954	TMEM194B	-0.453874	5.43525	-2.65285	0.017808	0.36075
ILMN_1912619	Unknown	0.495158	5.7934	2.65107	0.017871	0.361793
ILMN_2377746	RUNX2	-0.47148	6.13089	-2.64982	0.017917	0.362351
ILMN_1654346	LOC644325	-0.535607	5.29084	-2.64963	0.017923	0.362351
ILMN_1712211	FLJ10246	0.518544	5.74179	2.64882	0.017953	0.362444
ILMN_1695945	MEIS2	-0.436028	10.0417	-2.64872	0.017956	0.362444
ILMN_1658464	GTF3A	-0.326106	11.8763	-2.64826	0.017973	0.362444
ILMN_1711628	LOC728951	-0.346358	5.87496	-2.64815	0.017977	0.362444
ILMN_3205910	LOC100131541	0.371451	6.05997	2.64668	0.01803	0.363272
ILMN_1790098	OGN	-0.39573	5.4162	-2.64479	0.018099	0.364412
ILMN_1726064	PAK1IP1	-0.354888	11.257	-2.64337	0.018151	0.365006
ILMN_1735006	ATG2B	0.410458	5.88744	2.64331	0.018153	0.365006
ILMN_1724040	ANKRD57	-0.35151	9.68804	-2.6422	0.018194	0.365417
ILMN_1716279	CENPE	-0.337488	7.09996	-2.64181	0.018208	0.365417
ILMN_1818204	Unknown	0.432947	5.66119	2.64174	0.018211	0.365417
ILMN_1730678	ANKRD30B	0.431679	10.0506	2.63933	0.018299	0.366945
ILMN_1655563	KIAA0427	0.447483	8.29941	2.63861	0.018326	0.366997
ILMN_1657285	LOC441762	-0.391839	5.64531	-2.63859	0.018326	0.366997
ILMN_1753411	LOC221442	0.426765	5.67228	2.63745	0.018368	0.367454
ILMN_1721770	PAPPA	0.700627	8.52161	2.6373	0.018374	0.367454
ILMN_1712298	ANKRD46	-0.320597	8.30557	-2.63676	0.018394	0.36758
ILMN_1719696	PLD1	0.318231	8.15362	2.63646	0.018405	0.36758
ILMN_1807563	FKBP2	0.479053	6.17355	2.63566	0.018435	0.367688
ILMN_1914770	Unknown	0.548513	5.43437	2.63564	0.018435	0.367688
ILMN_1802690	GULP1	-0.347437	7.11826	-2.63501	0.018459	0.367739
ILMN_1735275	WDSUB1	-0.399572	8.02135	-2.63491	0.018463	0.367739
ILMN_2239754	IFIT3	-0.381871	6.85506	-2.63344	0.018517	0.368162
ILMN_1721968	NOVA1	-0.355311	6.22681	-2.63337	0.01852	0.368162
ILMN_1664008	LOC641744	-0.404122	5.59469	-2.63306	0.018531	0.368162
ILMN_3289508	LOC339192	0.425676	5.47924	2.63264	0.018547	0.368162
ILMN_3202242	LOC100131591	-0.436505	5.7093	-2.63236	0.018557	0.368162
ILMN_1671686	EPB49	-0.486256	5.49728	-2.63234	0.018558	0.368162
ILMN_1658289	WDR54	0.349734	12.0449	2.63168	0.018583	0.368399
ILMN_1738578	FILIP1L	0.508639	10.4889	2.63091	0.018612	0.368399
ILMN_1785202	STAT4	0.45769	6.46182	2.63077	0.018617	0.368399
ILMN_1788462	AMD1	-0.445092	10.9044	-2.63016	0.01864	0.368399
ILMN_3237226	LOC653656	-0.348396	5.35599	-2.62955	0.018663	0.368399
ILMN_2324029	SCRIB	-0.439295	5.51792	-2.62952	0.018664	0.368399
ILMN_2329263	NFIC	0.458909	6.8324	2.62941	0.018668	0.368399
ILMN_1779639	IRAK1BP1	-0.363925	7.93999	-2.62937	0.018669	0.368399
ILMN_1746393	TSEN2	-0.338892	8.61359	-2.62852	0.018701	0.368786
ILMN_1792710	DAPK3	0.405468	7.47474	2.62787	0.018726	0.368797
ILMN_1728071	KRAS	0.377343	7.85381	2.62784	0.018727	0.368797
ILMN_3250909	LOC728564	0.363404	6.06858	2.62688	0.018763	0.369219
ILMN_1776674	SAC3D1	-0.386484	9.13372	-2.62661	0.018773	0.369219
ILMN_1769231	LOC644574	0.424488	5.60662	2.62572	0.018807	0.369633
ILMN_1772156	ERP44	-0.35083	5.70323	-2.62447	0.018854	0.369897
ILMN_1721669	IDH3B	0.351896	11.0478	2.62433	0.018859	0.369897
ILMN_1715809	OGFRL1	-0.32315	9.66893	-2.62409	0.018869	0.369897
ILMN_1738173	METTL4	-0.30169	6.30707	-2.62398	0.018873	0.369897
ILMN_2073307	IL10	0.569445	10.3118	2.62372	0.018882	0.369897
ILMN_1808508	KITLG	-0.454845	10.1599	-2.62319	0.018903	0.370052
ILMN_3249343	FIGNL2	0.338885	6.04245	2.62263	0.018924	0.370224
ILMN_3186390	LOC100128510	0.459054	6.52688	2.62086	0.018991	0.37049
ILMN_1738684	NRXN2	0.595438	5.68862	2.62047	0.019006	0.37049
ILMN_1687429	CHKA	-0.423411	5.38273	-2.62046	0.019007	0.37049
ILMN_1806328	PDIK1L	-0.440264	6.0813	-2.62003	0.019023	0.37049
ILMN_3232122	LOC100132635	0.441927	5.42669	2.62001	0.019024	0.37049
ILMN_2101034	CAPN12	0.379374	5.68313	2.61989	0.019028	0.37049
ILMN_1684440	PXN	0.347555	7.3012	2.61972	0.019035	0.37049
ILMN_1710790	LOC649546	0.44754	5.52593	2.61965	0.019038	0.37049
ILMN_1662023	KLF7	0.404368	5.94773	2.61923	0.019054	0.37056
ILMN_3294235	LOC100133177	0.498905	12.1223	2.61809	0.019098	0.371171
ILMN_2351262	MAPK8IP2	-0.505862	5.86278	-2.61776	0.01911	0.371172
ILMN_1693009	FGL2	-0.347047	10.4593	-2.61687	0.019144	0.371386
ILMN_1812233	KALRN	-0.450135	5.5573	-2.61682	0.019146	0.371386
ILMN_2278235	CTBP1	-0.505105	7.47804	-2.61413	0.01925	0.372751
ILMN_1716071	PAQR3	-0.419776	8.15512	-2.61382	0.019262	0.372751
ILMN_1684929	TOPBP1	-0.450021	7.74407	-2.61378	0.019263	0.372751
ILMN_3274465	LOC727938	0.548492	5.7877	2.6137	0.019267	0.372751
ILMN_1681888	PRKAR2A	-0.525589	8.03602	-2.61278	0.019302	0.373192
ILMN_1707727	ANGPTL4	0.426867	12.6439	2.61208	0.019329	0.373473
ILMN_1667086	AP3M1	-0.297265	9.49721	-2.61118	0.019364	0.373665
ILMN_1708660	RWDD4A	-0.376971	8.84086	-2.61042	0.019394	0.373665
ILMN_2309926	ZDHHC14	-0.334619	5.87039	-2.61	0.01941	0.373665
ILMN_1698259	TMEM100	0.43931	5.75444	2.60979	0.019418	0.373665
ILMN_2407434	DCLK2	-0.383984	5.8043	-2.60923	0.01944	0.373665
ILMN_1737699	C15orf20	-0.50569	5.74356	-2.60904	0.019448	0.373665
ILMN_1866954	Unknown	-0.352023	7.29736	-2.60854	0.019467	0.373665
ILMN_2083946	TGFA	-0.389124	5.47066	-2.60847	0.01947	0.373665
ILMN_2122511	CCBE1	0.465799	10.296	2.60824	0.019479	0.373665
ILMN_2316173	AP1S1	-0.350373	9.77895	-2.60808	0.019485	0.373665
ILMN_2119793	ANKRD34A	-0.412219	8.22884	-2.60744	0.01951	0.373665
ILMN_1698753	PRDM13	-0.50982	5.52019	-2.60742	0.019511	0.373665
ILMN_2180371	C12orf24	-0.297488	10.5508	-2.60741	0.019512	0.373665
ILMN_2319952	VDR	0.33703	6.24024	2.60629	0.019555	0.373665
ILMN_1757736	IRX5	0.364447	5.66076	2.60627	0.019556	0.373665
ILMN_1692754	TMEM49	0.314644	10.4114	2.60614	0.019561	0.373665
ILMN_1677402	LOC387763	0.87943	8.14708	2.60589	0.019571	0.373665
ILMN_1786601	PLAGL2	-0.334556	8.45325	-2.60585	0.019573	0.373665
ILMN_1794294	DSTN	0.320657	8.03823	2.60528	0.019595	0.373665
ILMN_1847047	Unknown	-0.403945	5.90066	-2.60497	0.019607	0.373665
ILMN_1812432	TIRAP	-0.396092	5.84905	-2.60485	0.019612	0.373665
ILMN_1734198	RNGTT	-0.359675	8.99456	-2.60472	0.019617	0.373665
ILMN_1725387	TMEM200A	0.617311	7.84114	2.60442	0.019629	0.373665
ILMN_1696713	POLA2	-0.365883	6.97546	-2.60324	0.019676	0.374315
ILMN_1681008	CGRRF1	-0.368883	8.63489	-2.60254	0.019703	0.3746
ILMN_1655864	LOC653853	0.436311	5.85282	2.60219	0.019717	0.374626
ILMN_1720865	OSBPL7	0.423392	7.1487	2.60089	0.019769	0.375293
ILMN_3187378	LOC100130812	0.369032	5.8061	2.60066	0.019778	0.375293
ILMN_1673953	HRH1	0.369528	7.36965	2.60009	0.0198	0.375303
ILMN_1887099	Unknown	0.453058	5.86075	2.60001	0.019803	0.375303
ILMN_2285802	SEC14L1	0.429051	8.36864	2.59942	0.019827	0.375321
ILMN_1775830	TM4SF20	0.379455	5.5024	2.59935	0.01983	0.375321
ILMN_1652357	PDHX	-0.445292	9.89957	-2.59889	0.019848	0.37543
ILMN_1756631	ZNF526	0.391285	7.92785	2.59831	0.019871	0.375629
ILMN_3240524	MFSD6	-0.353781	6.79406	-2.59745	0.019905	0.375849
ILMN_1663042	SDC4	-0.417638	9.70719	-2.5972	0.019915	0.375849
ILMN_1724410	USP46	-0.339857	8.6739	-2.59692	0.019927	0.375849
ILMN_1677829	SLC9A6	-0.31726	8.16484	-2.59663	0.019938	0.375849
ILMN_1815723	NUP35	-0.327361	8.80191	-2.59643	0.019946	0.375849
ILMN_1719546	LOC202181	0.33296	5.63827	2.59567	0.019976	0.375981
ILMN_1788489	HIST1H3F	0.342764	6.29911	2.59562	0.019979	0.375981
ILMN_1772973	FAM82B	0.435893	6.21343	2.59456	0.020021	0.376385
ILMN_1722845	RAB3B	-0.418252	8.34992	-2.59436	0.020029	0.376385
ILMN_1661461	LOC283547	-0.548517	5.34291	-2.59414	0.020038	0.376385
ILMN_1661303	FLJ46309	-0.442862	5.43122	-2.59368	0.020057	0.376497
ILMN_1732143	FLJ42957	-0.505022	5.28664	-2.59112	0.02016	0.378191
ILMN_1687971	CAPN3	0.482086	5.85942	2.59069	0.020177	0.378277
ILMN_1904378	Unknown	0.403511	5.87439	2.58929	0.020234	0.379069
ILMN_1907834	Unknown	0.493401	6.34163	2.58902	0.020245	0.379069
ILMN_1754068	LOC643233	-0.50326	5.8773	-2.58749	0.020307	0.379995
ILMN_1672608	PPAP2B	0.468157	6.43666	2.58669	0.020339	0.380172
ILMN_1694686	KIAA0194	0.359312	9.17309	2.58662	0.020342	0.380172
ILMN_1752478	DHRS3	0.380241	6.97435	2.58623	0.020358	0.380172
ILMN_1745021	SLC30A1	0.39866	9.07894	2.586	0.020368	0.380172
ILMN_1665862	UBE2V1	0.321838	6.02832	2.58539	0.020392	0.380184
ILMN_2147114	PSPH	-0.410936	6.01589	-2.58527	0.020397	0.380184
ILMN_2342762	KCNAB2	0.403775	5.74382	2.58504	0.020407	0.380184
ILMN_1655783	ATP1B3	0.423579	5.5393	2.58438	0.020434	0.380283
ILMN_2161286	FAM40B	0.321516	7.34223	2.58428	0.020438	0.380283
ILMN_1676984	DDIT3	-0.432577	8.09969	-2.58326	0.02048	0.380561
ILMN_1912834	Unknown	0.464913	5.7658	2.58306	0.020488	0.380561
ILMN_1783881	ZIC5	-0.436704	5.58048	-2.58298	0.020491	0.380561
ILMN_1651872	UBIAD1	-0.377917	9.12887	-2.58172	0.020543	0.381035
ILMN_1734781	IFNE1	0.437193	5.91507	2.58156	0.02055	0.381035
ILMN_1767717	SLC2A11	0.453149	5.73077	2.58099	0.020573	0.381035
ILMN_1807212	USP44	-0.707345	6.72469	-2.5809	0.020577	0.381035
ILMN_1797585	MYO1B	-0.510519	8.8717	-2.58059	0.02059	0.381035
ILMN_3281627	LOC100132513	-0.368716	6.39309	-2.57991	0.020618	0.381035
ILMN_2387696	CCR6	0.343972	13.4814	2.57937	0.02064	0.381035
ILMN_1678949	HSPBP1	-0.432795	6.90496	-2.57934	0.020641	0.381035
ILMN_1666082	HEATR3	0.454339	5.6468	2.57908	0.020652	0.381035
ILMN_2055396	TTTY17A	0.356625	5.68813	2.57899	0.020656	0.381035
ILMN_1801953	IHH	-0.4504	5.54143	-2.57894	0.020658	0.381035
ILMN_3301740	LOC729887	0.322639	8.10258	2.57771	0.020709	0.381735
ILMN_2388155	CASP3	-0.341757	10.1395	-2.57727	0.020727	0.381835
ILMN_1775171	WIPF2	-0.343022	5.95043	-2.57618	0.020772	0.382431
ILMN_1798980	CAPZB	0.30404	11.6018	2.57576	0.02079	0.382516
ILMN_1783889	PRKAA1	-0.315759	8.20168	-2.57468	0.020835	0.383107
ILMN_1783168	NETO1	-0.41495	5.32627	-2.57335	0.02089	0.383891
ILMN_1739582	HOXA9	0.33646	10.166	2.57237	0.020931	0.384402
ILMN_3178043	BEND7	0.381431	6.80147	2.57159	0.020964	0.384627
ILMN_1748894	GTPBP3	-0.390148	8.0361	-2.57146	0.020969	0.384627
ILMN_2389376	WDR23	0.381467	7.33759	2.57079	0.020997	0.384725
ILMN_1755076	LOC645662	-0.474304	5.65203	-2.56958	0.021048	0.384725
ILMN_1731064	CABC1	-0.336111	7.29268	-2.56957	0.021049	0.384725
ILMN_1666969	TEC	-0.385565	5.7516	-2.56919	0.021065	0.384725
ILMN_1652826	LRRC17	0.320209	11.8175	2.56897	0.021074	0.384725
ILMN_2050183	MYLK2	0.554775	5.47177	2.56889	0.021077	0.384725
ILMN_1740010	PCNX	0.540299	10.4289	2.56854	0.021092	0.384725
ILMN_1791447	CXCL12	0.388777	8.73364	2.56853	0.021093	0.384725
ILMN_1699790	LOC652022	0.523144	5.43446	2.56817	0.021108	0.384725
ILMN_2207505	LEP	0.579211	7.10463	2.56779	0.021124	0.384725
ILMN_1690282	CRADD	-0.32676	11.1274	-2.56778	0.021124	0.384725
ILMN_1737484	RTN4R	-0.389396	5.68779	-2.56745	0.021138	0.384725
ILMN_2411745	EML1	0.303797	9.09356	2.56718	0.02115	0.384725
ILMN_2407824	ATP1B1	0.402449	9.91214	2.56703	0.021156	0.384725
ILMN_1685661	RRP15	-0.35037	10.2114	-2.56649	0.021179	0.384907
ILMN_2137312	KCNJ5	0.38618	5.58218	2.56538	0.021226	0.38552
ILMN_1868808	Unknown	-0.555292	5.39308	-2.56508	0.021239	0.38552
ILMN_1737089	CAPN5	0.569999	8.75169	2.56399	0.021285	0.386125
ILMN_2086890	ANGPT1	-0.46153	9.11613	-2.56318	0.02132	0.386516
ILMN_1757370	SMPD1	0.468002	7.65769	2.56177	0.02138	0.387113
ILMN_2405684	BIRC3	0.759124	8.24494	2.56128	0.021401	0.387113
ILMN_1749493	ADARB2	0.679999	5.53677	2.56128	0.021401	0.387113
ILMN_2198912	TTR	-0.371287	5.63077	-2.56111	0.021408	0.387113
ILMN_3235404	SNORA57	0.312158	7.29567	2.56088	0.021418	0.387113
ILMN_3309443	MIR365-1	-0.384805	5.71683	-2.56029	0.021443	0.387334
ILMN_1736154	ProSAPiP1	-0.392883	6.02679	-2.55943	0.02148	0.387509
ILMN_1776577	DSCC1	-0.322567	6.87712	-2.55943	0.02148	0.387509
ILMN_2274775	SLC44A4	0.471886	11.7777	2.55915	0.021492	0.387509
ILMN_1832211	Unknown	-0.344897	5.88247	-2.55767	0.021556	0.388101
ILMN_1657550	MVD	-0.383031	8.96162	-2.55765	0.021557	0.388101
ILMN_1698668	NR1D2	0.442367	7.69193	2.55721	0.021576	0.388101
ILMN_1659285	PSMG1	-0.436442	10.995	-2.55717	0.021577	0.388101
ILMN_1746864	PSCDBP	0.414313	5.72243	2.55617	0.02162	0.388615
ILMN_2148298	ZNF749	0.450517	5.57657	2.55589	0.021632	0.388615
ILMN_1800787	RFTN1	0.285418	10.9188	2.5556	0.021645	0.388615
ILMN_1737254	USP1	-0.4997	7.6063	-2.55513	0.021665	0.388746
ILMN_2356890	MRPL42	-0.336707	8.24149	-2.55418	0.021707	0.389253
ILMN_3245600	LRRC37B2	0.669045	9.79985	2.55337	0.021742	0.389645
ILMN_1784046	DLEU2	0.46885	5.83463	2.55231	0.021788	0.390029
ILMN_3253579	HAUS8	-0.441991	6.05628	-2.55203	0.0218	0.390029
ILMN_1746408	MIDN	-0.29973	9.59591	-2.55197	0.021803	0.390029
ILMN_3289685	LOC645452	0.683214	11.0527	2.55137	0.021829	0.3901
ILMN_1756326	CKS2	-0.300769	10.5281	-2.55128	0.021833	0.3901
ILMN_3239426	GPN3	-0.356123	9.1217	-2.55017	0.021881	0.390728
ILMN_1811702	GRN	0.452691	9.35097	2.54959	0.021907	0.390945
ILMN_1798395	PIGH	-0.555257	7.14737	-2.54762	0.021993	0.392256
ILMN_1743034	KIF1B	0.533935	7.84379	2.54722	0.022011	0.392329
ILMN_1680104	SLC35C1	-0.363568	8.85283	-2.54637	0.022048	0.392764
ILMN_1801586	HGF	-0.676711	9.27102	-2.54285	0.022203	0.395292
ILMN_1658818	CAMK2D	-0.365033	5.95862	-2.54199	0.022242	0.395735
ILMN_1664592	C1orf95	0.454479	5.72463	2.54144	0.022266	0.395936
ILMN_2120072	FLJ13305	-0.425378	6.53612	-2.54095	0.022288	0.396009
ILMN_3274226	LOC642546	-0.421729	5.61285	-2.54074	0.022297	0.396009
ILMN_1750276	LOC644908	-0.360568	5.54155	-2.5396	0.022348	0.396472
ILMN_1767643	CTRB2	0.364228	5.74111	2.53956	0.02235	0.396472
ILMN_1667233	MCART2	0.433816	5.46057	2.53785	0.022426	0.397592
ILMN_1814229	LOC653562	-0.465611	5.45917	-2.53711	0.022459	0.397707
ILMN_1712998	CORIN	-0.371669	6.95258	-2.53684	0.022471	0.397707
ILMN_1856229	Unknown	-0.521177	5.72364	-2.5368	0.022473	0.397707
ILMN_1793267	ETHE1	0.399126	6.11365	2.53597	0.022511	0.398134
ILMN_3241670	C3orf71	0.425203	5.70748	2.53446	0.022578	0.399092
ILMN_3251383	CCDC74B	0.374397	7.95235	2.53344	0.022624	0.399252
ILMN_1720498	TMEM120B	-0.39784	6.1975	-2.53344	0.022624	0.399252
ILMN_1679322	SH2D4A	0.469016	8.70658	2.53322	0.022634	0.399252
ILMN_1667147	LOC653630	-0.597495	5.5663	-2.53255	0.022665	0.399252
ILMN_1800262	PPFIA3	0.40746	5.83375	2.53246	0.022669	0.399252
ILMN_1777915	STX6	-0.298018	9.13663	-2.53236	0.022673	0.399252
ILMN_2412860	MCM4	-0.681005	7.61583	-2.53218	0.022681	0.399252
ILMN_2363392	TNFSF14	0.472531	8.20926	2.53126	0.022723	0.399651
ILMN_1730416	CYCS	-0.363186	7.69407	-2.53108	0.022731	0.399651
ILMN_1775345	SFRS13B	0.336619	5.6497	2.53012	0.022774	0.399988
ILMN_1742781	KIRREL	0.383039	7.3821	2.52995	0.022782	0.399988
ILMN_3307782	FBXL18	0.419364	10.0935	2.52977	0.022791	0.399988
ILMN_1655612	ARRDC2	0.432443	7.09054	2.52912	0.02282	0.400269
ILMN_2223350	C13orf1	-0.322078	8.62051	-2.52812	0.022866	0.400715
ILMN_1714335	RDH10	-0.446637	10.7174	-2.52797	0.022873	0.400715
ILMN_3234905	LOC100134420	0.531	5.77989	2.52671	0.02293	0.401483
ILMN_1651507	LOC642732	0.40744	6.69232	2.5256	0.022981	0.402138
ILMN_2077886	C1orf109	-0.353803	8.75423	-2.52467	0.023023	0.402235
ILMN_3301033	LOC729217	0.412178	6.4584	2.52455	0.023029	0.402235
ILMN_3190972	LOC100130291	0.371265	7.38816	2.52423	0.023044	0.402235
ILMN_3216365	LOC100131096	0.413833	6.75861	2.52383	0.023062	0.402235
ILMN_2312587	NRAP	0.368344	5.66129	2.52345	0.02308	0.402235
ILMN_1809101	STEAP2	-0.388719	7.6088	-2.52332	0.023085	0.402235
ILMN_1680673	NT5DC1	-0.333719	7.76457	-2.52325	0.023089	0.402235
ILMN_1763467	LY6G5C	0.360687	6.92884	2.52305	0.023098	0.402235
ILMN_2296045	PPM1A	0.345119	5.83478	2.52262	0.023118	0.402235
ILMN_1751250	LOC647648	-0.465496	5.5026	-2.52253	0.023122	0.402235
ILMN_1735955	LOC644033	0.415175	10.494	2.5215	0.023169	0.402684
ILMN_2341343	AGTR1	0.325078	5.94655	2.52138	0.023175	0.402684
ILMN_1787081	TADA2A	-0.49818	6.42722	-2.5209	0.023197	0.40283
ILMN_1702177	GLO1	-0.272485	11.7765	-2.52019	0.02323	0.403167
ILMN_1660357	LOC641825	0.330012	6.84103	2.51861	0.023303	0.404204
ILMN_2073592	CAND2	-0.356257	5.86728	-2.51763	0.023348	0.404751
ILMN_3238576	FOXD4L4	0.485238	5.9289	2.5167	0.023392	0.405264
ILMN_2134224	ATP13A1	0.292259	7.57572	2.51603	0.023423	0.405287
ILMN_1836870	Unknown	0.47916	5.97369	2.51597	0.023426	0.405287
ILMN_1651567	WHSC1	-0.557369	5.65308	-2.51566	0.02344	0.405287
ILMN_2066116	TTTY4	-0.625526	5.23122	-2.51522	0.023461	0.405287
ILMN_3254040	LOC100128648	0.445477	5.41009	2.51521	0.023461	0.405287
ILMN_1746276	EPC1	-0.42214	6.54995	-2.51401	0.023518	0.406024
ILMN_1788738	ZNRF3	-0.437101	6.69746	-2.51089	0.023664	0.408103
ILMN_1679782	BLOC1S2	0.364045	6.38145	2.51086	0.023666	0.408103
ILMN_3180409	LOC100130093	0.33908	5.94231	2.51048	0.023683	0.408174
ILMN_1676285	DHX9	0.48024	5.87378	2.51017	0.023698	0.408185
ILMN_2094905	COMMD10	-0.398327	9.15217	-2.50983	0.023714	0.408231
ILMN_1711466	LOC642903	-0.455968	5.70986	-2.50946	0.023732	0.408295
ILMN_1764628	LYPLA2	-0.440676	7.50968	-2.50839	0.023782	0.408316
ILMN_1829846	Unknown	0.433492	5.57166	2.50808	0.023797	0.408316
ILMN_1785141	MICAL2	-0.40452	7.00426	-2.50759	0.02382	0.408316
ILMN_2392546	PAICS	-0.284155	12.2383	-2.5072	0.023839	0.408316
ILMN_1688971	NOL11	-0.323133	10.5076	-2.50716	0.02384	0.408316
ILMN_1748844	CNKSR3	-0.36489	6.46278	-2.50713	0.023842	0.408316
ILMN_1795338	YPEL1	0.420847	5.55213	2.50713	0.023842	0.408316
ILMN_1657962	LOC728946	-0.60575	7.45807	-2.50711	0.023843	0.408316
ILMN_1707529	ARG99	-0.408007	6.83458	-2.5059	0.0239	0.409062
ILMN_1809963	RSAD1	-0.516829	7.46316	-2.50511	0.023938	0.409349
ILMN_2107184	SNRK	0.408796	9.2338	2.50496	0.023945	0.409349
ILMN_1753790	ZNF259	-0.398893	9.33229	-2.50431	0.023976	0.40942
ILMN_1706645	C6orf150	-0.384035	7.07264	-2.50406	0.023988	0.40942
ILMN_1878019	Unknown	0.481297	5.41933	2.50395	0.023993	0.40942
ILMN_1652913	EZH2	-0.455602	7.0467	-2.50372	0.024004	0.40942
ILMN_1665384	SH3BP5L	0.382197	8.25037	2.50234	0.02407	0.410235
ILMN_1744711	LOC652762	-0.392432	5.64426	-2.50206	0.024084	0.410235
ILMN_3181452	LOC100128627	0.369968	6.80384	2.50156	0.024108	0.410235
ILMN_1751345	AP1S1	-0.316258	9.37502	-2.50095	0.024137	0.410235
ILMN_1781791	PRRG1	-0.297637	8.12951	-2.5008	0.024144	0.410235
ILMN_1763638	BCAR3	0.359663	9.52469	2.50057	0.024155	0.410235
ILMN_2292187	CHN2	0.382462	5.40911	2.50045	0.024161	0.410235
ILMN_1735402	WDR22	0.357088	7.79734	2.50013	0.024176	0.410235
ILMN_2350421	C19orf29	-0.501255	6.43333	-2.50002	0.024181	0.410235
ILMN_1810533	SLC6A15	-0.364405	9.6413	-2.49984	0.02419	0.410235
ILMN_2230862	GYG1	-0.333092	10.4911	-2.49927	0.024217	0.410465
ILMN_1778457	IL18	0.517581	11.6578	2.49785	0.024286	0.411193
ILMN_2373763	CASP7	-0.310807	8.17987	-2.49781	0.024288	0.411193
ILMN_1797055	LIN52	-0.336575	6.83785	-2.49723	0.024316	0.41143
ILMN_1780924	SLC43A1	-0.454523	6.15658	-2.49674	0.02434	0.411598
ILMN_1761939	TIPIN	-0.471309	7.5446	-2.49561	0.024394	0.412116
ILMN_1688098	TBC1D4	-0.475287	7.37239	-2.49552	0.024398	0.412116
ILMN_1685272	SPATA9	-0.42588	5.69832	-2.49524	0.024412	0.412116
ILMN_2402090	RPLP0	-0.426395	5.48858	-2.49457	0.024445	0.412432
ILMN_1787541	SPSB2	0.329682	7.31549	2.49374	0.024485	0.412883
ILMN_2257607	STARD13	0.336428	7.01291	2.49254	0.024544	0.413363
ILMN_1804652	PLEKHH3	-0.364519	7.13888	-2.49242	0.024549	0.413363
ILMN_1787185	ECE2	0.430048	5.64754	2.49229	0.024556	0.413363
ILMN_2363361	SFXN4	-0.390353	8.91423	-2.49037	0.02465	0.413981
ILMN_3243549	LOC100133465	0.299031	13.7042	2.49016	0.02466	0.413981
ILMN_1769902	HSPBP1	-0.322568	6.72412	-2.49012	0.024662	0.413981
ILMN_1727393	FBXW10	0.453129	5.60383	2.48959	0.024688	0.413981
ILMN_2244547	ETNK1	0.407402	7.28036	2.48906	0.024714	0.413981
ILMN_1695959	C21orf63	-0.443948	6.9388	-2.48902	0.024716	0.413981
ILMN_1859661	Unknown	-0.408592	5.70017	-2.48855	0.024739	0.413981
ILMN_1786785	SLC18A1	0.441534	5.92089	2.48847	0.024743	0.413981
ILMN_3289745	LOC339352	0.335694	8.79462	2.48846	0.024744	0.413981
ILMN_1766275	PIK3CD	0.360154	6.73133	2.48837	0.024748	0.413981
ILMN_1655924	TRNT1	-0.435592	9.48699	-2.48775	0.024778	0.413981
ILMN_1896012	Unknown	-0.595209	9.48967	-2.48724	0.024803	0.413981
ILMN_1658861	FAM86B1	-0.34723	6.39094	-2.48721	0.024805	0.413981
ILMN_1741054	SLC5A6	-0.325923	8.9998	-2.48701	0.024815	0.413981
ILMN_2070349	POLR3G	-0.351182	7.43352	-2.48689	0.02482	0.413981
ILMN_1856039	Unknown	-0.371102	6.33524	-2.48685	0.024823	0.413981
ILMN_1807136	LOC729559	0.351899	7.34004	2.48659	0.024835	0.413981
ILMN_2242921	IKZF2	0.39843	5.75963	2.48643	0.024843	0.413981
ILMN_1691333	ZNF57	0.378045	5.75027	2.48456	0.024936	0.41529
ILMN_1737738	NDUFA12	0.32931	12.2123	2.48394	0.024966	0.415563
ILMN_1712854	NCRNA00168	-0.435548	5.50599	-2.48174	0.025076	0.417148
ILMN_3265365	CEP78	-0.306933	7.5849	-2.4814	0.025092	0.417195
ILMN_1906682	Unknown	0.477326	5.38858	2.48098	0.025113	0.417308
ILMN_2270900	ZNF197	-0.294818	7.60809	-2.48014	0.025155	0.417771
ILMN_1764803	SMU1	0.270542	9.37604	2.47963	0.025181	0.41796
ILMN_1662741	EDG4	0.377656	6.47058	2.47896	0.025214	0.418282
ILMN_1815114	FLJ27365	0.494681	6.6804	2.47826	0.025249	0.418629
ILMN_1816055	Unknown	-0.378489	5.78624	-2.4776	0.025283	0.418949
ILMN_1758323	ACPP	-0.429577	6.69384	-2.47702	0.025312	0.419199
ILMN_1656057	PLAU	0.361319	9.23981	2.47623	0.025351	0.419616
ILMN_1657077	SOCS6	0.537958	6.24563	2.47541	0.025393	0.420067
ILMN_1681389	LOC653362	0.426001	5.69028	2.47358	0.025485	0.421359
ILMN_1702763	ZMYM1	-0.352741	7.95296	-2.47282	0.025523	0.421692
ILMN_1784272	CD1E	0.451233	5.6458	2.47262	0.025533	0.421692
ILMN_1870360	Unknown	-0.337847	5.67382	-2.47159	0.025585	0.422292
ILMN_2140207	ATPBD4	-0.352505	6.55241	-2.47134	0.025598	0.422292
ILMN_1777446	LOC647987	-0.378864	5.65239	-2.47001	0.025666	0.423172
ILMN_1733164	FBXO11	-0.383733	6.98477	-2.46923	0.025706	0.423383
ILMN_1856564	Unknown	0.474857	5.46316	2.4692	0.025707	0.423383
ILMN_3297872	LOC729417	0.407384	5.88046	2.46858	0.025739	0.423657
ILMN_1902927	Unknown	-0.364201	5.55813	-2.46832	0.025752	0.423657
ILMN_1790100	C11orf82	-0.34221	6.9678	-2.46802	0.025768	0.423673
ILMN_2209515	SNORD56	0.530442	7.79294	2.46735	0.025802	0.423998
ILMN_1718182	THRA	0.294545	8.45023	2.46707	0.025816	0.423998
ILMN_2197365	RGS2	0.571083	10.6796	2.46679	0.02583	0.424001
ILMN_1808494	ITIH2	0.39311	5.74467	2.46636	0.025852	0.424025
ILMN_1656248	ASAM	0.511518	11.1329	2.4662	0.02586	0.424025
ILMN_1720432	LOC645574	0.410755	5.74154	2.46578	0.025882	0.424145
ILMN_1801403	DCUN1D4	-0.424364	9.55171	-2.46533	0.025905	0.424287
ILMN_1655894	MYL1	0.558224	5.68973	2.46502	0.025921	0.424293
ILMN_2061310	ZNF280C	-0.371671	7.49331	-2.46477	0.025934	0.424293
ILMN_1669409	VSIG4	0.392296	5.74365	2.464	0.025973	0.424469
ILMN_3240226	LOC791120	0.545724	7.45967	2.46341	0.026004	0.424469
ILMN_3301824	TSEN15	-0.486752	7.11671	-2.4633	0.026009	0.424469
ILMN_1785405	SLC17A9	-0.355349	6.71364	-2.46316	0.026017	0.424469
ILMN_1898605	Unknown	0.357602	5.80634	2.4631	0.02602	0.424469
ILMN_3236321	C2CD4C	0.42409	5.83631	2.46277	0.026037	0.424469
ILMN_3193306	C14orf109	-0.327245	9.58481	-2.46262	0.026045	0.424469
ILMN_1770787	DDAH2	0.415857	7.13921	2.46185	0.026084	0.424877
ILMN_1678457	ZNF600	0.38446	6.00865	2.46061	0.026148	0.425689
ILMN_2100458	RFESD	-0.304533	7.38529	-2.45981	0.02619	0.426134
ILMN_1781816	CHD6	-0.496564	6.36297	-2.45804	0.026282	0.427395
ILMN_1737252	NRG1	-0.618887	6.65913	-2.45761	0.026304	0.427496
ILMN_2379393	ASL	0.519899	7.33	2.45674	0.02635	0.427496
ILMN_1709153	PRR16	-0.329818	10.3274	-2.45633	0.026371	0.427496
ILMN_1701169	HP1BP3	0.435491	7.63642	2.45626	0.026375	0.427496
ILMN_3240621	LOC729261	-0.337529	5.53036	-2.45616	0.02638	0.427496
ILMN_3294149	LOC727894	0.41835	5.6123	2.45608	0.026384	0.427496
ILMN_1667748	ANKRD33	0.439265	6.72786	2.45599	0.026389	0.427496
ILMN_3288755	LOC646808	0.373112	6.88164	2.45547	0.026416	0.427699
ILMN_2112402	PHF5A	-0.371281	10.5004	-2.45504	0.026439	0.427792
ILMN_1658560	LOC653210	0.349014	7.24929	2.45481	0.026451	0.427792
ILMN_2276952	TSC22D3	0.443581	7.23972	2.45371	0.026508	0.428127
ILMN_1685465	FLJ22447	-0.590902	5.73576	-2.45371	0.026508	0.428127
ILMN_1812226	ICAM1	-0.51001	5.98864	-2.45338	0.026526	0.428127
ILMN_3219905	LOC653436	-0.420953	5.61493	-2.45292	0.02655	0.428127
ILMN_1876266	GJA3	-0.392701	6.03794	-2.45291	0.02655	0.428127
ILMN_1702487	SGK	0.390913	11.24	2.45277	0.026558	0.428127
ILMN_1721651	LOC646463	0.294067	9.08884	2.45195	0.026601	0.428235
ILMN_1758623	HIST1H2BD	0.287497	9.57395	2.45179	0.026609	0.428235
ILMN_1673586	SLC6A6	0.39309	5.82751	2.45161	0.026618	0.428235
ILMN_1725910	CNTFR	0.334238	5.53548	2.45135	0.026632	0.428235
ILMN_2348975	NASP	-0.356246	7.15523	-2.45121	0.02664	0.428235
ILMN_1778321	SLC2A6	-0.370269	8.10318	-2.4506	0.026672	0.428235
ILMN_1843361	Unknown	-0.447788	5.51608	-2.45054	0.026675	0.428235
ILMN_3236080	FAM26E	0.355509	6.67744	2.45045	0.02668	0.428235
ILMN_1693483	FGF18	0.358556	5.40978	2.45	0.026704	0.42837
ILMN_1759987	HS6ST1	-0.418663	6.00781	-2.44974	0.026717	0.42837
ILMN_3203874	LOC648927	-0.519538	5.76945	-2.44907	0.026753	0.428409
ILMN_1668283	HYAL2	-0.359155	7.99038	-2.44904	0.026754	0.428409
ILMN_2281069	GPATCH4	-0.33067	7.55432	-2.44888	0.026763	0.428409
ILMN_1687865	TMOD3	-0.463705	6.04445	-2.44829	0.026794	0.428655
ILMN_1785831	ZDHHC13	-0.367941	6.91853	-2.44804	0.026807	0.428655
ILMN_1739749	B3GALT6	-0.480643	8.83094	-2.44777	0.026822	0.428655
ILMN_1789793	NUAK2	-0.506909	5.99542	-2.44629	0.0269	0.429019
ILMN_2174189	DKK1	0.850691	7.29001	2.44616	0.026907	0.429019
ILMN_2075603	MRGPRF	-0.356808	10.0662	-2.44615	0.026908	0.429019
ILMN_1728225	KIAA1524	-0.3955	6.13226	-2.44597	0.026917	0.429019
ILMN_1654671	SLMO1	-0.353489	6.09836	-2.44521	0.026958	0.429019
ILMN_1682694	LOC203547	-0.304157	10.1366	-2.44512	0.026962	0.429019
ILMN_1671104	ZNF592	0.348381	5.64486	2.44512	0.026963	0.429019
ILMN_1756022	HIST1H2AM	0.381928	5.77491	2.44509	0.026964	0.429019
ILMN_1807771	PFTK2	-0.340711	5.75943	-2.4449	0.026975	0.429019
ILMN_2286800	DNM1L	0.376341	9.71648	2.44406	0.027019	0.429302
ILMN_1654001	SMC6	-0.481656	6.83136	-2.44402	0.027021	0.429302
ILMN_1714965	NFKB1	0.345068	11.5743	2.44362	0.027043	0.429412
ILMN_2412521	KIAA0101	0.330093	13.6045	2.44311	0.02707	0.429617
ILMN_1810115	KCTD2	-0.413653	5.78395	-2.44223	0.027117	0.429973
ILMN_2365023	C9orf24	0.416654	5.80688	2.44215	0.027121	0.429973
ILMN_1757152	MAGEC2	-0.334902	5.83614	-2.44168	0.027146	0.430072
ILMN_1737604	FLJ10986	0.30383	9.14565	2.4414	0.027162	0.430072
ILMN_3241856	LOC100134301	-0.357579	6.22537	-2.44122	0.027171	0.430072
ILMN_2072296	CKS2	-0.509002	11.2527	-2.44072	0.027198	0.430197
ILMN_1756550	NUP62CL	-0.482919	5.54991	-2.44054	0.027208	0.430197
ILMN_1757532	SNPH	-0.401672	6.59177	-2.44023	0.027224	0.430228
ILMN_1901399	Unknown	-0.441633	5.91484	-2.43934	0.027272	0.430753
ILMN_2111187	ELOVL6	-0.411023	10.1673	-2.43846	0.02732	0.431281
ILMN_1653228	C3orf22	0.327613	5.96573	2.43729	0.027383	0.432049
ILMN_2215061	ORC6L	0.360861	13.4567	2.43673	0.027413	0.432073
ILMN_2362911	CLK2	0.355681	7.66766	2.43643	0.02743	0.432073
ILMN_1785218	MTCH2	-0.274295	6.7182	-2.43625	0.02744	0.432073
ILMN_1804945	ZNF667	-0.337562	5.44861	-2.43617	0.027444	0.432073
ILMN_1810738	YIPF5	0.430071	6.26236	2.43575	0.027466	0.432073
ILMN_3241522	LOC392871	0.395639	8.46422	2.43562	0.027473	0.432073
ILMN_1912822	Unknown	-0.340262	5.83269	-2.43524	0.027495	0.432073
ILMN_1689324	LOC650751	0.39205	5.41271	2.43509	0.027503	0.432073
ILMN_1748109	PEX1	-0.337818	6.77672	-2.43484	0.027516	0.432073
ILMN_3287488	LOC100131316	-0.335209	5.56658	-2.43423	0.027549	0.432365
ILMN_1714445	SLC6A9	0.401248	6.30947	2.43319	0.027606	0.433025
ILMN_1694367	SNORD35B	0.306637	7.14543	2.43276	0.027629	0.433166
ILMN_1705984	HNMT	-0.43127	6.74869	-2.43071	0.027741	0.434413
ILMN_1748150	SAMD7	-0.312261	5.82013	-2.43041	0.027758	0.434413
ILMN_3249073	FAM25G	0.378453	5.7213	2.4302	0.027769	0.434413
ILMN_1786036	GPATCH2	-0.34046	7.17165	-2.42996	0.027782	0.434413
ILMN_1707398	ESRRB	-0.390317	5.58872	-2.42991	0.027785	0.434413
ILMN_1652082	ELF4	0.548754	8.79561	2.42959	0.027803	0.434413
ILMN_1727790	KHDRBS3	-0.416291	7.15576	-2.42944	0.027811	0.434413
ILMN_1691413	NNAT	0.409447	5.77246	2.42855	0.02786	0.434941
ILMN_2367638	CAMKK2	-0.356542	6.9428	-2.428	0.02789	0.43519
ILMN_3284084	LOC392522	0.353917	6.45086	2.42772	0.027906	0.435198
ILMN_3258356	LOC100128888	0.346543	7.33246	2.42695	0.027948	0.435512
ILMN_1659627	LOC647322	0.38372	6.08526	2.42682	0.027955	0.435512
ILMN_1669268	MEX3D	-0.44482	7.37682	-2.42631	0.027983	0.435703
ILMN_1776858	DUS4L	-0.300044	7.17115	-2.42566	0.028019	0.435703
ILMN_2066151	TEK	-0.275931	10.114	-2.42561	0.028022	0.435703
ILMN_1774446	LOC643256	0.384127	5.74078	2.42554	0.028026	0.435703
ILMN_1714667	C20orf107	0.375546	5.704	2.42504	0.028054	0.435755
ILMN_1702189	ASTN1	0.416242	5.50445	2.42471	0.028072	0.435755
ILMN_1805271	ZNF721	-0.426716	8.8089	-2.42409	0.028106	0.435755
ILMN_3268535	C15orf34	-0.518225	5.86374	-2.42355	0.028136	0.435755
ILMN_1792672	POLR2D	-0.322457	9.30849	-2.42338	0.028146	0.435755
ILMN_2289381	DKK3	0.386413	6.60415	2.42324	0.028153	0.435755
ILMN_1752249	FAM38A	0.381365	10.1136	2.42312	0.02816	0.435755
ILMN_1770378	ANAPC10	-0.301517	9.62293	-2.42308	0.028162	0.435755
ILMN_3235472	WDYHV1	-0.311307	8.49271	-2.42293	0.028171	0.435755
ILMN_1734826	NUP88	-0.283884	10.0964	-2.42275	0.028181	0.435755
ILMN_1673478	C5orf5	-0.378522	7.92898	-2.42257	0.028191	0.435755
ILMN_1657750	CNNM1	-0.431991	6.00004	-2.42194	0.028226	0.435968
ILMN_3295874	LOC100132805	-0.318476	8.52999	-2.42171	0.028238	0.435968
ILMN_3224126	LOC729222	0.378868	7.4103	2.42153	0.028249	0.435968
ILMN_1654965	LOC646804	-0.367863	5.81879	-2.42084	0.028287	0.436331
ILMN_2358647	FBXO21	-0.391671	8.10441	-2.41998	0.028335	0.43685
ILMN_2211065	TMEM91	0.52851	10.0602	2.41858	0.028414	0.437831
ILMN_1674984	LPAR1	-0.399955	8.07932	-2.41802	0.028445	0.438084
ILMN_1761808	MCFD2	-0.500563	10.1139	-2.41694	0.028505	0.438445
ILMN_1687821	C16orf45	0.311583	8.39171	2.41684	0.028511	0.438445
ILMN_2183687	LIME1	0.507041	7.36318	2.41654	0.028528	0.438445
ILMN_2075507	MAN1A2	-0.359546	7.06209	-2.41646	0.028533	0.438445
ILMN_2332553	MSRB3	-0.329022	8.57879	-2.41616	0.02855	0.438445
ILMN_1718354	INTS7	-0.414009	6.11095	-2.41557	0.028583	0.438445
ILMN_1702301	DOCK10	-0.38684	8.9964	-2.41529	0.028598	0.438445
ILMN_1711611	LOC653907	-0.456594	5.44958	-2.41522	0.028602	0.438445
ILMN_3188106	CYTH2	0.315588	6.85717	2.41502	0.028613	0.438445
ILMN_1663722	DNAJB5	0.341773	7.30733	2.41475	0.028629	0.438445
ILMN_1769911	SLC38A1	-0.364702	9.72394	-2.41472	0.028631	0.438445
ILMN_1657836	PLEKHG2	0.428654	7.32073	2.41406	0.028668	0.438787
ILMN_1658639	SLC46A3	0.350822	6.8393	2.41294	0.028731	0.439467
ILMN_1708619	SEH1L	-0.332855	8.77639	-2.41231	0.028767	0.439467
ILMN_2359945	CES1	0.487121	5.70231	2.41225	0.02877	0.439467
ILMN_1686360	ZNF124	-0.445106	6.39327	-2.41223	0.028772	0.439467
ILMN_1671509	CCL3	-0.344529	5.63379	-2.41179	0.028797	0.439528
ILMN_1720606	LRCH2	-0.433377	9.37527	-2.41159	0.028808	0.439528
ILMN_1667594	KLF10	0.395165	6.43142	2.41137	0.02882	0.439528
ILMN_1682402	SNORD46	0.488994	6.04642	2.411	0.028841	0.439622
ILMN_2400250	FAM86A	-0.425295	7.3086	-2.41063	0.028862	0.439722
ILMN_2359500	NCDN	-0.442573	6.74899	-2.4097	0.028915	0.439737
ILMN_2075757	LRIG3	0.487872	6.24565	2.40936	0.028934	0.439737
ILMN_1810604	ELMOD1	0.346964	8.11249	2.40929	0.028939	0.439737
ILMN_1814120	PECR	0.307547	7.33579	2.40908	0.028951	0.439737
ILMN_1775334	LOC732416	0.381322	5.74828	2.40908	0.028951	0.439737
ILMN_1710722	ZNF474	0.395084	5.7381	2.40905	0.028952	0.439737
ILMN_1728224	OGFR	-0.27087	8.2784	-2.40867	0.028974	0.439844
ILMN_1790508	KCNA5	-0.375154	5.72863	-2.40831	0.028994	0.439924
ILMN_1903565	Unknown	-0.427322	6.30999	-2.4055	0.029155	0.442112
ILMN_3225978	LOC729862	-0.356087	5.75897	-2.40514	0.029176	0.442112
ILMN_2250445	SMTN	0.38668	7.44102	2.40502	0.029183	0.442112
ILMN_1667692	PTGIS	-0.365535	6.09209	-2.40452	0.029212	0.442323
ILMN_2249552	GTF2A1	0.421628	6.48986	2.40412	0.029235	0.442442
ILMN_2387712	AK5	-0.41434	6.33426	-2.4035	0.029271	0.442759
ILMN_2157951	STX6	-0.352625	9.30073	-2.40248	0.029329	0.443285
ILMN_1669502	E2F3	-0.36448	9.67766	-2.40224	0.029343	0.443285
ILMN_1795835	LOC338758	0.325588	7.57752	2.40178	0.02937	0.443285
ILMN_3235790	FAM72D	0.353754	5.70538	2.40168	0.029375	0.443285
ILMN_1813701	RASAL2	0.36465	6.50374	2.40138	0.029393	0.443285
ILMN_1889229	Unknown	0.347932	7.18742	2.40134	0.029395	0.443285
ILMN_1730906	FILIP1L	0.487893	9.85005	2.40083	0.029425	0.443509
ILMN_1682588	LOC643461	-0.347847	6.04943	-2.40056	0.02944	0.44352
ILMN_1677723	ANGPT1	-0.370053	9.71958	-2.39955	0.029499	0.44396
ILMN_1660436	HSPA1B	-0.402033	9.98872	-2.39954	0.0295	0.44396
ILMN_3241369	SNORD91A	0.401626	6.0796	2.39893	0.029535	0.444264
ILMN_1746368	SELT	-0.343748	8.50592	-2.39782	0.029599	0.445011
ILMN_1812105	PIP5K2B	0.461774	9.4649	2.39617	0.029696	0.446085
ILMN_2286783	LRRC37A4	0.375662	5.6167	2.3958	0.029718	0.446085
ILMN_3299878	LOC728291	0.437758	5.71191	2.39524	0.02975	0.446085
ILMN_3243253	LPAR3	-0.441223	7.25544	-2.39517	0.029754	0.446085
ILMN_3237850	C5orf51	-0.376697	9.42686	-2.39498	0.029766	0.446085
ILMN_2367239	RCAN1	-0.375305	9.66974	-2.39486	0.029773	0.446085
ILMN_3180855	LOC100128077	-0.471649	5.69537	-2.3948	0.029776	0.446085
ILMN_1701637	SULT4A1	-0.306958	5.48648	-2.39338	0.029859	0.447021
ILMN_2235975	FXYD5	0.368512	6.18272	2.39322	0.029869	0.447021
ILMN_1801040	SPN	0.490154	6.29825	2.39271	0.029899	0.447138
ILMN_2199947	REV3L	-0.375824	6.48041	-2.39238	0.029918	0.447138
ILMN_1663490	ZNF541	-0.404626	5.4957	-2.39232	0.029922	0.447138
ILMN_3307916	BMPER	-0.349932	8.87443	-2.39171	0.029958	0.447194
ILMN_1739368	ZNF498	-0.376915	5.96394	-2.39146	0.029972	0.447194
ILMN_1698001	NCK1	-0.281051	10.5576	-2.39144	0.029974	0.447194
ILMN_2176768	SEPHS1	-0.3953	8.9387	-2.39123	0.029986	0.447194
ILMN_3236988	LOC728846	0.350114	5.55904	2.39085	0.030008	0.447308
ILMN_1757351	S100A7	0.420258	5.50097	2.39056	0.030025	0.447336
ILMN_3282506	LOC728098	0.288489	9.86725	2.38987	0.030066	0.447527
ILMN_1678086	CCDC74A	0.406864	7.14762	2.38983	0.030068	0.447527
ILMN_3229340	SNX18	-0.405055	5.85625	-2.38928	0.030101	0.44779
ILMN_1851843	Unknown	0.429717	5.93844	2.38881	0.030129	0.447827
ILMN_2413808	CD53	-0.355886	5.54111	-2.38873	0.030134	0.447827
ILMN_1677240	SLC10A7	0.318102	6.11696	2.38833	0.030157	0.447952
[truncated: 27,680 more rows]
