# Supplementary material for: Bone morphogenetic protein and Notch signalling crosstalk in poor‐prognosis, mesenchymal‐subtype colorectal cancer
Source: J Pathol. 2017 May 3;242(2):178–92. doi: 10.1002/path.4891 (PMC5488238; doi:10.1002/path.4891)
Supplement: Supplementary file 10 — Supplementary Table 3B: Differentially expressed genes between 200ng/ml BMP2 treated HCECs for 24h (n=3) and untreated cells (n=3) [file PATH-242-178-s009.xlsx]

## Sheet: BMP2vsUntreated_200ngl_24h
Supplementary Table 3B: Differentially expressed genes between 200ng/ml BMP2 treated HCECs for 24h (n=3) and untreated cells (n=3)
Probes	Genenames	LogFC	Average_exp	Tstat	Pvalue	FDR
ILMN_1709067	SAMD11	4.96748	9.77731	28.9874	0	0
ILMN_1664861	ID1	4.23684	11.8105	28.3407	0	0
ILMN_1793990	ID2	4.62968	10.3892	27.4452	0	0
ILMN_1669982	CCDC85A	4.13143	8.27178	26.157	0	0
ILMN_1732296	ID3	4.27234	11.6669	23.6945	0	0
ILMN_1747067	NPAS1	3.56098	8.67044	22.579	0	0
ILMN_1683456	CCL7	-4.37446	5.97133	-21.4068	0	0
ILMN_1737650	DIO2	3.94953	10.2343	21.3199	0	0
ILMN_1729216	CRYAB	3.89696	10.7592	20.1303	0	0
ILMN_2184373	IL8	4.17363	10.3835	19.5583	0	0
ILMN_3240520	ELTD1	3.66928	8.37758	18.9862	0	0
ILMN_1767068	SMAD6	4.28163	9.06397	18.9706	0	0
ILMN_1654065	ATOH8	4.16351	9.0787	18.7982	0	0
ILMN_2086095	ID2	4.26491	9.49964	17.8885	0	0
ILMN_1658660	ACTC1	7.47509	10.381	17.6557	0	0
ILMN_1811598	ADH1B	-3.06909	6.01558	-17.3387	0	0
ILMN_1743367	FZD4	2.81215	10.1206	17.1318	0	0
ILMN_1744487	C1QTNF5	2.80594	8.64232	17.088	0	0
ILMN_1725519	CCL11	-5.11526	6.41317	-16.7738	0	0
ILMN_2143685	CLDN7	3.50057	9.29819	16.7221	0	0
ILMN_1809522	NACC2	3.50428	8.44413	16.6392	0	0
ILMN_1797875	ALOX5AP	3.40304	8.67256	16.5268	0	0
ILMN_1813295	LMO3	2.79833	8.34304	16.4642	0	0
ILMN_1784294	CPA4	-3.24804	6.77883	-16.2585	0	0
ILMN_1656560	PARM1	2.97052	6.96261	16.1172	0	0
ILMN_1707342	LRIG1	-2.71815	6.46676	-16.0194	0	0
ILMN_1672403	ADAMTS8	-3.81638	6.92722	-15.9597	0	0
ILMN_1773337	DKK1	4.35389	11.7962	15.9437	0	0
ILMN_2148469	RASL11B	2.85933	7.8377	15.7336	0	0
ILMN_1694106	GPD1L	2.84157	10.2884	15.6589	0	0
ILMN_1666733	IL8	3.33237	9.10946	15.6144	0	0
ILMN_1652287	NOG	3.85201	8.00354	15.4308	0	0
ILMN_1678816	GREM2	3.09063	7.20355	15.3797	0	0
ILMN_1663444	LIN7B	2.31352	7.04623	14.6695	0	0
ILMN_1659913	ISG20	-2.65009	6.97171	-14.6384	0	0
ILMN_1716247	FIBIN	-3.64749	7.88244	-14.5842	0	0
ILMN_1764309	ADH1A	-4.92876	8.84118	-14.4342	0	0
ILMN_1688877	DIRAS3	3.65537	8.76044	14.4175	0	0
ILMN_1810210	DACH2	2.20032	7.63307	14.4087	0	0
ILMN_1788203	HEY1	4.84672	8.19008	14.2818	0	0
ILMN_2203891	SMAD7	3.31351	7.97063	14.0937	0	0
ILMN_1738742	PLAT	-2.45598	10.3302	-13.9602	0	0
ILMN_1680774	LOC730994	2.46353	9.2711	13.9402	0	0
ILMN_1694432	CRIP2	2.33877	9.40759	13.883	0	0
ILMN_1728734	PSG5	3.1182	7.56845	13.8163	0	0
ILMN_1811767	INHBE	-2.41855	7.29746	-13.7431	0	0
ILMN_3229203	LOC728711	2.1567	6.92131	13.4035	0	0
ILMN_1720048	CCL2	-4.41982	10.7599	-13.3773	0	0
ILMN_1661628	LOC653110	2.75978	8.332	13.1869	0	0
ILMN_1734897	SLC4A4	2.34642	7.85334	13.1511	0	0
ILMN_1743241	ARL4A	2.44687	9.2569	13.0859	0	0
ILMN_2410713	FGFR4	-2.65034	6.65465	-13.0624	0	0
ILMN_1781285	DUSP1	2.39061	12.7596	13.0181	0	0
ILMN_1723123	FGFR3	2.7398	6.65696	13.0174	0	0
ILMN_1787897	CXCL1	2.4974	9.32378	12.8449	0	0
ILMN_1775405	ARL4A	2.34566	12.0783	12.7277	0	0
ILMN_1696546	FZD1	3.2561	7.75509	12.7239	0	0
ILMN_1707695	IFIT1	-3.13492	9.2474	-12.7197	0	0
ILMN_1689431	APCDD1L	2.19101	9.55676	12.577	0	0
ILMN_1775170	MT1X	2.13343	11.9876	12.541	0	0
ILMN_1809947	TMEM155	2.10523	7.23107	12.5337	0	0
ILMN_2128795	LRIG1	-3.23294	6.40281	-12.507	0	0
ILMN_2113490	NTN4	-2.4887	6.78523	-12.4457	0	0
ILMN_2306955	ACPL2	2.06577	9.10499	12.4132	0	0
ILMN_1792455	TMEM158	-3.23064	11.2567	-12.262	0	0
ILMN_1740415	WFDC3	-2.80517	7.05944	-12.2597	0	0
ILMN_1681886	ADAMTS5	2.67029	8.51711	12.2508	0	0
ILMN_2149164	SFRP1	-2.44267	9.64664	-12.2304	0	0
ILMN_1796423	CLIC3	1.82123	8.39704	12.1211	0	0
ILMN_1701603	ALPL	-2.99652	8.26214	-12.0461	0	0
ILMN_1706598	ACPL2	1.97669	9.0311	12.0302	0	0
ILMN_1705629	STEAP1	-1.92141	7.53666	-12.0152	0	0
ILMN_1719433	CD1D	2.40844	7.59365	12.0036	0	0
ILMN_2380938	SYT7	-2.54939	6.24645	-12.0019	0	0
ILMN_1779234	CXCL6	1.89172	9.21078	11.9898	0	0
ILMN_1811877	ANTXR1	1.75487	9.00784	11.9612	0	0
ILMN_1699071	C21orf7	-2.18854	7.51137	-11.8438	0	0
ILMN_1716687	TPM1	2.07785	12.6403	11.7464	0	0
ILMN_3248591	LTBP2	2.06631	9.7519	11.486	0	0
ILMN_1787265	ZNF503	1.99565	8.70732	11.4759	0	0
ILMN_1665832	ID1	2.61223	7.35647	11.452	0	0
ILMN_1882590	Unknown	2.13097	9.01599	11.3957	0	0
ILMN_1679754	ADRA1B	1.89567	7.30127	11.3218	0	0
ILMN_1680339	PDGFRL	-2.16264	8.80298	-11.3037	0	0
ILMN_1695711	FAM105A	1.95094	6.82338	11.2883	0	0
ILMN_2360710	TPM1	2.06636	12.6203	11.2843	0	0
ILMN_2278152	TPM1	1.71542	6.2546	11.2613	0	0
ILMN_1771627	ZMIZ1	1.78367	10.5664	11.2588	0	0
ILMN_2384745	PSG4	1.87121	11.18	11.1595	0	0
ILMN_2389501	HSD11B1	2.07237	11.9711	11.1225	0	0
ILMN_3251383	CCDC74B	1.91573	8.44534	11.0843	0	0
ILMN_2389506	HSD11B1	2.18009	11.5979	10.9609	0	0
ILMN_1811370	HSD11B1	2.18693	11.6639	10.9494	0	0
ILMN_1701403	HIP1	2.36713	8.16912	10.9224	0	0
ILMN_1721833	IER5	-2.21771	8.70493	-10.9213	0	0
ILMN_1767556	C10orf10	-3.23475	6.6827	-10.9174	0	0
ILMN_1682775	EDN1	1.98553	6.50472	10.8967	0	0
ILMN_2384122	GPR56	1.75199	6.70181	10.8037	0	0
ILMN_1704464	GPR20	1.84257	6.83729	10.8019	0	0
ILMN_1685312	PSG3	2.85921	7.44522	10.7879	0	0
ILMN_1790689	CRISPLD2	1.55882	12.7189	10.7222	0	0
ILMN_1691410	BAMBI	2.31311	7.58081	10.6541	0	1e-06
ILMN_1718977	GADD45B	1.67621	10.231	10.6427	0	1e-06
ILMN_1678086	CCDC74A	1.63016	7.38796	10.6139	0	1e-06
ILMN_1709348	ALDH1A1	2.11493	7.93056	10.5763	0	1e-06
ILMN_1758213	GPAM	1.69815	8.86576	10.549	0	1e-06
ILMN_1761260	COBLL1	1.9505	7.75315	10.528	0	1e-06
ILMN_2399300	NAV2	1.5693	10.0312	10.4518	0	1e-06
ILMN_1772964	CCL8	-3.02376	6.11427	-10.4117	0	1e-06
ILMN_1695946	TRNP1	1.65215	12.8515	10.3879	0	1e-06
ILMN_1786125	CCNA2	1.56113	11.3614	10.3281	0	1e-06
ILMN_2407308	HEY1	2.02491	6.73965	10.2931	0	1e-06
ILMN_1803510	LOC650803	2.10094	8.09853	10.2614	0	1e-06
ILMN_1667670	SLC25A15	1.56451	8.90507	10.2572	0	1e-06
ILMN_1655644	ZNF804A	1.83126	8.08494	10.2062	0	1e-06
ILMN_2170209	RASD2	2.32465	6.20387	10.1953	0	1e-06
ILMN_1762606	AQP11	1.691	7.42541	10.1536	0	1e-06
ILMN_2281810	PSG4	2.13043	8.68204	10.1405	0	1e-06
ILMN_2163790	CGB5	1.82412	5.94483	10.1264	0	1e-06
ILMN_2308903	WFDC3	-3.04961	7.97662	-10.0364	0	1e-06
ILMN_1800787	RFTN1	1.3993	10.7721	10.0292	0	1e-06
ILMN_1713505	NPC1	1.54064	10.2291	10.0144	0	1e-06
ILMN_1695301	C7orf69	2.00526	8.00964	9.99668	0	1e-06
ILMN_1798458	KIAA1026	1.91761	7.52128	9.96784	0	1e-06
ILMN_1806030	PPL	-1.67039	6.8115	-9.92484	0	1e-06
ILMN_1759374	LOC440132	1.97022	6.95175	9.91984	0	1e-06
ILMN_1787526	MGC13057	2.15581	6.81651	9.8888	0	1e-06
ILMN_1793410	SNTB1	-3.1045	7.16617	-9.8497	0	1e-06
ILMN_2102670	GATA2	1.83931	6.39263	9.84789	0	1e-06
ILMN_1772910	GAS1	1.61127	11.6971	9.84328	0	1e-06
ILMN_1685339	TPM1	1.65179	6.50329	9.82366	0	2e-06
ILMN_1705750	TGM2	-3.26451	8.16367	-9.77222	0	2e-06
ILMN_2397028	SERPINB8	1.74063	8.0163	9.7609	0	2e-06
ILMN_1693397	PSG4	1.81994	8.66805	9.74862	0	2e-06
ILMN_2075603	MRGPRF	-1.99439	8.92355	-9.72815	0	2e-06
ILMN_1716552	ENAH	1.53922	8.02404	9.72403	0	2e-06
ILMN_1801776	PSG9	1.76669	6.19327	9.72357	0	2e-06
ILMN_2089875	TNFSF4	-1.93213	7.84414	-9.70175	0	2e-06
ILMN_1790338	PRRX2	1.96648	10.9413	9.69655	0	2e-06
ILMN_1714592	CDA	-1.80328	7.67354	-9.64992	0	2e-06
ILMN_1797728	HMGCS1	1.45039	11.4261	9.64953	0	2e-06
ILMN_1815326	CCDC68	1.83908	7.96437	9.63373	0	2e-06
ILMN_2336609	SYTL2	-1.81309	9.23364	-9.62551	0	2e-06
ILMN_2387995	ANTXR1	1.75022	8.62838	9.6238	0	2e-06
ILMN_1663575	MGC87042	-1.36686	10.2958	-9.60689	0	2e-06
ILMN_1809813	PGF	2.80164	6.96034	9.57642	0	2e-06
ILMN_1812262	DDR1	1.47652	8.08503	9.52746	0	2e-06
ILMN_1741224	GPR137C	1.67721	6.60431	9.52736	0	2e-06
ILMN_1693338	CYP1B1	-3.28169	8.33406	-9.47587	0	2e-06
ILMN_1694840	MATN2	-1.63128	9.81429	-9.45996	0	2e-06
ILMN_1746138	RLTPR	1.9537	6.00044	9.39271	0	3e-06
ILMN_1701204	VEGFC	1.59897	10.4613	9.38557	0	3e-06
ILMN_1663648	MTUS1	-1.81462	5.39387	-9.29093	0	3e-06
ILMN_1803818	NMNAT2	1.61022	7.31866	9.25368	0	3e-06
ILMN_1658494	C13orf15	-1.63915	12.2975	-9.24937	0	3e-06
ILMN_2070896	BMPR2	1.56643	9.72729	9.20181	0	4e-06
ILMN_2044645	CGB1	1.56646	6.58199	9.1712	0	4e-06
ILMN_1722533	KATNAL1	1.46483	8.53492	9.10928	0	4e-06
ILMN_1785732	TNFAIP6	-1.62071	8.01001	-9.08551	0	4e-06
ILMN_2348367	FGFRL1	1.47666	7.29981	9.05743	0	4e-06
ILMN_2094377	TRPC3	1.72701	6.28045	9.02312	0	5e-06
ILMN_1713529	SEMA6A	1.62436	7.09867	9.01545	0	5e-06
ILMN_1744676	RNF112	1.51928	7.28002	9.0127	0	5e-06
ILMN_1672076	WFDC10B	-1.8069	5.78614	-9.00177	0	5e-06
ILMN_2399304	NAV2	1.68024	8.48219	8.99263	0	5e-06
ILMN_1736670	PPP1R3C	1.42714	11.8602	8.93439	0	5e-06
ILMN_1807767	KIAA0182	1.75978	9.41427	8.92838	0	5e-06
ILMN_1682929	SYTL2	-1.6767	7.72857	-8.91859	0	5e-06
ILMN_1840316	Unknown	1.53475	8.41897	8.90223	0	5e-06
ILMN_1806403	RASL12	-2.36273	6.95284	-8.90205	0	5e-06
ILMN_1667199	SQRDL	-2.41915	8.45377	-8.89287	0	6e-06
ILMN_1679391	MAMDC2	-1.55478	7.69942	-8.88447	0	6e-06
ILMN_1659845	KIAA0355	1.34182	9.93139	8.87559	0	6e-06
ILMN_1689111	CXCL12	-1.54304	7.0465	-8.87345	0	6e-06
ILMN_1723035	OLR1	1.24266	11.0801	8.84925	0	6e-06
ILMN_1693635	TSPYL2	1.35407	7.05419	8.84743	0	6e-06
ILMN_1906423	Unknown	-1.68935	7.27205	-8.82325	0	6e-06
ILMN_2128428	DAB2	-1.53054	10.9874	-8.82313	0	6e-06
ILMN_1780894	ANTXR1	1.53022	7.99768	8.82041	0	6e-06
ILMN_1672660	MBP	-2.57177	5.74537	-8.809	0	6e-06
ILMN_1808657	FMO3	-1.68781	5.88652	-8.79692	0	6e-06
ILMN_1714433	MARCKSL1	1.71112	9.62382	8.79612	0	6e-06
ILMN_1752965	GREM1	1.55962	11.9978	8.78121	0	6e-06
ILMN_1755620	IER5L	1.54092	7.39304	8.7444	0	7e-06
ILMN_1718960	SERPINB8	1.5896	8.26557	8.71841	0	7e-06
ILMN_1803825	CXCL12	-1.81803	6.08787	-8.71136	0	7e-06
ILMN_1721713	EXOSC9	1.45811	10.0702	8.69046	0	7e-06
ILMN_1712985	C17orf58	-1.65338	9.02411	-8.60233	0	8e-06
ILMN_1685275	MCAM	2.13029	6.29587	8.58589	0	9e-06
ILMN_1704446	SLC6A10P	1.42277	8.82364	8.5837	0	9e-06
ILMN_1691747	KHDRBS3	-1.50749	7.94796	-8.58276	0	9e-06
ILMN_3242377	NACC2	1.865	6.57786	8.57219	0	9e-06
ILMN_1664859	ST8SIA1	-1.67919	5.84543	-8.5371	0	9e-06
ILMN_1733956	IARS	1.19395	12.1123	8.53632	0	9e-06
ILMN_1728009	TMEM171	-1.75505	6.00654	-8.53339	0	9e-06
ILMN_1795865	FGFRL1	1.62197	9.32946	8.51525	0	9e-06
ILMN_1671353	IL12A	-2.01326	6.6203	-8.51263	0	9e-06
ILMN_1745623	EFCAB4A	1.6681	6.49	8.50442	0	1e-05
ILMN_1791447	CXCL12	-1.4364	8.05136	-8.4923	0	1e-05
ILMN_1687501	MOXD1	-1.74025	9.4336	-8.47705	0	1e-05
ILMN_2352097	GPR56	1.76424	6.91889	8.4589	0	1e-05
ILMN_1780334	KCNJ2	-1.54214	7.21917	-8.44091	0	1e-05
ILMN_1788547	GCLM	-1.60555	9.96661	-8.42678	0	1.1e-05
ILMN_1705297	MYBPH	-1.7421	5.64918	-8.42516	0	1.1e-05
ILMN_2400935	TAGLN	1.67421	11.9914	8.40713	0	1.1e-05
ILMN_1676663	TNFRSF11B	-1.80779	7.8447	-8.39232	0	1.1e-05
ILMN_2188722	GLS	1.46552	8.68668	8.37683	0	1.1e-05
ILMN_1684755	KAZALD1	1.32719	8.70188	8.3676	0	1.2e-05
ILMN_1815745	SOX4	1.5614	8.94566	8.35648	0	1.2e-05
ILMN_1664978	TJP2	1.31266	8.93334	8.31771	0	1.3e-05
ILMN_1764231	LMO3	1.82576	6.37648	8.29822	0	1.3e-05
ILMN_1713449	TBX3	1.49806	7.32814	8.29128	0	1.3e-05
ILMN_2042792	C13orf16	-1.46319	5.51416	-8.26818	0	1.4e-05
ILMN_1668194	LMTK3	1.46205	6.38081	8.23779	0	1.4e-05
ILMN_1658685	ELFN2	1.59	6.98838	8.21168	0	1.5e-05
ILMN_1732609	KIAA1539	1.46149	8.06079	8.20764	0	1.5e-05
ILMN_1912083	Unknown	-1.62304	7.42734	-8.1994	0	1.5e-05
ILMN_2093343	PLAC8	1.73918	5.70625	8.19782	0	1.5e-05
ILMN_1728570	TCF21	-2.12434	9.81542	-8.19435	0	1.5e-05
ILMN_1804929	OXTR	-1.20818	8.60843	-8.18302	0	1.5e-05
ILMN_1712066	EXPH5	1.65269	7.1135	8.14282	0	1.6e-05
ILMN_1807968	RPS6KA6	1.44877	6.95073	8.14159	0	1.6e-05
ILMN_1740900	BMP4	-1.99723	7.90155	-8.13536	0	1.7e-05
ILMN_2278590	MEST	-1.45876	5.27028	-8.09749	0	1.8e-05
ILMN_1815385	SMAD9	1.34367	8.72681	8.09607	0	1.8e-05
ILMN_2398926	C17orf58	-1.65238	9.17176	-8.08611	0	1.8e-05
ILMN_1747160	SYT15	1.30596	8.6167	8.07691	0	1.8e-05
ILMN_1737089	CAPN5	1.82472	9.09465	8.05657	0	1.9e-05
ILMN_1775965	PPP4R4	1.68891	6.54354	8.03279	0	1.9e-05
ILMN_1741404	MSC	-1.47081	6.50548	-8.01887	0	2e-05
ILMN_1726204	SCRG1	1.61818	6.04811	8.00469	0	2e-05
ILMN_3307916	BMPER	-1.6699	7.73174	-7.99731	0	2.1e-05
ILMN_1800697	LDB2	-1.42497	6.98294	-7.96159	0	2.2e-05
ILMN_1713499	WISP1	-1.43085	6.53557	-7.95938	0	2.2e-05
ILMN_1652777	CDC42EP2	-1.87696	7.60204	-7.95518	0	2.2e-05
ILMN_1699651	IL6	-1.1337	5.7595	-7.9438	0	2.2e-05
ILMN_1773395	RDH5	-1.48737	6.38817	-7.92603	0	2.3e-05
ILMN_1773002	LOC730417	1.42159	7.87303	7.92528	0	2.3e-05
ILMN_1723481	CHST3	1.39667	8.14151	7.91521	0	2.3e-05
ILMN_1727577	GLI2	1.54947	8.30825	7.90679	0	2.3e-05
ILMN_1861270	Unknown	-1.39718	6.22771	-7.88976	0	2.4e-05
ILMN_3244929	LOC100133163	-1.36604	7.09379	-7.8887	0	2.4e-05
ILMN_1746175	TNFSF4	-1.31152	6.64199	-7.87852	0	2.4e-05
ILMN_1808713	HSD17B2	-1.81727	6.84289	-7.86346	0	2.5e-05
ILMN_1784454	ITGB1	1.42471	7.99126	7.86128	0	2.5e-05
ILMN_1713995	SCNN1A	1.57557	6.53067	7.85612	0	2.5e-05
ILMN_1781374	TUFT1	-1.33722	5.54716	-7.85283	0	2.5e-05
ILMN_1778924	PDE1A	1.19199	8.56995	7.84707	0	2.5e-05
ILMN_1730670	FSTL3	1.49284	9.87046	7.84311	0	2.5e-05
ILMN_1652826	LRRC17	-1.24751	11.546	-7.83399	0	2.6e-05
ILMN_2195138	SAMD11	1.34014	6.89184	7.82105	0	2.6e-05
ILMN_1691237	CAP2	1.47555	7.35289	7.77989	0	2.8e-05
ILMN_1700515	C17orf58	-1.50384	8.73413	-7.77346	0	2.9e-05
ILMN_1798000	PSG1	1.07869	5.97669	7.75678	0	2.9e-05
ILMN_1768505	IL13RA1	1.22911	10.8694	7.72782	0	3.1e-05
ILMN_1803094	PDGFD	-1.22476	7.94686	-7.7217	0	3.1e-05
ILMN_1778595	SLN	2.19228	6.62146	7.70588	0	3.2e-05
ILMN_1898723	Unknown	-1.29347	7.53054	-7.70094	0	3.2e-05
ILMN_2384561	TJP2	1.46593	7.42926	7.67912	0	3.3e-05
ILMN_1796629	EDNRA	1.40504	7.26385	7.67321	0	3.4e-05
ILMN_1759766	CTXN1	-1.37609	7.18112	-7.66298	0	3.4e-05
ILMN_1766712	TCF21	-2.01813	9.15796	-7.65086	0	3.5e-05
ILMN_1677402	LOC387763	-1.19111	5.84497	-7.64711	0	3.5e-05
ILMN_3309404	MIR503	-1.25421	5.69548	-7.64366	0	3.5e-05
ILMN_1665100	PTGS1	1.59078	8.2252	7.63395	0	3.6e-05
ILMN_1752478	DHRS3	1.3977	9.06272	7.62799	0	3.6e-05
ILMN_1723962	LXN	1.23248	12.2127	7.62184	0	3.6e-05
ILMN_1917095	Unknown	-1.29529	7.07576	-7.61602	0	3.6e-05
ILMN_1758315	SLC9A9	-1.19811	7.23277	-7.59391	0	3.8e-05
ILMN_1656501	DUSP5	-1.71307	8.44211	-7.57971	0	3.9e-05
ILMN_1738589	MGLL	-1.3417	9.52643	-7.57657	0	3.9e-05
ILMN_1802411	ITGA1	1.0503	10.8505	7.57187	0	3.9e-05
ILMN_1668039	GYPC	-1.6146	9.84182	-7.5607	0	4e-05
ILMN_1812096	CADM4	-1.62855	5.65464	-7.55994	0	4e-05
ILMN_2070013	SLC25A15	1.31968	7.16289	7.55428	0	4e-05
ILMN_1656940	ABLIM3	1.20929	8.83154	7.53908	0	4.1e-05
ILMN_1794875	AGPAT9	-1.34577	5.85074	-7.52261	0	4.2e-05
ILMN_1783956	ATP8B4	-1.84808	6.87003	-7.52052	0	4.2e-05
ILMN_1723358	SCARA3	-1.14716	5.48317	-7.51204	0	4.3e-05
ILMN_1770927	KIAA1026	1.38908	6.61938	7.51085	0	4.3e-05
ILMN_2383611	PTPRE	-1.44834	6.39893	-7.5	0	4.3e-05
ILMN_1784036	CDH15	1.62627	7.47592	7.49822	0	4.3e-05
ILMN_2151281	GABARAPL1	1.0881	11.0276	7.47973	0	4.5e-05
ILMN_2339835	PTGS1	1.37687	10.9919	7.47586	0	4.5e-05
ILMN_1715508	NNMT	-1.29102	11.9002	-7.46518	0	4.6e-05
ILMN_1865764	Unknown	1.16622	10.2859	7.46342	0	4.6e-05
ILMN_1779875	THY1	-1.1446	11.5089	-7.4595	0	4.6e-05
ILMN_1656415	CDKN2C	1.3345	9.23906	7.4564	0	4.6e-05
ILMN_1682332	GYPC	-1.51804	9.26059	-7.44475	0	4.7e-05
ILMN_1768662	UCK2	-1.11924	8.40951	-7.4432	0	4.7e-05
ILMN_1810054	CNN1	1.20704	5.9989	7.42459	0	4.8e-05
ILMN_1657554	TSPYL2	1.50392	7.50437	7.4224	0	4.9e-05
ILMN_1702363	SULF1	1.23659	6.38527	7.41034	1e-06	4.9e-05
ILMN_1801766	CCDC109B	-1.16251	9.42758	-7.39668	1e-06	5.1e-05
ILMN_1666503	DENND2A	-1.84547	8.18555	-7.39026	1e-06	5.1e-05
ILMN_1691860	SPRY1	-1.20015	7.65111	-7.38709	1e-06	5.1e-05
ILMN_1687848	C7	-1.49297	6.31807	-7.38358	1e-06	5.1e-05
ILMN_1812926	ANTXR2	-1.28813	10.3982	-7.38209	1e-06	5.1e-05
ILMN_1681515	CRLF1	1.53978	6.54879	7.37385	1e-06	5.2e-05
ILMN_1659601	CCL26	1.31325	6.82593	7.36726	1e-06	5.3e-05
ILMN_2376859	PDGFD	-1.40368	7.5603	-7.35565	1e-06	5.4e-05
ILMN_1739594	ACOT11	1.30433	5.97126	7.34577	1e-06	5.4e-05
ILMN_1789505	ITPR1	1.18107	8.74321	7.34202	1e-06	5.4e-05
ILMN_1803213	MXRA5	1.22822	6.68224	7.34185	1e-06	5.4e-05
ILMN_1692511	TMEM106C	-1.20841	8.35772	-7.33759	1e-06	5.5e-05
ILMN_2162799	AHR	1.45318	8.61543	7.33687	1e-06	5.5e-05
ILMN_1814165	SSBP3	1.39749	7.38574	7.33524	1e-06	5.5e-05
ILMN_1727790	KHDRBS3	-1.54524	6.14223	-7.32719	1e-06	5.5e-05
ILMN_1812795	RUNX1T1	-1.73736	5.72065	-7.3242	1e-06	5.5e-05
ILMN_1663649	C10orf136	-1.57796	6.69168	-7.31206	1e-06	5.7e-05
ILMN_1737585	VARS2	1.36437	8.70218	7.30176	1e-06	5.8e-05
ILMN_1657234	CCL20	1.09035	8.33547	7.2833	1e-06	6e-05
ILMN_1761425	OLFML2A	-1.1174	6.92704	-7.25335	1e-06	6.3e-05
ILMN_1794056	DNAJB5	1.2083	7.6014	7.2472	1e-06	6.3e-05
ILMN_2401878	DUSP10	1.09885	8.59014	7.24467	1e-06	6.4e-05
ILMN_1790149	HGF	-1.61057	7.43236	-7.23993	1e-06	6.4e-05
ILMN_2344298	STEAP2	-1.11168	6.63678	-7.21195	1e-06	6.7e-05
ILMN_1742866	F2R	1.36492	8.47333	7.20492	1e-06	6.8e-05
ILMN_1671046	HSPB2	1.07536	7.04328	7.19193	1e-06	7e-05
ILMN_3241692	LOC100129668	1.15293	10.6614	7.18063	1e-06	7.1e-05
ILMN_3239576	LOC100216001	-1.24928	6.01597	-7.17436	1e-06	7.2e-05
ILMN_1758323	ACPP	-1.62147	5.74432	-7.1579	1e-06	7.4e-05
ILMN_1792978	HAS2	-1.42845	8.46443	-7.14417	1e-06	7.6e-05
ILMN_1736704	DIXDC1	1.49906	8.18086	7.1386	1e-06	7.6e-05
ILMN_1773117	BCOR	1.47235	8.38087	7.13686	1e-06	7.6e-05
ILMN_1740861	DTWD1	-1.34374	9.62221	-7.13653	1e-06	7.6e-05
ILMN_1801442	KRT81	1.32721	5.45033	7.13581	1e-06	7.6e-05
ILMN_2116661	PRPSAP2	1.39804	9.3752	7.13314	1e-06	7.6e-05
ILMN_2049766	NFE2L3	-1.31094	6.92892	-7.11787	1e-06	7.8e-05
ILMN_1798081	PTPRF	-1.36217	8.47724	-7.10312	1e-06	8e-05
ILMN_2406815	LRRC17	-1.56343	10.3567	-7.05972	1e-06	8.7e-05
ILMN_1789991	41702	-1.57175	6.91766	-7.05692	1e-06	8.7e-05
ILMN_1800091	RARRES1	1.12913	8.56539	7.0562	1e-06	8.7e-05
ILMN_1679267	TGM2	-1.1133	6.30061	-7.05135	1e-06	8.8e-05
ILMN_1712708	TRIM47	-1.23126	5.34142	-7.04753	1e-06	8.8e-05
ILMN_1761788	MOXD1	-1.2188	8.00811	-7.02746	1e-06	9.2e-05
ILMN_1739161	PPAP2A	1.14524	9.21217	7.02523	1e-06	9.2e-05
ILMN_1703123	AXUD1	1.11058	8.73887	6.99153	1e-06	9.8e-05
ILMN_1730612	DBNDD2	-1.2864	9.50118	-6.98512	1e-06	9.9e-05
ILMN_1738449	STIM2	1.19103	7.58519	6.97963	1e-06	9.9e-05
ILMN_1801842	PTX3	-1.58273	5.50922	-6.97771	1e-06	0.0001
ILMN_1733094	STEAP1	-1.29285	9.62538	-6.97582	1e-06	0.0001
ILMN_1743373	DLL1	-1.27615	5.71235	-6.97375	1e-06	0.0001
ILMN_2178226	KRT86	1.21583	5.44978	6.97256	1e-06	0.0001
ILMN_1674817	C1orf115	-1.36328	8.32181	-6.96348	1e-06	0.000101
ILMN_1662362	LGR6	1.31558	8.55388	6.9611	1e-06	0.000101
ILMN_1816925	LOC728473	1.09127	5.81122	6.95358	1e-06	0.000103
ILMN_3275575	LOC648980	-1.2981	7.05131	-6.92482	1e-06	0.000108
ILMN_2392274	CD82	-1.24709	7.93887	-6.92482	1e-06	0.000108
ILMN_1753143	RHPN2	-1.0308	7.28773	-6.92016	1e-06	0.000109
ILMN_1749162	DIO2	1.49373	6.40238	6.90595	1e-06	0.000112
ILMN_1778668	TAGLN	1.005	13.4208	6.89707	1e-06	0.000113
ILMN_1745282	RAGE	-1.31931	7.71185	-6.89135	1e-06	0.000114
ILMN_1735548	HIVEP1	1.03043	6.2149	6.88908	1e-06	0.000115
ILMN_1801443	TSKU	1.24147	10.702	6.88543	1e-06	0.000115
ILMN_1752952	MMP28	-1.194	5.81139	-6.88458	1e-06	0.000115
ILMN_2307903	VCAM1	-1.82302	10.2291	-6.87012	1e-06	0.000118
ILMN_1779855	HSD17B6	1.38408	6.27726	6.86578	1e-06	0.000119
ILMN_3307772	PACSIN2	1.18214	7.92404	6.8628	1e-06	0.000119
ILMN_1702861	SGCD	-1.0604	6.21915	-6.85083	2e-06	0.000122
ILMN_1676197	LRP11	1.55734	10.7803	6.84303	2e-06	0.000123
ILMN_1690523	LRRC20	-1.17566	6.39253	-6.82725	2e-06	0.000127
ILMN_1821531	Unknown	1.12903	6.45912	6.82677	2e-06	0.000127
ILMN_1742260	SSFA2	1.09382	8.30663	6.82087	2e-06	0.000128
ILMN_1664010	ELF1	1.00367	10.648	6.81206	2e-06	0.00013
ILMN_1725193	IGFBP2	-1.36355	7.17908	-6.80208	2e-06	0.000132
ILMN_1705258	CPZ	-1.20259	6.18283	-6.79195	2e-06	0.000134
ILMN_2114422	NOD1	-1.58698	6.22149	-6.78053	2e-06	0.000137
ILMN_1766955	VCAM1	-1.59849	7.09175	-6.77145	2e-06	0.000139
ILMN_1652185	IL4R	-1.13336	7.16445	-6.76963	2e-06	0.000139
ILMN_1701918	KLHDC9	1.30992	6.11132	6.76691	2e-06	0.00014
ILMN_1772627	D4S234E	-1.39043	6.27323	-6.76523	2e-06	0.00014
ILMN_1780861	LOC653506	0.979049	9.9127	6.76046	2e-06	0.000141
ILMN_1796349	SMPDL3A	-1.23619	10.0288	-6.73178	2e-06	0.000149
ILMN_1767446	RNF150	1.17762	7.09026	6.72699	2e-06	0.00015
ILMN_2336781	SOD2	-1.22208	10.463	-6.72119	2e-06	0.000151
ILMN_3294011	LOC100131450	1.21525	8.28094	6.70608	2e-06	0.000155
ILMN_1795930	PTGER4	-1.12653	7.27731	-6.70593	2e-06	0.000155
ILMN_1775336	TSPYL2	1.027	6.05183	6.70238	2e-06	0.000156
ILMN_2230025	PDLIM3	-1.15736	8.39913	-6.69977	2e-06	0.000156
ILMN_3244673	KCNU1	-1.26645	5.2543	-6.68805	2e-06	0.00016
ILMN_2225974	GCLM	-1.29092	7.71974	-6.68365	2e-06	0.000161
ILMN_1896012	Unknown	-1.63482	7.73205	-6.67172	2e-06	0.000164
ILMN_1671005	IRF2BP2	1.07888	7.69852	6.67044	2e-06	0.000164
ILMN_1716264	ANKRD1	1.95932	8.14439	6.66531	2e-06	0.000166
ILMN_1803811	TRIB1	-1.87499	7.63336	-6.66165	2e-06	0.000166
ILMN_2064725	METTL7B	-1.02712	5.63292	-6.66127	2e-06	0.000166
ILMN_2394561	IRF2BP2	1.00185	8.91863	6.65944	2e-06	0.000166
ILMN_2178855	GPAM	1.66672	7.90625	6.6551	2e-06	0.000167
ILMN_1691341	IL7R	-1.29758	9.69071	-6.60549	3e-06	0.000185
ILMN_1695880	LOX	1.02287	13.1691	6.594	3e-06	0.000188
ILMN_1747183	GXYLT1	-1.00618	6.88302	-6.59328	3e-06	0.000188
ILMN_1654262	ZMAT3	1.09875	10.8502	6.59253	3e-06	0.000188
ILMN_1769580	PRSS35	1.18375	6.11277	6.59164	3e-06	0.000188
ILMN_2197128	OSR1	-1.57691	6.98419	-6.56756	3e-06	0.000197
ILMN_1785891	PRKD1	1.08756	9.15764	6.56603	3e-06	0.000197
ILMN_1694548	ANXA3	-1.2035	5.97234	-6.54072	3e-06	0.000207
ILMN_1691393	DNPEP	-1.14032	7.50138	-6.52487	3e-06	0.000214
ILMN_2399016	MMP28	-1.3941	5.77649	-6.52297	3e-06	0.000214
ILMN_2329773	RAB27A	-1.09394	6.78056	-6.50822	3e-06	0.00022
ILMN_1676563	HTRA1	1.0444	11.6199	6.50485	3e-06	0.000221
ILMN_1660691	RAB31	1.07255	11.5878	6.49057	3e-06	0.000227
ILMN_1671703	ACTA2	1.0017	12.9588	6.4858	3e-06	0.000229
ILMN_1731064	CABC1	-1.34669	6.38628	-6.47591	3e-06	0.000233
ILMN_1651610	LOC730525	-1.06854	7.19371	-6.47383	3e-06	0.000233
ILMN_1739558	CRELD1	0.994716	9.83395	6.46203	3e-06	0.000238
ILMN_3206672	LOC389328	-1.17508	6.69085	-6.45792	3e-06	0.00024
ILMN_1739813	HYAL1	1.25825	7.6521	6.43273	4e-06	0.000251
ILMN_2344283	FMO3	-1.61079	5.3976	-6.43249	4e-06	0.000251
ILMN_2312719	EXOSC9	1.38691	9.71802	6.43199	4e-06	0.000251
ILMN_1720235	ADSSL1	1.10513	8.75972	6.43175	4e-06	0.000251
ILMN_1676728	DLK2	-1.94062	5.70293	-6.42859	4e-06	0.000252
ILMN_1763207	BATF3	-1.01081	5.8712	-6.42273	4e-06	0.000254
ILMN_1663042	SDC4	-1.20008	9.49798	-6.41874	4e-06	0.000256
ILMN_1674985	TMEM51	-1.48735	9.06716	-6.41178	4e-06	0.000259
ILMN_1806349	SLC6A8	1.24585	7.15951	6.40049	4e-06	0.000264
ILMN_2290204	ARHGAP28	-1.23646	5.696	-6.39148	4e-06	0.000268
ILMN_1750324	IGFBP5	-2.09605	8.74086	-6.38466	4e-06	0.000272
ILMN_1801246	IFITM1	-1.40071	10.5014	-6.36892	4e-06	0.00028
ILMN_3307221	NAV2	1.04712	7.24817	6.36748	4e-06	0.00028
ILMN_2343278	PPAP2A	1.04983	10.1317	6.35277	4e-06	0.000288
ILMN_1795063	ZADH2	0.97011	7.90663	6.35079	4e-06	0.000289
ILMN_1802690	GULP1	1.22864	7.83863	6.34618	4e-06	0.000291
ILMN_1749014	ACLY	1.07964	11.2919	6.33342	4e-06	0.000298
ILMN_1743620	RARRES1	1.14185	8.26637	6.32721	4e-06	0.000301
ILMN_1653001	CABLES1	1.05532	7.49596	6.32484	5e-06	0.000302
ILMN_1695299	PDLIM3	-1.10149	7.53233	-6.32213	5e-06	0.000303
ILMN_1753342	SAT1	0.953254	12.8482	6.29845	5e-06	0.000317
ILMN_1784871	FASN	0.962636	12.7268	6.29707	5e-06	0.000318
ILMN_2375830	DIXDC1	1.251	7.79993	6.28835	5e-06	0.000323
ILMN_1659544	STX3	1.03109	7.2142	6.28513	5e-06	0.000324
ILMN_1736510	FOXN2	1.04169	9.02312	6.28452	5e-06	0.000324
ILMN_1678961	FRMD4A	-0.982587	7.15715	-6.28216	5e-06	0.000325
ILMN_1814194	TCF4	0.889432	7.70622	6.2764	5e-06	0.000327
ILMN_1719351	TCF21	-1.84636	8.81091	-6.27543	5e-06	0.000327
ILMN_1721770	PAPPA	-1.02693	7.96378	-6.27459	5e-06	0.000327
ILMN_1699695	TNFRSF21	-1.37364	9.54315	-6.26491	5e-06	0.000333
ILMN_1724410	USP46	1.00932	8.4844	6.26213	5e-06	0.000335
ILMN_1687301	VCAN	1.22941	7.22481	6.25823	5e-06	0.000337
ILMN_2329914	SPRY1	-1.1021	8.70212	-6.25266	5e-06	0.00034
ILMN_2325763	VCAM1	-1.56399	6.77123	-6.25118	5e-06	0.00034
ILMN_1788874	SERPINA3	-1.09972	7.46302	-6.24102	5e-06	0.000347
ILMN_1740269	WNT2B	-1.44793	8.03692	-6.23528	5e-06	0.00035
ILMN_1726591	CARD16	0.991824	7.66755	6.20838	6e-06	0.000369
ILMN_1673409	MGC16121	-2.05398	8.81657	-6.19764	6e-06	0.000377
ILMN_1655595	SERPINE2	1.02021	12.5062	6.19481	6e-06	0.000378
ILMN_1720941	EVC	-1.14263	7.78316	-6.18694	6e-06	0.000384
ILMN_3307729	CXXC5	0.914973	11.912	6.17573	6e-06	0.000392
ILMN_1751904	EDNRB	-1.20869	9.71612	-6.17479	6e-06	0.000392
ILMN_1806692	HEXB	-0.931305	11.3883	-6.17046	6e-06	0.000395
ILMN_1815308	SDC1	-0.964065	7.43537	-6.15992	6e-06	0.000402
ILMN_2306540	PDE9A	-1.04999	5.0252	-6.15908	6e-06	0.000402
ILMN_1698218	TRAF1	1.10913	6.10962	6.15786	6e-06	0.000403
ILMN_1815023	PIM1	-1.68365	7.66782	-6.15263	6e-06	0.000406
ILMN_2081087	HSPA12A	-1.14394	6.40542	-6.14848	7e-06	0.000409
ILMN_1673455	RASAL2	1.04627	7.15112	6.1467	7e-06	0.000409
ILMN_1797929	MICA	1.14121	9.09739	6.14283	7e-06	0.000412
ILMN_1706505	COL5A1	0.885531	11.608	6.12236	7e-06	0.000429
ILMN_2376847	PDE1A	1.02952	7.99909	6.12095	7e-06	0.00043
ILMN_1694589	PAQR8	-1.14422	7.20825	-6.1183	7e-06	0.000431
ILMN_3239073	LOC100132091	-1.34956	7.48885	-6.11068	7e-06	0.000437
ILMN_1763972	TJP2	1.02313	6.34268	6.10561	7e-06	0.000441
ILMN_1651496	HIST1H2BD	-1.21421	9.1518	-6.10166	7e-06	0.000443
ILMN_1660718	GABBR2	-1.1643	8.02429	-6.08383	7e-06	0.00046
ILMN_1910180	Unknown	1.19624	7.72453	6.08044	8e-06	0.000462
ILMN_2374687	PTPN13	0.971421	7.75945	6.07122	8e-06	0.00047
ILMN_2386973	PKP2	-1.20555	6.34126	-6.07031	8e-06	0.00047
ILMN_1746465	FJX1	-1.41404	8.45639	-6.05042	8e-06	0.000488
ILMN_1796801	ABCA8	1.14936	7.83564	6.05	8e-06	0.000488
ILMN_1764228	DAB2	-1.15485	11.3446	-6.04812	8e-06	0.000489
ILMN_1658989	MEX3B	1.0152	7.12354	6.04522	8e-06	0.000491
ILMN_1706783	TAGLN	0.900371	5.95565	6.03483	8e-06	0.000501
ILMN_1797822	SEL1L3	0.884589	10.7935	6.02576	8e-06	0.00051
ILMN_1675062	MYL9	1.12992	10.6916	6.02048	9e-06	0.000514
ILMN_1810725	FAM129A	-1.07687	9.06664	-6.01081	9e-06	0.000524
ILMN_2380163	PTPRF	-1.01518	9.63095	-6.00653	9e-06	0.000528
ILMN_1731714	CREB5	-1.04928	6.13069	-6.00504	9e-06	0.000528
ILMN_1668592	STON1	1.09464	7.67843	6.00436	9e-06	0.000528
ILMN_1801610	METRNL	0.938214	7.46938	5.99448	9e-06	0.000538
ILMN_2272876	SYT15	1.18093	6.17316	5.98911	9e-06	0.000543
ILMN_1810628	KIAA0367	0.947439	8.9462	5.97537	9e-06	0.000558
ILMN_1799028	TSPAN5	-1.14396	10.3467	-5.97356	9e-06	0.000559
ILMN_1802615	CDK6	0.926878	8.72482	5.96608	1e-05	0.000567
ILMN_1740169	TYRO3	1.08923	6.68593	5.95604	1e-05	0.000578
ILMN_3310840	MIR21	0.952946	6.1278	5.94603	1e-05	0.000589
ILMN_2371379	ACLY	0.837963	12.1624	5.94426	1e-05	0.00059
ILMN_1682799	STAMBPL1	-1.17205	11.3449	-5.93659	1e-05	0.000598
ILMN_1655405	SCARF2	0.811031	8.14603	5.92794	1e-05	0.000608
ILMN_1838863	Unknown	-0.932539	6.34023	-5.92409	1e-05	0.000612
ILMN_1723971	SLC29A1	-0.975295	6.10838	-5.92207	1.1e-05	0.000614
ILMN_1712431	FAM113B	1.05889	6.03133	5.92069	1.1e-05	0.000614
ILMN_2163723	KRT7	1.44743	6.21893	5.91684	1.1e-05	0.000618
ILMN_2222065	FZD1	2.17278	8.00069	5.91223	1.1e-05	0.000623
ILMN_1670490	PDPN	-1.31028	11.0322	-5.9087	1.1e-05	0.000626
ILMN_1758623	HIST1H2BD	-1.10825	8.13705	-5.90529	1.1e-05	0.00063
ILMN_2364272	MBNL2	1.34097	10.1178	5.90233	1.1e-05	0.000632
ILMN_2391512	NAAA	0.886859	7.78661	5.89959	1.1e-05	0.000635
ILMN_1808011	FAM46B	-0.97669	5.64991	-5.89256	1.1e-05	0.000643
ILMN_1718565	CDKN1C	1.04687	7.98697	5.88988	1.1e-05	0.000645
ILMN_1853876	Unknown	0.959832	8.93064	5.883	1.1e-05	0.000653
ILMN_2374865	ATF3	-0.975256	6.96973	-5.88166	1.1e-05	0.000653
ILMN_1798663	MAB21L2	0.81739	12.0309	5.88087	1.2e-05	0.000653
ILMN_3246783	LOC100131330	-0.854867	6.10768	-5.87977	1.2e-05	0.000653
ILMN_1663519	SLC24A3	1.06668	5.83564	5.8797	1.2e-05	0.000653
ILMN_1668345	OAF	-1.20595	8.91403	-5.87207	1.2e-05	0.000662
ILMN_1717477	PSD3	1.05397	8.26435	5.8617	1.2e-05	0.000675
ILMN_2350634	EFEMP1	-0.844033	12.4264	-5.86158	1.2e-05	0.000675
ILMN_1663640	MAOA	0.837151	12.7102	5.85539	1.2e-05	0.000683
ILMN_1768194	BIRC2	0.97733	9.24964	5.8543	1.2e-05	0.000683
ILMN_3234142	LOC728855	-1.03263	7.78396	-5.84636	1.2e-05	0.000693
ILMN_1784459	MMP3	1.03526	6.12446	5.84553	1.2e-05	0.000693
ILMN_1792384	HABP4	1.00519	7.22517	5.83909	1.3e-05	0.000701
ILMN_1804396	C14orf4	-0.923716	10.2967	-5.83059	1.3e-05	0.000713
ILMN_1721901	CTNNAL1	-0.980337	10.3222	-5.82735	1.3e-05	0.000716
ILMN_1657395	HMGCR	0.843238	10.9269	5.82238	1.3e-05	0.000721
ILMN_1730620	ARRB1	-0.846218	7.19856	-5.8222	1.3e-05	0.000721
ILMN_1747650	BMP6	1.00043	6.12928	5.81685	1.3e-05	0.000728
ILMN_1740234	GSTO2	0.997712	6.34555	5.81526	1.3e-05	0.00073
ILMN_1695423	CD9	-0.879591	8.94822	-5.81416	1.3e-05	0.00073
ILMN_1765621	HDGF	-0.957215	9.68267	-5.80855	1.3e-05	0.000737
ILMN_3239445	ZBTB42	-1.02589	5.95201	-5.80526	1.4e-05	0.000741
ILMN_1802654	GLT8D2	-0.939741	8.27903	-5.8012	1.4e-05	0.000746
ILMN_1716057	CAPN2	-1.09206	8.05869	-5.79545	1.4e-05	0.000754
ILMN_1672094	DLX1	1.22435	6.41907	5.78689	1.4e-05	0.000766
ILMN_1729453	TSPAN9	-0.919813	9.9231	-5.77991	1.4e-05	0.000777
ILMN_1778444	FKBP5	0.883998	12.5017	5.77866	1.4e-05	0.000777
ILMN_2264011	GRAP	1.06151	6.18021	5.7779	1.4e-05	0.000777
ILMN_1764850	HPCAL1	-1.12825	9.35476	-5.77241	1.5e-05	0.000785
ILMN_1702396	PACSIN2	1.11061	10.2979	5.76596	1.5e-05	0.000794
ILMN_1711838	SLC25A24	0.959668	7.12498	5.75947	1.5e-05	0.000804
ILMN_1736939	UGCG	-1.19646	10.1709	-5.7473	1.5e-05	0.000824
ILMN_1744023	MGC18216	0.877822	8.47745	5.74562	1.5e-05	0.000825
ILMN_1748881	MRAS	1.05486	6.12473	5.74441	1.5e-05	0.000826
ILMN_1684554	COL16A1	1.2794	9.78882	5.73791	1.6e-05	0.000836
ILMN_1740407	CHSY3	0.895986	7.1714	5.73008	1.6e-05	0.000848
ILMN_2132982	IGFBP5	-2.00958	8.42451	-5.7264	1.6e-05	0.000854
ILMN_2150258	ZFP36L2	-0.975008	9.04669	-5.71833	1.6e-05	0.000867
ILMN_1733515	LOXL3	-1.03897	8.442	-5.71459	1.6e-05	0.000872
ILMN_1679262	DPYSL3	-1.00273	10.7129	-5.7099	1.7e-05	0.00088
ILMN_1669362	IGFBP6	0.862014	12.9105	5.70477	1.7e-05	0.000888
ILMN_3244019	LOC647886	0.839555	7.87363	5.70131	1.7e-05	0.000892
ILMN_1672350	JAM2	-0.93669	7.79134	-5.70067	1.7e-05	0.000892
ILMN_1791511	TMEM176A	-1.3763	6.30779	-5.69977	1.7e-05	0.000893
ILMN_2071809	MGP	1.20457	5.59056	5.69334	1.7e-05	0.000903
ILMN_1704376	GLDN	-1.08039	4.98286	-5.69229	1.7e-05	0.000904
ILMN_1680154	MAP1B	1.04816	8.39363	5.69127	1.7e-05	0.000904
ILMN_1668022	EPHA5	0.963599	6.12909	5.68702	1.7e-05	0.000909
ILMN_1713496	ST3GAL5	-1.11397	8.60344	-5.68689	1.7e-05	0.000909
ILMN_1735877	EFEMP1	-1.20753	10.4822	-5.68636	1.7e-05	0.000909
ILMN_1712707	ABHD8	-1.14387	7.36652	-5.68138	1.8e-05	0.000917
ILMN_1812640	AHR	0.86712	11.3238	5.67824	1.8e-05	0.000921
ILMN_1704369	LIMA1	-1.33782	8.93063	-5.67621	1.8e-05	0.000924
ILMN_1789095	BMPR2	1.41928	9.32665	5.65884	1.9e-05	0.000956
ILMN_1809101	STEAP2	-0.968138	7.02347	-5.65869	1.9e-05	0.000956
ILMN_2280960	DEPDC7	-0.956782	6.92544	-5.65547	1.9e-05	0.000961
ILMN_2276952	TSC22D3	1.24856	8.75819	5.6484	1.9e-05	0.000974
ILMN_2402798	AP2M1	0.830455	11.5062	5.64066	1.9e-05	0.000989
ILMN_1796772	ARHGAP28	-1.37616	6.50133	-5.63504	2e-05	0.000999
ILMN_2304186	MITF	0.944309	8.43124	5.6291	2e-05	0.00101
ILMN_1819608	Unknown	-1.54822	8.15406	-5.6272	2e-05	0.001011
ILMN_1844593	Unknown	-1.06484	5.81455	-5.62712	2e-05	0.001011
ILMN_1727080	MYO6	1.07202	7.84702	5.62534	2e-05	0.001013
ILMN_1714700	TRIB2	0.894459	8.04121	5.62451	2e-05	0.001013
ILMN_1773154	NFKBIA	0.914141	12.3336	5.62187	2e-05	0.001016
ILMN_1724941	CDCP1	-0.866693	5.72204	-5.6217	2e-05	0.001016
ILMN_1755281	FBXO15	1.01514	6.97261	5.61854	2e-05	0.001021
ILMN_1666819	PHLDB1	1.0017	9.72851	5.61659	2e-05	0.001023
ILMN_1760303	PIK3R1	0.882461	7.18042	5.61592	2e-05	0.001023
ILMN_1729402	CHRM2	1.3039	6.78479	5.61406	2e-05	0.001024
ILMN_2111237	MN1	1.13606	6.07247	5.61393	2e-05	0.001024
ILMN_2336595	ACSS2	0.920151	10.7425	5.60485	2.1e-05	0.001041
ILMN_1778321	SLC2A6	0.796138	7.3482	5.6047	2.1e-05	0.001041
ILMN_2150402	TMEM64	0.870666	8.3453	5.6008	2.1e-05	0.001048
ILMN_1750674	SDSL	0.872071	6.45743	5.59432	2.1e-05	0.001061
ILMN_1667966	C1orf24	-1.02902	8.96843	-5.5898	2.2e-05	0.00107
ILMN_1716797	CD302	-0.964325	7.45094	-5.58664	2.2e-05	0.001075
ILMN_1673543	PGM2	0.807667	7.76082	5.58539	2.2e-05	0.001076
ILMN_1751465	BNC1	-0.956977	7.12548	-5.58034	2.2e-05	0.001086
ILMN_1812445	PRPSAP2	0.976691	9.12037	5.57986	2.2e-05	0.001086
ILMN_3194638	FAM176A	-0.949469	7.9293	-5.57716	2.2e-05	0.00109
ILMN_2086105	SPRY4	0.931007	7.86142	5.57292	2.2e-05	0.001097
ILMN_1701731	AKR1B1	-0.818413	11.2398	-5.57283	2.2e-05	0.001097
ILMN_1668605	NAAA	0.991478	8.17801	5.56136	2.3e-05	0.001122
ILMN_2380801	FYN	-0.849716	6.78121	-5.55209	2.3e-05	0.001143
ILMN_2084836	CORO2B	-1.02709	5.7519	-5.54175	2.4e-05	0.001165
ILMN_1713756	GLUD1	0.800837	12.6121	5.54124	2.4e-05	0.001165
ILMN_2341254	STARD13	-1.09331	8.27385	-5.54098	2.4e-05	0.001165
ILMN_1698685	MATN2	-1.1578	5.86213	-5.53773	2.4e-05	0.001172
ILMN_1766405	GOLM1	-0.823826	7.28317	-5.53486	2.4e-05	0.001177
ILMN_1747655	CCDC74B	1.28846	5.63074	5.53369	2.4e-05	0.001177
ILMN_2376403	TSC22D3	0.931717	11.6898	5.53312	2.4e-05	0.001177
ILMN_1777853	MBOAT2	0.993838	6.76119	5.52453	2.5e-05	0.001196
ILMN_1777061	ZSWIM6	0.820061	9.17165	5.52381	2.5e-05	0.001196
ILMN_1746359	RERG	-1.20595	7.48267	-5.52349	2.5e-05	0.001196
ILMN_1807093	FLJ45248	0.876581	6.40707	5.51803	2.5e-05	0.001209
ILMN_1688295	ZNF219	-1.12706	6.05962	-5.5131	2.5e-05	0.00122
ILMN_1673548	HSPC159	-1.24844	5.50148	-5.50551	2.6e-05	0.001238
ILMN_1748707	CRELD2	0.960991	10.9179	5.49837	2.6e-05	0.001255
ILMN_2066151	TEK	-0.846163	9.63794	-5.49366	2.7e-05	0.001266
ILMN_1801586	HGF	-1.42233	7.34828	-5.48796	2.7e-05	0.00128
ILMN_1752294	PCDH9	1.02695	8.22671	5.47898	2.7e-05	0.001303
ILMN_1765557	OLFML2B	0.953138	5.88819	5.4782	2.8e-05	0.001303
ILMN_3246608	CENPV	-1.06125	6.63759	-5.47198	2.8e-05	0.001318
ILMN_1772055	VARS	-1.01592	6.02163	-5.47151	2.8e-05	0.001318
ILMN_2395236	CHEK2	-0.986361	8.086	-5.46861	2.8e-05	0.001324
ILMN_1778709	PICALM	1.03507	6.97562	5.46733	2.8e-05	0.001325
ILMN_1805543	ADAMTS9	1.19914	7.21483	5.46674	2.8e-05	0.001325
ILMN_2176502	UNC5B	1.10535	6.10717	5.46495	2.8e-05	0.001328
ILMN_1737380	BCAP29	-0.804926	7.47163	-5.44648	2.9e-05	0.00138
ILMN_1778064	FICD	0.887138	7.5037	5.44562	3e-05	0.00138
ILMN_1669631	GLRB	-1.05997	6.39674	-5.44526	3e-05	0.00138
ILMN_2198515	ARRDC3	0.975759	7.48062	5.4428	3e-05	0.001385
ILMN_1651958	MGP	1.28587	6.18953	5.44174	3e-05	0.001386
ILMN_1732150	KIAA0101	-0.945038	6.96528	-5.43629	3e-05	0.001401
ILMN_1677607	SC5DL	0.950452	10.1102	5.43462	3e-05	0.001403
ILMN_2143795	MGC4677	-0.939648	11.9336	-5.43405	3e-05	0.001403
ILMN_1710937	IFI16	-0.975813	9.71484	-5.43174	3e-05	0.001408
ILMN_1773553	FLJ46906	-0.988247	6.68953	-5.4198	3.1e-05	0.001443
ILMN_1704084	CMAH	-1.06731	6.21061	-5.41833	3.1e-05	0.001445
ILMN_1669669	KCMF1	0.827291	7.65921	5.41183	3.2e-05	0.001462
ILMN_1754969	LMCD1	0.833289	9.86119	5.41154	3.2e-05	0.001462
ILMN_1740842	SALL2	-0.886115	6.22982	-5.40751	3.2e-05	0.001473
ILMN_2396444	CD14	-1.05147	6.76659	-5.40461	3.2e-05	0.00148
ILMN_3237627	LOC154761	-1.07955	7.09141	-5.39839	3.3e-05	0.001497
ILMN_1701613	RARRES3	-1.07825	6.22577	-5.396	3.3e-05	0.001501
ILMN_2205963	C10orf54	-1.30133	6.21866	-5.39579	3.3e-05	0.001501
ILMN_1714197	ACSS2	0.879855	10.9171	5.38954	3.3e-05	0.00152
ILMN_1658917	SLC1A1	-0.909748	7.91108	-5.38482	3.4e-05	0.001533
ILMN_1676213	SRPX2	-0.842438	10.7303	-5.38295	3.4e-05	0.001537
ILMN_1655702	ABHD5	-1.11808	8.56481	-5.37736	3.4e-05	0.001553
ILMN_2401873	DUSP10	0.973387	8.3589	5.3744	3.5e-05	0.001561
ILMN_1812552	PHCA	0.922139	9.23825	5.37347	3.5e-05	0.001562
ILMN_1728073	DENND1A	-0.936645	6.27371	-5.36953	3.5e-05	0.001573
ILMN_1713751	ADAM19	0.852728	8.61378	5.36699	3.5e-05	0.001579
ILMN_1784217	SOX15	-1.02876	6.27086	-5.35473	3.6e-05	0.00162
ILMN_3238058	LOC151162	-0.839493	10.4642	-5.35319	3.6e-05	0.001623
ILMN_1703374	NAV1	0.923775	8.15808	5.34548	3.7e-05	0.001648
ILMN_1744937	PTPRM	0.822882	8.90626	5.34338	3.7e-05	0.001651
ILMN_1724609	SLC2A8	1.09593	8.01667	5.34316	3.7e-05	0.001651
ILMN_2395139	SERPINB7	-0.836957	5.72575	-5.34088	3.7e-05	0.001657
ILMN_1670666	RAB12	0.85553	6.39235	5.33176	3.8e-05	0.001684
ILMN_1651433	DCK	0.985327	8.69951	5.33167	3.8e-05	0.001684
ILMN_1775163	PDE1A	1.00248	8.06846	5.33131	3.8e-05	0.001684
ILMN_1688670	CDCP1	-1.04636	5.51041	-5.33019	3.8e-05	0.001686
ILMN_1700507	CLASP1	0.786408	8.64396	5.3266	3.8e-05	0.001697
ILMN_1808395	ACAP1	0.864278	6.25457	5.32169	3.9e-05	0.001708
ILMN_1729142	CENPV	-1.3581	8.0152	-5.32155	3.9e-05	0.001708
ILMN_1816244	Unknown	-1.02682	7.18493	-5.32131	3.9e-05	0.001708
ILMN_3240626	LOC100134424	1.0788	6.75724	5.31867	3.9e-05	0.001716
ILMN_1676099	SPON2	0.822081	9.41759	5.31375	3.9e-05	0.001731
ILMN_1671731	AVPI1	-1.14041	10.4115	-5.31339	3.9e-05	0.001731
ILMN_1756878	SLC39A9	0.987259	7.55539	5.28376	4.2e-05	0.001845
ILMN_1708611	RDX	1.06814	10.1125	5.28026	4.2e-05	0.001856
ILMN_1776953	MYL9	1.40305	11.179	5.2791	4.3e-05	0.001858
ILMN_2049672	TMEM16C	0.918357	6.28693	5.27815	4.3e-05	0.001859
ILMN_1889229	Unknown	-0.962765	6.47069	-5.27679	4.3e-05	0.00186
ILMN_1692731	TTYH3	-0.969324	7.90469	-5.27642	4.3e-05	0.00186
ILMN_1727532	OLFML3	0.818375	10.8574	5.27366	4.3e-05	0.001868
ILMN_2115125	CTGF	0.984811	11.1011	5.27315	4.3e-05	0.001868
ILMN_1700695	SLC44A1	0.84444	12.4879	5.27168	4.3e-05	0.001871
ILMN_1692123	ELOVL3	1.21862	6.50466	5.26748	4.4e-05	0.001883
ILMN_2063168	MALL	0.968392	5.82163	5.26711	4.4e-05	0.001883
ILMN_1797753	ARHGAP28	-0.983817	5.59809	-5.26624	4.4e-05	0.001883
ILMN_1656171	ADAMTS19	1.20119	5.87709	5.26608	4.4e-05	0.001883
ILMN_1766668	PCDH7	0.95975	7.46345	5.26404	4.4e-05	0.001889
ILMN_1699644	41701	-0.81313	6.61918	-5.26005	4.4e-05	0.001903
ILMN_1806907	PAWR	1.02751	7.99256	5.25557	4.5e-05	0.001919
ILMN_1666545	GCNT1	-0.95599	10.0288	-5.23989	4.6e-05	0.001984
ILMN_2298301	BNC1	-0.997856	6.62814	-5.23876	4.7e-05	0.001986
ILMN_1730201	DTNA	-1.05867	7.97827	-5.23691	4.7e-05	0.001991
ILMN_1685397	ITGA3	-0.940281	9.24438	-5.2316	4.7e-05	0.002011
ILMN_1703060	SYT15	0.921497	5.88385	5.2262	4.8e-05	0.002033
ILMN_1765668	IL20RB	-1.09893	9.01454	-5.21709	4.9e-05	0.00207
ILMN_2064902	HAND2	0.999256	7.84924	5.21652	4.9e-05	0.00207
ILMN_2257833	BBS7	0.881958	8.43053	5.2137	4.9e-05	0.00208
ILMN_1700733	KIAA1370	0.881179	8.07518	5.21317	4.9e-05	0.00208
ILMN_1680367	C10orf90	1.02968	6.26717	5.21022	5e-05	0.00209
ILMN_1772768	PSG7	1.21158	7.40471	5.20704	5e-05	0.002102
ILMN_1844692	FOXO3	-0.936468	9.92896	-5.20593	5e-05	0.002104
ILMN_2206746	BGN	0.955474	9.41291	5.20358	5e-05	0.002112
ILMN_1770399	C10orf107	0.90364	5.82095	5.20261	5e-05	0.002113
ILMN_1754842	DLGAP4	0.916894	8.85706	5.20055	5.1e-05	0.00212
ILMN_1758128	CYGB	-1.0236	9.33616	-5.19635	5.1e-05	0.002134
ILMN_1703955	FBXO32	-1.49235	7.97431	-5.19627	5.1e-05	0.002134
ILMN_1726222	FLOT2	-1.26211	10.1927	-5.19455	5.1e-05	0.002139
ILMN_1699598	AP2M1	0.784158	11.4446	5.19132	5.2e-05	0.002151
ILMN_2179083	LOXL4	-1.35289	8.45556	-5.16905	5.4e-05	0.002257
ILMN_1741176	CHMP2B	0.822824	9.57325	5.16561	5.5e-05	0.002271
ILMN_1656951	APCDD1	-0.927214	7.59685	-5.15837	5.6e-05	0.002303
ILMN_1666967	BRP44L	0.999136	8.52125	5.15754	5.6e-05	0.002303
ILMN_1800317	WNT5A	1.07276	10.5006	5.15729	5.6e-05	0.002303
ILMN_1735415	NUDT16L1	0.887259	8.66095	5.1552	5.6e-05	0.00231
ILMN_1713934	LITAF	-0.953024	11.0199	-5.15245	5.6e-05	0.002321
ILMN_2367239	RCAN1	-0.86372	8.76808	-5.14695	5.7e-05	0.002346
ILMN_1654639	HERC6	-0.720059	5.55859	-5.14556	5.7e-05	0.00235
ILMN_1668525	NR3C1	0.810422	6.0743	5.13841	5.8e-05	0.002383
ILMN_1655077	PRDM1	-1.01388	6.30697	-5.138	5.8e-05	0.002383
ILMN_1745134	TMEM16D	0.841981	7.78114	5.13385	5.9e-05	0.002402
ILMN_1718558	PARP12	-1.32519	6.3886	-5.12827	6e-05	0.002428
ILMN_1687757	AKR1C4	-1.03649	11.2211	-5.12497	6e-05	0.002442
ILMN_1681949	PDGFRA	-0.94424	10.026	-5.12382	6e-05	0.002445
ILMN_1741985	BBS10	0.816373	7.95986	5.12044	6.1e-05	0.00246
ILMN_2107991	HABP4	0.822834	7.43427	5.11278	6.2e-05	0.002499
ILMN_2412281	PDLIM5	0.887176	6.85992	5.10219	6.3e-05	0.002555
ILMN_1715693	LOC440160	0.932764	7.97331	5.10063	6.3e-05	0.002557
ILMN_3237270	LOC100133609	-0.795959	6.31602	-5.1006	6.3e-05	0.002557
ILMN_1725485	RGS17	-0.904618	8.69386	-5.09799	6.4e-05	0.002564
ILMN_1656111	MYLIP	-0.997457	6.9369	-5.09798	6.4e-05	0.002564
ILMN_3246214	B3GNT1	-0.859344	8.31804	-5.09675	6.4e-05	0.002568
ILMN_1773059	GPR124	-0.962109	8.75906	-5.0959	6.4e-05	0.002569
ILMN_2337058	PORCN	1.22124	6.8577	5.09358	6.4e-05	0.002579
ILMN_1698209	AGPS	0.739199	9.24464	5.0902	6.5e-05	0.002594
ILMN_2406501	SOD2	-1.15462	8.05169	-5.08859	6.5e-05	0.0026
ILMN_2223941	FBLN5	0.82576	12.7253	5.08727	6.5e-05	0.002604
ILMN_1782015	FCRLB	0.756225	6.84151	5.08071	6.6e-05	0.002639
ILMN_1779558	GAS6	-0.925418	11.4946	-5.07824	6.7e-05	0.00265
ILMN_1663722	DNAJB5	0.958394	6.51715	5.07617	6.7e-05	0.002658
ILMN_1713124	AKR1C3	-0.884768	10.0285	-5.07106	6.8e-05	0.002685
ILMN_3240226	LOC791120	1.09425	7.78894	5.05856	6.9e-05	0.002756
ILMN_1688775	METRNL	0.800522	9.42588	5.05811	7e-05	0.002756
ILMN_3253857	LOC100127971	-1.02757	6.2833	-5.05593	7e-05	0.002758
ILMN_1697559	G6PD	0.967255	10.1928	5.05592	7e-05	0.002758
ILMN_1731157	MYOZ1	0.85053	6.08445	5.05564	7e-05	0.002758
ILMN_1710571	PAPD5	0.876412	9.37871	5.05519	7e-05	0.002758
ILMN_1679401	TRPM4	1.15639	8.73784	5.04902	7.1e-05	0.002793
ILMN_1718266	DGKI	0.949167	5.78289	5.0451	7.2e-05	0.002811
ILMN_1730504	AGPAT4	0.766859	7.46662	5.04466	7.2e-05	0.002811
ILMN_1758067	RGS4	-0.90175	7.83651	-5.04427	7.2e-05	0.002811
ILMN_1718046	ARNT2	-0.949983	5.80448	-5.04366	7.2e-05	0.002811
ILMN_1699829	CTGF	0.944356	12.1948	5.03476	7.3e-05	0.002862
ILMN_1898518	Unknown	-1.20812	6.40824	-5.03442	7.3e-05	0.002862
ILMN_1675979	RBMS3	0.985349	8.05657	5.03165	7.4e-05	0.002873
ILMN_1710544	PCDH7	0.752302	11.1685	5.03124	7.4e-05	0.002873
ILMN_1784749	GAS6	-0.949094	11.2548	-5.03081	7.4e-05	0.002873
ILMN_1773906	NCOA4	0.723165	12.1503	5.02582	7.5e-05	0.002901
ILMN_2394777	DTNA	-0.793045	6.51562	-5.02104	7.6e-05	0.002928
ILMN_1656057	PLAU	-1.38733	8.12552	-5.01651	7.6e-05	0.002954
ILMN_2233539	SLC39A8	-0.940534	5.44957	-5.01527	7.7e-05	0.002958
ILMN_1682818	TTLL3	1.07094	7.31388	5.0135	7.7e-05	0.002965
ILMN_1712887	SLC10A3	0.874364	8.72594	5.01305	7.7e-05	0.002965
ILMN_3206064	LOC646674	1.08584	6.73989	5.01139	7.7e-05	0.002972
ILMN_2355831	FHL2	-0.87193	12.4833	-5.00774	7.8e-05	0.002992
ILMN_1675640	OAS1	-0.85796	6.16883	-5.00718	7.8e-05	0.002992
ILMN_2342579	IL7R	-1.19031	9.45236	-4.9991	7.9e-05	0.003042
ILMN_1716246	FRZB	0.755946	6.27376	4.99083	8.1e-05	0.003095
ILMN_2395240	CHEK2	-1.00304	8.55345	-4.9877	8.1e-05	0.003112
ILMN_1781373	IFIH1	-1.13115	6.79621	-4.98561	8.2e-05	0.003121
ILMN_1765574	TFAP2A	0.85383	5.9475	4.98521	8.2e-05	0.003121
ILMN_2387712	AK5	-0.78906	6.03427	-4.98424	8.2e-05	0.003124
ILMN_1676880	CORO2B	-0.892036	5.56221	-4.97963	8.3e-05	0.003152
ILMN_1797009	F3	0.855462	9.61662	4.96715	8.5e-05	0.003234
ILMN_2112638	SVEP1	-1.0477	11.1251	-4.96695	8.5e-05	0.003234
ILMN_1794017	SERTAD1	0.895073	9.42262	4.96471	8.6e-05	0.003246
ILMN_1764754	RAMP1	-1.15485	6.63314	-4.96171	8.6e-05	0.003264
ILMN_1652846	PCYT2	0.939465	7.89209	4.96055	8.6e-05	0.003268
ILMN_1813657	PHF20	0.781201	8.12606	4.94932	8.9e-05	0.003347
ILMN_1673363	CD97	-0.995674	9.80676	-4.94581	8.9e-05	0.003369
ILMN_1666924	PINK1	-0.913263	8.98606	-4.94449	9e-05	0.003374
ILMN_1677636	COMP	0.873724	5.54817	4.94331	9e-05	0.003379
ILMN_1810037	RUSC2	0.896649	8.057	4.9378	9.1e-05	0.003416
ILMN_1735930	KLF2	-1.1563	8.0466	-4.93252	9.2e-05	0.003452
ILMN_1679800	BRIX1	0.761773	11.8997	4.93188	9.2e-05	0.003452
ILMN_2351241	RNF14	0.675042	8.57377	4.92958	9.3e-05	0.003464
ILMN_1736178	AEBP1	-0.905693	7.63024	-4.92921	9.3e-05	0.003464
ILMN_1703335	LACTB	0.841965	9.68849	4.92635	9.3e-05	0.003482
ILMN_2376953	KCNK2	-0.984924	5.0634	-4.92276	9.4e-05	0.003504
ILMN_1675048	IGF1R	0.936522	5.9287	4.92221	9.4e-05	0.003504
ILMN_1690911	C16orf87	0.766019	9.67527	4.92178	9.4e-05	0.003504
ILMN_1776516	ITPKA	-0.759079	6.67841	-4.91517	9.6e-05	0.003548
ILMN_1682176	CLEC3B	-1.16026	8.67313	-4.91434	9.6e-05	0.003548
ILMN_1679929	KLF13	0.807526	8.75439	4.91404	9.6e-05	0.003548
ILMN_1853167	Unknown	-0.992803	6.57378	-4.91395	9.6e-05	0.003548
ILMN_1734950	LOXL1	-0.916315	7.2271	-4.91277	9.6e-05	0.003549
ILMN_2186216	GOLPH4	0.92402	8.98603	4.91256	9.6e-05	0.003549
ILMN_2342066	METRNL	0.839381	7.00987	4.91074	9.7e-05	0.003559
ILMN_1661743	LOC644760	0.941278	6.10403	4.90568	9.8e-05	0.003595
ILMN_1708041	PLEKHF1	-0.936474	6.18004	-4.89741	0.0001	0.003658
ILMN_1715273	PICALM	0.940293	10.8158	4.89507	0.0001	0.003672
ILMN_1654473	ZP1	-1.13722	8.62973	-4.8944	0.0001	0.003673
ILMN_1701111	RP5-1022P6.2	0.904677	6.96951	4.89334	0.000101	0.003677
ILMN_1764795	FMN2	1.22937	7.98574	4.89087	0.000101	0.003693
ILMN_1728478	CXCL16	-0.864304	5.54312	-4.89025	0.000101	0.003693
ILMN_1674032	ABCD3	0.716904	8.07616	4.88781	0.000102	0.003708
ILMN_1874778	LOC729310	1.24276	6.49743	4.88695	0.000102	0.003708
ILMN_1764769	VWA5A	0.901964	7.40582	4.88682	0.000102	0.003708
ILMN_1795963	OKL38	-1.0527	6.86912	-4.88454	0.000103	0.003722
ILMN_1759097	MLLT11	0.729921	9.92609	4.88045	0.000104	0.003752
ILMN_2334359	GFRA1	-0.887721	5.92374	-4.8736	0.000105	0.003805
ILMN_1698803	ZAK	-0.795623	9.41555	-4.86998	0.000106	0.003831
ILMN_1671933	CLCC1	-0.819268	8.82893	-4.86745	0.000107	0.003848
ILMN_1704842	ARL4A	0.958153	7.67798	4.86447	0.000107	0.003869
ILMN_3235683	LOC730427	1.00574	6.02632	4.86372	0.000107	0.003871
ILMN_1684289	PNPO	0.694967	9.58581	4.85909	0.000109	0.003906
ILMN_1814985	PDLIM7	0.83436	7.79482	4.8561	0.000109	0.003927
ILMN_1774077	GBP2	-0.904398	9.68113	-4.85413	0.00011	0.00394
ILMN_1761812	DMD	0.916696	5.86606	4.85325	0.00011	0.003943
ILMN_2119123	GRPR	-0.806189	5.37473	-4.84954	0.000111	0.003971
ILMN_1702973	TMEM166	-0.953054	9.18725	-4.84769	0.000111	0.003982
ILMN_1713829	PTGES	0.957039	6.98717	4.8429	0.000113	0.004016
ILMN_1657708	MGLL	-0.956183	8.42791	-4.84283	0.000113	0.004016
ILMN_1686555	FYN	-1.00584	8.22428	-4.84009	0.000113	0.004036
ILMN_1651950	TPST1	0.831987	10.5042	4.83453	0.000115	0.004081
ILMN_2101526	GGCT	-0.820987	9.13589	-4.83289	0.000115	0.004091
ILMN_1815626	DHCR7	0.700637	10.1462	4.82619	0.000117	0.004148
ILMN_1754562	ARHGEF17	0.746575	7.4752	4.82452	0.000117	0.004159
ILMN_1772824	WNT5B	-0.805815	9.1908	-4.82353	0.000118	0.004163
ILMN_1792681	CCDC86	-0.905439	9.76908	-4.82095	0.000118	0.004182
ILMN_1653828	CHFR	0.750467	9.3907	4.81909	0.000119	0.004193
ILMN_1805376	KCNJ6	-1.29401	5.47309	-4.81866	0.000119	0.004193
ILMN_2276688	DIXDC1	0.858735	5.67774	4.81294	0.00012	0.004242
ILMN_1782050	CEBPD	-0.769622	12.9248	-4.81043	0.000121	0.004261
ILMN_1683023	PDGFC	-1.03354	8.5766	-4.8083	0.000122	0.004276
ILMN_2062701	GAS1	1.54676	8.79877	4.80755	0.000122	0.004278
ILMN_1810225	KIAA1530	0.769528	7.04279	4.80356	0.000123	0.004305
ILMN_1766094	MOSPD2	0.72408	8.78636	4.80339	0.000123	0.004305
ILMN_2361163	SSBP3	1.29113	7.39288	4.80312	0.000123	0.004305
ILMN_2370296	ENAH	1.11165	6.75302	4.80213	0.000123	0.004309
ILMN_1664537	USP11	0.745378	8.42591	4.80132	0.000124	0.004312
ILMN_1758673	SLC44A1	1.12818	9.67045	4.79527	0.000125	0.004366
ILMN_3236821	HSPBL2	0.848898	10.7735	4.79329	0.000126	0.00438
ILMN_2413508	CD97	-0.724149	6.08849	-4.78945	0.000127	0.004413
ILMN_1799062	NFKB2	-0.856187	5.69499	-4.78797	0.000127	0.004422
ILMN_1710597	CDV3	-0.664413	5.50947	-4.78127	0.000129	0.004484
ILMN_1814526	ADD3	-1.18574	9.18089	-4.77967	0.00013	0.004494
ILMN_1708672	ACAT2	0.73069	11.8819	4.77614	0.000131	0.004525
ILMN_3253404	LOC100130417	0.895303	6.27054	4.77148	0.000132	0.004567
ILMN_1730355	FGFR4	-0.848706	5.61327	-4.76672	0.000134	0.004603
ILMN_1660808	WFDC1	1.16212	7.83267	4.76655	0.000134	0.004603
ILMN_1726928	TCEA3	-1.03695	8.99061	-4.76637	0.000134	0.004603
ILMN_1652199	LOC642113	0.821631	5.51955	4.76541	0.000134	0.004608
ILMN_1666305	CDKN3	-0.845927	9.82897	-4.75884	0.000136	0.004671
ILMN_2174189	DKK1	2.13437	6.6759	4.7566	0.000137	0.004685
ILMN_1757134	MPV17L2	0.751192	5.97998	4.75644	0.000137	0.004685
ILMN_1656682	AZIN1	0.666703	10.6142	4.75348	0.000138	0.004711
ILMN_1779448	EFHD1	0.830782	5.14045	4.75014	0.000139	0.004741
ILMN_1715384	B3GNT6	-0.944173	7.87256	-4.74835	0.000139	0.004753
ILMN_1794157	CATSPER2P1	0.774664	6.93442	4.74794	0.000139	0.004753
ILMN_1736327	CDC42EP3	0.866566	9.04528	4.74545	0.00014	0.004773
ILMN_1691508	PLAUR	-0.964914	8.84986	-4.74498	0.00014	0.004773
ILMN_1691743	GJD3	0.737981	5.56099	4.74395	0.000141	0.004779
ILMN_1748281	MAPK10	0.838656	7.95064	4.74044	0.000142	0.00481
ILMN_1688848	TMEM44	-0.817467	7.91545	-4.73973	0.000142	0.00481
ILMN_2169152	SRGN	-0.662121	11.3981	-4.73947	0.000142	0.00481
ILMN_1685699	PRSS3	-0.788293	6.92308	-4.73491	0.000144	0.004854
ILMN_1813104	GALNTL2	-0.841821	6.43782	-4.73356	0.000144	0.004863
ILMN_1777591	C10orf65	0.769431	6.30534	4.73033	0.000145	0.004893
ILMN_1673566	ADAMTS1	0.665104	12.8443	4.7259	0.000147	0.004936
ILMN_1701025	EPHX1	0.819266	7.20576	4.71127	0.000151	0.005096
ILMN_2278636	CUTL1	0.750168	8.45521	4.70991	0.000152	0.005105
ILMN_3239771	DLGAP5	-0.737984	9.76957	-4.70575	0.000153	0.005143
ILMN_1715672	HPCAL1	-0.945503	5.13348	-4.7056	0.000153	0.005143
ILMN_1694140	AFAP1L1	-0.903676	6.11123	-4.70374	0.000154	0.005158
ILMN_3239785	LOC100134304	-0.855826	9.41972	-4.70332	0.000154	0.005158
ILMN_1685824	B4GALT5	-0.939788	9.97666	-4.69916	0.000156	0.0052
ILMN_1682099	TNFAIP8L3	0.764864	8.73184	4.69753	0.000156	0.005213
ILMN_1712075	SYNM	0.688507	5.78118	4.69362	0.000158	0.005253
ILMN_1784320	ELMO1	-0.741367	5.41162	-4.68873	0.000159	0.005306
ILMN_1695404	LY6E	-0.917311	10.7312	-4.68798	0.00016	0.005308
ILMN_1751656	KLF11	-1.0475	6.83255	-4.68581	0.00016	0.005327
ILMN_1665859	RAB27A	-0.992141	6.97873	-4.6854	0.000161	0.005327
ILMN_1801616	EMP1	0.7551	12.2131	4.67741	0.000164	0.005418
ILMN_2078592	C6orf105	0.809198	5.30058	4.67574	0.000164	0.00543
ILMN_1815552	NTAN1	-0.77264	10.2565	-4.67538	0.000164	0.00543
ILMN_1797735	C1orf21	-0.733686	5.77318	-4.67487	0.000164	0.00543
ILMN_1687216	PCBP3	-1.00578	6.16134	-4.67411	0.000165	0.005431
ILMN_1737252	NRG1	-0.917636	5.18789	-4.67373	0.000165	0.005431
ILMN_2219466	APOBEC3B	-0.841818	7.09683	-4.67318	0.000165	0.005432
ILMN_1676241	BCOR	0.855016	6.33192	4.6722	0.000165	0.005438
ILMN_1676361	ARHGAP22	-1.07388	7.95853	-4.67042	0.000166	0.005453
ILMN_1668411	FHL2	-0.781592	12.0898	-4.66653	0.000168	0.005491
ILMN_1696162	MME	0.96826	7.78529	4.66637	0.000168	0.005491
ILMN_1667295	VASN	0.6552	11.7663	4.66506	0.000168	0.005501
ILMN_1806651	PARP8	-0.841098	9.38778	-4.66121	0.00017	0.005543
ILMN_1691846	G0S2	-0.778665	7.25755	-4.65421	0.000172	0.005625
ILMN_1745256	CXXC5	0.830913	10.9	4.64923	0.000174	0.005682
ILMN_1766411	AP1S2	-0.734227	9.95786	-4.6464	0.000175	0.005712
ILMN_1801307	TNFSF10	-1.44413	5.10745	-4.6435	0.000177	0.00574
ILMN_1747227	ADORA1	-1.17486	6.7772	-4.64324	0.000177	0.00574
ILMN_1702911	PKIG	-0.737354	6.84821	-4.64238	0.000177	0.005744
ILMN_1706094	HECTD1	0.692397	10.1076	4.6413	0.000177	0.005752
ILMN_1684316	MBNL2	0.888235	6.47967	4.63939	0.000178	0.00577
ILMN_1669114	WNK4	0.696928	6.76529	4.63785	0.000179	0.005784
ILMN_2366246	SEC23B	0.69562	9.50833	4.62825	0.000183	0.005904
ILMN_1791366	RCOR2	-0.95391	6.696	-4.62498	0.000184	0.005935
ILMN_1808568	PYCR2	0.752688	8.94413	4.62495	0.000184	0.005935
ILMN_1745688	HPD	0.880218	7.29902	4.62401	0.000185	0.005941
ILMN_1791726	TUBB3	0.816596	10.5203	4.62266	0.000185	0.005951
ILMN_2172969	STXBP6	-0.960821	8.37729	-4.62223	0.000185	0.005951
ILMN_1696347	CTSC	-0.765295	10.5658	-4.62097	0.000186	0.005962
ILMN_1778377	ERGIC1	0.839695	8.44373	4.61389	0.000189	0.006051
ILMN_1738558	RGS20	-0.874946	8.48106	-4.60959	0.000191	0.006104
ILMN_1799837	LOC727848	0.924448	7.31855	4.60687	0.000192	0.006134
ILMN_1683250	LOC440731	-0.912981	7.74294	-4.60569	0.000192	0.006144
ILMN_2382505	SLC22A18	0.842306	7.9876	4.60344	0.000193	0.006168
ILMN_1698020	DLC1	0.725372	7.3315	4.6028	0.000194	0.00617
ILMN_1684306	S100A4	-0.977144	9.00273	-4.60159	0.000194	0.00618
ILMN_2096372	ALDH1A1	1.25152	6.58299	4.59568	0.000197	0.006256
ILMN_1768260	GAS6	-0.751183	7.4651	-4.59525	0.000197	0.006256
ILMN_1664398	LOC651621	0.848745	7.24873	4.58649	0.000201	0.006374
ILMN_1759175	DUSP10	0.845599	7.22025	4.58544	0.000201	0.006382
ILMN_2377900	MAP1B	0.863882	9.98817	4.58482	0.000202	0.006384
ILMN_1701551	ABCA6	-0.697744	7.36509	-4.58212	0.000203	0.006416
ILMN_1708328	RAB11FIP3	0.806719	9.7855	4.58164	0.000203	0.006416
ILMN_1699208	NAP1L1	0.782444	11.9264	4.5756	0.000206	0.006496
ILMN_1807689	PKNOX2	-0.902033	5.80167	-4.57522	0.000206	0.006496
ILMN_1716555	MGC42630	0.813941	6.03068	4.57096	0.000208	0.006551
ILMN_1702806	PDCL3	0.71305	8.4626	4.56196	0.000212	0.006679
ILMN_1680618	MYC	-0.901066	10.9378	-4.56123	0.000213	0.006683
ILMN_2337974	PKIA	-0.730653	7.22634	-4.55022	0.000218	0.006844
ILMN_2086470	PDGFRA	-1.18025	10.2744	-4.54711	0.00022	0.006885
ILMN_1803136	RAB4B	0.720968	7.23822	4.54338	0.000222	0.006936
ILMN_1845037	Unknown	-0.841565	7.46619	-4.54175	0.000222	0.006954
ILMN_2049021	PTTG3P	-0.779066	10.5652	-4.54125	0.000223	0.006954
ILMN_1785095	ATP6V0E2	-1.02649	7.48897	-4.53788	0.000224	0.007
ILMN_1651656	PSG7	1.20662	6.92621	4.53657	0.000225	0.007008
ILMN_1713964	BTBD3	-0.737788	7.81314	-4.53641	0.000225	0.007008
ILMN_2388701	ST3GAL5	-0.966326	7.40932	-4.53544	0.000226	0.007016
ILMN_1731178	ARHGAP28	-0.8221	5.52045	-4.53281	0.000227	0.00705
ILMN_2124585	GREM1	1.6667	8.32644	4.52935	0.000229	0.007098
ILMN_1696494	CMTM6	0.924164	10.3132	4.52122	0.000233	0.007222
ILMN_2073604	EBP	0.870663	10.0344	4.51925	0.000234	0.007247
ILMN_1657550	MVD	0.714296	8.78026	4.51671	0.000235	0.007281
ILMN_1783182	FBN1	0.74422	8.07352	4.51593	0.000236	0.007286
ILMN_2374683	PTPN13	0.877529	7.03416	4.51469	0.000236	0.007298
ILMN_1801516	GPC1	-0.880942	7.65561	-4.51189	0.000238	0.007337
ILMN_1804150	HIBADH	0.643039	11.1148	4.51115	0.000238	0.007341
ILMN_1700081	FST	0.699554	9.21296	4.51058	0.000239	0.007343
ILMN_3241953	A2LD1	0.737048	6.82683	4.49974	0.000245	0.007518
ILMN_1660451	STARD13	-0.817369	6.45995	-4.49868	0.000245	0.007528
ILMN_2057768	SLC35D1	0.71219	6.8916	4.49685	0.000246	0.007551
ILMN_1704554	LOC648470	-0.781138	5.87631	-4.49138	0.000249	0.007637
ILMN_1915076	Unknown	-0.810841	6.10717	-4.49024	0.00025	0.007649
ILMN_1765187	LHB	0.706989	5.70447	4.48917	0.000251	0.007654
ILMN_2136089	MTE	0.712768	11.7646	4.48898	0.000251	0.007654
ILMN_1695604	DCBLD1	0.682978	10.2186	4.48808	0.000251	0.00766
ILMN_1651799	SLC38A2	1.01846	12.3269	4.48771	0.000251	0.00766
ILMN_1705677	C1orf220	-0.75911	5.15847	-4.48569	0.000253	0.007687
ILMN_1712577	FAM174A	0.696443	9.00633	4.48351	0.000254	0.007717
ILMN_1746704	TRIM8	-0.920288	9.67387	-4.48301	0.000254	0.007717
ILMN_2250521	INS-IGF2	0.70643	7.07734	4.47689	0.000258	0.007817
ILMN_3299393	PNMAL1	-0.739514	6.21493	-4.47552	0.000258	0.007833
ILMN_1673207	KLF11	-0.789946	5.97904	-4.47157	0.000261	0.00788
ILMN_2299045	BMP2K	-0.731042	6.39779	-4.47152	0.000261	0.00788
ILMN_1657139	ADAT1	0.854935	7.65937	4.4715	0.000261	0.00788
ILMN_2155172	BRIX1	0.776632	10.2472	4.47089	0.000261	0.007881
ILMN_1684368	C5orf62	-0.855733	8.35406	-4.47052	0.000261	0.007881
ILMN_1676528	BTN3A2	-0.832069	7.80837	-4.46961	0.000262	0.007889
ILMN_1711786	NFE2	-0.938103	5.03552	-4.46805	0.000263	0.007908
ILMN_2196328	POSTN	1.11657	6.82703	4.46642	0.000264	0.007929
ILMN_1719577	C10orf67	-0.840745	6.7958	-4.46599	0.000264	0.007929
ILMN_1783593	CCL13	0.713777	7.02555	4.46488	0.000265	0.007941
ILMN_1795344	GOLPH4	0.79273	9.11801	4.45931	0.000268	0.008033
ILMN_1731224	PARP9	-0.952553	7.53048	-4.45171	0.000273	0.008165
ILMN_1756862	APOL3	-0.79722	6.39387	-4.44781	0.000275	0.008215
ILMN_3240003	LOC100133012	-0.888984	7.83403	-4.44772	0.000275	0.008215
ILMN_1678143	ARHGDIB	0.995384	5.71856	4.44764	0.000275	0.008215
ILMN_1787652	CHRM2	0.987224	5.85943	4.44463	0.000277	0.00826
ILMN_1815859	ERCC2	0.989508	8.47638	4.4443	0.000277	0.00826
ILMN_1714335	RDH10	0.864123	8.54862	4.43988	0.00028	0.008335
ILMN_1781791	PRRG1	0.687755	8.75951	4.4382	0.000281	0.008358
ILMN_2325506	BCAS4	-0.949642	7.63127	-4.43351	0.000284	0.008434
ILMN_1756701	DHRS11	0.770597	7.48699	4.43329	0.000284	0.008434
ILMN_1780671	PLEKHG3	-1.04124	5.8932	-4.43124	0.000286	0.008465
ILMN_1782761	ARHGAP20	-0.954578	6.10161	-4.43072	0.000286	0.008466
ILMN_1682930	SIPA1	-0.991277	7.31353	-4.42831	0.000288	0.008498
ILMN_1658289	WDR54	-0.726124	11.5761	-4.42816	0.000288	0.008498
ILMN_1709044	TGIF2	-0.712261	6.89037	-4.42607	0.000289	0.00853
ILMN_1697220	NT5E	-1.01142	9.56784	-4.42372	0.000291	0.008566
ILMN_1727704	LRRC29	0.896962	7.21925	4.42084	0.000293	0.008614
ILMN_1732688	DUT	-0.728104	8.68767	-4.41855	0.000294	0.00865
ILMN_2257607	STARD13	-0.703029	6.40482	-4.41632	0.000296	0.008685
ILMN_1703650	TNIP1	-0.946294	8.70452	-4.41343	0.000298	0.008733
ILMN_2069593	SFRS2IP	0.703853	8.74059	4.41238	0.000298	0.008745
ILMN_2324002	CALD1	0.759069	12.3157	4.41068	0.000299	0.00877
ILMN_1805192	ITPRIP	-0.844817	9.17366	-4.41011	0.0003	0.008772
ILMN_2315780	TACC2	-0.869781	5.65563	-4.40762	0.000302	0.008813
ILMN_1684346	TNFAIP8L1	-0.736662	7.37356	-4.40354	0.000304	0.008882
ILMN_1749636	DNAJC22	0.719951	7.45935	4.40331	0.000305	0.008882
ILMN_1690125	PDLIM7	0.708921	10.6366	4.40275	0.000305	0.008884
ILMN_1735367	HSD17B11	-0.689148	9.75996	-4.39935	0.000307	0.008936
ILMN_2325168	ARRB1	-1.06482	6.96198	-4.39929	0.000307	0.008936
ILMN_3307858	STIM2	0.793771	7.86725	4.39763	0.000308	0.008961
ILMN_1794011	CHST2	-1.15524	7.35511	-4.39705	0.000309	0.008963
ILMN_2377199	SLC27A6	0.775489	5.4295	4.39503	0.00031	0.008996
ILMN_3243156	AHNAK2	-0.877979	7.62859	-4.39407	0.000311	0.009006
ILMN_1656248	ASAM	-0.794366	9.71288	-4.39276	0.000312	0.009024
ILMN_1672504	PDXK	-1.00958	9.32967	-4.39217	0.000312	0.009027
ILMN_1669376	DRAM1	0.654342	10.5933	4.39161	0.000313	0.009029
ILMN_1804938	GPR175	0.6539	8.26934	4.38708	0.000316	0.009114
ILMN_2146418	CRIM1	0.752657	9.57641	4.38556	0.000317	0.009136
ILMN_2198516	ARRDC3	0.738942	6.2438	4.38471	0.000318	0.009144
ILMN_1797342	FNBP1	-0.820347	9.80905	-4.38425	0.000318	0.009145
ILMN_1758232	GGCX	-0.759017	8.06324	-4.38293	0.000319	0.009163
ILMN_3271098	FAM176A	-0.712957	7.79215	-4.38195	0.00032	0.009174
ILMN_1692163	NSDHL	0.701656	10.4637	4.37896	0.000322	0.009228
ILMN_2402817	ZBTB16	0.686375	8.22069	4.375	0.000325	0.009297
ILMN_1801441	RFTN2	-0.740075	8.06153	-4.37447	0.000325	0.009297
ILMN_1768110	ZAK	-0.74897	11.6582	-4.37436	0.000325	0.009297
ILMN_1736184	GSTM3	-0.806733	6.36923	-4.36875	0.000329	0.009393
ILMN_1657796	STMN1	-0.683198	8.78574	-4.36866	0.00033	0.009393
ILMN_2129927	EXT1	0.688948	10.4433	4.3685	0.00033	0.009393
ILMN_1777170	LOC440585	-0.862509	5.14748	-4.36379	0.000333	0.009485
ILMN_3250257	ACVRL1	-0.929756	8.85553	-4.36199	0.000335	0.009515
ILMN_1676449	SLIT2	-0.81328	7.51425	-4.3605	0.000336	0.009535
ILMN_2364521	AXL	-0.748081	10.7147	-4.36019	0.000336	0.009535
ILMN_3216794	LOC644860	1.58573	7.72132	4.35658	0.000339	0.009595
ILMN_2283325	GPR177	-0.680751	10.6834	-4.35653	0.000339	0.009595
ILMN_2286800	DNM1L	0.758562	9.45163	4.35366	0.000341	0.009649
ILMN_1666096	ACSL3	0.645508	9.51461	4.35285	0.000342	0.009657
ILMN_1700384	KIAA1522	-0.759138	5.93335	-4.34904	0.000345	0.009732
ILMN_2383349	STEAP3	-0.886122	9.10378	-4.34858	0.000345	0.009732
ILMN_2260813	TSPYL2	0.805936	5.68482	4.33774	0.000354	0.009966
ILMN_3238435	SNORA12	0.976394	8.14653	4.33664	0.000354	0.009981
ILMN_1678170	MME	0.652013	12.0363	4.33387	0.000357	0.010029
ILMN_1724493	LYSMD2	-0.725781	8.76073	-4.33365	0.000357	0.010029
ILMN_1653434	DMD	0.862033	7.37911	4.33135	0.000359	0.010056
ILMN_1672807	CA5B	-0.871986	6.74083	-4.33123	0.000359	0.010056
ILMN_1761551	FAT4	0.682024	6.7591	4.3312	0.000359	0.010056
ILMN_3184894	LOC100127971	-0.857331	6.11939	-4.33042	0.00036	0.010064
ILMN_1787813	SLC5A3	-0.73096	6.25418	-4.32547	0.000364	0.010165
ILMN_1799082	ZNF609	0.726042	7.25178	4.32518	0.000364	0.010165
ILMN_2397750	IVNS1ABP	0.716671	7.9958	4.32113	0.000367	0.010249
ILMN_1682717	IER3	0.86364	10.6659	4.32054	0.000368	0.010251
ILMN_2163206	CCDC110	-0.732009	5.47084	-4.31977	0.000368	0.010251
ILMN_1770678	CBX2	-0.636928	5.81082	-4.31974	0.000368	0.010251
ILMN_1807919	TNS1	0.644031	7.84463	4.31225	0.000375	0.010418
ILMN_1657111	C14orf78	-0.878814	8.44512	-4.31167	0.000375	0.010421
ILMN_2396020	DUSP6	-1.3801	8.06963	-4.31013	0.000377	0.010448
ILMN_1705579	MPP4	-0.6453	5.52664	-4.30728	0.000379	0.010499
ILMN_2195236	PGRMC2	0.855083	12.238	4.30673	0.000379	0.010499
ILMN_1745397	OAS3	-0.840116	6.25212	-4.30671	0.000379	0.010499
ILMN_1776398	PAIP1	-0.723374	5.86749	-4.29979	0.000386	0.010655
ILMN_2109994	RAB4B	0.65445	7.14405	4.29818	0.000387	0.010682
ILMN_1677946	LOC653764	1.04243	5.85102	4.29786	0.000387	0.010682
ILMN_1757287	MAPK6	0.631955	9.86055	4.29527	0.00039	0.010735
ILMN_1806946	UBTF	0.74803	6.93882	4.29243	0.000392	0.010794
ILMN_1703326	GPR44	-0.989985	4.84287	-4.29187	0.000393	0.010797
ILMN_1685870	HYDIN	0.671083	6.8384	4.2909	0.000393	0.010811
ILMN_1711988	KCNK12	-1.10415	10.5287	-4.29019	0.000394	0.010818
ILMN_1802109	KBTBD9	-0.868631	7.45371	-4.28574	0.000398	0.010918
ILMN_2278433	LOC285074	-0.739003	8.63107	-4.2808	0.000403	0.011031
ILMN_2075189	SLC35F2	0.681867	8.46001	4.27995	0.000403	0.011041
ILMN_2341611	CDCP1	-0.790923	5.96098	-4.27809	0.000405	0.011078
ILMN_1857335	Unknown	0.968283	6.2751	4.27748	0.000406	0.011082
ILMN_1651767	MKL1	0.905117	7.1191	4.27703	0.000406	0.011083
ILMN_1800308	GTF2H4	0.670872	8.51344	4.27263	0.00041	0.011184
ILMN_1773940	GPR161	-0.747477	6.05431	-4.27001	0.000413	0.011241
ILMN_1754234	ZMYND11	0.620452	11.1595	4.26866	0.000414	0.011265
ILMN_1664176	FBLN5	0.800299	11.9723	4.26694	0.000416	0.011298
ILMN_3220934	NCRNA00152	-0.843287	6.06903	-4.26599	0.000416	0.011312
ILMN_3239861	C10orf140	0.781648	5.63985	4.2636	0.000419	0.011363
ILMN_1737580	PPPDE2	0.654365	9.58137	4.25946	0.000423	0.01146
ILMN_1687213	C8orf13	0.720817	9.06698	4.25865	0.000423	0.011462
ILMN_1767362	ADAMTS6	-0.711453	6.30544	-4.25853	0.000424	0.011462
ILMN_2183510	ARMET	0.600068	12.2561	4.2572	0.000425	0.011486
ILMN_1700822	DPP3	0.681398	7.30798	4.25258	0.000429	0.011597
ILMN_1714349	GLCE	-0.669407	9.10842	-4.25113	0.000431	0.011624
ILMN_2161508	PHTF2	0.801382	7.51728	4.24853	0.000433	0.011682
ILMN_1774287	CFB	-0.700322	7.8743	-4.24417	0.000438	0.011788
ILMN_1802082	PRDM8	-0.706302	8.65327	-4.24123	0.000441	0.011856
ILMN_1814629	ZC3H12B	0.743603	5.95543	4.24044	0.000441	0.011866
ILMN_1689976	EDIL3	0.986766	7.2013	4.23917	0.000443	0.01188
ILMN_2120273	AP1S2	-0.673475	9.92367	-4.2386	0.000443	0.01188
ILMN_1814998	FKSG30	0.905243	13.0037	4.23858	0.000443	0.01188
ILMN_2203896	SMAD7	1.30383	6.65284	4.2383	0.000444	0.01188
ILMN_1765880	C16orf57	1.05111	8.7742	4.23719	0.000445	0.011888
ILMN_1669700	KPNA5	-0.63194	5.85327	-4.23716	0.000445	0.011888
ILMN_3236866	ULK4	0.708096	6.71077	4.23648	0.000445	0.01189
ILMN_1839481	Unknown	0.930599	7.46578	4.23626	0.000446	0.01189
ILMN_1680196	LAPTM4B	-0.661023	9.30452	-4.23404	0.000448	0.01194
ILMN_1746941	HIPK3	0.956204	5.61036	4.23288	0.000449	0.01196
ILMN_1767413	IL1RAPL2	-0.701024	6.13857	-4.23209	0.00045	0.011971
ILMN_1662686	USPL1	0.753266	7.95056	4.23055	0.000451	0.012001
ILMN_1695354	BMF	0.842581	5.11489	4.22791	0.000454	0.012063
ILMN_1707493	SNHG3-RCC1	-0.786881	8.93071	-4.22577	0.000456	0.012111
ILMN_1689353	APLN	-0.784075	6.2673	-4.22464	0.000458	0.012131
ILMN_3176146	LOC100128918	-0.666522	6.72525	-4.22362	0.000459	0.012148
ILMN_1722872	MYH9	0.596942	12.8573	4.22119	0.000461	0.012204
ILMN_1662358	MX1	-1.46178	6.06334	-4.21922	0.000463	0.012247
ILMN_2364384	PPARG	-0.727192	8.37828	-4.21856	0.000464	0.012255
ILMN_1790859	PLAC9	0.696994	8.7266	4.21759	0.000465	0.01227
ILMN_1671209	SYTL2	-0.845407	6.42041	-4.214	0.000469	0.01236
ILMN_2224907	C4orf34	0.715349	10.6886	4.21281	0.00047	0.012382
ILMN_2380237	C1QTNF1	-0.747905	9.87322	-4.20997	0.000473	0.012451
ILMN_1753196	PTTG1	-0.75965	11.1929	-4.20813	0.000475	0.012492
ILMN_1743194	EEA1	0.767554	6.52781	4.2069	0.000477	0.012498
ILMN_1788095	SPRYD3	1.03159	8.32103	4.20675	0.000477	0.012498
ILMN_1693090	CROT	0.654742	7.32911	4.20672	0.000477	0.012498
ILMN_1691884	STC2	-0.739199	10.6323	-4.20449	0.000479	0.01255
ILMN_1691117	DNTTIP1	-0.798014	9.38486	-4.20241	0.000481	0.01259
ILMN_1811178	SCAPER	0.687466	7.40408	4.20228	0.000482	0.01259
ILMN_1659801	ATP6V1C1	-0.700456	6.69313	-4.20101	0.000483	0.012615
ILMN_2361478	PDLIM5	0.753644	6.5337	4.19947	0.000485	0.012648
ILMN_1904628	Unknown	-0.856025	6.15559	-4.19792	0.000486	0.012681
ILMN_1709650	LOC652815	0.87886	7.44635	4.19705	0.000487	0.012695
ILMN_1681724	FPGS	0.692644	6.31361	4.19367	0.000491	0.012782
ILMN_1665040	RBMS3	0.652314	7.42068	4.19317	0.000492	0.012784
ILMN_2367010	GPR126	0.643823	6.82597	4.18451	0.000501	0.013028
ILMN_2379130	IRAK1	-0.741782	10.1938	-4.18281	0.000503	0.013067
ILMN_2152581	STK38	0.698197	9.29381	4.17927	0.000508	0.013161
ILMN_1774806	SLC9A7	-0.616328	5.81677	-4.17824	0.000509	0.01318
ILMN_1718808	AKAP10	0.793195	7.01667	4.17371	0.000514	0.013305
ILMN_2400030	PTPN2	-0.951388	8.43689	-4.17231	0.000516	0.013335
ILMN_1775182	GSR	0.632413	9.37675	4.16948	0.000519	0.013406
ILMN_1740555	SNAP25	-0.990633	6.30466	-4.1692	0.000519	0.013406
ILMN_1735788	TRIOBP	-0.803599	11.2464	-4.16872	0.00052	0.013408
ILMN_1793950	P704P	0.972866	8.42859	4.16817	0.000521	0.013413
ILMN_1749829	DLGAP5	-0.733421	9.19093	-4.16623	0.000523	0.01346
ILMN_2413779	SEZ6L2	0.695194	7.27088	4.16442	0.000525	0.013504
ILMN_1755383	LRRC1	-0.795385	7.89122	-4.16356	0.000526	0.013519
ILMN_1673880	EFEMP1	-1.02523	10.0031	-4.16263	0.000527	0.013535
ILMN_1790761	POSTN	0.743013	6.66498	4.16163	0.000528	0.013554
ILMN_1782004	BAPX1	0.712649	5.98563	4.16097	0.000529	0.013562
ILMN_1758457	TBC1D16	0.820702	8.60793	4.16005	0.00053	0.013568
ILMN_1758229	QSOX1	-0.876672	7.43549	-4.15993	0.00053	0.013568
ILMN_1740441	CYB5R3	0.712878	10.6385	4.15961	0.000531	0.013568
ILMN_1670398	BCR	-0.686105	5.45864	-4.15851	0.000532	0.01359
ILMN_1890253	Unknown	-0.737272	5.85302	-4.15592	0.000535	0.013658
ILMN_1713266	FAM46C	-0.64054	5.65314	-4.15537	0.000536	0.01366
ILMN_1783909	COL6A2	-0.851092	10.824	-4.15507	0.000536	0.01366
ILMN_1694778	LOC646723	0.948753	7.69724	4.15205	0.00054	0.01374
ILMN_2413956	IGF2	0.990163	8.52613	4.15173	0.00054	0.01374
ILMN_1743103	SH3PXD2A	0.687346	10.2113	4.14905	0.000544	0.013812
ILMN_1680110	C10orf116	0.744142	9.1938	4.14715	0.000546	0.013857
ILMN_1750800	ACO1	-0.765075	11.3143	-4.14637	0.000547	0.013857
ILMN_3308265	MIR302C	0.658106	5.9138	4.14635	0.000547	0.013857
ILMN_1691731	PARP14	-0.784682	7.01614	-4.14609	0.000547	0.013857
ILMN_2388585	GOPC	1.09887	8.49787	4.14438	0.00055	0.013898
ILMN_1686852	LOC401002	0.88951	6.34096	4.14398	0.00055	0.013899
ILMN_1809490	NCKAP5	-0.864986	6.33761	-4.14226	0.000552	0.013941
ILMN_1652280	FBXO32	-1.04731	6.39306	-4.14138	0.000553	0.013957
ILMN_1728662	ALDH3B1	0.769485	10.2489	4.14075	0.000554	0.013965
ILMN_1733259	ADORA3	0.68032	5.37605	4.1392	0.000556	0.013999
ILMN_1729161	NOTCH1	0.908158	7.58576	4.13861	0.000557	0.013999
ILMN_2055156	PAG1	0.765437	7.23205	4.13851	0.000557	0.013999
ILMN_1803367	EVI1	0.60083	7.81749	4.13771	0.000558	0.014013
ILMN_1699496	PHF21A	-0.80025	10.228	-4.13368	0.000563	0.014129
ILMN_1774261	DOK4	0.673519	7.99854	4.13309	0.000564	0.014136
ILMN_1680139	MAFF	-0.688481	6.66094	-4.13258	0.000565	0.01414
ILMN_3244607	FAM117B	0.622919	9.28739	4.13101	0.000567	0.014179
ILMN_2373779	COPS8	0.601755	9.81579	4.12826	0.00057	0.014256
ILMN_1763326	C5orf25	0.578785	8.22507	4.12731	0.000571	0.014274
ILMN_2219512	NPHP4	0.627244	6.14071	4.12666	0.000572	0.014283
ILMN_1861057	Unknown	0.614668	6.9792	4.12607	0.000573	0.014289
ILMN_1747052	ITGA4	-0.633593	7.60617	-4.12369	0.000576	0.014355
ILMN_1760506	HSD17B7P2	0.713887	6.31447	4.12259	0.000578	0.014361
ILMN_2165867	DHCR7	0.680166	9.96391	4.12251	0.000578	0.014361
ILMN_2162253	NMU	-0.704764	6.35914	-4.12235	0.000578	0.014361
ILMN_1719972	PLXNA3	0.802513	8.47197	4.12042	0.000581	0.014412
ILMN_1745964	IRAK2	-0.688215	5.77306	-4.1191	0.000582	0.014443
ILMN_1670130	ARID3A	-0.660298	8.67018	-4.1177	0.000584	0.014476
ILMN_1773567	LAMA5	-1.02168	9.8109	-4.11556	0.000587	0.014535
ILMN_1752579	ATP6V0A1	-0.839716	7.78352	-4.11449	0.000588	0.014558
ILMN_2120210	RCAN2	0.683135	7.58422	4.11296	0.000591	0.014596
ILMN_1701169	HP1BP3	0.660939	7.64114	4.11229	0.000591	0.014606
ILMN_1700067	BTN3A2	-0.740895	7.22548	-4.10772	0.000598	0.014746
ILMN_1683552	LOC400174	0.734823	6.07841	4.10692	0.000599	0.014761
ILMN_1685260	DNM1L	0.722023	9.19114	4.10514	0.000601	0.014798
ILMN_1710297	EDNRB	-1.14766	6.88787	-4.10506	0.000601	0.014798
ILMN_2334350	BTBD3	-0.659796	8.21087	-4.10393	0.000603	0.014824
ILMN_1788387	UGCGL2	0.653486	8.53088	4.10271	0.000605	0.014852
ILMN_1670383	PCDH7	1.36147	7.70957	4.10105	0.000607	0.014896
ILMN_2051731	DUSP5P	0.654706	5.86676	4.09995	0.000608	0.014913
ILMN_3249006	LOC100133888	0.581952	7.71909	4.09979	0.000609	0.014913
ILMN_1680617	PLXNA2	0.609399	5.63163	4.08846	0.000625	0.015287
ILMN_1659462	DUSP23	0.620106	9.80512	4.08818	0.000625	0.015287
ILMN_1673586	SLC6A6	0.660506	5.71308	4.08579	0.000628	0.015358
ILMN_1767685	SERPINB7	-0.687613	6.1691	-4.0848	0.00063	0.01538
ILMN_1657295	CPA6	-0.91424	6.00273	-4.08418	0.000631	0.015388
ILMN_1725471	GK	-0.830204	6.59972	-4.08261	0.000633	0.01543
ILMN_1797776	PRSS23	-0.650179	10.3229	-4.08044	0.000636	0.015494
ILMN_1846922	Unknown	-0.780052	9.29054	-4.07597	0.000643	0.01563
ILMN_1669550	MAD2L2	-0.743571	10.1081	-4.07587	0.000643	0.01563
ILMN_1739450	NFE2L1	0.711424	9.38966	4.0753	0.000644	0.015637
ILMN_1690806	PTPLB	0.820319	9.2763	4.0743	0.000645	0.015659
ILMN_2223903	PPIC	0.628726	9.43479	4.07133	0.000649	0.01575
ILMN_1657547	CCDC34	-0.685928	10.3776	-4.07104	0.00065	0.01575
ILMN_1703142	41700	0.777108	6.41331	4.0701	0.000651	0.01577
ILMN_1709486	SRPX	-0.600281	11.2715	-4.06932	0.000652	0.015781
ILMN_1768480	VGLL4	0.759536	9.09797	4.06871	0.000653	0.015781
ILMN_1667893	TNS3	0.675975	11.5291	4.06851	0.000654	0.015781
ILMN_2242463	CTSC	-0.776992	10.4425	-4.06828	0.000654	0.015781
ILMN_1770673	AKNA	0.723657	7.10814	4.06788	0.000655	0.015781
ILMN_2129161	LRRC32	-0.919433	5.51786	-4.06758	0.000655	0.015781
ILMN_2305225	NDRG4	0.596613	6.77728	4.06277	0.000662	0.015942
ILMN_1763603	FAM177A1	0.834334	7.44506	4.06098	0.000665	0.015994
ILMN_1738095	PER2	-0.700243	7.17779	-4.06052	0.000666	0.015997
ILMN_1780798	FAM139A	-0.72024	5.40628	-4.05908	0.000668	0.016036
ILMN_1811909	LOC402221	1.08424	10.073	4.05669	0.000672	0.01611
ILMN_1784608	CLEC2B	-0.67104	7.6364	-4.05429	0.000675	0.016185
ILMN_3238955	SNORD10	0.663639	5.60714	4.05009	0.000682	0.016328
ILMN_1764207	RPRD1A	0.640288	8.80606	4.04967	0.000682	0.01633
ILMN_1735658	RTTN	0.620771	7.67115	4.04904	0.000683	0.01633
ILMN_3241870	FRMD8	0.690616	8.62106	4.04892	0.000684	0.01633
ILMN_1655563	KIAA0427	0.723225	8.31141	4.04444	0.000691	0.016484
ILMN_1696587	LRP1B	-0.813517	5.15843	-4.04326	0.000692	0.016515
ILMN_1671295	CCDC3	0.666946	7.45366	4.04018	0.000697	0.016608
ILMN_1808059	BCAS4	-0.896059	7.48264	-4.04007	0.000698	0.016608
ILMN_2379393	ASL	0.716988	6.64287	4.03745	0.000702	0.016694
ILMN_2405470	KLHDC9	0.814974	5.76531	4.03685	0.000703	0.016703
ILMN_1764364	FAM19A3	-0.701406	5.55238	-4.03514	0.000705	0.01675
ILMN_2136446	CTNNAL1	-1.07247	9.66794	-4.03491	0.000706	0.01675
ILMN_1753830	ETV4	-0.734818	5.78282	-4.03344	0.000708	0.016792
ILMN_1751495	FGF14	-0.694508	5.75326	-4.03272	0.000709	0.016806
ILMN_2374778	DUT	-0.674646	8.39244	-4.03231	0.00071	0.016807
ILMN_1784287	TGFBR3	-0.666817	9.52895	-4.03092	0.000712	0.016847
ILMN_1688780	S100A4	-0.700737	9.24056	-4.02975	0.000714	0.016878
ILMN_1790315	C7orf63	-0.661873	6.4237	-4.02913	0.000715	0.016888
ILMN_2161556	C12orf49	0.627775	6.82902	4.02653	0.000719	0.016971
ILMN_1671149	MEG3	0.919737	8.62685	4.02625	0.00072	0.016971
ILMN_1715482	ULK2	0.691769	6.28797	4.02227	0.000727	0.017112
ILMN_1777220	VCP	0.650806	10.1141	4.02067	0.000729	0.017161
ILMN_1660624	LIMK2	0.722065	5.74392	4.01912	0.000732	0.017207
ILMN_2390859	NFKB2	-0.700008	5.82241	-4.01629	0.000737	0.017302
ILMN_1651628	EXOC6	-0.568	6.8674	-4.01599	0.000737	0.017302
ILMN_1661399	LOC649604	0.703318	7.5823	4.01564	0.000738	0.017302
ILMN_1768940	COL15A1	-0.715887	5.96956	-4.01476	0.000739	0.017322
ILMN_1807042	MARCKS	0.58336	12.6976	4.01443	0.00074	0.017322
ILMN_2086612	CMAH	-0.79436	6.27804	-4.01179	0.000744	0.017412
ILMN_1732151	COL6A1	-0.803211	11.8088	-4.00998	0.000747	0.01747
ILMN_1811258	RELB	-0.686038	5.37032	-4.00946	0.000748	0.017476
ILMN_3248511	FAM167A	0.617836	9.39809	4.0061	0.000754	0.017596
ILMN_1794598	SCHIP1	-0.6442	7.54801	-4.00497	0.000756	0.017628
ILMN_3307940	FLJ35776	-0.73911	6.30921	-4.0039	0.000758	0.017657
ILMN_1757742	ZRANB1	-0.782854	8.78366	-4.00251	0.00076	0.017698
ILMN_2085722	ING2	0.6138	9.86178	3.99442	0.000774	0.018012
ILMN_1665117	C6orf89	0.71872	7.53808	3.99412	0.000775	0.018012
ILMN_1695658	KIF20A	-0.755264	10.6303	-3.99125	0.00078	0.018115
ILMN_1712545	S100A3	-0.788925	9.44755	-3.98312	0.000795	0.01844
ILMN_1737611	VAMP1	0.874587	8.2366	3.97942	0.000801	0.018581
ILMN_1793934	PISD	0.604748	8.91292	3.97647	0.000807	0.018692
ILMN_2370588	TRIOBP	-0.720345	6.29957	-3.97502	0.000809	0.018739
ILMN_2311278	ADD3	-0.826416	8.79281	-3.9743	0.000811	0.018754
ILMN_1666546	DUSP14	-0.670624	9.6652	-3.96606	0.000826	0.019096
ILMN_1717420	UBE2W	0.603035	7.20858	3.96483	0.000828	0.019115
ILMN_1651832	EHD1	-0.743296	9.95131	-3.96478	0.000829	0.019115
ILMN_1712112	RCAN1	-0.979989	7.84803	-3.96438	0.000829	0.019115
ILMN_2127379	ST6GALNAC3	1.03246	6.8976	3.96397	0.00083	0.019115
ILMN_1676448	WDFY1	0.580307	10.4935	3.96385	0.00083	0.019115
ILMN_1658575	GALNT5	-0.690204	8.07799	-3.96234	0.000833	0.019165
ILMN_1810275	SLC7A7	0.615702	6.16601	3.96142	0.000835	0.01919
ILMN_1876266	GJA3	-0.704869	5.64944	-3.96025	0.000837	0.019226
ILMN_1803392	TAX1BP3	0.66967	10.7084	3.95964	0.000838	0.019238
ILMN_1748124	TSC22D3	0.591155	12.6832	3.95902	0.00084	0.019245
ILMN_2279182	SMAGP	-0.602622	5.41884	-3.95877	0.00084	0.019245
ILMN_3307791	FAM69A	-0.575371	9.91232	-3.9572	0.000843	0.019299
ILMN_1680104	SLC35C1	-0.623754	8.27777	-3.95117	0.000855	0.019551
ILMN_1741159	MAP3K8	-0.782811	5.93947	-3.94988	0.000857	0.019593
ILMN_1652549	DTNA	-0.873665	6.60184	-3.94587	0.000865	0.019758
ILMN_1656593	AK5	-0.725937	6.20746	-3.94353	0.00087	0.019847
ILMN_3236481	LOC100129086	0.623402	11.5598	3.94238	0.000872	0.019884
ILMN_3179891	LOC100128007	-0.631412	7.45135	-3.94156	0.000874	0.019905
ILMN_1696434	LAMA1	-0.632683	5.63254	-3.93547	0.000886	0.020168
ILMN_1683313	ST3GAL1	0.568629	9.38462	3.93436	0.000888	0.020203
ILMN_1770245	EPB41L5	0.645766	7.8189	3.9336	0.00089	0.020222
ILMN_1798975	EGFR	-0.663925	8.39877	-3.93321	0.000891	0.020224
ILMN_1786015	CTCF	0.661654	7.84398	3.9325	0.000892	0.020241
ILMN_2141790	HYOU1	0.709248	7.60439	3.93011	0.000897	0.020336
ILMN_1886719	Unknown	0.646497	6.42557	3.92835	0.0009	0.020401
ILMN_1907834	Unknown	0.627297	5.96079	3.92658	0.000904	0.020468
ILMN_1804090	SLC25A10	-0.617772	6.68408	-3.92545	0.000906	0.020504
ILMN_2285708	C6orf48	0.665008	5.99108	3.92505	0.000907	0.020507
ILMN_2223350	C13orf1	0.583672	8.62089	3.92261	0.000912	0.020605
ILMN_1754126	SH2D5	-0.720134	5.61372	-3.92137	0.000915	0.020647
ILMN_2203299	GRIA1	-0.970698	5.67852	-3.91958	0.000919	0.020716
ILMN_1729368	FZD8	0.872537	5.8471	3.91724	0.000924	0.02081
ILMN_1690454	C3orf54	-0.709824	6.44562	-3.91426	0.00093	0.020936
ILMN_2366703	SGK3	0.699904	6.68343	3.91383	0.000931	0.02094
ILMN_1768534	BHLHB2	0.625266	11.3956	3.91235	0.000934	0.020994
ILMN_1707649	MPDZ	0.660984	9.02745	3.91122	0.000936	0.021032
ILMN_1775573	DPY19L4	0.62041	8.84902	3.91048	0.000938	0.021051
ILMN_2352934	ASPH	-0.604604	7.79769	-3.90804	0.000943	0.021152
ILMN_1655935	ADCY7	0.680453	7.97977	3.90697	0.000946	0.021187
ILMN_1785290	DOK6	0.686544	5.65265	3.90611	0.000947	0.021212
ILMN_2216582	LYL1	0.662357	7.23565	3.90439	0.000951	0.021279
ILMN_2349129	DPP3	0.649853	7.54735	3.90343	0.000953	0.021309
ILMN_1691403	SYDE2	0.79693	6.27467	3.90201	0.000956	0.021353
ILMN_1711894	MYB	0.793433	6.22332	3.90178	0.000957	0.021353
ILMN_1755075	IDI1	1.18526	9.75974	3.90123	0.000958	0.021353
ILMN_1720865	OSBPL7	0.70285	7.61915	3.90116	0.000958	0.021353
ILMN_1756417	ANKRD37	0.643987	8.79968	3.89871	0.000964	0.021453
ILMN_1751576	TEK	-0.644895	9.41068	-3.89844	0.000964	0.021453
ILMN_1801130	STOML1	0.602457	6.54418	3.89771	0.000966	0.021472
ILMN_1750912	STXBP6	-0.689459	9.97761	-3.89697	0.000967	0.021491
ILMN_2124816	ZNF34	0.575452	6.20057	3.89554	0.000971	0.021545
ILMN_1775708	SLC2A3	-0.670011	11.7326	-3.8945	0.000973	0.021561
ILMN_1751943	MME	0.867968	7.26469	3.89436	0.000973	0.021561
ILMN_1702197	C9orf140	-0.882187	7.02663	-3.89419	0.000974	0.021561
ILMN_3178406	KLHL29	-0.659453	8.42521	-3.89324	0.000976	0.021591
ILMN_1701855	PPP1CC	-0.621938	11.4079	-3.88985	0.000983	0.021742
ILMN_2230862	GYG1	0.6303	11.2671	3.88877	0.000986	0.021779
ILMN_1745501	DNALI1	-0.745093	7.12769	-3.88433	0.000996	0.021984
ILMN_1780170	APOD	-0.642469	8.58422	-3.88027	0.001005	0.022172
ILMN_1695432	TPST2	-0.671286	7.4555	-3.87988	0.001006	0.022175
ILMN_1674661	CIRBP	0.635163	11.3998	3.87925	0.001007	0.022189
ILMN_1770742	TMEM55B	0.76704	7.53122	3.87865	0.001009	0.022203
ILMN_1765122	MAP3K2	0.941981	6.87923	3.87651	0.001014	0.022291
ILMN_1767848	PCMTD2	-0.690455	7.89891	-3.87624	0.001014	0.022291
ILMN_1758939	RIPK2	-0.625553	9.67099	-3.8731	0.001022	0.022426
ILMN_1849494	Unknown	0.761771	5.54859	3.87248	0.001023	0.022426
ILMN_1720501	ABCA9	0.61694	6.1243	3.87222	0.001024	0.022426
ILMN_1790577	SLC35F2	0.674013	7.57442	3.8721	0.001024	0.022426
ILMN_1813625	TRIM25	-0.690014	7.41302	-3.87191	0.001024	0.022426
ILMN_2119224	KIFAP3	0.58413	8.74259	3.86818	0.001033	0.022589
ILMN_1749368	HIST1H3H	-0.654344	5.39915	-3.86807	0.001033	0.022589
ILMN_1658619	WWC1	-0.661693	5.25181	-3.86675	0.001037	0.02264
ILMN_1753613	HOXA5	0.638944	10.4151	3.86621	0.001038	0.022643
ILMN_3251511	SFRS2IP	0.589412	9.98222	3.86602	0.001038	0.022643
ILMN_1732197	MN1	0.717948	6.26464	3.86354	0.001044	0.022755
ILMN_1766408	CBFB	0.63835	9.16038	3.86177	0.001048	0.022829
ILMN_3291472	LOC442727	-0.858407	8.1699	-3.85983	0.001053	0.022913
ILMN_1731561	ROBO3	-0.589753	6.97423	-3.85722	0.001059	0.023023
ILMN_1810604	ELMOD1	0.813281	7.38494	3.85685	0.00106	0.023023
ILMN_2101832	LAPTM4B	-0.648874	9.2287	-3.85673	0.001061	0.023023
ILMN_2320513	APBB3	0.763437	7.62912	3.85549	0.001064	0.023058
ILMN_1660277	LOC731999	0.609429	7.40281	3.85541	0.001064	0.023058
ILMN_2042771	PTTG1	-0.596151	11.6634	-3.85431	0.001066	0.023094
ILMN_1855278	Unknown	-0.84652	6.97934	-3.85401	0.001067	0.023094
ILMN_1711030	OPLAH	0.778905	7.87516	3.85373	0.001068	0.023094
ILMN_2396702	GRIK2	0.581565	5.7546	3.85261	0.001071	0.023136
ILMN_2329679	TPST2	-0.614169	8.13784	-3.85127	0.001074	0.023176
ILMN_1657962	LOC728946	-0.785161	6.33516	-3.85118	0.001074	0.023176
ILMN_1682781	TEAD2	0.611547	10.1813	3.84964	0.001078	0.023235
ILMN_2407703	SYN1	0.811809	7.018	3.8492	0.001079	0.023235
ILMN_2345739	CAPRIN2	0.663301	6.59948	3.84908	0.001079	0.023235
ILMN_1688730	DNAJC18	-0.600611	7.32783	-3.84734	0.001084	0.02331
ILMN_1776515	MPPE1	0.598025	9.34477	3.84518	0.001089	0.023407
ILMN_1722662	RAD23B	-0.691963	9.29321	-3.84463	0.00109	0.023419
ILMN_1735275	WDSUB1	-0.619606	7.98978	-3.83904	0.001104	0.023702
ILMN_1680626	PDIA6	0.657162	10.8814	3.83856	0.001106	0.023711
ILMN_2266595	LILRA5	0.737496	5.67211	3.83748	0.001108	0.023751
ILMN_1674386	PITX1	-0.738475	13.1548	-3.83591	0.001112	0.023819
ILMN_1725862	USP3	-0.687332	9.02398	-3.83517	0.001114	0.023841
ILMN_2386291	WTIP	0.702159	6.22956	3.8323	0.001121	0.02398
ILMN_2406169	PKIG	-1.03259	7.04229	-3.83015	0.001127	0.024068
ILMN_1667356	CCDC128	0.574306	8.15602	3.82982	0.001128	0.024068
ILMN_2393994	CSPP1	0.617925	7.86197	3.82971	0.001128	0.024068
ILMN_3244117	STMN3	-0.86714	6.30848	-3.82668	0.001136	0.024217
ILMN_1730998	TSPAN6	-0.55589	8.63512	-3.82583	0.001138	0.024229
ILMN_1728049	S100A16	-0.570605	10.0344	-3.82518	0.00114	0.024229
ILMN_2389347	NR3C1	0.734691	7.20031	3.82472	0.001141	0.024229
ILMN_3244457	EHBP1L1	-0.82688	8.02274	-3.8247	0.001141	0.024229
ILMN_1657483	SEC23B	0.56434	9.40434	3.82455	0.001142	0.024229
ILMN_1774330	WSCD1	-0.741036	5.63396	-3.8245	0.001142	0.024229
ILMN_2295518	TRO	0.761946	8.24556	3.82383	0.001143	0.024234
ILMN_1661589	CD151	0.724003	10.7906	3.82377	0.001144	0.024234
ILMN_1839019	Unknown	0.574289	10.3982	3.82029	0.001153	0.024398
ILMN_1671489	PC	-0.810232	6.84751	-3.82016	0.001153	0.024398
ILMN_1710514	BCL3	-0.711388	9.3106	-3.81582	0.001165	0.024623
ILMN_2361862	VLDLR	-0.656355	7.6473	-3.81166	0.001176	0.024831
ILMN_1714756	YIPF5	1.25727	9.16406	3.81149	0.001176	0.024831
ILMN_1667925	PDCL3	0.610748	8.39331	3.81106	0.001177	0.024837
ILMN_1659541	CRELD1	0.661504	5.52577	3.80813	0.001185	0.024985
ILMN_1709907	B3GALT2	-0.655011	5.87115	-3.80619	0.00119	0.025077
ILMN_1695357	CCDC99	0.595124	8.39696	3.80369	0.001197	0.025203
ILMN_1687074	CDC14B	0.580625	6.49692	3.80176	0.001203	0.025281
ILMN_1755937	ANXA2	0.66854	9.65546	3.80167	0.001203	0.025281
ILMN_2385161	CUL4B	0.550197	8.48295	3.80108	0.001204	0.025281
ILMN_1713892	C4orf34	0.576356	11.669	3.80105	0.001204	0.025281
ILMN_1753500	ARHGAP12	-0.640852	7.7488	-3.80012	0.001207	0.025316
ILMN_1692535	DPP4	-1.14186	7.84525	-3.79972	0.001208	0.02532
ILMN_1678692	MPRIP	0.626265	9.23167	3.79804	0.001213	0.025399
ILMN_1662263	MDP1	0.66771	8.28102	3.79476	0.001222	0.025571
ILMN_1676336	AADACL1	-0.70283	8.08333	-3.79393	0.001224	0.025601
ILMN_1665948	LOC651772	0.700097	6.63291	3.79322	0.001226	0.025623
ILMN_2226324	BRP44L	0.751179	10.0158	3.79253	0.001228	0.025645
ILMN_1775703	TRAPPC6A	0.796924	7.78906	3.78511	0.001249	0.026048
ILMN_1779061	ST6GALNAC3	0.886278	6.49223	3.78507	0.001249	0.026048
ILMN_1662198	RANGAP1	0.900775	11.1702	3.78226	0.001257	0.026162
ILMN_1790807	XPC	0.579541	9.78516	3.7822	0.001257	0.026162
ILMN_1777096	TDG	0.581064	9.59674	3.78189	0.001258	0.026162
ILMN_1763891	FLJ35258	0.797852	7.6928	3.78187	0.001258	0.026162
ILMN_2374340	PLAUR	-0.618508	8.90565	-3.78101	0.001261	0.026194
ILMN_1654629	TMEM175	0.772544	8.89183	3.77872	0.001267	0.026304
ILMN_1730487	CALD1	0.55231	13.1929	3.77854	0.001268	0.026304
ILMN_1766157	MRVI1	0.675865	5.66738	3.77649	0.001274	0.026409
ILMN_2071937	ATP6V0E1	0.551948	12.297	3.77128	0.001289	0.026705
ILMN_1651936	SETD8	0.569275	8.07164	3.76878	0.001297	0.026827
ILMN_1772241	SQLE	0.639112	10.0494	3.76865	0.001297	0.026827
ILMN_1773427	KANK1	0.704025	8.93039	3.76803	0.001299	0.026845
ILMN_2399769	GPR177	-0.647181	8.93832	-3.76546	0.001306	0.026984
ILMN_3251536	FAM127C	0.567856	9.11732	3.76491	0.001308	0.026998
ILMN_2075757	LRIG3	-0.676303	5.67354	-3.76451	0.001309	0.027003
ILMN_1709153	PRR16	-0.616677	9.72818	-3.76245	0.001315	0.027101
ILMN_2374036	CTSL1	-0.711506	11.7282	-3.76229	0.001316	0.027101
ILMN_2288784	CCDC34	-0.649844	8.3713	-3.76169	0.001318	0.02711
ILMN_1903914	Unknown	-0.62495	5.76688	-3.76152	0.001318	0.02711
ILMN_1709734	BMP4	-0.650562	5.21263	-3.76025	0.001322	0.027169
ILMN_1685176	SGMS2	-0.611592	6.52356	-3.75639	0.001334	0.027389
ILMN_2412624	TP53I11	-0.659931	6.1226	-3.75512	0.001338	0.027449
ILMN_1657680	CCDC69	-0.793402	5.9148	-3.7522	0.001347	0.027613
ILMN_1718071	AGTPBP1	-0.604187	5.74987	-3.75128	0.001349	0.027652
ILMN_1710284	HES1	0.737825	5.69886	3.7502	0.001353	0.0277
ILMN_1774513	DDX17	0.651799	6.15074	3.74979	0.001354	0.027706
ILMN_1703946	ADORA2B	-0.613292	9.18704	-3.74772	0.00136	0.027817
ILMN_3247548	CYMP	0.726678	5.67909	3.74606	0.001366	0.027889
ILMN_1777362	SYT15	0.790568	6.6304	3.74595	0.001366	0.027889
ILMN_1712998	CORIN	0.632651	11.1102	3.74241	0.001377	0.028076
ILMN_1656920	CRIP1	0.675496	6.82531	3.7424	0.001377	0.028076
ILMN_3240541	EML2	0.649068	6.58138	3.74083	0.001382	0.028157
ILMN_1813010	VTA1	0.609721	7.58766	3.73731	0.001393	0.028364
ILMN_2294762	AMY1A	0.802937	11.1104	3.73561	0.001399	0.028441
ILMN_1731349	HOXA13	0.744526	5.60128	3.73549	0.001399	0.028441
ILMN_1653165	AAMP	0.527033	8.96869	3.73312	0.001407	0.028564
ILMN_1780924	SLC43A1	-0.704405	6.0043	-3.73298	0.001407	0.028564
ILMN_1716026	ARMCX6	0.584392	9.59237	3.73177	0.001411	0.028622
ILMN_2098446	PMAIP1	-0.991304	6.43389	-3.73068	0.001414	0.028673
ILMN_1813704	KIAA1199	-0.770275	6.88765	-3.72916	0.001419	0.028753
ILMN_1671478	CKB	-0.723094	6.39924	-3.72871	0.001421	0.028761
ILMN_1782273	N4BP2	-0.69202	6.09399	-3.7273	0.001425	0.028834
ILMN_2410826	OAS1	-1.02876	5.2508	-3.72671	0.001427	0.028852
ILMN_1698912	PDF	-0.560329	5.73573	-3.72447	0.001435	0.028979
ILMN_1791494	SYNPO2	-0.593662	6.30037	-3.71972	0.00145	0.029264
ILMN_1693004	C20orf117	0.621819	7.40053	3.71956	0.001451	0.029264
ILMN_1760347	SRGN	-0.53011	11.5572	-3.71862	0.001454	0.029307
ILMN_1653871	NAMPT	-0.61334	8.49086	-3.71816	0.001455	0.029316
ILMN_3237319	LOC678655	0.650224	8.76178	3.7166	0.001461	0.029383
ILMN_1887987	Unknown	-0.657751	6.21532	-3.71656	0.001461	0.029383
ILMN_1757646	UFM1	0.515411	10.0832	3.71363	0.00147	0.029539
ILMN_1776181	BIRC3	-0.646854	5.45941	-3.71344	0.001471	0.029539
ILMN_1712632	XDH	-1.0497	5.31804	-3.71325	0.001472	0.029539
ILMN_1746243	TES	0.660379	6.96338	3.71299	0.001473	0.029539
ILMN_1751887	PREP	0.546453	8.94877	3.71251	0.001474	0.029551
ILMN_1736317	NALCN	0.642371	5.5016	3.71128	0.001478	0.029613
ILMN_1697800	C16orf86	0.547641	5.78342	3.70913	0.001486	0.029738
ILMN_3272267	LOC100130111	-0.560154	5.53507	-3.7066	0.001494	0.029889
ILMN_1751789	HNMT	-0.65707	9.10282	-3.70444	0.001502	0.030012
ILMN_3244640	SNORD96A	-0.643983	6.88595	-3.70419	0.001502	0.030012
ILMN_1787923	PNPLA2	0.720902	7.93766	3.69912	0.00152	0.03034
ILMN_1706635	ELANE	0.714655	7.03955	3.69725	0.001526	0.030448
ILMN_1726081	SLC26A9	0.743341	5.02822	3.69644	0.001529	0.030483
ILMN_2150654	ZSWIM4	0.631212	8.37997	3.69015	0.001551	0.03087
ILMN_2047599	TMEM50B	0.549149	8.67948	3.68996	0.001552	0.03087
ILMN_2387919	PRKAG2	-0.681224	9.11791	-3.68974	0.001553	0.03087
ILMN_1777740	C8orf55	-0.807111	8.1185	-3.68968	0.001553	0.03087
ILMN_1667361	COPZ2	0.705089	8.62737	3.68886	0.001556	0.030906
ILMN_3237511	C4orf47	-0.655981	7.40634	-3.6868	0.001563	0.03103
ILMN_1652237	CBR3	-0.699197	7.77754	-3.68524	0.001569	0.031119
ILMN_1812070	ABCB1	0.617112	6.4654	3.68376	0.001574	0.031196
ILMN_1720303	OSTM1	0.647946	7.22824	3.68355	0.001575	0.031196
ILMN_1753913	GPR177	-0.667666	8.13859	-3.68214	0.00158	0.031275
ILMN_2214355	RAB30	-0.665582	6.07533	-3.68025	0.001587	0.031388
ILMN_1808508	KITLG	0.668725	8.56386	3.67876	0.001592	0.031445
ILMN_1718297	EML4	0.593679	9.74334	3.67872	0.001592	0.031445
ILMN_1710479	RGMB	-0.689678	5.5877	-3.67854	0.001593	0.031445
ILMN_1681754	GGH	-0.625404	10.417	-3.67712	0.001598	0.031526
ILMN_1788160	KIF5B	0.565673	9.29075	3.67662	0.0016	0.031539
ILMN_2398408	TCEAL1	0.637064	8.40551	3.67499	0.001606	0.031635
ILMN_1804351	FZD7	0.558801	10.4132	3.6744	0.001608	0.031656
ILMN_1713088	MSI2	-0.638946	6.52966	-3.67258	0.001615	0.031709
ILMN_1682110	HOXA10	0.814852	6.32667	3.67252	0.001615	0.031709
ILMN_1790637	C11orf80	-0.578806	5.9628	-3.67231	0.001616	0.031709
ILMN_1806015	LOC391045	-0.617665	6.37833	-3.67222	0.001616	0.031709
ILMN_1691535	CUL4B	0.684116	8.08009	3.67215	0.001616	0.031709
ILMN_1797585	MYO1B	-0.774427	8.23248	-3.66934	0.001627	0.031891
ILMN_1673369	SEPHS1	-0.70707	7.46495	-3.66885	0.001629	0.031896
ILMN_1671473	EHD3	-0.558273	6.31324	-3.66867	0.001629	0.031896
ILMN_2226955	VOPP1	-0.675889	6.57529	-3.66626	0.001638	0.03205
ILMN_3292990	LOC100131727	-0.632205	7.07983	-3.66596	0.001639	0.03205
ILMN_1704154	TNFRSF19	-0.952494	8.55324	-3.66455	0.001645	0.032131
ILMN_1844851	Unknown	0.593475	5.81021	3.66401	0.001647	0.032143
ILMN_1812995	CTSL1	-0.742894	11.5108	-3.66354	0.001648	0.032143
ILMN_1786319	MME	0.821607	7.70907	3.66349	0.001649	0.032143
ILMN_2110908	MYC	-1.10264	8.53036	-3.66262	0.001652	0.032185
ILMN_1725534	ACTN4	0.615833	10.9948	3.66227	0.001653	0.032188
ILMN_1794294	DSTN	0.623294	8.14291	3.66054	0.00166	0.032279
ILMN_1655921	GTF2E1	0.573573	7.9469	3.66043	0.00166	0.032279
ILMN_1699545	PCSK7	0.545324	8.70749	3.65985	0.001662	0.0323
ILMN_2106107	FAM127C	0.675471	7.23775	3.65862	0.001667	0.032358
ILMN_1655796	41701	-0.609204	6.53006	-3.65844	0.001668	0.032358
ILMN_1770479	LMO7	0.666422	5.74462	3.65817	0.001669	0.032358
ILMN_1651254	LPP	0.606783	11.9345	3.65756	0.001671	0.03238
ILMN_1789162	MAB21L2	0.82514	7.18823	3.65647	0.001675	0.032439
ILMN_2139816	GPSM2	-0.641053	8.77431	-3.656	0.001677	0.032452
ILMN_2320349	BACE1	0.829625	7.39704	3.65539	0.001679	0.032475
ILMN_1674983	LOC387841	-0.675328	7.48513	-3.65294	0.001689	0.032635
ILMN_3242016	POTEE	0.790795	7.33364	3.6522	0.001692	0.032668
ILMN_2347068	MKNK2	-0.780384	10.1688	-3.6516	0.001694	0.03269
ILMN_1691572	TST	-0.665797	10.2967	-3.65064	0.001698	0.03274
ILMN_1887267	Unknown	0.535122	6.60276	3.65004	0.0017	0.032762
ILMN_1739942	FAM117B	0.520801	10.8429	3.64935	0.001703	0.032792
ILMN_2154115	PSD4	0.670751	6.20057	3.64823	0.001707	0.032853
ILMN_1698706	NID2	-1.02995	6.68552	-3.64746	0.00171	0.032889
ILMN_2372795	TTLL1	0.632837	6.79432	3.64703	0.001712	0.032899
ILMN_1800420	RNF214	0.64266	7.11571	3.64482	0.00172	0.033042
ILMN_2358919	TP53I3	0.5824	9.69492	3.64403	0.001723	0.03308
ILMN_2080637	ZBTB44	-0.701189	6.19605	-3.64078	0.001736	0.033303
ILMN_1753663	ARL4A	1.00705	6.73693	3.63966	0.001741	0.033366
ILMN_1785570	SUSD3	-0.52582	5.63985	-3.63907	0.001743	0.033388
ILMN_1787109	CLK2	0.554656	7.91655	3.63749	0.001749	0.033487
ILMN_1748093	PAFAH1B3	-0.726966	7.81178	-3.63467	0.001761	0.033678
ILMN_2347424	MBOAT2	0.659974	7.01206	3.6344	0.001762	0.033678
ILMN_1659122	KLF10	0.657657	7.7004	3.63317	0.001767	0.033749
ILMN_1808650	CYP39A1	-0.657312	6.65875	-3.6327	0.001768	0.033757
ILMN_1737964	HIATL1	0.618109	8.70893	3.63249	0.001769	0.033757
ILMN_1728498	PCBP4	0.613834	7.88788	3.6298	0.00178	0.033942
ILMN_1762167	GTDC1	-0.687628	7.25047	-3.62939	0.001782	0.03395
ILMN_2061732	YRDC	0.543583	9.13427	3.62806	0.001787	0.034031
ILMN_2073592	CAND2	-0.713884	5.91976	-3.62725	0.00179	0.034071
ILMN_3241091	LOC100130886	0.655988	9.30872	3.62555	0.001797	0.034162
ILMN_1769092	FAM176B	-0.583933	8.6452	-3.62549	0.001798	0.034162
ILMN_1674795	FLJ33996	-0.601297	6.23338	-3.6251	0.001799	0.03417
ILMN_2393296	GK	-0.861432	6.84315	-3.62447	0.001802	0.034196
ILMN_1738132	HOXA11	0.556011	7.05346	3.62283	0.001809	0.034286
ILMN_1701789	IFIT3	-0.695829	6.90721	-3.62274	0.001809	0.034286
ILMN_2346358	TAF1	0.669271	5.90209	3.62242	0.00181	0.034288
ILMN_1796682	PARP3	0.623858	8.64922	3.61938	0.001823	0.034503
ILMN_1751753	IDH2	0.568286	7.73808	3.61876	0.001825	0.034529
ILMN_1683148	PRICKLE2	0.583107	9.80505	3.61759	0.00183	0.034592
ILMN_1678423	SPA17	-0.563	9.64255	-3.61737	0.001831	0.034592
ILMN_1809040	LDLRAP1	-0.65507	5.60331	-3.61708	0.001832	0.034593
ILMN_1791507	LOC728772	0.547464	6.14465	3.61669	0.001834	0.0346
ILMN_2075927	STK40	-0.782895	8.52545	-3.6112	0.001857	0.035012
ILMN_1813055	LOC401093	0.733122	6.92227	3.60972	0.001863	0.035107
ILMN_1768115	TSPAN12	0.742158	5.93684	3.6088	0.001867	0.035148
ILMN_1668469	KIAA0922	-0.563588	6.92051	-3.60863	0.001868	0.035148
ILMN_1790537	C16orf75	-0.636178	8.56755	-3.60455	0.001886	0.035453
ILMN_1811468	IRX3	-0.631969	9.62786	-3.60345	0.00189	0.035518
ILMN_1792679	ITGA5	0.675707	12.3243	3.60298	0.001892	0.03553
ILMN_1795442	LAMA4	0.591375	11.155	3.60273	0.001893	0.03553
ILMN_2089329	SPRY2	0.835053	8.64319	3.60195	0.001897	0.035569
ILMN_1669113	ATF5	-0.634404	8.05178	-3.60135	0.001899	0.035595
ILMN_2363591	SDCBP	-0.598529	10.2411	-3.59963	0.001907	0.035711
ILMN_1706413	C1orf66	0.673343	7.7466	3.59849	0.001912	0.035773
ILMN_1668147	PCDH9	0.63862	5.80778	3.59811	0.001913	0.035773
ILMN_1767481	XRCC6BP1	-0.615696	8.8918	-3.59801	0.001914	0.035773
ILMN_1701386	STRADB	-0.653212	9.03786	-3.59642	0.001921	0.035878
ILMN_1778237	FN1	0.6681	8.70904	3.59534	0.001925	0.035943
ILMN_1780887	USP21	0.543534	7.38883	3.59433	0.00193	0.036002
ILMN_2139970	ALDH1A3	0.669647	6.73401	3.59392	0.001932	0.036012
ILMN_2115434	RAB32	-0.581575	11.2547	-3.59316	0.001935	0.036051
ILMN_1689908	ANKRD13A	-0.534226	9.91647	-3.59281	0.001937	0.036057
ILMN_3298582	LOC728873	-0.528241	12.2161	-3.59222	0.001939	0.036081
ILMN_1745927	TGFBR1	0.574524	5.76488	3.58885	0.001954	0.036334
ILMN_1803788	LGALS3	-1.16992	8.78316	-3.58858	0.001955	0.036334
ILMN_3239181	ITPRIP	-0.779864	8.64697	-3.58563	0.001968	0.036555
ILMN_1802404	ABCC1	0.675055	6.53907	3.58524	0.00197	0.036564
ILMN_2201678	FSTL1	0.534451	12.5534	3.58437	0.001974	0.036612
ILMN_1856238	Unknown	-0.580863	5.76838	-3.5836	0.001978	0.036653
ILMN_1786895	KATNAL1	0.538988	5.72591	3.58273	0.001982	0.036702
ILMN_1738116	TMEM119	0.517146	10.0879	3.58053	0.001991	0.036852
ILMN_1744647	CAND1	0.548216	8.90426	3.58037	0.001992	0.036852
ILMN_2053527	PARP9	-0.757083	6.33885	-3.57878	0.001999	0.036945
ILMN_1701933	SNCA	-0.585395	7.74042	-3.57868	0.002	0.036945
ILMN_1810844	RARRES2	-0.900556	7.45064	-3.5772	0.002007	0.037046
ILMN_2403730	ATP6V1H	0.530178	9.11961	3.57681	0.002008	0.037055
ILMN_1777017	LOC642782	-0.809459	5.30837	-3.57266	0.002027	0.037363
ILMN_1674522	HIGD1A	0.528538	12.4245	3.57261	0.002028	0.037363
ILMN_1774659	LOC652388	0.651661	7.14324	3.57031	0.002038	0.037534
ILMN_1844408	PLXNA2	0.744442	5.81151	3.56949	0.002042	0.037567
ILMN_2087702	MYH9	0.547115	12.8611	3.56936	0.002043	0.037567
ILMN_2127477	G6PC3	0.56455	8.82678	3.56601	0.002058	0.03783
ILMN_1738784	PPP2R5A	-0.657817	8.22695	-3.56408	0.002067	0.037946
ILMN_1695311	HLA-DMA	0.817589	9.99079	3.56398	0.002068	0.037946
ILMN_1675857	COL4A6	-0.561913	6.05801	-3.56381	0.002069	0.037946
ILMN_1766169	BCAT1	-0.576704	10.2284	-3.56247	0.002075	0.038037
ILMN_1787541	SPSB2	0.555154	6.62437	3.56205	0.002077	0.038049
ILMN_1738578	FILIP1L	-0.528789	9.4278	-3.56146	0.00208	0.038054
ILMN_1725090	CTHRC1	0.60661	13.5359	3.56143	0.00208	0.038054
ILMN_1711289	GYS1	0.692029	7.51956	3.55946	0.002089	0.038201
ILMN_1670540	SMAD1	-0.558193	5.54557	-3.55844	0.002094	0.038261
ILMN_2100357	SMPDL3A	-0.737059	5.71893	-3.55821	0.002095	0.038261
ILMN_1757732	OSGIN2	0.676228	7.81962	3.55536	0.002109	0.038485
ILMN_1670899	FBN2	0.525399	12.6147	3.55419	0.002114	0.038562
ILMN_3251085	RBBP4	-0.643958	7.03209	-3.55321	0.002119	0.038624
ILMN_1708340	DAPK1	-0.722441	5.86848	-3.55271	0.002122	0.038643
ILMN_1730082	RPUSD4	-0.550891	9.85618	-3.54909	0.002139	0.038937
ILMN_2054938	LOC389458	-0.804286	5.56031	-3.54545	0.002157	0.039221
ILMN_1770905	SHC3	-0.850148	7.7386	-3.54534	0.002157	0.039221
ILMN_1662328	CNNM3	-0.651928	6.92472	-3.54413	0.002163	0.039303
ILMN_2390853	CTSH	-0.738954	5.72925	-3.5426	0.002171	0.039415
ILMN_1782385	POLR2A	0.530095	9.96093	3.53663	0.002201	0.039929
ILMN_1714765	LOC389599	-0.676245	7.86576	-3.53402	0.002214	0.040141
ILMN_2381138	SEH1L	-0.576061	8.56198	-3.53289	0.002219	0.040218
ILMN_1736130	C18orf22	-0.542412	7.36947	-3.53204	0.002224	0.04027
ILMN_1683678	SPATS2L	-0.512793	10.727	-3.53115	0.002228	0.040326
ILMN_1655348	GPR1	0.715907	6.33629	3.53022	0.002233	0.040387
ILMN_3251592	C9orf140	-0.602639	5.9887	-3.52931	0.002237	0.040444
ILMN_1691409	SEC31A	0.611193	8.05556	3.52857	0.002241	0.040487
ILMN_3236838	JMJD7	-0.697223	5.54642	-3.52824	0.002243	0.040487
ILMN_1790529	LUM	-0.540521	12.4691	-3.528	0.002244	0.040487
ILMN_1808748	CLCN6	0.697732	5.51888	3.52735	0.002247	0.040522
ILMN_2364928	APBA2BP	0.665038	5.95118	3.52692	0.00225	0.040536
ILMN_1820267	Unknown	-0.698527	5.42476	-3.5252	0.002258	0.040669
ILMN_1712095	FOXO4	-0.596158	7.9954	-3.52466	0.002261	0.040672
ILMN_1662413	HGSNAT	0.528393	6.44776	3.52462	0.002261	0.040672
ILMN_1746368	SELT	0.510168	8.45959	3.52272	0.002271	0.040821
ILMN_1678004	TMEM41B	0.514984	10.0047	3.52157	0.002277	0.040902
ILMN_1681695	DNASE1L1	0.575418	7.44067	3.52003	0.002285	0.041016
ILMN_2287147	UBTF	0.562267	5.67076	3.5198	0.002286	0.041016
ILMN_2237746	ING3	-0.528021	7.74969	-3.51898	0.002291	0.041067
ILMN_3229052	SNRNP35	-0.659316	6.28968	-3.5185	0.002293	0.041085
ILMN_1800942	KCTD6	-0.576442	7.86968	-3.51649	0.002304	0.041226
ILMN_1674620	SGCE	-0.549361	11.4724	-3.51644	0.002304	0.041226
ILMN_2320391	SLC45A2	-0.692424	5.46026	-3.51055	0.002335	0.041755
ILMN_3236904	LOC648740	0.928702	8.73745	3.50982	0.002339	0.041798
ILMN_1773865	HSPA5	0.494766	10.3681	3.506	0.002359	0.042131
ILMN_1909156	Unknown	-0.707149	8.13815	-3.50578	0.00236	0.042131
ILMN_1783889	PRKAA1	0.533339	8.40268	3.49906	0.002397	0.042752
ILMN_1657683	C1orf198	0.595091	7.29709	3.49462	0.002421	0.043158
ILMN_1808683	OR4A16	-0.586966	5.27479	-3.4929	0.00243	0.0433
ILMN_2357134	SPHK1	1.0203	6.49852	3.49257	0.002432	0.043301
ILMN_1660027	FCGR2B	0.528815	6.69151	3.49211	0.002435	0.043301
ILMN_3180409	LOC100130093	0.532388	5.6692	3.49188	0.002436	0.043301
ILMN_1860722	Unknown	-0.558879	5.75435	-3.49179	0.002436	0.043301
ILMN_1730303	KBTBD7	0.791337	6.10262	3.49138	0.002439	0.043307
ILMN_1654414	ACSL3	0.629581	8.45133	3.49118	0.00244	0.043307
ILMN_1804568	HOMER1	0.996233	6.55145	3.49081	0.002442	0.043316
ILMN_1695645	CETN2	0.524657	12.0963	3.4893	0.00245	0.043438
ILMN_2161577	CXCL6	0.968083	7.4083	3.48771	0.002459	0.043568
ILMN_1697510	ACSS2	0.650446	6.58751	3.48732	0.002461	0.043577
ILMN_1781700	IL18R1	-0.576084	6.373	-3.48708	0.002463	0.043577
ILMN_1696316	CPT1A	-0.585583	5.27389	-3.48564	0.002471	0.043691
ILMN_1720430	PPDPF	0.66623	8.43564	3.48508	0.002474	0.043708
ILMN_1666057	REEP2	-0.653391	5.42189	-3.48474	0.002476	0.043708
ILMN_1740426	RASD1	0.651318	5.70928	3.48466	0.002476	0.043708
ILMN_2103547	GOLGA8B	0.803773	8.51565	3.48363	0.002482	0.043774
ILMN_2330341	TCEAL4	0.617998	10.4602	3.48345	0.002483	0.043774
ILMN_1655642	FANCI	0.748217	7.53679	3.48269	0.002487	0.043822
ILMN_1659843	DNAJC3	0.728066	7.01905	3.48213	0.00249	0.043829
ILMN_2373831	BTN3A3	-0.518505	7.04502	-3.48208	0.002491	0.043829
ILMN_1744534	LYRM5	0.562242	9.73798	3.48118	0.002496	0.043876
ILMN_1752798	LOC642780	0.560714	6.18187	3.48107	0.002497	0.043876
ILMN_1769245	GLIPR1	0.536796	9.73345	3.48054	0.002499	0.043901
ILMN_1806999	B9D2	-0.743014	7.82949	-3.4798	0.002504	0.043947
ILMN_1768558	LOC727848	0.775711	7.37249	3.47948	0.002506	0.043953
ILMN_1813701	RASAL2	0.721584	6.01387	3.47899	0.002508	0.043974
ILMN_3199755	LOC646821	0.85764	8.49931	3.47862	0.00251	0.043985
ILMN_1702487	SGK	0.533293	11.4502	3.47444	0.002534	0.044354
ILMN_2309180	SMARCD3	0.638154	7.27137	3.47439	0.002535	0.044354
ILMN_1786892	LOC642147	-0.60711	5.35361	-3.47411	0.002536	0.044355
ILMN_2374352	DBNDD1	-0.734925	6.28622	-3.47064	0.002556	0.044679
ILMN_2347298	TSPYL2	0.744633	7.63786	3.46579	0.002585	0.045145
ILMN_3251482	ALG10B	0.531991	7.26295	3.46396	0.002595	0.045305
ILMN_1738147	NES	-0.564492	6.55196	-3.4632	0.0026	0.045355
ILMN_1686194	SDCCAG10	-0.564381	9.89959	-3.46293	0.002601	0.045355
ILMN_1667417	RAB23	0.576772	8.46439	3.46208	0.002606	0.045415
ILMN_1700024	UST	0.566798	7.73943	3.4613	0.002611	0.045458
ILMN_2285996	KIAA0101	-0.595355	11.4162	-3.46107	0.002612	0.045458
ILMN_1798204	IL21R	0.59477	5.48015	3.46086	0.002614	0.045458
ILMN_1803744	SELS	0.535724	9.87005	3.45762	0.002633	0.045739
ILMN_1758672	FAM107B	0.625195	8.3008	3.4576	0.002633	0.045739
ILMN_1753243	DNAJB11	0.490476	11.2291	3.45667	0.002639	0.045784
ILMN_1734543	PTPRE	-0.564897	6.09244	-3.45663	0.002639	0.045784
ILMN_1696702	NEO1	0.513246	8.97275	3.4562	0.002641	0.0458
ILMN_1658337	AKIRIN1	0.690078	9.03886	3.45524	0.002647	0.045873
ILMN_1668283	HYAL2	0.558158	7.23628	3.45396	0.002655	0.045978
ILMN_1772278	TANC1	0.701023	8.27618	3.45271	0.002662	0.04608
ILMN_2352190	CLIP2	-0.649189	8.24613	-3.45188	0.002667	0.046131
ILMN_1714820	ITGB1	0.544771	12.7585	3.45169	0.002668	0.046131
ILMN_3229324	SGK1	0.599178	10.8231	3.45092	0.002673	0.046184
ILMN_2188862	GDF15	0.550966	7.68405	3.44948	0.002682	0.046307
ILMN_1798980	CAPZB	0.494076	11.5944	3.44881	0.002686	0.046349
ILMN_1749213	SDF2L1	0.563017	9.76791	3.44644	0.0027	0.046545
ILMN_2371825	AGL	0.733465	10.1211	3.4463	0.002701	0.046545
ILMN_1778240	GFOD1	-0.806006	6.54493	-3.44615	0.002702	0.046545
ILMN_1748105	DDB1	0.588535	7.02601	3.44305	0.002721	0.046845
ILMN_1813846	P2RX4	-0.650596	6.54805	-3.44261	0.002724	0.046863
ILMN_1812557	CDK5RAP3	0.613959	9.61703	3.44218	0.002727	0.046881
ILMN_1678904	ENO3	0.641061	6.50671	3.44183	0.002729	0.046889
ILMN_1824362	Unknown	-0.673846	6.59295	-3.44064	0.002736	0.046964
ILMN_2343677	SOX5	0.663251	5.33722	3.4406	0.002736	0.046964
ILMN_1791147	YPEL3	-0.652118	7.69113	-3.43994	0.002741	0.047006
ILMN_1720322	PTS	0.548664	9.73317	3.43823	0.002751	0.047161
ILMN_1808047	PHC2	-0.584859	8.04357	-3.43519	0.00277	0.047458
ILMN_3238358	SCARNA22	0.612301	6.42164	3.43443	0.002775	0.047511
ILMN_1761733	HLA-DMB	0.671035	5.9621	3.43301	0.002784	0.047609
ILMN_2148796	MND1	-0.512207	7.47544	-3.43299	0.002784	0.047609
ILMN_2339779	ATP6V1E1	0.576178	11.483	3.43121	0.002795	0.047773
ILMN_1787308	PIP4K2C	0.590704	7.10802	3.43054	0.0028	0.047816
ILMN_1809465	LOC643320	-0.640641	5.57069	-3.43019	0.002802	0.047826
ILMN_1693340	RAC3	-0.588408	5.94506	-3.42754	0.002819	0.048086
ILMN_1788955	PDLIM1	-0.584885	11.3274	-3.42442	0.002839	0.048397
ILMN_1789357	DLX3	0.618368	5.57088	3.42364	0.002844	0.048453
ILMN_1661599	DDIT4	0.521907	12.9713	3.4223	0.002852	0.048573
ILMN_1794863	CAMK2N1	-0.560917	11.7549	-3.41936	0.002871	0.048867
ILMN_1780618	TMEM192	0.594315	6.53608	3.41782	0.002881	0.049009
ILMN_2274420	SPTLC1	0.523217	7.97268	3.41525	0.002898	0.049254
ILMN_1793615	ME3	-0.538286	7.42291	-3.41495	0.0029	0.049254
ILMN_1734611	BDKRB1	-0.813798	9.34962	-3.41483	0.002901	0.049254
ILMN_1715543	ACOT1	0.505268	7.70333	3.41335	0.002911	0.049389
ILMN_1686261	TOM1L2	0.602425	5.48363	3.41168	0.002922	0.049547
ILMN_1776602	RNASE4	-0.607488	10.6487	-3.41078	0.002928	0.049619
ILMN_2131861	SOCS2	0.614115	9.36695	3.40991	0.002933	0.049651
ILMN_2347949	G6PD	0.588796	12.2998	3.40977	0.002934	0.049651
ILMN_1657254	SGCD	-0.623165	5.29078	-3.40971	0.002935	0.049651
ILMN_3177285	HNRNPR	-0.519551	11.2386	-3.40808	0.002946	0.049805
ILMN_2413527	VCL	0.600042	8.8273	3.40601	0.002959	0.050009
ILMN_1663032	FNDC4	-0.547056	6.65993	-3.40388	0.002974	0.050191
ILMN_1696360	CTSB	-0.664451	11.7879	-3.40364	0.002975	0.050191
ILMN_1654916	KIF7	0.48491	7.40206	3.40362	0.002975	0.050191
ILMN_1658015	MBNL2	1.05549	8.23814	3.40093	0.002994	0.050467
ILMN_1660871	NEK6	-0.695527	7.89121	-3.40053	0.002996	0.050483
ILMN_1731240	FGF7	-0.775478	7.02289	-3.40024	0.002998	0.050487
ILMN_1655930	ELL2	0.64606	10.9264	3.39727	0.003019	0.050798
ILMN_1681777	SHROOM2	-0.719806	6.23952	-3.39298	0.003048	0.051262
ILMN_1652331	KCTD5	0.531604	7.0799	3.39225	0.003053	0.051317
ILMN_3235597	LOC147727	-0.691199	7.25151	-3.39008	0.003068	0.051539
ILMN_1788283	COTL1	0.633847	10.0665	3.38971	0.003071	0.051552
ILMN_1668012	SLC25A13	-0.563	6.85616	-3.38891	0.003076	0.051615
ILMN_2087646	HLX	-0.680394	9.62863	-3.38796	0.003083	0.051677
ILMN_2347592	NMB	-0.627403	7.50902	-3.38786	0.003084	0.051677
ILMN_1661076	WFDC10B	-0.564432	5.63276	-3.38557	0.0031	0.051902
ILMN_3245865	LOC100132932	0.609494	5.35912	3.38542	0.003101	0.051902
ILMN_1807050	SHC4	0.586057	6.45512	3.38423	0.003109	0.052011
ILMN_1770412	AHCYL1	0.492859	11.5604	3.38101	0.003132	0.052361
ILMN_2276461	MAP2	0.53286	6.03535	3.37984	0.00314	0.052468
ILMN_2411282	QSOX1	-0.625135	12.0225	-3.37934	0.003144	0.052481
ILMN_1798354	PAPOLA	-0.635342	9.57214	-3.37922	0.003144	0.052481
ILMN_2414533	ARMCX6	0.522883	8.97249	3.37808	0.003152	0.052586
ILMN_1733811	JUP	-0.622808	5.16951	-3.37693	0.003161	0.052692
ILMN_3305938	SGK1	0.511997	10.9768	3.3758	0.003169	0.052796
ILMN_1804662	NRG4	-0.514777	5.90411	-3.37368	0.003184	0.053018
ILMN_1673960	MAT2B	0.625602	7.60245	3.37324	0.003187	0.053039
ILMN_1742089	NLN	0.50121	7.4798	3.37261	0.003192	0.053055
ILMN_2319544	CAMK2D	-0.650971	7.23939	-3.3726	0.003192	0.053055
ILMN_1718907	TSHZ1	0.64021	7.81192	3.37134	0.003201	0.05311
ILMN_3266606	FABP5L2	-0.66519	9.87398	-3.37121	0.003202	0.05311
ILMN_1733523	NARG1L	0.512263	6.87852	3.37119	0.003202	0.05311
ILMN_2082244	FOXK1	0.556333	8.53155	3.37111	0.003203	0.05311
ILMN_1810953	LOC653496	-0.584854	8.09669	-3.36989	0.003211	0.053216
ILMN_1806040	TYMS	-0.599292	10.9651	-3.36971	0.003213	0.053216
ILMN_1653133	SH3D19	-0.571488	9.18955	-3.3672	0.003231	0.053488
ILMN_1761969	DERL2	0.504953	9.30868	3.36691	0.003233	0.053492
ILMN_1770977	TMEM134	0.587867	9.09735	3.36634	0.003237	0.053531
ILMN_1715616	PPIL5	-0.528999	9.01941	-3.36607	0.003239	0.053532
ILMN_1802205	RHOB	0.993574	8.24748	3.36491	0.003248	0.053641
ILMN_1666485	HERC2P2	0.530758	5.26865	3.36391	0.003255	0.053732
ILMN_2405756	VAMP1	0.627932	5.56031	3.36212	0.003268	0.053918
ILMN_1794442	ZNF469	-0.608533	6.26298	-3.36095	0.003277	0.05403
ILMN_1807610	PRPH2	0.569506	6.77208	3.35945	0.003288	0.054182
ILMN_1752283	ITCH	0.55568	7.17467	3.359	0.003291	0.054198
ILMN_1698001	NCK1	-0.570415	10.2599	-3.35881	0.003293	0.054198
ILMN_3191695	LOC100128266	-0.608432	10.691	-3.35671	0.003308	0.054406
ILMN_1670570	MXI1	-0.577048	5.65401	-3.3566	0.003309	0.054406
ILMN_1805064	SCARNA9	0.798956	7.35844	3.35592	0.003314	0.054455
ILMN_1775926	SPATA6	-0.683453	5.96169	-3.35569	0.003316	0.054455
ILMN_1747395	SLC24A1	0.668973	6.44669	3.35544	0.003318	0.054455
ILMN_3250243	FAM119A	-0.574599	6.13946	-3.35067	0.003354	0.055013
ILMN_1763386	BID	-0.510917	8.20171	-3.34993	0.00336	0.055074
ILMN_1814074	PHKA2	0.544884	7.57561	3.34929	0.003364	0.055121
ILMN_1699852	CES8	0.65287	6.19937	3.3478	0.003376	0.05522
ILMN_1727606	C12orf59	0.6441	6.05023	3.34774	0.003376	0.05522
ILMN_1739719	ASPH	-0.521632	7.19282	-3.34774	0.003376	0.05522
ILMN_1803686	ADA	0.560485	7.4562	3.34744	0.003379	0.055226
ILMN_1741684	SMPD1	0.602063	6.83361	3.34375	0.003407	0.055656
ILMN_3240765	ANO3	0.820495	5.98747	3.34327	0.00341	0.055684
ILMN_1806149	C16orf74	-0.620927	6.74918	-3.34258	0.003416	0.055739
ILMN_2161746	TRIP10	0.519072	7.59649	3.33957	0.003439	0.056087
ILMN_3242315	SNORD3D	-0.689892	8.9212	-3.33708	0.003458	0.056353
ILMN_3232529	PI4KA	0.496503	6.04931	3.33697	0.003459	0.056353
ILMN_1789436	C1orf218	0.607855	7.12225	3.3359	0.003468	0.056456
ILMN_1681975	OR52N2	0.502502	5.62146	3.33437	0.00348	0.056595
ILMN_1671905	C10orf78	0.56768	8.33776	3.33431	0.00348	0.056595
ILMN_1718771	CCDC24	0.759682	6.99978	3.3338	0.003484	0.056597
ILMN_1673788	CDV3	-0.551366	9.95595	-3.33379	0.003484	0.056597
ILMN_2406106	CACNB2	-0.560492	5.65007	-3.33344	0.003487	0.056609
ILMN_1704753	EPAS1	-0.577752	9.96287	-3.33248	0.003495	0.0567
ILMN_3235312	LOC92659	-0.749638	7.12749	-3.33219	0.003497	0.056705
ILMN_1661804	CTF1	0.534782	6.47613	3.3317	0.003501	0.056735
ILMN_1686116	THBS1	0.562358	11.3432	3.33092	0.003507	0.05677
ILMN_1712719	MAP7	-0.632374	5.44047	-3.33085	0.003507	0.05677
ILMN_1683415	CAMK2D	-0.585598	7.90281	-3.33067	0.003509	0.05677
ILMN_2181867	ANKRD20B	0.663443	5.25501	3.32982	0.003516	0.056848
ILMN_1787378	ADD3	-0.704302	5.35912	-3.32642	0.003543	0.05723
ILMN_1655446	XKR6	-0.571516	5.35054	-3.32635	0.003543	0.05723
ILMN_1785071	SEPP1	-0.592917	9.16558	-3.3249	0.003555	0.057385
ILMN_2252295	ELF2	-0.615756	6.16055	-3.32439	0.003559	0.057413
ILMN_1708537	RBPJ	-0.550811	9.85645	-3.32418	0.003561	0.057413
ILMN_3271092	KLRAQ1	0.56656	8.2966	3.32344	0.003567	0.057462
ILMN_1766573	TERC	0.663202	6.78271	3.32314	0.003569	0.057462
ILMN_1726327	AMY1B	0.696353	10.1174	3.32305	0.00357	0.057462
ILMN_1793025	OSAP	-0.590854	6.51957	-3.3225	0.003574	0.057501
ILMN_2367818	CD40	-0.604468	5.48942	-3.32225	0.003576	0.057501
ILMN_1771987	SLC44A2	0.598855	10.3259	3.32149	0.003582	0.057547
ILMN_1727840	SLC35B1	0.53139	10.6944	3.32139	0.003583	0.057547
ILMN_1677509	PRR7	-0.759372	6.68532	-3.32091	0.003587	0.057578
ILMN_1727553	C5orf54	-0.563358	7.36914	-3.31959	0.003598	0.057717
ILMN_1695290	FERMT2	0.463606	12.0867	3.31869	0.003605	0.057793
ILMN_1739222	ETV5	-0.613702	8.31837	-3.31829	0.003608	0.057793
ILMN_2330307	SLC43A3	-0.69408	7.57973	-3.31826	0.003609	0.057793
ILMN_1686871	PARP1	-0.491697	10.3335	-3.31687	0.00362	0.057941
ILMN_1754103	CLDN11	-0.808743	12.1325	-3.31497	0.003635	0.058092
ILMN_1756935	OSBPL6	0.572041	6.21387	3.31485	0.003636	0.058092
ILMN_1759344	LOC652226	-0.580702	5.41106	-3.3148	0.003637	0.058092
ILMN_1768798	SPAG9	0.548308	7.51275	3.31472	0.003637	0.058092
ILMN_1695763	PDIA5	0.513598	10.5858	3.31391	0.003644	0.058167
ILMN_1823952	Unknown	0.528608	6.27604	3.31343	0.003648	0.058197
ILMN_1654563	EFNB1	-0.731927	5.24773	-3.31196	0.00366	0.058358
ILMN_1779228	CDH2	0.656443	8.68134	3.30954	0.00368	0.058644
ILMN_1871162	Unknown	0.662864	5.68307	3.30889	0.003686	0.058698
ILMN_2209180	P15RS	0.574049	10.1833	3.30851	0.003689	0.058715
ILMN_1706511	TEF	-0.555399	6.1726	-3.30726	0.003699	0.058848
ILMN_2144088	FDFT1	0.482159	12.5486	3.30423	0.003724	0.059215
ILMN_1754988	N6AMT1	0.652785	7.59147	3.304	0.003726	0.059215
ILMN_1802799	AKIRIN1	0.515824	9.1705	3.30295	0.003735	0.059323
ILMN_1792409	AMOT	-0.603223	6.78565	-3.30072	0.003754	0.059588
ILMN_1656274	PRPF38A	-0.546029	7.89802	-3.29877	0.003771	0.059818
ILMN_1708660	RWDD4A	0.46773	8.93692	3.29727	0.003783	0.059987
ILMN_2072296	CKS2	-0.58791	11.8937	-3.29621	0.003792	0.060098
ILMN_1692352	IRAK4	0.543316	6.98451	3.29578	0.003796	0.060122
ILMN_1718177	CYP20A1	0.499128	8.94783	3.29467	0.003806	0.060238
ILMN_2055760	KIAA1715	0.52959	8.63091	3.29166	0.003831	0.060615
ILMN_1746686	POLR1C	-0.531893	9.40364	-3.29051	0.003841	0.060739
ILMN_1777261	FAM3C	0.59802	8.73254	3.28995	0.003846	0.060781
ILMN_2141807	C15orf23	-0.551408	8.12104	-3.2896	0.003849	0.060796
ILMN_1773742	DNAJB9	0.603783	8.39427	3.28899	0.003855	0.060846
ILMN_3307877	C21orf58	0.586579	9.73894	3.28571	0.003883	0.061263
ILMN_1804415	SMAGP	-0.525251	8.12049	-3.28509	0.003889	0.061315
ILMN_1807540	CBARA1	0.577023	8.67442	3.28444	0.003894	0.061371
ILMN_1689842	SC4MOL	0.658251	11.01	3.28236	0.003913	0.061624
ILMN_1707308	IKBKG	0.604382	10.3768	3.28201	0.003916	0.06164
ILMN_1699867	IGF2	0.709364	7.19833	3.28148	0.00392	0.061678
ILMN_2380243	SMAGP	-0.561295	6.79781	-3.28062	0.003928	0.061734
ILMN_1768282	SNX21	-0.694556	7.65135	-3.28016	0.003932	0.061734
ILMN_1746013	SPOCK1	0.567702	9.0741	3.28014	0.003932	0.061734
ILMN_1804007	NANOS3	0.603226	5.54065	3.28	0.003933	0.061734
ILMN_1740772	APBB3	0.898356	8.74316	3.27986	0.003935	0.061734
ILMN_3310765	MIR186	0.69596	5.30064	3.27892	0.003943	0.061826
ILMN_2148913	TMEM45A	-0.729396	10.119	-3.27871	0.003945	0.061826
ILMN_1702341	LOC388237	0.633337	5.60311	3.27767	0.003954	0.061937
ILMN_1694011	WNT2	-0.502547	5.53742	-3.2774	0.003957	0.061941
ILMN_2381697	P4HA2	0.518687	11.6203	3.27624	0.003967	0.06206
ILMN_3243253	LPAR3	0.572531	7.50339	3.27606	0.003968	0.06206
ILMN_1743538	MLLT10	0.509831	8.4498	3.27465	0.003981	0.062223
ILMN_2280911	VPS41	0.675589	7.64961	3.27138	0.00401	0.062648
ILMN_1740015	CD14	-0.684285	5.30847	-3.26789	0.004042	0.063105
ILMN_1711361	ZNF319	0.56864	8.39367	3.26767	0.004044	0.063105
ILMN_1815264	RHBDD3	0.783647	6.94152	3.26693	0.004051	0.063176
ILMN_1713347	CHL1	0.533298	5.40774	3.2653	0.004066	0.063373
ILMN_1780799	ENPP2	0.547701	6.51072	3.26329	0.004084	0.063616
ILMN_1769694	ACCN2	-0.74715	5.8084	-3.26311	0.004086	0.063616
ILMN_2220184	GFPT1	0.577405	9.81043	3.26163	0.004099	0.063794
ILMN_1815570	HOXA6	0.719865	7.95271	3.26085	0.004107	0.06384
ILMN_3247400	LOC572558	-0.637209	6.52833	-3.26082	0.004107	0.06384
ILMN_1892638	Unknown	0.511099	8.99034	3.25944	0.00412	0.064005
ILMN_1667050	PRPS1	0.487638	9.79806	3.25884	0.004125	0.064055
ILMN_1721626	ARID5B	-0.531941	11.9815	-3.25819	0.004131	0.064114
ILMN_1663145	NOMO3	0.628393	6.48057	3.25734	0.004139	0.064202
ILMN_1798006	ANKRD35	-0.59408	8.98272	-3.25682	0.004144	0.064243
ILMN_1808765	ZNF25	0.548562	8.86255	3.25581	0.004154	0.064324
ILMN_3190972	LOC100130291	0.556224	7.41036	3.25577	0.004154	0.064324
ILMN_1746972	LOC653321	-0.690758	5.49532	-3.2539	0.004171	0.06456
ILMN_3237584	LOC100133489	-0.727565	8.45626	-3.25321	0.004178	0.064626
ILMN_1766123	FHIT	-0.512135	5.2826	-3.25258	0.004184	0.064681
ILMN_1672662	SLC20A1	0.501486	11.4979	3.25235	0.004186	0.064681
ILMN_1719194	IBSP	0.489204	5.58029	3.25071	0.004201	0.064884
ILMN_1721868	KPNA2	-0.523252	9.06305	-3.24952	0.004213	0.065022
ILMN_1698551	RCN1	-0.512507	5.56203	-3.24923	0.004215	0.065031
ILMN_2122953	CISD1	-0.552987	11.2774	-3.24871	0.00422	0.065054
ILMN_1654915	LOC646786	-0.755929	7.26623	-3.24859	0.004222	0.065054
ILMN_1788416	FAM108C1	-0.630246	8.64606	-3.24746	0.004232	0.065177
ILMN_1661173	TRIP4	0.506306	8.74545	3.24727	0.004234	0.065177
ILMN_1692864	PDLIM5	0.529923	6.16056	3.24688	0.004238	0.065198
ILMN_1691611	LOC645436	-0.474507	12.9851	-3.24501	0.004256	0.065428
ILMN_1757562	MPG	-0.554154	5.52754	-3.24484	0.004257	0.065428
ILMN_1703379	VPS41	0.481349	9.50787	3.24428	0.004263	0.065461
ILMN_2093231	WBP1	0.626038	8.93739	3.24414	0.004264	0.065461
ILMN_1785660	SRPR	0.47194	9.2019	3.24292	0.004276	0.065604
ILMN_3203724	LOC100131225	-0.669805	5.80458	-3.2415	0.004289	0.065778
ILMN_1810104	LOC653885	0.600673	5.94075	3.24084	0.004296	0.065841
ILMN_2355665	MTP18	-0.566016	8.87088	-3.23965	0.004307	0.065981
ILMN_1747195	PSMB8	-0.630539	8.21633	-3.23711	0.004332	0.066294
ILMN_1707652	KRTAP1-5	-0.677505	6.27814	-3.23707	0.004332	0.066294
ILMN_1687971	CAPN3	0.461947	5.739	3.23581	0.004344	0.066446
ILMN_1715809	OGFRL1	-0.495606	8.45875	-3.23517	0.004351	0.066506
ILMN_1736757	GNPTAB	0.523748	8.28197	3.23407	0.004362	0.066635
ILMN_2053103	SLC40A1	-0.677799	7.40331	-3.23067	0.004395	0.067111
ILMN_2227968	NTHL1	-0.665181	8.06085	-3.22597	0.004442	0.067785
ILMN_1687864	POP5	0.615006	9.3461	3.22564	0.004445	0.067785
ILMN_1707312	NFIL3	-0.533287	9.37819	-3.22551	0.004446	0.067785
ILMN_3262345	HEATR7A	0.565677	5.46253	3.22453	0.004456	0.067896
ILMN_1761764	ALKBH7	0.540679	8.59167	3.22357	0.004466	0.067986
ILMN_2220187	GFPT1	0.511821	10.0978	3.22347	0.004467	0.067986
ILMN_1660549	GPR177	-0.673456	8.17729	-3.22156	0.004486	0.068242
ILMN_1775330	C15orf52	0.576392	8.93618	3.22105	0.004491	0.068285
ILMN_1793894	ANAPC13	0.472068	11.6937	3.22029	0.004499	0.06832
ILMN_1741585	SFMBT1	-0.565302	5.74202	-3.2202	0.0045	0.06832
ILMN_1707077	SORT1	0.508538	8.78997	3.21987	0.004503	0.06832
ILMN_3241979	TMEM179B	0.493495	9.89804	3.21986	0.004503	0.06832
ILMN_2339655	MAPK7	0.562266	7.2375	3.21908	0.004511	0.068404
ILMN_2126957	NOMO1	0.528432	8.36876	3.21865	0.004515	0.068435
ILMN_3247297	LOC100132541	-0.555116	5.33216	-3.2179	0.004523	0.068513
ILMN_3299416	LOC729020	-0.552916	5.84499	-3.21762	0.004526	0.06852
ILMN_2147435	MAN2A1	-0.779787	8.089	-3.21611	0.004541	0.068716
ILMN_2298261	RBM3	0.650168	5.88843	3.21459	0.004557	0.068914
ILMN_1803143	SYVN1	0.488041	9.32306	3.2139	0.004564	0.068949
ILMN_1805827	PPA1	-0.453663	12.6883	-3.21389	0.004564	0.068949
ILMN_1742187	MAN1A1	-0.749324	7.70054	-3.21275	0.004575	0.06909
ILMN_3299375	LOC729421	0.543321	6.74809	3.21208	0.004582	0.069157
ILMN_3277307	LOC649553	0.588735	8.9442	3.20994	0.004604	0.069452
ILMN_1713744	C14orf132	-0.474079	9.01636	-3.20924	0.004612	0.069525
ILMN_2149935	CC2D1B	0.599226	7.05161	3.20738	0.004631	0.06978
ILMN_1808846	TBKBP1	0.568407	5.69606	3.20694	0.004635	0.069811
ILMN_3269775	C14orf109	-0.56762	8.01372	-3.2058	0.004647	0.069954
ILMN_1801934	SERTAD3	0.497868	8.75251	3.20509	0.004655	0.070017
ILMN_1789040	SLITRK5	-0.589712	7.27133	-3.20492	0.004657	0.070017
ILMN_1665964	GAB2	-0.802145	6.85154	-3.20467	0.004659	0.07002
ILMN_1715635	ATP6V0E1	0.52938	11.8504	3.20279	0.004679	0.070278
ILMN_2376108	PSMB9	-0.726651	7.66428	-3.20246	0.004682	0.070294
ILMN_2041293	SQLE	0.507117	11.662	3.20025	0.004706	0.070605
ILMN_1667315	STAG3L1	0.581781	7.30054	3.19974	0.004711	0.070649
ILMN_1733756	COL12A1	-0.64881	9.19331	-3.19937	0.004715	0.070671
ILMN_3230435	LOC729086	-0.724232	7.09394	-3.19855	0.004724	0.070764
ILMN_1749930	TMEM48	-0.520679	7.60636	-3.19784	0.004731	0.07083
ILMN_1765076	APPL2	0.539742	9.6868	3.19767	0.004733	0.07083
ILMN_1667692	PTGIS	-0.534063	6.28232	-3.19518	0.004759	0.071188
ILMN_1731113	ZBTB43	-0.590877	8.84357	-3.19408	0.004771	0.071294
ILMN_1761044	GNB1L	-0.634359	7.24792	-3.19405	0.004771	0.071294
ILMN_1814924	FAM55C	0.575931	6.67858	3.19324	0.00478	0.071387
ILMN_1666718	LOC442366	0.519946	5.67585	3.1899	0.004816	0.071885
ILMN_1709634	CMBL	-0.570827	9.15191	-3.18923	0.004823	0.071956
ILMN_2384536	PECI	-0.498344	10.3112	-3.18893	0.004827	0.071966
ILMN_3200140	LOC645638	-0.60131	11.8108	-3.18797	0.004837	0.072084
ILMN_1790530	HECTD2	0.563282	6.11629	3.18762	0.004841	0.072103
ILMN_1794490	FLJ10781	-0.568394	6.02639	-3.18672	0.004851	0.072211
ILMN_2176768	SEPHS1	-0.56793	8.43355	-3.18625	0.004856	0.072248
ILMN_1746618	PAQR7	-0.59684	8.15691	-3.18485	0.004871	0.072438
ILMN_2231911	AUH	-0.579527	7.16241	-3.18423	0.004878	0.0725
ILMN_1727315	DENND1A	-0.682465	7.31936	-3.18202	0.004902	0.072795
ILMN_3237991	LOC645166	-0.536578	11.5166	-3.18187	0.004903	0.072795
ILMN_3247217	LOC729156	0.488953	5.11394	3.18173	0.004905	0.072795
ILMN_1797236	TGM2	-0.524977	5.76317	-3.18081	0.004915	0.072856
ILMN_1702407	SPIN1	0.592784	8.54073	3.1806	0.004917	0.072856
ILMN_1740571	LOC647859	-0.68505	5.46637	-3.18054	0.004918	0.072856
ILMN_2323801	MOCS1	-0.546763	8.50801	-3.18043	0.004919	0.072856
ILMN_1812968	SOX18	0.689406	5.43979	3.17889	0.004936	0.073068
ILMN_1747412	DPP3	0.600494	6.11229	3.17806	0.004946	0.073167
ILMN_3251137	FAM119A	-0.482343	5.71745	-3.1769	0.004958	0.073296
ILMN_1801867	LOC641959	-0.589745	5.59525	-3.17676	0.00496	0.073296
ILMN_1800512	HMOX1	0.575238	7.74435	3.17658	0.004962	0.073296
ILMN_1761804	ALDH9A1	-0.476666	12.3962	-3.17516	0.004978	0.073491
ILMN_1765578	TIPARP	0.469092	9.3226	3.17481	0.004982	0.073504
ILMN_2338323	CDC25B	-0.64552	10.0465	-3.17462	0.004984	0.073504
ILMN_1849013	Unknown	-0.482446	11.6295	-3.17339	0.004998	0.073669
ILMN_1681118	CAPRIN2	0.455687	7.54373	3.17312	0.005001	0.073676
ILMN_1744442	TTPAL	0.513416	8.1975	3.17271	0.005005	0.073705
ILMN_1766657	STOM	-0.493285	12.6332	-3.17134	0.005021	0.073894
ILMN_1687743	BTBD7	0.542576	7.23331	3.17104	0.005024	0.073904
ILMN_1794914	UBTD1	-0.708437	7.7044	-3.16969	0.005039	0.07409
ILMN_1817113	Unknown	-0.543796	5.54544	-3.16708	0.005069	0.074487
ILMN_1673676	SNX5	-0.593474	9.05312	-3.16681	0.005072	0.074493
ILMN_1800220	KCTD3	-0.521232	9.6769	-3.16643	0.005076	0.074517
ILMN_1781987	CDK5	0.556214	8.02121	3.16617	0.005079	0.074523
ILMN_1683932	ZNF425	0.587925	6.5838	3.16463	0.005097	0.074711
ILMN_1668507	DDAH1	-0.777097	9.72585	-3.16458	0.005097	0.074711
ILMN_1726288	TMEM106B	0.541622	8.86854	3.16398	0.005104	0.074774
ILMN_1791232	SPRED2	-0.660069	7.46138	-3.16358	0.005108	0.074802
ILMN_1758487	CNPY4	0.527154	6.89639	3.16324	0.005112	0.074821
ILMN_1727271	WARS	0.52807	10.4612	3.16247	0.005121	0.074911
ILMN_2093027	MYO1B	-0.817457	8.67355	-3.16093	0.005139	0.075133
ILMN_1809467	VAMP5	-0.55788	11.2669	-3.16061	0.005143	0.075148
ILMN_2146372	KCTD6	-0.641064	8.48551	-3.16004	0.005149	0.075205
ILMN_3305466	ZNF788	-0.502779	6.30191	-3.15981	0.005152	0.075205
ILMN_1806017	PSME1	-0.491073	11.896	-3.15742	0.005179	0.075512
ILMN_1886655	Unknown	-0.608668	5.40214	-3.15732	0.005181	0.075512
ILMN_2115633	CD320	-0.68326	8.39274	-3.1573	0.005181	0.075512
ILMN_1706957	BMPR1A	0.663518	8.48446	3.15703	0.005184	0.075519
ILMN_1735185	CSTF1	-0.590759	5.48251	-3.15623	0.005193	0.075616
ILMN_1757370	SMPD1	0.598611	7.86493	3.1556	0.005201	0.075684
ILMN_1700935	HAS2	-0.545035	7.3289	-3.15489	0.005209	0.075766
ILMN_2060578	INSL5	0.591449	5.69535	3.15359	0.005224	0.075947
ILMN_1687265	NXF5	-0.605726	5.20929	-3.1517	0.005246	0.07623
ILMN_2182704	BIRC2	0.637166	10.0761	3.15017	0.005264	0.076452
ILMN_3196690	C22orf27	0.606604	6.70256	3.14859	0.005283	0.076684
ILMN_1741572	AKAP8	-0.599423	7.48726	-3.14831	0.005286	0.076693
ILMN_1661424	THAP6	0.457834	7.2193	3.14755	0.005295	0.076749
ILMN_1663068	MGC33556	-0.59112	5.64521	-3.14741	0.005297	0.076749
ILMN_1735220	CAV2	0.537018	11.5573	3.1473	0.005298	0.076749
ILMN_1716895	RPA3	-0.509746	11.3215	-3.14669	0.005305	0.076816
ILMN_3244114	DHRS11	0.63748	6.45788	3.14645	0.005308	0.076819
ILMN_1804652	PLEKHH3	-0.526648	7.62044	-3.14539	0.005321	0.07696
ILMN_1693014	CEBPB	0.518597	12.267	3.14504	0.005325	0.076983
ILMN_3234436	LOC100132528	-0.58235	11.5625	-3.1438	0.00534	0.077157
ILMN_1750312	OSTbeta	-0.752306	5.17261	-3.1414	0.005368	0.077512
ILMN_1727055	C12orf48	-0.631211	7.78874	-3.14122	0.005371	0.077512
ILMN_2148668	RCBTB2	-0.527144	7.2434	-3.14107	0.005372	0.077512
ILMN_1711702	CLEC2D	-0.532889	11.4907	-3.13991	0.005386	0.077674
ILMN_1723912	IFI44L	0.499621	9.64793	3.13958	0.00539	0.077692
ILMN_1660199	ACAA2	-0.520543	9.15441	-3.13932	0.005393	0.077698
ILMN_1716608	NGF	-0.493444	5.64684	-3.13858	0.005402	0.077788
ILMN_1849285	Unknown	0.525807	5.94465	3.13766	0.005413	0.077908
ILMN_1715372	CAMKK1	0.581583	5.41358	3.13634	0.005429	0.078099
ILMN_1723141	OTUD1	-0.481764	6.62684	-3.13523	0.005443	0.078252
ILMN_3307678	TTLL9	-0.613854	5.01469	-3.13429	0.005454	0.078349
ILMN_1684984	MAGED2	0.63547	7.75061	3.13416	0.005456	0.078349
ILMN_1749410	PKP4	-0.557576	9.04678	-3.134	0.005458	0.078349
ILMN_3204917	LOC728064	0.515874	5.35046	3.13371	0.005461	0.078361
ILMN_1661799	HIGD1A	0.476765	12.0363	3.13156	0.005488	0.078698
ILMN_1755077	HEBP2	-0.82804	10.1791	-3.13098	0.005495	0.078745
ILMN_1757026	MANEA	-0.681491	7.81258	-3.13085	0.005496	0.078745
ILMN_2334112	WHSC1	-0.515111	5.71409	-3.12943	0.005514	0.078919
ILMN_1702566	CALCA	0.56305	5.12918	3.1293	0.005516	0.078919
ILMN_1750158	ACOX1	0.524015	7.85182	3.12918	0.005517	0.078919
ILMN_1747630	DEK	-0.697496	10.0505	-3.12866	0.005523	0.078971
ILMN_1717060	LOC654342	-0.562556	6.42218	-3.12637	0.005552	0.079337
ILMN_2402042	CT45A5	-0.661152	5.23201	-3.12469	0.005573	0.079597
ILMN_2183409	SCARB1	0.623937	9.27281	3.12393	0.005582	0.079691
[truncated: 26,526 more rows]
