# Supplementary material for: Bone morphogenetic protein and Notch signalling crosstalk in poor‐prognosis, mesenchymal‐subtype colorectal cancer
Source: J Pathol. 2017 May 3;242(2):178–92. doi: 10.1002/path.4891 (PMC5488238; doi:10.1002/path.4891)
Supplement: Supplementary file 11 — Supplementary Table 4A: Differentially expressed genes between 200ng/ml BMP4 treated HCEC cells for 4h (n=3) and untreated cells (n=3) [file PATH-242-178-s010.xlsx]

## Sheet: BMP4vsUntreated_200ngl_4h
Supplementary Table 4A: Differentially expressed genes between 200ng/ml BMP4 treated HCEC cells for 4h (n=3) and untreated cells (n=3)
Probes	Genenames	LogFC	Average_exp	Tstat	Pvalue	FDR
ILMN_1788203	HEY1	3.24703	8.4119	22.5928	0	0
ILMN_1793990	ID2	2.44207	11.2333	17.1012	0	0
ILMN_2170209	RASD2	2.89984	8.01929	15.7595	0	1e-06
ILMN_1732296	ID3	2.13676	13.0168	15.5869	0	1e-06
ILMN_1710284	HES1	2.33976	7.14823	15.2674	0	1e-06
ILMN_1736670	PPP1R3C	1.89473	12.2917	14.2786	0	1e-06
ILMN_1654065	ATOH8	2.77926	10.2923	14.0932	0	1e-06
ILMN_1716247	FIBIN	-2.26717	8.46481	-13.9253	0	1e-06
ILMN_1767068	SMAD6	3.29719	8.93267	13.6179	0	2e-06
ILMN_1721833	IER5	-1.87605	8.96495	-13.5297	0	2e-06
ILMN_2203891	SMAD7	2.73254	8.31987	13.1835	0	2e-06
ILMN_1709067	SAMD11	1.94706	10.4407	12.9963	0	2e-06
ILMN_1672094	DLX1	1.92914	7.61833	12.9945	0	2e-06
ILMN_1664861	ID1	1.75951	12.6365	12.1456	0	6e-06
ILMN_1682775	EDN1	1.68647	6.80451	12.0938	0	6e-06
ILMN_1658660	ACTC1	2.38659	8.86663	11.9983	0	6e-06
ILMN_2307903	VCAM1	-1.50352	9.25411	-11.5774	0	9e-06
ILMN_1718977	GADD45B	1.85891	10.2663	11.3395	0	1.2e-05
ILMN_2394561	IRF2BP2	1.2619	9.33856	11.1258	0	1.5e-05
ILMN_1691410	BAMBI	1.44534	6.9065	10.8757	0	1.9e-05
ILMN_1780334	KCNJ2	-1.88696	7.97314	-10.4971	0	2.9e-05
ILMN_1720048	CCL2	-2.98643	10.9197	-10.2867	0	3.7e-05
ILMN_1758067	RGS4	-1.54202	7.96025	-10.0863	0	4.6e-05
ILMN_2082585	SNAI2	1.22217	11.7207	10.0177	0	4.8e-05
ILMN_1808590	GUCY1A3	-1.62374	7.11042	-9.91085	0	5.3e-05
ILMN_1655740	SNAI2	1.36088	10.6496	9.73409	0	6.5e-05
ILMN_1800512	HMOX1	1.99548	10.0396	9.60619	0	7.5e-05
ILMN_2102670	GATA2	1.71852	7.14857	9.54057	0	7.7e-05
ILMN_1775405	ARL4A	1.31463	10.5245	9.53421	0	7.7e-05
ILMN_1671005	IRF2BP2	1.2469	8.53507	9.18087	0	0.000119
ILMN_1743367	FZD4	1.40078	8.70213	9.17935	0	0.000119
ILMN_2151281	GABARAPL1	1.3018	10.2301	9.0111	0	0.000146
ILMN_1781010	ARHGEF3	1.31713	8.25376	8.99262	0	0.000146
ILMN_2086095	ID2	2.42002	10.3584	8.92262	0	0.000153
ILMN_1665832	ID1	1.49254	8.06011	8.92241	0	0.000153
ILMN_1754969	LMCD1	1.13063	10.2588	8.62309	0	0.000226
ILMN_1778561	WEE1	-1.08877	7.73325	-8.60467	0	0.000226
ILMN_1674985	TMEM51	-1.13717	8.4399	-8.60267	0	0.000226
ILMN_1701933	SNCA	-1.11795	8.18503	-8.45613	0	0.000275
ILMN_1775501	IL1B	-1.66389	5.88046	-8.41093	0	0.000281
ILMN_2188862	GDF15	-1.60199	7.09549	-8.40819	0	0.000281
ILMN_1766712	TCF21	-1.80507	9.75848	-8.28159	0	0.000333
ILMN_1652287	NOG	1.62827	6.84348	8.19976	1e-06	0.000369
ILMN_1781285	DUSP1	1.12352	12.7696	8.18392	1e-06	0.000369
ILMN_1741021	CH25H	-1.40294	5.91828	-8.01814	1e-06	0.000467
ILMN_1688877	DIRAS3	1.42908	9.47013	7.98806	1e-06	0.000479
ILMN_1765574	TFAP2A	1.03886	6.62883	7.94089	1e-06	0.000487
ILMN_1750324	IGFBP5	-1.40291	10.2987	-7.93988	1e-06	0.000487
ILMN_1775965	PPP4R4	1.27657	6.11638	7.93788	1e-06	0.000487
ILMN_1741224	GPR137C	1.21213	7.26024	7.85969	1e-06	0.000536
ILMN_1723035	OLR1	0.961576	8.88474	7.85204	1e-06	0.000536
ILMN_2357438	AURKA	-0.99804	8.42075	-7.81196	1e-06	0.00056
ILMN_2132982	IGFBP5	-1.146	10.1481	-7.78081	1e-06	0.000578
ILMN_1670666	RAB12	0.988742	6.37288	7.75717	1e-06	0.000589
ILMN_1772910	GAS1	1.73933	10.9547	7.70839	1e-06	0.000625
ILMN_1746085	IGFBP3	1.2898	10.0268	7.64836	1e-06	0.000676
ILMN_1787280	C1orf135	-0.931725	6.40333	-7.63179	1e-06	0.000682
ILMN_2396875	IGFBP3	1.25117	9.09356	7.59531	1e-06	0.000712
ILMN_1676663	TNFRSF11B	-2.02096	9.53355	-7.53122	2e-06	0.000776
ILMN_1771627	ZMIZ1	1.16194	11.0635	7.50625	2e-06	0.000795
ILMN_2412384	CCNE2	-1.09657	8.12767	-7.43942	2e-06	0.000865
ILMN_1723481	CHST3	1.08889	8.49528	7.42697	2e-06	0.000865
ILMN_1676241	BCOR	1.5155	6.83624	7.42532	2e-06	0.000865
ILMN_1667050	PRPS1	1.15228	11.2207	7.41209	2e-06	0.00087
ILMN_1691846	G0S2	-0.931245	9.09402	-7.40055	2e-06	0.000873
ILMN_1740426	RASD1	1.21753	6.64008	7.38093	2e-06	0.000885
ILMN_3240586	PLD6	-1.07678	6.86993	-7.37353	2e-06	0.000885
ILMN_1815745	SOX4	1.17189	10.1036	7.31591	2e-06	0.000941
ILMN_2096719	GRK5	0.912102	9.29604	7.3144	2e-06	0.000941
ILMN_1652777	CDC42EP2	-1.06698	7.54692	-7.31043	2e-06	0.000941
ILMN_1786065	UHRF1	-1.03949	9.61664	-7.2812	2e-06	0.000974
ILMN_1680955	AURKA	-1.07254	8.6439	-7.21286	3e-06	0.001068
ILMN_1711005	CDC25A	-0.978899	7.42775	-7.20601	3e-06	0.001068
ILMN_1656501	DUSP5	-1.26214	10.4809	-7.20119	3e-06	0.001068
ILMN_1780861	LOC653506	0.896039	11.1898	7.13452	3e-06	0.001178
ILMN_1677466	DUSP6	-1.5881	6.99306	-6.93883	4e-06	0.001613
ILMN_1719351	TCF21	-1.44327	8.60073	-6.93382	4e-06	0.001613
ILMN_1728570	TCF21	-1.82603	10.3256	-6.91702	4e-06	0.001639
ILMN_1666893	TRIML2	0.862221	6.28656	6.8866	5e-06	0.001705
ILMN_1752810	LARP6	0.90026	9.65968	6.85185	5e-06	0.001787
ILMN_1682099	TNFAIP8L3	0.99475	10.2584	6.76423	6e-06	0.002053
ILMN_3307729	CXXC5	1.33061	12.1489	6.74695	6e-06	0.00209
ILMN_2218935	GPR37	-1.05094	7.33553	-6.73318	6e-06	0.002115
ILMN_2126706	LMNB1	-0.932244	6.97037	-6.68171	6e-06	0.002285
ILMN_1707695	IFIT1	-1.00595	9.88105	-6.66746	7e-06	0.002315
ILMN_1707652	KRTAP1-5	-0.971537	7.64663	-6.65854	7e-06	0.002324
ILMN_1699651	IL6	-0.954568	6.38307	-6.63312	7e-06	0.002402
ILMN_2094952	NUAK2	-1.09115	6.39331	-6.62482	7e-06	0.00241
ILMN_1676449	SLIT2	-1.00168	7.5939	-6.61726	7e-06	0.002414
ILMN_1755620	IER5L	1.40323	8.14403	6.56495	8e-06	0.002617
ILMN_2150258	ZFP36L2	-1.02786	9.1354	-6.48667	9e-06	0.002972
ILMN_1735548	HIVEP1	0.87382	7.25396	6.47438	9e-06	0.003005
ILMN_2074258	BARD1	-0.919009	7.63721	-6.44781	1e-05	0.003116
ILMN_1715991	SDPR	-1.42613	9.11206	-6.42843	1e-05	0.003191
ILMN_1753613	HOXA5	0.789803	10.2008	6.27553	1.3e-05	0.004151
ILMN_1678087	MAP3K4	0.923501	9.94345	6.20083	1.5e-05	0.0047
ILMN_1730645	TMEFF2	-0.810527	10.6176	-6.18953	1.6e-05	0.004748
ILMN_1661599	DDIT4	0.87986	12.4833	6.15911	1.6e-05	0.004966
ILMN_1689431	APCDD1L	0.980451	10.3931	6.13007	1.7e-05	0.005066
ILMN_2160929	FEN1	-0.857542	9.57948	-6.12956	1.7e-05	0.005066
ILMN_1713449	TBX3	1.28853	8.60553	6.12698	1.7e-05	0.005066
ILMN_2360710	TPM1	0.851385	11.9418	6.12614	1.7e-05	0.005066
ILMN_2369403	PALM2	0.778449	6.81864	6.1204	1.8e-05	0.00507
ILMN_1844593	Unknown	-1.17624	7.16109	-6.07198	1.9e-05	0.005485
ILMN_1659106	PHLDA3	0.802484	9.42548	5.986	2.3e-05	0.006361
ILMN_1772964	CCL8	-1.30444	5.90411	-5.9604	2.4e-05	0.006557
ILMN_2224143	MCM3	-0.789272	10.6032	-5.95928	2.4e-05	0.006557
ILMN_1707748	PIM3	-0.781449	6.62808	-5.95205	2.4e-05	0.006583
ILMN_1766165	SNCA	-1.03206	6.9227	-5.94165	2.4e-05	0.006649
ILMN_3229340	SNX18	-1.04544	5.85625	-5.92477	2.5e-05	0.006797
ILMN_1766955	VCAM1	-1.21997	6.51637	-5.89871	2.6e-05	0.007069
ILMN_1733396	CDC25A	-0.84341	6.30573	-5.87603	2.8e-05	0.007257
ILMN_2186061	PFKFB3	0.786187	11.9232	5.87487	2.8e-05	0.007257
ILMN_2330307	SLC43A3	-1.00191	7.67649	-5.86719	2.8e-05	0.007297
ILMN_1689318	NUAK1	0.892069	7.93877	5.8465	2.9e-05	0.007507
ILMN_2131177	GUCY1A3	-1.01543	6.37266	-5.83859	3e-05	0.007507
ILMN_2139970	ALDH1A3	0.813603	7.36847	5.83793	3e-05	0.007507
ILMN_1688775	METRNL	0.804829	10.7575	5.82461	3e-05	0.00763
ILMN_2111237	MN1	0.958814	5.7741	5.81665	3.1e-05	0.007679
ILMN_1698404	ERN1	0.692107	8.65732	5.79234	3.2e-05	0.007934
ILMN_1746618	PAQR7	-0.766992	8.56603	-5.78845	3.2e-05	0.007934
ILMN_1784287	TGFBR3	-0.847515	7.95932	-5.78577	3.3e-05	0.007934
ILMN_1663444	LIN7B	0.918662	6.9383	5.76445	3.4e-05	0.00819
ILMN_1782050	CEBPD	-1.04476	12.1216	-5.75204	3.5e-05	0.008309
ILMN_1779228	CDH2	1.21697	9.58153	5.74683	3.5e-05	0.008309
ILMN_1745256	CXXC5	1.17009	11.2497	5.74386	3.5e-05	0.008309
ILMN_1736939	UGCG	-0.901512	9.75934	-5.71552	3.7e-05	0.00869
ILMN_1787526	MGC13057	0.834031	6.59073	5.71153	3.7e-05	0.00869
ILMN_2407308	HEY1	0.812665	6.94614	5.69442	3.9e-05	0.008904
ILMN_1773117	BCOR	1.1208	9.61952	5.66187	4.1e-05	0.009394
ILMN_1695880	LOX	0.697247	12.7344	5.6467	4.2e-05	0.009592
ILMN_3248803	LOC729680	-0.716838	7.24002	-5.63749	4.3e-05	0.009665
ILMN_1691341	IL7R	-0.713361	9.54964	-5.63467	4.3e-05	0.009665
ILMN_1762606	AQP11	0.862474	8.58155	5.61115	4.5e-05	0.010028
ILMN_1786125	CCNA2	0.735961	10.1057	5.5948	4.7e-05	0.010267
ILMN_1815023	PIM1	-1.08441	7.30488	-5.55586	5e-05	0.010972
ILMN_2240221	SYTL2	-0.898351	6.39862	-5.54818	5.1e-05	0.011052
ILMN_1674231	CHAF1B	-0.812866	6.68631	-5.52648	5.3e-05	0.011366
ILMN_1695604	DCBLD1	0.842081	10.6324	5.52578	5.3e-05	0.011366
ILMN_1656415	CDKN2C	0.745379	8.69219	5.50358	5.6e-05	0.011772
ILMN_3183048	FLJ22675	-0.872607	5.59106	-5.49177	5.7e-05	0.01188
ILMN_2105919	FGF2	1.02937	10.8012	5.49133	5.7e-05	0.01188
ILMN_1653165	AAMP	0.728544	9.57959	5.46577	6e-05	0.012387
ILMN_1738725	LIF	-0.835922	6.18663	-5.46115	6e-05	0.01241
ILMN_1737205	MCM4	-0.76098	9.27889	-5.45177	6.1e-05	0.012547
ILMN_1723962	LXN	0.777626	11.9935	5.41854	6.5e-05	0.013279
ILMN_1736704	DIXDC1	1.01536	8.93938	5.40873	6.7e-05	0.013439
ILMN_2342695	PDGFA	1.03377	7.54812	5.39743	6.8e-05	0.013641
ILMN_1693338	CYP1B1	-1.4958	10.0371	-5.39285	6.9e-05	0.013669
ILMN_1668194	LMTK3	0.841121	7.01617	5.35238	7.4e-05	0.014676
ILMN_2389347	NR3C1	0.979157	8.0055	5.335	7.7e-05	0.015075
ILMN_2149164	SFRP1	-0.84469	10.7818	-5.32767	7.8e-05	0.015188
ILMN_1658989	MEX3B	0.909087	7.26566	5.31454	8e-05	0.015476
ILMN_1655904	ROR1	-0.989351	6.36849	-5.29039	8.4e-05	0.016109
ILMN_1809813	PGF	1.06291	6.29233	5.28337	8.5e-05	0.016197
ILMN_1754051	RMI1	-0.740033	7.38824	-5.28092	8.5e-05	0.016197
ILMN_1754126	SH2D5	-0.930337	5.90455	-5.27729	8.6e-05	0.016207
ILMN_1757838	HGF	-0.757532	7.6285	-5.25633	8.9e-05	0.016771
ILMN_2413899	MCM10	-0.983032	5.50472	-5.24586	9.1e-05	0.016977
ILMN_1694213	PLEKHO1	1.31984	9.89179	5.24352	9.2e-05	0.016977
ILMN_1661628	LOC653110	0.960093	7.55787	5.23927	9.2e-05	0.017011
ILMN_1801610	METRNL	0.79452	8.47081	5.19526	0.000101	0.018414
ILMN_1713751	ADAM19	1.14997	9.12874	5.15556	0.000109	0.019771
ILMN_1677092	GEM	0.798815	9.54185	5.14626	0.000111	0.019972
ILMN_2389114	FIGNL1	-0.741152	6.96758	-5.13942	0.000112	0.019972
ILMN_1794056	DNAJB5	0.670371	8.42329	5.13891	0.000112	0.019972
ILMN_1755792	STK38L	0.920397	7.15085	5.13797	0.000112	0.019972
ILMN_1723971	SLC29A1	-0.682972	6.28628	-5.13218	0.000114	0.020078
ILMN_1812640	AHR	0.643209	11.7915	5.12553	0.000115	0.02022
ILMN_1806818	MCM3	-1.0587	8.26201	-5.11404	0.000118	0.020557
ILMN_1761069	UVRAG	-0.638036	7.45772	-5.10346	0.00012	0.020809
ILMN_1666545	GCNT1	-0.934834	10.76	-5.10184	0.000121	0.020809
ILMN_1673566	ADAMTS1	-0.820152	11.4294	-5.0974	0.000122	0.020869
ILMN_1782551	E2F5	-0.931611	7.24351	-5.09429	0.000122	0.020875
ILMN_1790014	METRNL	0.738139	7.87411	5.08858	0.000124	0.020989
ILMN_2357134	SPHK1	0.722079	10.6531	5.07982	0.000126	0.021207
ILMN_1799836	HOXA2	0.631889	7.04225	5.07751	0.000126	0.021207
ILMN_1698020	DLC1	0.776946	8.59457	5.07427	0.000127	0.021222
ILMN_1738132	HOXA11	0.762873	7.37527	5.06449	0.00013	0.021512
ILMN_1678842	THBS2	-0.939217	9.47348	-5.04612	0.000135	0.022177
ILMN_3309754	MIR199A2	0.741619	6.45026	5.0395	0.000136	0.022343
ILMN_1798458	KIAA1026	0.649992	7.69097	5.0039	0.000146	0.02383
ILMN_1743241	ARL4A	0.879437	8.13644	4.99728	0.000148	0.024011
ILMN_1697548	LPHN2	-0.718138	8.33495	-4.97437	0.000155	0.024982
ILMN_1727107	REST	0.74722	7.11168	4.95713	0.00016	0.025706
ILMN_1756806	MCL1	-0.838346	9.62619	-4.94419	0.000164	0.026229
ILMN_3249687	NLRP5	0.676173	5.5687	4.93329	0.000168	0.026657
ILMN_3248511	FAM167A	-0.839746	9.87753	-4.92752	0.00017	0.026805
ILMN_1716687	TPM1	0.720082	11.978	4.92258	0.000172	0.026805
ILMN_1797875	ALOX5AP	0.699917	8.04907	4.92242	0.000172	0.026805
ILMN_1815570	HOXA6	0.651189	7.56489	4.89448	0.000181	0.028181
ILMN_2209515	SNORD56	1.09141	7.79294	4.87754	0.000188	0.02893
ILMN_1801934	SERTAD3	0.76863	9.05238	4.87598	0.000188	0.02893
ILMN_1693319	EYA4	-0.889198	6.86837	-4.85598	0.000196	0.029945
ILMN_1696585	FERMT1	-0.646273	7.34302	-4.85013	0.000198	0.030139
ILMN_2121408	HBEGF	-0.659514	6.78105	-4.84754	0.000199	0.03014
ILMN_1773337	DKK1	0.895699	12.8287	4.8424	0.000201	0.030295
ILMN_1803510	LOC650803	1.32722	8.72888	4.83546	0.000204	0.030475
ILMN_3229203	LOC728711	0.811048	5.84228	4.83433	0.000204	0.030475
ILMN_2396948	PSMC3IP	-0.78005	6.55619	-4.8256	0.000208	0.030853
ILMN_1693410	BRI3BP	-0.649078	8.18976	-4.81196	0.000214	0.031359
ILMN_2342066	METRNL	0.736348	8.07189	4.81163	0.000214	0.031359
ILMN_1787265	ZNF503	0.942486	9.23836	4.80993	0.000214	0.031359
ILMN_2375830	DIXDC1	0.888333	8.59228	4.80093	0.000218	0.031687
ILMN_1745623	EFCAB4A	0.964577	7.56876	4.79977	0.000219	0.031687
ILMN_1659990	C7orf68	0.704248	10.4086	4.77446	0.00023	0.033012
ILMN_1658902	DEAF1	-0.676833	7.3417	-4.77434	0.00023	0.033012
ILMN_1812070	ABCB1	-0.741341	6.84975	-4.76928	0.000233	0.033186
ILMN_1694502	PRIM1	-0.641915	7.80149	-4.76291	0.000236	0.033449
ILMN_1778152	FIGNL1	-0.768786	7.15053	-4.75405	0.00024	0.033884
ILMN_1789123	PLK4	-0.605733	6.93736	-4.74593	0.000244	0.034275
ILMN_1673721	EXO1	-0.698679	6.39937	-4.73251	0.00025	0.034904
ILMN_2364819	USP44	-0.766368	7.21101	-4.73209	0.000251	0.034904
ILMN_1701441	LPAR1	-0.666696	11.3584	-4.71932	0.000257	0.03555
ILMN_1789638	MFSD2	-0.738697	5.72345	-4.71825	0.000258	0.03555
ILMN_1689624	MINA	-0.649199	7.43966	-4.70597	0.000264	0.03618
ILMN_3187283	LOC100128460	0.61483	6.25218	4.70471	0.000265	0.03618
ILMN_2155322	ZNF652	0.723209	10.1421	4.70177	0.000266	0.03618
ILMN_1801443	TSKU	0.925149	10.6801	4.69991	0.000267	0.03618
ILMN_1663042	SDC4	-0.786295	9.70719	-4.69797	0.000268	0.03618
ILMN_1692123	ELOVL3	0.704423	6.58452	4.69281	0.000271	0.03639
ILMN_1685339	TPM1	0.97663	6.73268	4.68866	0.000273	0.036529
ILMN_2150654	ZSWIM4	0.643967	8.40092	4.68245	0.000277	0.036666
ILMN_1669617	GRB10	0.651378	7.70911	4.68232	0.000277	0.036666
ILMN_3238369	JHDM1D	0.743931	6.27718	4.67521	0.000281	0.036988
ILMN_1691860	SPRY1	-0.764456	8.68802	-4.67351	0.000282	0.036988
ILMN_1700747	LOC645320	-0.728361	5.56425	-4.66268	0.000288	0.037633
ILMN_1838313	Unknown	-0.762695	6.60328	-4.64792	0.000296	0.038416
ILMN_2370365	RFC4	-0.652149	8.7471	-4.64774	0.000297	0.038416
ILMN_1670028	LPIN2	-0.623291	8.68996	-4.64587	0.000298	0.038416
ILMN_1699676	C14orf147	-0.649635	8.65451	-4.62619	0.00031	0.039792
ILMN_1782015	FCRLB	0.540288	8.10627	4.62132	0.000313	0.04001
ILMN_1726809	BHLHB3	0.7045	5.89341	4.61884	0.000314	0.040037
ILMN_1736015	PHF17	0.697752	9.25268	4.61144	0.000319	0.040403
ILMN_1768101	HOXB6	0.750982	7.43525	4.61006	0.00032	0.040403
ILMN_1765578	TIPARP	0.605447	10.1797	4.60766	0.000321	0.040427
ILMN_1715416	NUP188	-0.62171	7.88251	-4.59733	0.000328	0.041101
ILMN_1652533	DKFZp434K191	0.733472	7.34422	4.57594	0.000343	0.042609
ILMN_1659122	KLF10	0.902975	8.58738	4.57405	0.000344	0.042609
ILMN_1710209	MFSD6	-0.602607	7.29879	-4.57318	0.000345	0.042609
ILMN_2276688	DIXDC1	0.750396	6.48822	4.56623	0.000349	0.04303
ILMN_1735052	ULK1	0.764757	7.9254	4.55347	0.000359	0.043897
ILMN_1779711	DTL	-0.961673	6.31546	-4.55063	0.000361	0.043897
ILMN_1756043	WDHD1	-0.735454	6.24527	-4.5502	0.000361	0.043897
ILMN_1738578	FILIP1L	0.914887	10.4889	4.54655	0.000364	0.044041
ILMN_1692785	KLHL21	0.658229	7.74764	4.54129	0.000367	0.04433
ILMN_2260756	GSDMB	0.684945	5.87855	4.53883	0.000369	0.044371
ILMN_1753755	B4GALT2	-0.601518	7.40106	-4.52511	0.00038	0.045333
ILMN_2252813	TAF5L	-0.971142	7.03445	-4.5242	0.00038	0.045333
ILMN_1839481	Unknown	0.693489	7.42628	4.52094	0.000383	0.04545
ILMN_1671295	CCDC3	0.718756	7.30874	4.51757	0.000385	0.045578
ILMN_1802160	XIRP1	0.725148	5.40415	4.51519	0.000387	0.04559
ILMN_1768534	BHLHB2	0.796225	11.6578	4.51351	0.000389	0.04559
ILMN_1681503	MCM2	-0.896109	7.13634	-4.49443	0.000404	0.047196
ILMN_1727156	ARSI	0.70905	5.88943	4.45255	0.00044	0.051169
ILMN_1809590	GINS2	-0.75417	7.98342	-4.4496	0.000442	0.051275
ILMN_1707051	NFATC1	0.811332	6.83023	4.444	0.000447	0.051635
ILMN_1703123	AXUD1	0.622119	9.73514	4.4423	0.000449	0.051635
ILMN_2318638	TGIF1	-0.743943	10.051	-4.43453	0.000456	0.052253
ILMN_1801842	PTX3	-1.1528	5.94192	-4.43	0.00046	0.05239
ILMN_2411897	KLF10	0.618341	8.51191	4.42944	0.000461	0.05239
ILMN_2388445	DLX1	0.858466	6.62691	4.41809	0.000471	0.053406
ILMN_2386973	PKP2	-0.688165	6.27037	-4.40686	0.000482	0.054429
ILMN_1852349	Unknown	-0.898318	5.7056	-4.3969	0.000492	0.05533
ILMN_1665033	NPR3	-0.615304	7.07163	-4.3891	0.0005	0.056003
ILMN_1768194	BIRC2	0.566487	9.26393	4.38604	0.000503	0.056122
ILMN_1771019	MTMR4	-0.503124	8.00929	-4.38309	0.000506	0.056122
ILMN_1765641	SEMA3A	-0.754635	9.13406	-4.38251	0.000507	0.056122
ILMN_1730906	FILIP1L	0.926154	9.85005	4.37864	0.000511	0.056354
ILMN_1743619	NEDD9	0.677619	7.45784	4.37566	0.000514	0.056487
ILMN_1683456	CCL7	-0.778293	8.96864	-4.37345	0.000516	0.056489
ILMN_1763347	PIK3CB	-0.760623	6.84384	-4.37201	0.000518	0.056489
ILMN_2405305	ARNTL	0.643469	7.95847	4.36904	0.000521	0.056624
ILMN_1768480	VGLL4	0.666799	8.70806	4.36036	0.00053	0.057421
ILMN_1729216	CRYAB	0.746775	8.17237	4.35645	0.000534	0.057669
ILMN_1654204	DNAJC5B	-0.611132	5.59652	-4.35149	0.00054	0.057893
ILMN_1692664	PRR5	-0.619876	6.44486	-4.35098	0.00054	0.057893
ILMN_1807093	FLJ45248	0.753678	7.15045	4.34443	0.000548	0.058134
ILMN_1790309	PINX1	-0.591012	8.77731	-4.34389	0.000548	0.058134
ILMN_2191803	MYPN	-0.773032	8.05674	-4.34365	0.000548	0.058134
ILMN_1806023	JUN	0.634468	10.6351	4.33631	0.000557	0.0588
ILMN_1912333	Unknown	-0.541396	10.4393	-4.32012	0.000575	0.060555
ILMN_1804988	MOAP1	-0.688793	8.13319	-4.31347	0.000583	0.061164
ILMN_1762033	NAPEPLD	-0.748005	6.11056	-4.31069	0.000587	0.061296
ILMN_3273229	LOC100129781	0.590768	7.41801	4.30187	0.000597	0.062188
ILMN_1814077	ZFPM2	-0.630533	6.66828	-4.29645	0.000604	0.062659
ILMN_1728885	KIAA1644	0.66375	6.08977	4.2876	0.000615	0.063579
ILMN_1764177	JARID2	0.607168	9.434	4.28226	0.000622	0.064052
ILMN_1742442	LOC654055	0.75724	5.60431	4.27828	0.000627	0.064069
ILMN_1752520	SLFN11	-0.530205	11.0079	-4.27774	0.000627	0.064069
ILMN_1679929	KLF13	0.595023	9.43636	4.27705	0.000628	0.064069
ILMN_2047511	CENTA1	0.74627	8.06212	4.26945	0.000638	0.064848
ILMN_1740900	BMP4	-0.633793	6.65284	-4.26598	0.000643	0.064966
ILMN_2413898	MCM10	-0.926183	6.46782	-4.26522	0.000644	0.064966
ILMN_1776788	C5orf41	-0.546799	6.929	-4.25145	0.000662	0.066591
ILMN_1664978	TJP2	0.617016	10.0668	4.24378	0.000672	0.067256
ILMN_1658356	PAMR1	0.849494	7.95644	4.24269	0.000674	0.067256
ILMN_1794017	SERTAD1	1.10505	11.0234	4.24165	0.000675	0.067256
ILMN_1693014	CEBPB	0.65078	12.6296	4.23694	0.000682	0.067563
ILMN_3219695	LOC441711	-0.667148	7.41145	-4.23473	0.000685	0.067563
ILMN_1661373	AGPAT3	-0.654119	5.76969	-4.23377	0.000686	0.067563
ILMN_3248591	LTBP2	0.874977	9.33867	4.23289	0.000688	0.067563
ILMN_1890253	Unknown	-0.88119	6.55949	-4.22904	0.000693	0.06773
ILMN_3307654	MIPOL1	-0.812961	7.16644	-4.22845	0.000694	0.06773
ILMN_2203896	SMAD7	1.38333	6.88288	4.22594	0.000697	0.067857
ILMN_1811238	ALPK2	0.518992	9.16126	4.22313	0.000701	0.067904
ILMN_1776674	SAC3D1	-0.646659	9.13372	-4.2224	0.000702	0.067904
ILMN_1765701	LOC399942	-0.527351	9.90653	-4.21882	0.000708	0.06818
ILMN_1874778	LOC729310	0.624565	6.1999	4.21376	0.000715	0.068668
ILMN_2197128	OSR1	-0.807868	6.62777	-4.20817	0.000723	0.069233
ILMN_2325763	VCAM1	-0.623995	6.33794	-4.19286	0.000746	0.071207
ILMN_2374865	ATF3	-0.794186	7.74569	-4.18971	0.000751	0.071439
ILMN_1688152	IL27RA	-0.69318	7.9738	-4.18268	0.000762	0.072243
ILMN_1684086	BDKRB2	-0.81108	7.805	-4.17925	0.000767	0.07252
ILMN_1716608	NGF	0.701984	6.21405	4.16872	0.000784	0.073866
ILMN_1788254	PGAM5	-0.611449	7.99843	-4.16483	0.00079	0.073992
ILMN_1789505	ITPR1	-0.729287	7.8372	-4.1648	0.00079	0.073992
ILMN_1739594	ACOT11	0.640887	6.21849	4.1617	0.000795	0.07423
ILMN_1674984	LPAR1	-0.714836	8.07932	-4.15217	0.000811	0.07544
ILMN_1752562	CXCL5	-0.865812	7.33016	-4.15016	0.000814	0.07544
ILMN_1655077	PRDM1	-0.932696	7.09741	-4.14923	0.000816	0.07544
ILMN_2210129	PRIM1	-0.641292	7.80142	-4.13944	0.000833	0.076732
ILMN_2329914	SPRY1	-0.590972	9.73942	-4.13365	0.000842	0.077408
ILMN_2342579	IL7R	-0.570815	9.3775	-4.12902	0.00085	0.077707
ILMN_1701393	TBX3	0.701673	6.65743	4.12876	0.000851	0.077707
ILMN_3249281	HOXA11AS	0.69839	8.17362	4.12064	0.000865	0.078771
ILMN_2083946	TGFA	-0.63911	5.47066	-4.11615	0.000873	0.079256
ILMN_1695946	TRNP1	0.837478	12.5224	4.11101	0.000883	0.079848
ILMN_1692199	RNF103	0.561572	8.9074	4.10878	0.000887	0.079848
ILMN_1724489	RFC4	-0.561016	8.66167	-4.10808	0.000888	0.079848
ILMN_1726460	RPL14	0.700298	9.60737	4.10586	0.000892	0.07997
ILMN_1792076	TRERF1	-0.633339	6.65921	-4.10434	0.000895	0.079979
ILMN_1689353	APLN	-0.572381	6.21274	-4.09773	0.000907	0.080829
ILMN_1755834	FEN1	-0.656909	7.60907	-4.09261	0.000917	0.081439
ILMN_1678494	ZNF438	-0.66536	6.47603	-4.08956	0.000922	0.081489
ILMN_3240236	SMCR5	0.739747	6.45364	4.08812	0.000925	0.081489
ILMN_2397028	SERPINB8	0.56525	9.30895	4.08795	0.000925	0.081489
ILMN_1758213	GPAM	0.575504	9.30303	4.08473	0.000931	0.081788
ILMN_1705144	ULK1	0.658837	8.14635	4.08118	0.000938	0.082144
ILMN_1778168	ELMO2	-0.626324	6.16232	-4.07364	0.000953	0.083182
ILMN_1722294	CPNE8	-0.773565	7.2484	-4.06964	0.000961	0.083381
ILMN_1899404	Unknown	-0.90706	6.24502	-4.06887	0.000962	0.083381
ILMN_2309926	ZDHHC14	-0.542866	5.87039	-4.0682	0.000964	0.083381
ILMN_1701204	VEGFC	0.524404	11.2923	4.05972	0.000981	0.084602
ILMN_1733937	MMD	-0.593344	11.9598	-4.05777	0.000985	0.084695
ILMN_3240626	LOC100134424	0.935915	7.42168	4.05579	0.000989	0.084795
ILMN_1697286	SF3A1	-0.492857	7.32005	-4.05393	0.000992	0.084874
ILMN_2205470	FAM153B	0.563403	6.39177	4.04821	0.001004	0.085481
ILMN_1738816	FOXO1	0.821099	5.9546	4.04645	0.001008	0.085481
ILMN_1714444	KLF12	-0.54098	7.18527	-4.04628	0.001008	0.085481
ILMN_2163790	CGB5	0.641788	5.74434	4.0435	0.001014	0.085727
ILMN_1744487	C1QTNF5	0.808722	6.86815	4.03437	0.001033	0.087104
ILMN_1737184	CDCA7	-0.607549	10.0882	-4.03279	0.001036	0.087141
ILMN_1808779	CSTF3	-0.552705	8.05278	-4.0284	0.001046	0.087683
ILMN_1813834	PRMT6	-0.728982	9.62556	-4.02519	0.001053	0.088016
ILMN_2180519	LOC729603	0.714032	12.2414	4.0143	0.001077	0.089575
ILMN_2413572	MARK2	-0.72787	6.33885	-4.01393	0.001078	0.089575
ILMN_1663722	DNAJB5	0.590773	7.30733	4.01029	0.001086	0.089997
ILMN_1695290	FERMT2	0.564864	12.1937	4.005	0.001098	0.09073
ILMN_3232282	LOC100130445	0.735102	11.61	3.99817	0.001113	0.091759
ILMN_1798654	MCM6	-0.570213	9.93	-3.99406	0.001123	0.092283
ILMN_2357976	BAT1	-0.694076	5.82205	-3.9905	0.001131	0.092707
ILMN_1687768	NCOA7	-0.544011	7.74743	-3.98831	0.001136	0.092869
ILMN_1762899	EGR1	-0.667263	10.9357	-3.98631	0.001141	0.092995
ILMN_2367883	GEM	0.725233	9.61118	3.97945	0.001157	0.094063
ILMN_1747451	PLCXD1	-0.616355	6.73958	-3.97787	0.001161	0.09411
ILMN_1663160	ZNF337	0.559658	8.3701	3.96661	0.001188	0.096054
ILMN_1684554	COL16A1	0.939936	9.11876	3.96531	0.001191	0.096054
ILMN_1779886	TBC1D14	-0.573283	8.8903	-3.95305	0.001222	0.09813
ILMN_1777513	KCTD11	1.14961	7.60728	3.95232	0.001223	0.09813
ILMN_2129161	LRRC32	0.655855	6.50608	3.94993	0.001229	0.098348
ILMN_1805192	ITPRIP	-0.756165	9.31097	-3.94617	0.001239	0.098847
ILMN_1671353	IL12A	-0.736534	7.51053	-3.94448	0.001243	0.098928
ILMN_1696546	FZD1	0.811212	8.31177	3.93988	0.001255	0.098955
ILMN_1665538	SKP2	-0.479533	10.529	-3.93973	0.001256	0.098955
ILMN_1810374	TMEM156	-0.761426	7.11196	-3.93933	0.001257	0.098955
ILMN_1723486	HK2	-0.798824	9.39777	-3.93917	0.001257	0.098955
ILMN_1803686	ADA	0.735641	8.19028	3.93701	0.001263	0.099135
ILMN_1773650	LRRN3	-0.896088	6.52287	-3.92695	0.001289	0.100778
ILMN_1690523	LRRC20	-0.497266	6.52777	-3.92559	0.001293	0.100778
ILMN_2290007	COBRA1	-0.479096	6.70099	-3.92521	0.001294	0.100778
ILMN_3183544	LOC100130168	0.81062	11.36	3.92113	0.001305	0.101365
ILMN_1810729	UBL3	0.506638	8.93801	3.91803	0.001313	0.101748
ILMN_1747205	JDP2	0.771842	7.2791	3.91645	0.001317	0.101816
ILMN_1782567	GUCY1B3	-0.673689	6.4083	-3.91375	0.001325	0.102118
ILMN_1772081	MGC70863	0.76345	8.72085	3.90641	0.001345	0.103409
ILMN_1677765	LRP8	-0.566135	8.86422	-3.90288	0.001355	0.103897
ILMN_1814194	TCF4	0.573305	7.46666	3.89823	0.001368	0.10463
ILMN_1807919	TNS1	0.7406	8.90197	3.88884	0.001395	0.106243
ILMN_1651610	LOC730525	-0.661749	7.94875	-3.88833	0.001396	0.106243
ILMN_1751773	POLD3	-0.634207	6.98135	-3.88057	0.001419	0.107341
ILMN_1724837	ZC3HAV1	-0.741328	7.45721	-3.87781	0.001427	0.107341
ILMN_1748881	MRAS	0.662774	6.98942	3.87743	0.001428	0.107341
ILMN_1784860	RFC3	-0.609518	6.64771	-3.87674	0.00143	0.107341
ILMN_1705735	C9orf131	-0.57628	5.56673	-3.8761	0.001432	0.107341
ILMN_3178043	BEND7	0.598378	6.80147	3.87596	0.001432	0.107341
ILMN_2195138	SAMD11	0.67824	6.97262	3.87213	0.001444	0.107923
ILMN_2075189	SLC35F2	0.524227	9.87178	3.86415	0.001468	0.10944
ILMN_1740169	TYRO3	0.651116	6.82898	3.86219	0.001474	0.109609
ILMN_1804351	FZD7	0.62724	10.5399	3.85967	0.001481	0.10964
ILMN_3258698	LOC100129410	0.527857	5.44575	3.85964	0.001481	0.10964
ILMN_1675507	AKAP2	-0.545893	6.96441	-3.85696	0.00149	0.109817
ILMN_2318643	TGIF1	-0.585887	9.16282	-3.85645	0.001491	0.109817
ILMN_1777565	TAP2	-0.574943	7.34413	-3.85369	0.0015	0.110173
ILMN_3230646	LOC642305	0.582717	5.39929	3.84408	0.00153	0.112106
ILMN_2375879	VEGFA	1.46568	8.98499	3.84275	0.001534	0.112137
ILMN_3238435	SNORA12	0.796416	7.10044	3.84134	0.001539	0.112189
ILMN_3241051	LOC644907	0.491517	12.1147	3.83697	0.001553	0.11293
ILMN_1660691	RAB31	0.502781	12.3035	3.83538	0.001558	0.113024
ILMN_1705753	C3orf26	-0.570615	7.94404	-3.83228	0.001568	0.113474
ILMN_1738075	CMIP	0.56256	11.5733	3.82866	0.001579	0.114047
ILMN_1907834	Unknown	0.759037	6.34163	3.82663	0.001586	0.114249
ILMN_1678504	RHOT1	-0.440991	9.46813	-3.82541	0.00159	0.114261
ILMN_2203876	CCDC68	0.566614	5.40401	3.82373	0.001596	0.114325
ILMN_1653856	STS-1	0.555556	10.3632	3.8228	0.001599	0.114325
ILMN_2402817	ZBTB16	-0.585308	7.19843	-3.81843	0.001613	0.115087
ILMN_1667295	VASN	0.454569	11.0712	3.81248	0.001633	0.116023
ILMN_1702114	NOMO1	-0.646336	7.26275	-3.8122	0.001634	0.116023
ILMN_1774336	POLE2	-0.638375	6.86745	-3.81006	0.001641	0.116258
ILMN_1705032	SEH1L	-0.700045	7.89773	-3.80809	0.001648	0.116455
ILMN_1790338	PRRX2	0.975815	10.4389	3.8035	0.001664	0.117286
ILMN_2107068	HOXA2	0.589545	6.4768	3.80064	0.001674	0.117705
ILMN_1671844	EYA4	-0.932998	8.29197	-3.79547	0.001692	0.118689
ILMN_1666526	PITX3	0.640772	5.85072	3.78775	0.001719	0.120317
ILMN_3233239	LOC731789	0.686777	6.10745	3.78542	0.001727	0.120614
ILMN_1789040	SLITRK5	-0.655197	7.15207	-3.78388	0.001733	0.120715
ILMN_1658407	SLC43A3	-0.63534	7.77811	-3.7821	0.001739	0.120875
ILMN_1718960	SERPINB8	0.570583	9.43247	3.77438	0.001767	0.122538
ILMN_1666819	PHLDB1	0.986124	10.4342	3.76829	0.00179	0.123801
ILMN_1680774	LOC730994	1.00815	9.32866	3.76082	0.001817	0.125438
ILMN_3247139	C17orf96	-0.563367	7.93206	-3.7577	0.001829	0.12596
ILMN_3269021	LOC100129636	0.544469	5.76114	3.75491	0.00184	0.126395
ILMN_1758146	SIRPA	0.602601	11.2259	3.75172	0.001852	0.12694
ILMN_2395652	PTGFR	-0.77838	6.7334	-3.75018	0.001858	0.126949
ILMN_1781943	FAM83D	-0.461443	6.71542	-3.74946	0.001861	0.126949
ILMN_1718712	C20orf177	-0.672344	8.32371	-3.74723	0.001869	0.127245
ILMN_1734690	OR9I1	0.713624	5.53417	3.74607	0.001874	0.127259
ILMN_2396020	DUSP6	-1.75392	9.57877	-3.74434	0.001881	0.127423
ILMN_1658143	RFC3	-0.584905	6.71014	-3.74303	0.001886	0.127479
ILMN_1736327	CDC42EP3	-0.647576	8.65957	-3.74013	0.001897	0.127955
ILMN_1754068	LOC643233	-0.756369	5.8773	-3.73627	0.001912	0.12863
ILMN_3273641	ATF6B	-0.463272	6.446	-3.73474	0.001918	0.12863
ILMN_1722533	KATNAL1	0.520741	7.65942	3.73431	0.00192	0.12863
ILMN_1741054	SLC5A6	-0.508735	8.9998	-3.72969	0.001938	0.129573
ILMN_2132161	KIF18A	-0.585796	6.50956	-3.72174	0.001971	0.131172
ILMN_1695357	CCDC99	0.504843	8.49661	3.72039	0.001976	0.131172
ILMN_1712112	RCAN1	-0.484865	8.72372	-3.72025	0.001977	0.131172
ILMN_1707380	PRELP	-0.499479	5.53169	-3.71945	0.00198	0.131172
ILMN_1710229	ARRDC2	-0.723739	5.88495	-3.71682	0.001991	0.131594
ILMN_1731349	HOXA13	0.667234	5.83142	3.71386	0.002003	0.132109
ILMN_3245413	DENND5A	0.545731	9.44289	3.71006	0.002019	0.132805
ILMN_1913678	Unknown	-0.534057	8.42553	-3.70591	0.002036	0.132805
ILMN_1704418	FOXD1	0.769704	11.1072	3.70418	0.002044	0.132805
ILMN_1849494	Unknown	0.574191	5.895	3.70362	0.002046	0.132805
ILMN_1725338	CLDN23	-0.51536	6.27162	-3.70324	0.002048	0.132805
ILMN_2195236	PGRMC2	0.606775	12.5533	3.70316	0.002048	0.132805
ILMN_1757732	OSGIN2	0.519018	8.43671	3.703	0.002049	0.132805
ILMN_1700546	ELOVL6	-0.525609	9.41918	-3.70282	0.002049	0.132805
ILMN_1693009	FGL2	-0.51074	10.4593	-3.7001	0.002061	0.133266
ILMN_1775943	BRMS1L	-0.435681	8.22925	-3.69888	0.002066	0.133313
ILMN_1814039	LOC653086	0.702201	9.8672	3.69485	0.002084	0.134139
ILMN_1775345	SFRS13B	0.511372	5.6497	3.69282	0.002092	0.134412
ILMN_2401906	CDAN1	0.622768	11.5668	3.69124	0.002099	0.134562
ILMN_1710514	BCL3	-0.687811	9.14148	-3.68915	0.002108	0.13463
ILMN_1739582	HOXA9	0.502204	10.166	3.68892	0.002109	0.13463
ILMN_1755203	CUBN	0.624277	5.64501	3.68327	0.002134	0.135697
ILMN_3251708	LOC728946	-0.687575	6.27686	-3.68304	0.002135	0.135697
ILMN_1769556	C5orf23	-0.613334	7.04824	-3.68139	0.002143	0.135871
ILMN_1750718	TNRC15	-0.491034	8.0586	-3.67545	0.002169	0.137073
ILMN_1829064	Unknown	0.521892	5.60028	3.67508	0.002171	0.137073
ILMN_1732609	KIAA1539	0.932942	8.20776	3.67298	0.00218	0.137379
ILMN_1676864	DDX31	-0.69453	6.71692	-3.67062	0.002191	0.13762
ILMN_1753482	FAM86C	-0.571101	6.96242	-3.67009	0.002193	0.13762
ILMN_1783563	TBX19	0.572941	5.68519	3.66877	0.002199	0.137707
ILMN_2387995	ANTXR1	0.526496	8.32676	3.66485	0.002217	0.138537
ILMN_1683148	PRICKLE2	0.502007	9.84013	3.66223	0.002229	0.138999
ILMN_3305466	ZNF788	-0.465116	6.86915	-3.65855	0.002246	0.13977
ILMN_1701914	CD274	-0.610923	5.7566	-3.65126	0.002281	0.141602
ILMN_1731070	ORC6L	-0.726638	6.78442	-3.6452	0.00231	0.14308
ILMN_1662362	LGR6	0.477792	8.80556	3.64424	0.002314	0.14308
ILMN_1807031	C14orf28	0.572121	6.3958	3.64277	0.002321	0.143219
ILMN_1906721	Unknown	0.520979	5.50528	3.6405	0.002332	0.143596
ILMN_1710543	SLC39A3	-0.49293	7.18539	-3.63545	0.002357	0.144806
ILMN_2233050	PLA2G2D	0.590863	6.67661	3.63052	0.002381	0.145994
ILMN_1759250	TAP2	-0.690512	6.19943	-3.627	0.002398	0.146759
ILMN_1744445	LOC401447	0.592031	5.59581	3.62524	0.002407	0.146992
ILMN_2293631	MGAT5B	0.522146	5.51761	3.62369	0.002415	0.147163
ILMN_1655595	SERPINE2	0.458968	12.6277	3.62213	0.002423	0.147337
ILMN_2298818	RPS29	0.575251	9.69872	3.6186	0.002441	0.14778
ILMN_1658494	C13orf15	-0.540558	13.5174	-3.61801	0.002443	0.14778
ILMN_2378316	NUPL1	-0.559569	7.10257	-3.61773	0.002445	0.14778
ILMN_1723021	ICMT	-0.513173	8.51419	-3.61279	0.00247	0.148999
ILMN_1687213	C8orf13	-0.702241	9.51935	-3.60831	0.002493	0.149753
ILMN_1657871	RSAD2	0.48876	5.56817	3.60731	0.002498	0.149753
ILMN_1847494	Unknown	-0.575453	7.1476	-3.60675	0.002501	0.149753
ILMN_1704702	MCM7	-0.659559	6.3137	-3.60645	0.002503	0.149753
ILMN_1693789	ALPP	0.700525	10.2694	3.60473	0.002512	0.149792
ILMN_2129545	GNB4	0.688308	8.55864	3.60439	0.002514	0.149792
ILMN_1781184	MYBPC3	-0.503039	5.69867	-3.59977	0.002538	0.150929
ILMN_1732775	LOC646082	0.622384	5.5029	3.59575	0.002559	0.151888
ILMN_2319952	VDR	0.483557	6.24024	3.59269	0.002575	0.152332
ILMN_1652512	C2CD2	0.570375	10.6186	3.59242	0.002577	0.152332
ILMN_1666226	IL17RC	-0.527735	5.9461	-3.58996	0.00259	0.152807
ILMN_1689699	LOC652002	0.496215	5.42835	3.58811	0.0026	0.153092
ILMN_1791002	SKP2	-0.540149	7.92441	-3.58524	0.002615	0.1537
ILMN_1742044	GNAI1	-0.580385	6.70308	-3.58193	0.002633	0.154296
ILMN_1831763	Unknown	0.57927	5.58132	3.58147	0.002636	0.154296
ILMN_1803882	VEGFA	1.15851	7.46707	3.57921	0.002648	0.154715
ILMN_1659836	RAET1G	0.456931	7.47898	3.57457	0.002674	0.155904
ILMN_1707244	NBPF3	-0.511149	6.43851	-3.56424	0.002732	0.158971
ILMN_2222101	N4BP2	0.633102	8.46001	3.56291	0.002739	0.159097
ILMN_1715069	TANK	-0.443446	9.85788	-3.55761	0.00277	0.16013
ILMN_1729433	LIPH	0.557567	5.68453	3.5569	0.002774	0.16013
ILMN_2278152	TPM1	0.878039	6.55257	3.55606	0.002779	0.16013
ILMN_1815057	PDGFRB	0.501981	10.9468	3.55603	0.002779	0.16013
ILMN_1801223	WTIP	0.749152	8.44727	3.5548	0.002786	0.160213
ILMN_1753500	ARHGAP12	-0.674464	7.90062	-3.55391	0.002791	0.160213
ILMN_3204933	LOC401805	-0.685501	8.1274	-3.5523	0.0028	0.160347
ILMN_1757736	IRX5	0.516721	5.66076	3.55025	0.002812	0.160347
ILMN_1704611	LOC651150	0.74997	5.41673	3.55016	0.002813	0.160347
ILMN_1698209	AGPS	0.514076	9.71175	3.54946	0.002817	0.160347
ILMN_2124082	PPP2R5B	-0.545469	7.1807	-3.54887	0.00282	0.160347
ILMN_1754272	GINS3	-0.645716	7.19717	-3.54637	0.002835	0.160874
ILMN_1813117	ITGA9	0.639903	5.75798	3.54292	0.002855	0.16172
ILMN_1794632	POLR1B	-0.613306	7.07427	-3.54108	0.002866	0.162029
ILMN_1914770	Unknown	0.766353	5.43437	3.53792	0.002885	0.162576
ILMN_3235404	SNORA57	0.448824	7.29567	3.53761	0.002887	0.162576
ILMN_1738173	METTL4	-0.423157	6.30707	-3.53607	0.002896	0.162576
ILMN_1721316	TNFRSF10A	-0.60585	6.65207	-3.53537	0.0029	0.162576
ILMN_1746175	TNFSF4	-0.529439	7.52513	-3.53486	0.002904	0.162576
ILMN_2093748	ZNF669	0.719729	8.03538	3.53398	0.002909	0.162576
ILMN_2261519	AIRE	0.69971	10.9131	3.53276	0.002916	0.162649
ILMN_1658373	PAN2	0.453906	7.26135	3.53195	0.002921	0.162649
ILMN_1729976	ZNF828	-0.514077	9.86846	-3.52852	0.002942	0.16321
ILMN_1754045	FANCL	-0.493901	8.0375	-3.52849	0.002942	0.16321
ILMN_1726723	LOC642953	0.616602	5.61056	3.52672	0.002953	0.163254
ILMN_1726756	FANCB	-0.560888	5.66283	-3.52624	0.002956	0.163254
ILMN_1657550	MVD	-0.54956	8.96162	-3.52566	0.002959	0.163254
ILMN_1908258	Unknown	-0.45115	6.01501	-3.52316	0.002975	0.163801
ILMN_1721888	ITGA2B	-0.721692	5.49895	-3.52063	0.002991	0.164358
ILMN_1688886	GPC5	0.520867	5.76505	3.51325	0.003037	0.166584
ILMN_1814282	ISG20L1	-0.486918	9.05355	-3.51146	0.003048	0.16684
ILMN_1748283	PIM2	-0.587041	7.15238	-3.51073	0.003053	0.16684
ILMN_1662049	AGPAT5	-0.515757	8.80378	-3.50496	0.003089	0.168541
ILMN_2372413	BID	-0.489246	8.12139	-3.50387	0.003096	0.16861
ILMN_1674376	ANGPTL4	0.65329	7.24316	3.50182	0.00311	0.169021
ILMN_1715680	NEIL2	-0.509193	7.8547	-3.49783	0.003135	0.169953
ILMN_1656233	LOC389517	0.580072	11.6945	3.49741	0.003138	0.169953
ILMN_1772702	SFRS2B	-0.464509	9.91178	-3.49293	0.003167	0.171228
ILMN_3308793	MIR934	0.726639	5.37804	3.49152	0.003177	0.171415
ILMN_1811392	HMHA1	-0.489403	6.50382	-3.48704	0.003206	0.172701
ILMN_2404063	APP	-0.662502	10.3184	-3.48208	0.00324	0.173885
ILMN_1721868	KPNA2	-0.526065	8.53385	-3.4818	0.003241	0.173885
ILMN_1651832	EHD1	0.64507	11.6133	3.48113	0.003246	0.173885
ILMN_3240321	AEN	-0.524766	7.68834	-3.48016	0.003252	0.173921
ILMN_2137084	LIN9	-0.612857	6.61396	-3.47376	0.003296	0.175812
ILMN_2315979	LBH	0.471321	8.52163	3.47322	0.0033	0.175812
ILMN_1826921	Unknown	-0.707253	5.80596	-3.47176	0.00331	0.176027
ILMN_1767260	CCDC138	-0.460104	6.52267	-3.46194	0.003378	0.178569
ILMN_1707529	ARG99	-0.586668	6.83458	-3.46184	0.003379	0.178569
ILMN_3292082	LOC642367	0.550721	6.60381	3.46176	0.003379	0.178569
ILMN_1708891	SCFD2	-0.636937	6.65879	-3.46056	0.003387	0.178569
ILMN_3204346	LOC100131897	0.560865	7.318	3.45933	0.003396	0.178569
ILMN_1718565	CDKN1C	0.503643	6.84443	3.4593	0.003396	0.178569
ILMN_1659166	SLC6A15	-0.577472	8.80214	-3.45804	0.003405	0.178569
ILMN_1799207	LOC642691	0.538281	6.49528	3.45799	0.003406	0.178569
ILMN_1782167	RPL32	0.515239	7.07152	3.45122	0.003454	0.17983
ILMN_1714878	BZW1	-0.620744	6.94524	-3.45051	0.003459	0.17983
ILMN_1704154	TNFRSF19	-0.457598	8.32967	-3.44963	0.003465	0.17983
ILMN_2206722	FER1L4	0.621472	7.98125	3.44937	0.003467	0.17983
ILMN_1810274	HOXB2	0.803548	9.74119	3.44892	0.00347	0.17983
ILMN_1739008	ATG9A	-0.567682	8.543	-3.44849	0.003473	0.17983
ILMN_1784294	CPA4	-0.495316	6.55099	-3.44803	0.003477	0.17983
ILMN_2409754	PRR5	-0.556193	6.07188	-3.44779	0.003478	0.17983
ILMN_1719986	PIK3IP1	0.489232	9.00878	3.447	0.003484	0.17983
ILMN_1769112	C2orf58	0.491141	5.49304	3.44473	0.003501	0.179837
ILMN_1802831	MTMR12	-0.566719	7.17288	-3.4444	0.003503	0.179837
ILMN_2287147	UBTF	0.551013	6.68425	3.44418	0.003505	0.179837
ILMN_1795063	ZADH2	0.572845	8.5358	3.44364	0.003509	0.179837
ILMN_1665004	CASC3	-0.483865	8.88755	-3.44189	0.003521	0.180177
ILMN_2383107	VPS41	0.527902	7.99	3.44051	0.003531	0.180383
ILMN_1792072	FUT4	0.502148	7.80391	3.43849	0.003546	0.18075
ILMN_1651496	HIST1H2BD	0.387776	10.7378	3.43788	0.003551	0.18075
ILMN_1671267	NF2	-0.461931	6.50456	-3.43684	0.003558	0.180828
ILMN_1746314	EVI5	0.517397	8.75947	3.43489	0.003573	0.181252
ILMN_1912834	Unknown	0.642833	5.7658	3.43147	0.003598	0.18223
ILMN_1810093	TSPAN2	0.508078	7.11048	3.42844	0.003621	0.183068
ILMN_1677509	PRR7	-0.607048	8.2384	-3.42179	0.003671	0.185296
ILMN_1792820	NOC2L	-0.566699	7.06797	-3.41711	0.003707	0.186786
ILMN_2079786	NUAK1	0.507785	7.2076	3.41424	0.003729	0.187584
ILMN_1722718	BMP2	-0.63339	5.98775	-3.4132	0.003737	0.187669
ILMN_2182482	SHCBP1	0.598823	11.9528	3.41098	0.003754	0.188216
ILMN_1869316	Unknown	0.572947	5.93898	3.40826	0.003776	0.188789
ILMN_1703487	LMO4	0.491511	9.99761	3.40789	0.003779	0.188789
ILMN_2219038	OR8J3	-0.564299	5.6811	-3.40585	0.003795	0.189269
ILMN_1697998	FAM54A	-0.438898	6.19552	-3.40388	0.00381	0.189725
ILMN_3307266	PSMC3IP	-0.505706	6.37666	-3.40299	0.003817	0.189761
ILMN_1805968	FAM115A	-0.504963	5.96458	-3.40195	0.003825	0.189849
ILMN_1746138	RLTPR	0.501532	5.99017	3.40062	0.003836	0.190008
ILMN_2391551	C13orf23	-0.426261	8.59949	-3.39994	0.003841	0.190008
ILMN_1654320	LOC644250	0.539411	9.13317	3.39418	0.003888	0.191971
ILMN_1809496	COPG2	-0.782709	7.98507	-3.39298	0.003897	0.192129
ILMN_1759097	MLLT11	0.424884	9.89344	3.39129	0.003911	0.192486
ILMN_1747160	SYT15	0.392819	8.85946	3.3876	0.003941	0.193643
ILMN_2157277	AKR1D1	0.464886	12.4934	3.3837	0.003973	0.194083
ILMN_1806845	ALG3	-0.666379	8.02369	-3.38349	0.003975	0.194083
ILMN_1680618	MYC	-0.674273	12.2074	-3.3831	0.003978	0.194083
ILMN_2161286	FAM40B	0.438051	7.34223	3.38284	0.00398	0.194083
ILMN_2070896	BMPR2	0.618819	10.0702	3.38253	0.003983	0.194083
ILMN_1673207	KLF11	-0.585928	6.21389	-3.37338	0.004059	0.197476
ILMN_1779190	ALKBH8	0.498333	7.99212	3.37178	0.004072	0.197808
ILMN_1756878	SLC39A9	0.554865	7.85568	3.37	0.004087	0.198045
ILMN_1731113	ZBTB43	-0.434498	8.78235	-3.36963	0.004091	0.198045
ILMN_3187470	LOC100129094	0.535221	6.47503	3.36767	0.004107	0.198529
ILMN_2189859	FLJ38482	-0.784894	7.57057	-3.36611	0.004121	0.198845
ILMN_1743021	CAMKK2	-0.445929	8.7445	-3.36142	0.004161	0.20024
ILMN_1810836	PDE5A	-0.469166	10.1319	-3.36118	0.004163	0.20024
ILMN_2339006	KIAA0564	-0.477067	7.17643	-3.35983	0.004175	0.200474
ILMN_1893948	Unknown	0.56213	5.7086	3.3569	0.0042	0.200613
ILMN_1809543	BDNF	-0.590729	6.52967	-3.35628	0.004205	0.200613
ILMN_1900998	Unknown	-0.480747	7.21854	-3.35608	0.004207	0.200613
ILMN_1763352	LOC343927	-0.517546	5.44588	-3.355	0.004217	0.200613
ILMN_1711073	LOC653489	0.557587	9.19381	3.35384	0.004227	0.200613
ILMN_1721204	CSF2RA	0.627213	8.62838	3.3526	0.004238	0.200613
ILMN_1743067	ZNF701	0.467731	6.50292	3.35246	0.004239	0.200613
ILMN_1793934	PISD	-0.571577	8.95376	-3.35183	0.004244	0.200613
ILMN_2377019	CORO1B	-0.527882	6.54601	-3.35147	0.004248	0.200613
ILMN_2097997	IFNE1	0.601696	6.05709	3.35092	0.004252	0.200613
ILMN_1667081	CCND2	-0.540109	9.75527	-3.34964	0.004264	0.200613
ILMN_1752658	NGFR	-0.706136	5.49966	-3.34894	0.00427	0.200613
ILMN_1904628	Unknown	-0.589741	6.28609	-3.34892	0.00427	0.200613
ILMN_1911072	Unknown	-0.589056	5.64399	-3.34799	0.004278	0.200613
ILMN_1670462	HUS1	-0.494468	6.1136	-3.34778	0.00428	0.200613
ILMN_1816603	Unknown	-0.673706	6.29846	-3.34621	0.004294	0.200613
ILMN_3241303	LOC728255	-0.770282	6.41936	-3.34578	0.004298	0.200613
ILMN_1726230	CD1B	0.493475	5.56488	3.34525	0.004303	0.200613
ILMN_1721628	C19orf73	0.568531	5.50978	3.34459	0.004309	0.200613
ILMN_1791375	STAG3L2	0.659921	7.51219	3.34295	0.004323	0.200613
ILMN_1788789	CHRNA7	0.631099	5.66597	3.34208	0.004331	0.200613
ILMN_1892403	SNORD13	1.11006	10.3058	3.34138	0.004337	0.200613
ILMN_2089875	TNFSF4	-0.422613	8.96176	-3.34083	0.004342	0.200613
ILMN_1815063	PXK	0.433993	7.59815	3.34041	0.004346	0.200613
ILMN_3290035	LOC653737	0.691245	9.67964	3.34037	0.004346	0.200613
ILMN_1810100	PBX3	0.507411	9.58968	3.33864	0.004362	0.20102
ILMN_1767032	DDI1	0.509232	5.68752	3.33686	0.004378	0.201451
ILMN_1837692	Unknown	-0.540002	5.66338	-3.33533	0.004392	0.201592
ILMN_2053829	CBLN3	0.434558	7.46329	3.33503	0.004395	0.201592
ILMN_1790689	CRISPLD2	0.442362	12.5576	3.33421	0.004402	0.201621
ILMN_1741801	CDC7	-0.481149	6.44151	-3.33272	0.004416	0.201936
ILMN_1718633	LRP5L	0.537833	6.9516	3.33167	0.004426	0.202062
ILMN_2340259	PDE4B	-0.776404	5.77833	-3.33031	0.004438	0.202322
ILMN_1791728	SLC25A25	-0.567348	8.45898	-3.32795	0.00446	0.20266
ILMN_1795865	FGFRL1	0.602935	10.1493	3.3274	0.004465	0.20266
ILMN_3178890	LOC100130624	0.457881	8.12564	3.32689	0.00447	0.20266
ILMN_3267638	LOC100130589	0.540541	5.46673	3.32634	0.004475	0.20266
ILMN_3243809	LOC728046	-0.441175	5.66562	-3.32581	0.00448	0.20266
ILMN_1716272	KBTBD8	-0.421092	6.13855	-3.3178	0.004555	0.205526
ILMN_1710684	MIPOL1	-0.627972	5.70471	-3.31757	0.004557	0.205526
ILMN_2331231	TNFRSF6B	-0.465687	6.0907	-3.31678	0.004564	0.205551
ILMN_1759622	G3BP2	-0.573347	5.45293	-3.31529	0.004578	0.205872
ILMN_3224934	SFRS18	0.434959	9.97744	3.31296	0.0046	0.206158
ILMN_2337058	PORCN	0.641078	7.74787	3.31238	0.004606	0.206158
ILMN_1654385	ASB13	-0.51889	7.53528	-3.31233	0.004607	0.206158
ILMN_2355831	FHL2	0.457608	12.8178	3.31103	0.004619	0.206158
ILMN_1772278	TANC1	-0.701285	7.26772	-3.31098	0.004619	0.206158
ILMN_3244121	LOC391746	0.483475	5.7451	3.30822	0.004646	0.20703
ILMN_1731064	CABC1	-0.450274	7.29268	-3.3073	0.004655	0.207115
ILMN_1746864	PSCDBP	0.557282	5.72243	3.30335	0.004693	0.20822
ILMN_3185130	LOC100128770	-0.541779	5.38018	-3.30328	0.004694	0.20822
ILMN_1800530	CENTG2	-0.459049	8.92269	-3.30234	0.004703	0.208318
ILMN_1660067	LOC728285	-0.526895	6.41221	-3.30109	0.004715	0.208392
ILMN_1659544	STX3	0.455927	7.32475	3.30073	0.004719	0.208392
ILMN_1660436	HSPA1B	-0.57464	9.98872	-3.2952	0.004773	0.210168
ILMN_1762224	HPS3	-0.566509	8.06555	-3.2952	0.004773	0.210168
ILMN_1725204	LOC649859	0.457492	5.96579	3.29086	0.004816	0.211638
ILMN_1667839	UBR7	-0.79104	8.52074	-3.2904	0.004821	0.211638
ILMN_2179579	SNHG3	0.567183	5.55076	3.28884	0.004836	0.212011
ILMN_2161007	GABPB2	0.598423	12.6108	3.28768	0.004848	0.212207
ILMN_2168079	C11orf76	-0.534089	5.43886	-3.28605	0.004864	0.212392
ILMN_1660624	LIMK2	0.504617	6.3204	3.28526	0.004872	0.212392
ILMN_1686319	USP37	-0.516624	7.19945	-3.28497	0.004875	0.212392
ILMN_1795128	C13orf23	-0.496744	8.6205	-3.28442	0.004881	0.212392
ILMN_1763638	BCAR3	0.491498	9.52469	3.28309	0.004894	0.212665
ILMN_2278235	CTBP1	-0.659973	7.47804	-3.28164	0.004909	0.212991
ILMN_1815723	NUP35	-0.430312	8.80191	-3.27908	0.004935	0.213814
ILMN_1695025	CD2	-0.496366	5.92015	-3.27758	0.00495	0.213852
ILMN_1768020	HAUS8	-0.504326	6.00484	-3.27731	0.004953	0.213852
ILMN_1773154	NFKBIA	0.548196	12.2587	3.27688	0.004958	0.213852
ILMN_1691747	KHDRBS3	-0.42695	8.86023	-3.27554	0.004971	0.21397
ILMN_2118472	C10orf58	0.685268	10.7495	3.27467	0.00498	0.21397
ILMN_2391458	ACSL4	-0.418987	9.21849	-3.27298	0.004998	0.21397
ILMN_3247320	ENHO	0.447818	5.79416	3.27251	0.005003	0.21397
ILMN_1691930	CBX6	-0.458562	9.97983	-3.27185	0.005009	0.21397
ILMN_1703531	S1PR3	-0.688955	9.64673	-3.27095	0.005019	0.21397
ILMN_2135991	C16orf69	0.641978	5.52069	3.27003	0.005028	0.21397
ILMN_3206217	LOC100131209	0.59102	5.38912	3.26957	0.005033	0.21397
ILMN_2099798	LYPLA1	-0.515585	5.4137	-3.26883	0.005041	0.21397
ILMN_1710598	SKI	0.435366	7.17177	3.26876	0.005042	0.21397
ILMN_3257342	LOC100128682	-0.631347	5.79236	-3.26804	0.005049	0.21397
ILMN_1657509	TSEN54	-0.516857	6.57216	-3.26791	0.005051	0.21397
ILMN_1665723	C20orf194	-0.57079	5.38281	-3.26665	0.005064	0.21397
ILMN_2410523	DDR2	-0.450911	10.0888	-3.26662	0.005064	0.21397
ILMN_1799622	ZFYVE9	-0.719684	5.93396	-3.2662	0.005068	0.21397
ILMN_1802131	SLC13A1	0.559966	5.56262	3.26508	0.00508	0.214162
ILMN_2044645	CGB1	0.595603	6.34293	3.26349	0.005097	0.214561
ILMN_1886992	Unknown	0.614106	5.67479	3.26128	0.00512	0.214561
ILMN_1651628	EXOC6	-0.426081	7.1132	-3.2602	0.005132	0.214561
ILMN_3254040	LOC100128648	0.600899	5.41009	3.25964	0.005138	0.214561
ILMN_2050109	GABARAP	0.603173	7.19073	3.25931	0.005141	0.214561
ILMN_1678004	TMEM41B	0.459371	10.4278	3.25883	0.005146	0.214561
ILMN_1743232	MICALCL	0.585997	6.55131	3.25793	0.005156	0.214561
ILMN_3239426	GPN3	-0.473486	9.1217	-3.25758	0.00516	0.214561
ILMN_1736829	MDM2	-0.425291	6.22879	-3.25709	0.005165	0.214561
ILMN_1784202	LOC644019	0.432754	5.73506	3.25704	0.005166	0.214561
ILMN_2381138	SEH1L	-0.411925	9.98616	-3.2567	0.005169	0.214561
ILMN_1652929	POGZ	0.57325	6.26354	3.25416	0.005196	0.215389
ILMN_1745332	PPP5C	0.55475	5.8919	3.2526	0.005213	0.215781
ILMN_1725485	RGS17	-0.475703	9.05479	-3.24995	0.005242	0.216668
ILMN_1819384	Unknown	0.541439	9.71592	3.24831	0.00526	0.217102
ILMN_1737254	USP1	-0.660546	7.6063	-3.24508	0.005295	0.217987
ILMN_1750093	SDHALP1	0.570556	10.3178	3.24415	0.005305	0.217987
ILMN_1767362	ADAMTS6	0.552804	7.19368	3.24394	0.005308	0.217987
ILMN_1758164	STC1	-0.689342	11.2769	-3.24367	0.00531	0.217987
ILMN_1685574	TSC22D2	-0.522174	8.9747	-3.2414	0.005335	0.218283
ILMN_1812118	ZNF570	0.480225	6.22991	3.24122	0.005337	0.218283
ILMN_1747067	NPAS1	0.728277	8.21728	3.24078	0.005342	0.218283
ILMN_3175797	LOC100130696	0.53401	5.74153	3.24035	0.005347	0.218283
ILMN_1705953	LONRF1	-0.615046	7.35082	-3.23861	0.005366	0.218768
ILMN_1787815	TRIB3	-0.68066	8.6181	-3.23633	0.005392	0.219501
ILMN_1659524	C6orf66	-0.458113	9.34475	-3.23509	0.005406	0.219608
ILMN_3239232	C11orf86	-0.445173	5.62768	-3.23477	0.005409	0.219608
ILMN_1683084	LOC646183	-0.598141	5.37679	-3.23034	0.005459	0.220948
ILMN_1658685	ELFN2	0.683609	8.06197	3.2294	0.00547	0.220948
ILMN_3306444	LOC729828	-0.452448	5.88336	-3.22888	0.005476	0.220948
ILMN_2162989	TMEM189	0.46322	9.94641	3.2284	0.005481	0.220948
ILMN_1698584	KRTAP4-12	-0.507202	5.65799	-3.22831	0.005482	0.220948
ILMN_2093231	WBP1	0.396556	8.82603	3.22738	0.005492	0.220948
ILMN_1668928	MLKL	0.546198	5.65073	3.2266	0.005501	0.220948
ILMN_1673987	DEFB134	-0.720004	5.39919	-3.22657	0.005502	0.220948
ILMN_1885628	KSR2	-0.597628	5.5774	-3.22493	0.00552	0.221082
ILMN_1727393	FBXW10	0.610898	5.60383	3.22473	0.005523	0.221082
ILMN_1743103	SH3PXD2A	0.443428	10.0083	3.22432	0.005527	0.221082
ILMN_1844692	FOXO3	-0.671197	9.91929	-3.21892	0.00559	0.222831
ILMN_1815734	FCHSD2	0.641117	7.92788	3.21866	0.005593	0.222831
ILMN_3278157	LOC653156	0.536401	12.1301	3.21856	0.005594	0.222831
ILMN_3239574	SNORD3A	0.565379	8.61785	3.2162	0.005621	0.223622
ILMN_2193195	LOC220429	0.512036	5.53456	3.21526	0.005632	0.223755
ILMN_2396947	PSMC3IP	-0.472819	5.63243	-3.21435	0.005643	0.223848
ILMN_1784454	ITGB1	0.509039	6.98522	3.21377	0.005649	0.223848
ILMN_1731248	LOC648705	0.528604	7.14391	3.21287	0.00566	0.223891
ILMN_1682919	PAFAH2	-0.53396	7.69059	-3.21239	0.005666	0.223891
ILMN_1721849	ZNF660	0.484193	5.72167	3.21033	0.00569	0.224313
ILMN_2248863	ZBTB38	-0.476347	7.67702	-3.21019	0.005691	0.224313
ILMN_3280359	LOC100131081	-0.453771	5.41384	-3.20937	0.005701	0.224396
ILMN_3249244	TMEM106A	0.610806	7.82719	3.20836	0.005713	0.224569
ILMN_1775997	CHAT	0.510738	5.55264	3.2066	0.005734	0.225008
ILMN_2388800	PPAP2B	0.517149	9.98371	3.20599	0.005741	0.225008
ILMN_2072622	FLJ12684	-0.528541	5.39571	-3.2055	0.005747	0.225008
ILMN_3233050	LOC100130133	-0.617553	6.05832	-3.20214	0.005787	0.22549
ILMN_1665013	LOC651169	0.449551	5.78329	3.20183	0.005791	0.22549
ILMN_1798270	C11orf75	0.575762	8.58825	3.20156	0.005794	0.22549
ILMN_1710523	ATP8B1	-0.424083	5.91543	-3.20081	0.005803	0.22549
ILMN_1680673	NT5DC1	-0.440611	7.76457	-3.20077	0.005803	0.22549
ILMN_3287996	LOC400446	0.505027	8.99595	3.20065	0.005805	0.22549
ILMN_1666609	USP22	-0.509238	7.36086	-3.19904	0.005824	0.225947
ILMN_3297130	LOC729402	0.660235	8.12218	3.19667	0.005853	0.226638
ILMN_2399300	NAV2	0.574054	10.456	3.1963	0.005857	0.226638
ILMN_2276461	MAP2	-0.512257	5.71264	-3.19434	0.005881	0.227262
ILMN_1748265	LOC652048	0.611715	5.71571	3.19338	0.005893	0.22742
ILMN_2214355	RAB30	0.428244	6.41578	3.19244	0.005904	0.227564
ILMN_1752791	PARP8	0.463351	5.5647	3.18869	0.00595	0.22904
ILMN_2077886	C1orf109	-0.464454	8.75423	-3.18423	0.006005	0.230861
ILMN_2404135	RIOK3	0.388671	10.2321	3.1825	0.006027	0.231386
ILMN_1676728	DLK2	-0.529167	6.42555	-3.18148	0.006039	0.231575
ILMN_1783881	ZIC5	-0.559693	5.58048	-3.18056	0.006051	0.231628
ILMN_2384561	TJP2	0.534091	8.4864	3.18012	0.006056	0.231628
ILMN_1726636	HECTD2	0.511523	6.72965	3.1793	0.006067	0.231726
ILMN_1777564	MAD2L1	-0.649063	9.00371	-3.17742	0.00609	0.232199
ILMN_1809101	STEAP2	-0.509405	7.6088	-3.17701	0.006096	0.232199
ILMN_3187206	FLJ11827	0.567934	5.56143	3.17627	0.006105	0.232199
ILMN_1704078	ACTL8	0.51274	5.6865	3.17583	0.00611	0.232199
ILMN_1755843	SLC26A8	0.520989	5.69635	3.17422	0.006131	0.232564
ILMN_2169089	C18orf54	0.51901	5.68627	3.17333	0.006142	0.232564
ILMN_2106265	GDPD1	0.680823	7.2863	3.17321	0.006144	0.232564
ILMN_1904256	Unknown	-0.483196	5.63782	-3.16855	0.006203	0.234473
ILMN_3274465	LOC727938	0.691965	5.7877	3.16802	0.00621	0.234473
ILMN_1732926	PVT1	0.52944	7.02353	3.16423	0.006259	0.236019
ILMN_3251691	POLR3G	-0.424621	9.14499	-3.16065	0.006305	0.237466
ILMN_2234229	PRMT6	-0.635555	9.74578	-3.15996	0.006314	0.237504
ILMN_1739749	B3GALT6	-0.645356	8.83094	-3.15766	0.006344	0.237711
ILMN_1658071	ATP1B1	0.458902	9.1251	3.15719	0.00635	0.237711
ILMN_1699354	EPHA2	-0.574764	6.29986	-3.15694	0.006354	0.237711
ILMN_3229570	LOC729500	0.586839	9.90739	3.15632	0.006362	0.237711
ILMN_1866300	Unknown	0.604413	5.64045	3.15582	0.006368	0.237711
ILMN_1695945	MEIS2	-0.540684	10.0417	-3.15562	0.006371	0.237711
ILMN_1746408	MIDN	-0.385719	9.59591	-3.15527	0.006376	0.237711
ILMN_1773307	NAP1L5	-0.40904	8.73373	-3.15455	0.006385	0.237762
ILMN_1728225	KIAA1524	-0.530088	6.13226	-3.14972	0.006449	0.239759
ILMN_1654685	MCTP1	-0.483666	6.60696	-3.14929	0.006455	0.239759
ILMN_1677482	LOC644044	-0.422426	5.68419	-3.146	0.006499	0.241095
ILMN_3243175	LOC100132727	0.618678	9.8563	3.14469	0.006517	0.241445
ILMN_1697491	FLJ14213	0.479206	7.25866	3.14204	0.006552	0.242317
ILMN_3187425	LOC100127975	0.526154	8.99232	3.14174	0.006556	0.242317
ILMN_1760490	ACVR1	0.634288	10.6593	3.13996	0.00658	0.242836
ILMN_1758983	OTOP1	-0.627127	5.3061	-3.13949	0.006587	0.242836
ILMN_1808047	PHC2	-0.531204	8.72909	-3.13557	0.00664	0.244474
ILMN_1783843	MIIP	-0.52124	6.318	-3.13461	0.006654	0.244474
ILMN_1681888	PRKAR2A	-0.656272	8.03602	-3.13444	0.006656	0.244474
ILMN_3246871	LOC100134368	0.559843	5.67546	3.13166	0.006694	0.245109
ILMN_2180929	SLC16A12	0.629226	11.8808	3.13024	0.006714	0.245109
ILMN_1686360	ZNF124	-0.601124	6.39327	-3.12995	0.006718	0.245109
ILMN_1696320	LOC652673	0.416824	5.9741	3.12922	0.006728	0.245109
ILMN_1704255	LOC133993	0.519608	5.64593	3.12842	0.006739	0.245109
ILMN_1812226	ICAM1	-0.676891	5.98864	-3.1284	0.006739	0.245109
ILMN_1674458	KLHL7	0.574871	6.39616	3.12837	0.00674	0.245109
ILMN_1687978	PHLDA1	-0.424307	12.115	-3.12804	0.006744	0.245109
ILMN_1656186	SLC41A1	-0.418377	8.10466	-3.12781	0.006748	0.245109
ILMN_1703969	KIAA0251	-0.518364	6.94104	-3.12578	0.006776	0.245839
ILMN_1668411	FHL2	0.402929	12.3849	3.1222	0.006826	0.24706
ILMN_1796138	BMX	-0.383214	5.62541	-3.12215	0.006827	0.24706
ILMN_1652913	EZH2	-0.591073	7.0467	-3.12076	0.006847	0.24706
ILMN_2344298	STEAP2	-0.454577	7.24584	-3.12069	0.006848	0.24706
ILMN_1666206	GSDMB	0.527287	6.51698	3.12043	0.006851	0.24706
ILMN_1712545	S100A3	0.39763	9.91623	3.11727	0.006896	0.248184
ILMN_1665821	LOC643509	-0.506783	5.34832	-3.11705	0.006899	0.248184
ILMN_1795228	ZFAND5	-0.404335	11.9743	-3.11597	0.006915	0.248439
ILMN_1669409	VSIG4	0.516008	5.74365	3.11389	0.006944	0.248753
ILMN_2348808	SNX16	0.75581	5.29424	3.11359	0.006949	0.248753
ILMN_1804007	NANOS3	0.44942	5.81959	3.11327	0.006953	0.248753
ILMN_2174215	DIRAS3	0.703498	6.01707	3.11295	0.006958	0.248753
ILMN_1768804	LOC644014	-0.491535	5.50805	-3.11243	0.006965	0.248753
ILMN_1777706	OR4C12	0.587571	5.94358	3.11161	0.006977	0.248874
ILMN_2189675	HRCT1	0.438631	6.4115	3.11	0.007	0.249188
ILMN_2048700	ATAD2	-0.496216	7.67313	-3.10984	0.007003	0.249188
ILMN_1694752	LOC727726	-0.463695	6.94138	-3.10794	0.00703	0.249863
ILMN_1797055	LIN52	-0.43568	6.83785	-3.10573	0.007062	0.250707
ILMN_2373119	TERT	-0.848366	6.78879	-3.10458	0.007079	0.250865
ILMN_1798602	PCF11	-0.424264	6.97551	-3.10427	0.007084	0.250865
ILMN_3248193	NCRNA00113	-0.485957	5.53707	-3.10153	0.007124	0.251773
ILMN_1659766	BAG3	0.605715	11.3576	3.10136	0.007126	0.251773
ILMN_1909965	Unknown	0.491317	6.05482	3.09875	0.007165	0.252831
ILMN_3281195	LOC440459	-0.589012	5.9902	-3.09669	0.007195	0.253366
ILMN_1754757	SCNN1D	0.43976	6.82449	3.09567	0.00721	0.253366
ILMN_2318568	HCFC1R1	0.742232	8.81231	3.09498	0.007221	0.253366
ILMN_1757742	ZRANB1	-0.450173	9.46323	-3.09497	0.007221	0.253366
ILMN_1726164	NEDD9	0.438214	6.33129	3.09485	0.007222	0.253366
ILMN_1788240	ITPRIPL1	0.586458	5.68168	3.09348	0.007243	0.253694
ILMN_1790508	KCNA5	-0.501497	5.72863	-3.09308	0.007249	0.253694
ILMN_1658586	LOC730012	0.54903	6.12676	3.09064	0.007285	0.25467
ILMN_3235984	LOC100134688	0.474211	5.75043	3.08904	0.007309	0.255211
ILMN_1737576	RASA1	-0.423735	5.63162	-3.0875	0.007333	0.255597
ILMN_1701482	POFUT2	0.508823	5.61058	3.08717	0.007338	0.255597
ILMN_3201775	LOC100133079	-0.556134	5.46833	-3.08531	0.007366	0.256221
ILMN_1876266	GJA3	-0.514038	6.03794	-3.08485	0.007373	0.256221
ILMN_1701507	EHHADH	-0.477177	6.70839	-3.08334	0.007396	0.25672
ILMN_1712452	KIF20B	-0.412175	7.37234	-3.08187	0.007418	0.257199
ILMN_1720181	CLSTN1	-0.552959	5.98334	-3.08019	0.007444	0.257593
ILMN_1779177	U2AF1L4	0.629681	6.54698	3.07979	0.00745	0.257593
ILMN_1791593	DENND5B	0.399931	7.47895	3.07891	0.007464	0.257593
ILMN_1801441	RFTN2	0.430089	7.83986	3.07886	0.007464	0.257593
ILMN_1764043	TTL	0.386901	10.2757	3.07788	0.00748	0.257814
ILMN_1792672	POLR2D	-0.425819	9.30849	-3.07463	0.00753	0.258806
ILMN_1890788	Unknown	0.53126	5.92291	3.07442	0.007533	0.258806
ILMN_1664537	USP11	0.452015	8.56717	3.07388	0.007542	0.258806
ILMN_1729157	LOC652903	-0.431745	7.09296	-3.07377	0.007543	0.258806
ILMN_3199655	LOC646784	0.407083	7.83588	3.07079	0.00759	0.259566
ILMN_1651563	MYO15B	0.536281	5.46496	3.07064	0.007592	0.259566
ILMN_1730523	FAM195A	-0.435176	8.44818	-3.07002	0.007602	0.259566
ILMN_1742548	GFI1B	0.405608	5.49229	3.06976	0.007606	0.259566
ILMN_1679800	BRIX1	-0.379452	12.1197	-3.06907	0.007617	0.259566
ILMN_1670130	ARID3A	-0.559558	8.69615	-3.06867	0.007623	0.259566
ILMN_1907756	Unknown	0.484001	5.64746	3.06844	0.007627	0.259566
ILMN_1813544	OXCT1	-0.441763	6.82163	-3.06587	0.007667	0.260645
ILMN_1800654	MCM7	-0.464801	5.59831	-3.06385	0.007699	0.261187
ILMN_1678300	MGC40489	-0.395898	8.98469	-3.06341	0.007706	0.261187
ILMN_1663080	LFNG	0.412291	6.59032	3.06319	0.007709	0.261187
ILMN_1746393	TSEN2	-0.410921	8.61359	-3.06216	0.007726	0.261447
ILMN_2367743	TUBG1	-0.521733	9.03676	-3.06113	0.007742	0.261703
ILMN_1842850	Unknown	0.563437	5.29821	3.06049	0.007752	0.261747
ILMN_1724700	RIOK3	0.363187	10.3234	3.05793	0.007793	0.26236
ILMN_1698996	SLC19A1	-0.512288	6.92247	-3.05792	0.007794	0.26236
ILMN_1692188	GGTLC1	-0.49328	5.74641	-3.05731	0.007803	0.26236
ILMN_3244969	ZNF48	-0.70751	5.66143	-3.05715	0.007806	0.26236
ILMN_1785831	ZDHHC13	-0.477978	6.91853	-3.05539	0.007834	0.26283
ILMN_1768553	LOC283050	0.524803	7.32095	3.05519	0.007838	0.26283
ILMN_1782688	THNSL1	-0.476733	7.9021	-3.05397	0.007857	0.26319
ILMN_1654735	SLCO3A1	-0.393229	7.29939	-3.05285	0.007875	0.263502
ILMN_1881909	Unknown	0.988919	9.9745	3.04964	0.007928	0.264673
ILMN_1666924	PINK1	0.423465	9.53973	3.0496	0.007928	0.264673
ILMN_1760849	NETO2	-0.589463	8.09644	-3.04708	0.00797	0.265604
ILMN_1758100	GALR3	-0.571249	5.34049	-3.04681	0.007974	0.265604
ILMN_1815578	ZNF223	0.614818	8.26217	3.04562	0.007994	0.265857
ILMN_1679476	GART	-0.371966	10.3884	-3.04521	0.008	0.265857
ILMN_2086238	SMYD4	-0.50736	7.86208	-3.04471	0.008009	0.265857
ILMN_1760180	MID2	0.403697	7.53866	3.04282	0.00804	0.266598
ILMN_1662964	PRMT3	-0.464687	9.28822	-3.04106	0.008069	0.267186
ILMN_1680687	NSF	-0.385387	7.33046	-3.04066	0.008076	0.267186
ILMN_1672662	SLC20A1	0.372313	13.1505	3.03961	0.008093	0.267469
ILMN_1720606	LRCH2	-0.568421	9.37527	-3.03898	0.008104	0.267518
ILMN_1770905	SHC3	-0.454982	8.59342	-3.03377	0.008191	0.270102
ILMN_3248781	SDHAP2	0.482232	8.94769	3.03253	0.008212	0.270488
ILMN_3237226	LOC653656	-0.418031	5.35599	-3.03135	0.008232	0.270845
ILMN_1707585	SLC46A2	0.478867	5.54603	3.02974	0.008259	0.271444
ILMN_2391150	FILIP1L	0.767093	9.778	3.02776	0.008293	0.272252
ILMN_1704342	UBE3C	-0.435425	9.26298	-3.0272	0.008302	0.272261
ILMN_1851547	Unknown	-0.505341	7.20033	-3.02425	0.008353	0.273621
ILMN_1740407	CHSY3	0.363611	7.74613	3.02347	0.008366	0.273753
ILMN_3242638	LOC100133473	-0.440411	6.22144	-3.02148	0.008401	0.274575
ILMN_1697703	HPDL	-0.473151	5.66649	-3.01957	0.008434	0.275354
ILMN_1704084	CMAH	-0.38333	6.74817	-3.01816	0.008458	0.275852
ILMN_1669584	ILF3	-0.521153	9.07663	-3.0161	0.008494	0.276404
ILMN_1678968	GEM	0.42756	6.64551	3.01564	0.008502	0.276404
ILMN_1702585	LOC646817	-0.428782	8.0686	-3.01512	0.008511	0.276404
ILMN_3247844	C4orf10	0.450503	5.91113	3.01505	0.008512	0.276404
ILMN_1656016	DHX9	-0.579145	8.3305	-3.01211	0.008564	0.277344
ILMN_2303955	FKBP1B	-0.424234	6.73922	-3.01182	0.008569	0.277344
ILMN_2198878	INPP4B	-0.505237	6.28812	-3.0117	0.008571	0.277344
ILMN_3249230	LOC100133649	0.522261	12.6596	3.01087	0.008586	0.277344
ILMN_1807439	ALDH1A3	0.413269	6.97947	3.01075	0.008588	0.277344
ILMN_1787366	ZNF335	0.558112	5.83455	3.00992	0.008603	0.277513
ILMN_1809947	TMEM155	0.512475	7.05564	3.00909	0.008617	0.277685
ILMN_2164290	ZNF114	0.425287	5.5452	3.00766	0.008643	0.2782
ILMN_2367239	RCAN1	-0.490428	9.66974	-3.00669	0.00866	0.278456
ILMN_1681590	LARP1	-0.586882	9.74226	-3.00529	0.008685	0.278576
ILMN_1803348	EHBP1	-0.345066	9.86181	-3.00449	0.008699	0.278576
ILMN_1879326	Unknown	0.624659	5.6445	3.00424	0.008704	0.278576
ILMN_1699022	ENDOD1	-0.528563	7.35896	-3.00418	0.008705	0.278576
ILMN_1698441	MYST4	-0.694624	6.23188	-3.00385	0.008711	0.278576
ILMN_1810780	LOC642149	0.426064	5.60725	3.00226	0.008739	0.279189
ILMN_3199608	LOC283332	-0.563586	6.02412	-3.00083	0.008765	0.27942
ILMN_1757298	BTBD7	0.428161	7.83031	3.00081	0.008765	0.27942
ILMN_1657962	LOC728946	-0.754507	7.45807	-3.00028	0.008775	0.279425
ILMN_1692826	UNKL	-0.528037	6.95254	-2.99727	0.008829	0.280856
ILMN_1691704	LOC643580	0.592812	5.46976	2.99564	0.008859	0.281495
ILMN_2359601	CAMK2G	-0.45853	5.81626	-2.99418	0.008886	0.282043
ILMN_1770266	ZNF354B	0.5563	5.44775	2.99317	0.008904	0.282158
ILMN_1841334	Unknown	0.459399	9.54665	2.99294	0.008908	0.282158
ILMN_1695226	DIAPH3	-0.349898	7.27344	-2.99042	0.008955	0.283022
ILMN_1757845	SPIRE1	0.384027	11.1108	2.99041	0.008955	0.283022
ILMN_2100815	TMEM9B	0.360733	10.2736	2.98934	0.008974	0.283201
ILMN_1741017	PIP4K2B	-0.446075	7.46218	-2.98907	0.008979	0.283201
ILMN_1756417	ANKRD37	0.405324	8.99853	2.98558	0.009044	0.28466
ILMN_1788002	MAPK14	-0.388169	6.85288	-2.98553	0.009045	0.28466
ILMN_1718070	CASP9	-0.426468	7.03721	-2.98489	0.009057	0.284733
ILMN_1672121	LOC387856	0.384544	6.69779	2.98428	0.009068	0.28479
ILMN_1738742	PLAT	-0.477935	11.7202	-2.98291	0.009094	0.285288
ILMN_1802690	GULP1	-0.409173	7.11826	-2.98149	0.00912	0.285822
ILMN_2073307	IL10	0.673143	10.3118	2.97984	0.009151	0.286382
ILMN_1663401	LARP6	0.423036	10.8041	2.97898	0.009167	0.286382
ILMN_3236765	UPLP	0.44465	6.6659	2.97874	0.009172	0.286382
ILMN_1744381	SERPINE1	0.449619	13.6137	2.97844	0.009178	0.286382
ILMN_1675651	MAGEA6	-0.469336	5.56795	-2.97797	0.009186	0.286382
ILMN_1692754	TMEM49	0.373752	10.4114	2.97427	0.009257	0.287686
ILMN_2404065	APP	-0.709085	10.5667	-2.97422	0.009257	0.287686
ILMN_1701998	AFAP1	0.481784	9.01937	2.97365	0.009268	0.287686
ILMN_1761910	BDNF	-0.441538	7.2241	-2.9727	0.009286	0.287686
ILMN_1811702	GRN	0.549198	9.35097	2.97179	0.009304	0.287686
ILMN_1865069	Unknown	0.500714	6.08684	2.97166	0.009306	0.287686
ILMN_3216365	LOC100131096	0.507153	6.75861	2.97162	0.009307	0.287686
ILMN_1727577	GLI2	0.92923	8.65163	2.97145	0.00931	0.287686
ILMN_1690114	PTPLAD2	0.559405	8.44047	2.97094	0.00932	0.287686
ILMN_2352303	RASSF2	0.481739	6.02496	2.97029	0.009332	0.287686
ILMN_3250243	FAM119A	-0.394225	6.63283	-2.97016	0.009335	0.287686
ILMN_3236314	LOC100134173	0.476862	5.69739	2.96948	0.009348	0.287792
ILMN_2378868	SFRS5	0.382423	11.8984	2.96746	0.009387	0.288686
ILMN_1799062	NFKB2	-0.475094	6.15311	-2.96578	0.009419	0.289385
ILMN_1897310	Unknown	-0.433397	8.41611	-2.9644	0.009446	0.28949
ILMN_1716678	NPC2	0.392109	12.2914	2.96421	0.00945	0.28949
ILMN_1851376	Unknown	-0.538427	6.54781	-2.9638	0.009458	0.28949
ILMN_2363392	TNFSF14	0.575828	8.20926	2.96359	0.009462	0.28949
ILMN_1798838	CTTN	-0.48157	7.24798	-2.96041	0.009524	0.290966
ILMN_1728059	LOC645236	0.517789	9.44607	2.9601	0.00953	0.290966
ILMN_1660900	SNORA7B	0.541281	7.91652	2.95914	0.009548	0.29108
ILMN_1728632	LCE3C	-0.572636	5.43957	-2.95891	0.009553	0.29108
ILMN_2230862	GYG1	-0.409973	10.4911	-2.95545	0.009621	0.292852
ILMN_2176693	LIPL2	0.438293	5.73808	2.95443	0.009641	0.293013
ILMN_2316974	LILRB1	0.440133	11.3843	2.95402	0.009649	0.293013
ILMN_1724064	MGC27348	0.397834	6.3072	2.95369	0.009656	0.293013
ILMN_1684492	LEKR1	0.380605	5.75932	2.95148	0.0097	0.29318
ILMN_1841564	Unknown	-0.382638	6.0278	-2.95123	0.009705	0.29318
ILMN_3249658	LOC100134868	0.595489	7.56743	2.95109	0.009707	0.29318
ILMN_1886422	Unknown	-0.447256	7.29386	-2.95037	0.009722	0.29318
ILMN_2230683	CDCA7L	-0.461997	8.30165	-2.95034	0.009722	0.29318
ILMN_1674908	HOXB5	0.43095	8.7371	2.94994	0.00973	0.29318
ILMN_1680348	NBPF3	-0.646973	7.98769	-2.94993	0.009731	0.29318
ILMN_1772703	OTUD6B	-0.480262	7.99494	-2.94869	0.009755	0.293366
ILMN_2061310	ZNF280C	-0.462791	7.49331	-2.94864	0.009756	0.293366
ILMN_1660938	TOE1	-0.408812	6.78444	-2.94786	0.009772	0.293537
ILMN_1885771	Unknown	0.434918	6.59057	2.94529	0.009824	0.294505
ILMN_1658083	ABT1	-0.419683	7.7716	-2.94501	0.009829	0.294505
ILMN_1705599	LOC653427	0.447204	5.63783	2.94445	0.009841	0.294505
ILMN_1694890	UCHL5IP	-0.48829	5.65487	-2.94342	0.009861	0.294505
ILMN_1670532	GMCL1	-0.360203	8.8007	-2.94323	0.009865	0.294505
ILMN_1831106	Unknown	-0.488485	5.5508	-2.94297	0.009871	0.294505
ILMN_1678922	HERC4	-0.391423	10.6741	-2.94281	0.009874	0.294505
ILMN_1731612	UCHL5	-0.424184	9.46245	-2.94143	0.009902	0.295042
ILMN_1807467	RGNEF	-0.476281	5.75281	-2.94089	0.009913	0.295074
ILMN_1790807	XPC	-0.389149	9.19536	-2.94006	0.00993	0.295282
ILMN_3289346	LOC442075	-0.46211	5.52988	-2.93929	0.009945	0.295406
ILMN_2342455	PPA2	0.678655	9.98669	2.93887	0.009954	0.295406
ILMN_3181452	LOC100128627	0.451935	6.80384	2.9359	0.010015	0.295777
ILMN_1655051	FAM86B1	-0.437216	8.14292	-2.93551	0.010022	0.295777
ILMN_2175112	KCNS3	0.450808	5.66346	2.93416	0.01005	0.295777
ILMN_3284084	LOC392522	0.445131	6.45086	2.93363	0.010061	0.295777
ILMN_1774735	DDB1	-0.533793	6.48018	-2.9334	0.010066	0.295777
ILMN_1800420	RNF214	0.533038	7.54732	2.93289	0.010077	0.295777
ILMN_1678934	POLR1E	-0.371153	9.02316	-2.93212	0.010092	0.295777
ILMN_2054392	PPIL1	-0.527119	9.30236	-2.9319	0.010097	0.295777
ILMN_2207170	WWC2	0.502581	6.3893	2.93181	0.010099	0.295777
ILMN_1770035	NCOA5	-0.488233	8.72503	-2.93126	0.01011	0.295777
ILMN_3283775	LOC100131205	0.426532	12.307	2.93123	0.010111	0.295777
ILMN_3308183	SNORD113-5	0.900765	5.85506	2.93091	0.010118	0.295777
ILMN_2362122	AP3M1	-0.37987	9.00138	-2.93036	0.010129	0.295777
ILMN_1911503	Unknown	0.510525	6.31827	2.9302	0.010132	0.295777
ILMN_1673769	KCNG1	0.589206	8.42315	2.92962	0.010144	0.295777
ILMN_1659857	SNAP29	-0.487118	7.74475	-2.9293	0.010151	0.295777
ILMN_1675640	OAS1	-0.456964	6.58581	-2.92929	0.010151	0.295777
ILMN_1765876	ARHGAP24	0.425205	6.48251	2.92914	0.010154	0.295777
ILMN_1776848	ZFYVE9	-0.538841	6.01271	-2.92908	0.010156	0.295777
ILMN_1746158	HOXD11	0.583244	5.87146	2.92799	0.010178	0.296146
ILMN_1785756	LOC731314	-0.648038	9.5437	-2.92733	0.010192	0.296258
ILMN_1673892	GK5	-0.363716	7.89236	-2.92549	0.01023	0.297048
ILMN_1729368	FZD8	0.619955	6.67662	2.92494	0.010242	0.297048
ILMN_1914318	Unknown	0.446284	5.67077	2.9245	0.010251	0.297048
ILMN_1652631	GLIPR2	0.431648	10.2475	2.92412	0.010259	0.297048
ILMN_2290732	ZNF626	0.478839	5.85314	2.92257	0.010292	0.297701
ILMN_1670378	LOC653199	-0.521949	6.41833	-2.9214	0.010317	0.298125
ILMN_3251383	CCDC74B	0.449182	7.95235	2.92025	0.010341	0.298538
ILMN_1739025	LOC645367	-0.507595	5.42928	-2.91909	0.010365	0.298954
ILMN_1815169	MCM5	-0.570998	7.44984	-2.91771	0.010395	0.299509
ILMN_1796335	LPCAT2	0.481641	5.99156	2.91707	0.010408	0.299613
ILMN_3260180	FLJ25363	0.468039	8.00294	2.91454	0.010462	0.300564
ILMN_2087646	HLX	-0.473173	8.92633	-2.91346	0.010486	0.300564
ILMN_1662383	ZRANB2	0.422149	10.4162	2.91334	0.010488	0.300564
ILMN_3184724	C7orf58	-0.381643	8.3626	-2.91326	0.01049	0.300564
ILMN_1672834	SSH2	-0.480752	6.51303	-2.91316	0.010492	0.300564
ILMN_1688098	TBC1D4	-0.577146	7.37239	-2.91146	0.010529	0.301324
ILMN_1908986	Unknown	-0.510971	5.49535	-2.90845	0.010594	0.302217
ILMN_2387090	CGGBP1	0.386839	10.5003	2.90744	0.010616	0.302217
ILMN_1659852	PWWP2B	-0.506044	5.59562	-2.9071	0.010623	0.302217
ILMN_3244728	LOC100134159	0.59484	10.1554	2.90691	0.010627	0.302217
ILMN_1730928	CDK5R1	-0.460082	6.24177	-2.9069	0.010627	0.302217
ILMN_3247848	NCRNA00085	0.435662	8.41811	2.9069	0.010627	0.302217
ILMN_1789424	DNAJB12	0.486606	5.55728	2.90649	0.010636	0.302217
ILMN_1784207	C1orf128	-0.35334	9.89281	-2.90626	0.010641	0.302217
ILMN_1850238	Unknown	0.385716	7.52975	2.90532	0.010662	0.302468
ILMN_1806951	CSTF3	0.526296	6.7184	2.90492	0.010671	0.302468
ILMN_1692177	TSC22D1	-0.380448	8.50712	-2.90341	0.010704	0.302927
ILMN_1653043	LOC649198	0.592693	5.39984	2.90324	0.010707	0.302927
ILMN_1675947	MT3	0.450612	5.55173	2.90225	0.010729	0.303157
ILMN_1656369	C8orf4	-0.51455	6.97139	-2.90194	0.010736	0.303157
ILMN_1753790	ZNF259	-0.480937	9.33229	-2.90093	0.010758	0.303247
ILMN_1722450	NSUN5B	0.422711	6.58009	2.90087	0.010759	0.303247
ILMN_1693740	LOC647834	0.4963	5.7614	2.89942	0.010791	0.30371
ILMN_1792455	TMEM158	-0.357059	13.6099	-2.89919	0.010796	0.30371
ILMN_1775304	DNAJB1	-0.489088	8.95912	-2.89758	0.010832	0.304248
ILMN_1737498	MLKL	-0.364462	6.89287	-2.8974	0.010836	0.304248
ILMN_1745573	TTC13	-0.447095	7.51805	-2.89617	0.010863	0.304705
ILMN_1696713	POLA2	-0.423577	6.97546	-2.8955	0.010878	0.304705
ILMN_1721081	SP4	-0.561846	6.45093	-2.89528	0.010883	0.304705
ILMN_1708298	MGC10701	0.454845	5.33993	2.89422	0.010907	0.304877
ILMN_1695645	CETN2	0.356408	11.9443	2.89409	0.01091	0.304877
ILMN_1801504	RUNX1	0.49623	7.65827	2.89317	0.01093	0.305162
ILMN_1716279	CENPE	-0.384557	7.09996	-2.89216	0.010953	0.305505
ILMN_2182704	BIRC2	0.646897	10.405	2.89133	0.010971	0.305658
ILMN_1738825	HIC1	-0.458194	6.13441	-2.891	0.010979	0.305658
ILMN_1809931	NDRG1	0.569479	12.1025	2.89009	0.010999	0.305938
ILMN_1774659	LOC652388	-0.573982	7.11085	-2.88863	0.011032	0.306331
ILMN_2162799	AHR	0.580476	9.4739	2.88848	0.011035	0.306331
ILMN_1713964	BTBD3	-0.634254	8.63999	-2.88793	0.011048	0.306331
ILMN_3268813	LOC100130934	-0.49721	5.91638	-2.88763	0.011055	0.306331
ILMN_3251298	THNSL1	-0.446162	6.5358	-2.88567	0.011099	0.306829
ILMN_1775008	NCAPD2	0.437065	9.0666	2.88558	0.011101	0.306829
ILMN_1806304	ENTPD4	-0.3886	7.78249	-2.88547	0.011104	0.306829
ILMN_3263968	LOC100129667	0.435793	5.63409	2.88354	0.011148	0.307758
ILMN_2067101	POLR1B	-0.607394	6.55246	-2.88296	0.011161	0.307836
ILMN_1710136	HDHD1A	-0.519512	7.87328	-2.87877	0.011257	0.309499
ILMN_1743673	LOC729647	-0.398359	5.86445	-2.8785	0.011263	0.309499
ILMN_2250923	FOXP1	0.499006	6.16308	2.87808	0.011273	0.309499
ILMN_1770823	LOC644508	0.563489	5.4027	2.87785	0.011278	0.309499
ILMN_1728107	GNG7	0.439042	6.79842	2.87773	0.011281	0.309499
ILMN_2061435	MEG3	0.882012	10.7655	2.8774	0.011288	0.309499
ILMN_1774373	NIPAL2	-0.358579	6.42827	-2.87715	0.011294	0.309499
ILMN_2097410	DAPP1	0.544256	10.8154	2.87565	0.011329	0.310002
ILMN_1655632	DVL1	-0.536435	5.53607	-2.87501	0.011344	0.310002
ILMN_1686367	HSPA8	-0.365639	13.1928	-2.875	0.011344	0.310002
ILMN_1808508	KITLG	-0.51857	10.1599	-2.87337	0.011382	0.310549
ILMN_2351916	EXO1	-0.426961	5.49842	-2.87324	0.011385	0.310549
ILMN_2189458	SHQ1	-0.463192	8.42811	-2.87194	0.011415	0.310918
ILMN_1775085	ZNF232	-0.348735	6.65125	-2.87155	0.011424	0.310918
ILMN_2274775	SLC44A4	0.550776	11.7777	2.86981	0.011465	0.310918
ILMN_2106902	CHES1	0.454019	10.3817	2.86971	0.011467	0.310918
ILMN_2058337	ROCK2	0.392767	13.3565	2.86935	0.011476	0.310918
ILMN_1706579	SHBG	0.494602	5.93496	2.86925	0.011478	0.310918
ILMN_1790537	C16orf75	-0.422485	7.26659	-2.86891	0.011486	0.310918
ILMN_1690066	TIGD2	-0.577598	7.71598	-2.86887	0.011487	0.310918
ILMN_1689020	SEMA6B	0.412588	5.51905	2.86863	0.011493	0.310918
ILMN_2278433	LOC285074	0.380531	9.05932	2.86562	0.011563	0.312194
ILMN_2251452	RPS6KA1	-0.574805	5.56259	-2.86553	0.011565	0.312194
ILMN_1672596	BCAR1	-0.389481	8.43102	-2.86528	0.011571	0.312194
ILMN_1875541	Unknown	0.373767	5.61819	2.86387	0.011605	0.312729
ILMN_1878305	Unknown	-0.486419	6.02839	-2.86355	0.011612	0.312729
ILMN_1788961	PPP2R2A	-0.461534	10.1311	-2.86268	0.011633	0.313003
ILMN_1791726	TUBB3	0.681881	9.73789	2.86158	0.011659	0.313424
ILMN_1792384	HABP4	0.475075	7.98992	2.8589	0.011723	0.314861
ILMN_1814789	UBAP2L	-0.430854	9.94854	-2.85749	0.011757	0.315143
ILMN_1658080	ZNF573	-0.440014	7.90817	-2.85728	0.011762	0.315143
ILMN_1758623	HIST1H2BD	0.348707	9.57395	2.85713	0.011766	0.315143
ILMN_2359029	C11orf17	0.408042	8.01587	2.85649	0.011781	0.315272
ILMN_1726930	C5orf44	-0.411266	7.01915	-2.85537	0.011808	0.315707
ILMN_1694589	PAQR8	-0.444951	7.169	-2.85342	0.011855	0.316682
ILMN_1751034	ITPRIPL2	0.466482	11.7471	2.85194	0.011891	0.317357
ILMN_1714223	LETM2	-0.484944	6.67776	-2.85026	0.011932	0.318154
ILMN_2197659	SLC14A1	0.384987	5.67523	2.84859	0.011973	0.318629
ILMN_1875080	Unknown	0.432508	5.90834	2.84808	0.011985	0.318629
ILMN_1666894	CSPG4	0.682147	7.75479	2.84794	0.011988	0.318629
ILMN_1687201	APOL6	-0.430656	5.82929	-2.84778	0.011992	0.318629
ILMN_3310623	MIR128-1	-0.498977	5.57665	-2.84716	0.012007	0.318746
ILMN_1691980	FAM126A	-0.480329	7.12266	-2.84663	0.01202	0.318802
ILMN_2105923	C12orf32	-0.421437	8.21374	-2.84394	0.012087	0.320275
ILMN_3268590	LOC100130883	-0.534109	5.5313	-2.84316	0.012106	0.320496
ILMN_3191227	LOC100129267	-0.438294	8.05742	-2.84167	0.012143	0.320727
ILMN_1693635	TSPYL2	0.440091	7.04652	2.84159	0.012145	0.320727
ILMN_1795835	LOC338758	0.400925	7.57752	2.8415	0.012147	0.320727
ILMN_1689111	CXCL12	0.407837	7.89328	2.84105	0.012158	0.320731
ILMN_2374687	PTPN13	-0.482208	7.81654	-2.8404	0.012174	0.320875
ILMN_1711466	LOC642903	-0.537089	5.70986	-2.83995	0.012185	0.320885
ILMN_1735045	A4GALT	0.543928	7.56723	2.83907	0.012207	0.320967
ILMN_3241953	A2LD1	-0.426145	6.44577	-2.83895	0.01221	0.320967
ILMN_3290019	LOC646753	0.37684	10.1312	2.83601	0.012284	0.322614
ILMN_1667476	LTBR	-0.477677	11.0327	-2.83473	0.012316	0.322913
ILMN_1748093	PAFAH1B3	0.793077	8.22364	2.83461	0.012319	0.322913
ILMN_1748432	ZNF525	-0.445793	6.35771	-2.83359	0.012344	0.322913
ILMN_2048633	LRRC8E	-0.442649	6.04421	-2.83347	0.012348	0.322913
ILMN_3307921	PGLYRP2	0.474745	5.466	2.83333	0.012351	0.322913
ILMN_1663916	ARHGAP9	0.444555	5.79275	2.83238	0.012375	0.322913
ILMN_1687268	SEC14L5	0.555652	5.89322	2.83172	0.012392	0.322913
ILMN_1726769	CNDP2	-0.409158	10.7884	-2.83146	0.012398	0.322913
ILMN_1772612	ANGPTL2	0.700379	9.42952	2.83086	0.012413	0.322913
ILMN_2215061	ORC6L	0.43631	13.4567	2.83062	0.012419	0.322913
ILMN_1787314	ALS2CR14	0.351342	7.00207	2.82997	0.012436	0.322913
ILMN_1671442	WDR43	-0.526217	9.59565	-2.82986	0.012439	0.322913
ILMN_1774930	CDC14A	-0.418613	6.21491	-2.82982	0.01244	0.322913
ILMN_2246410	CXCR4	-0.445791	5.60958	-2.82893	0.012462	0.322913
ILMN_2374249	DYRK2	0.404874	8.27818	2.82847	0.012474	0.322913
ILMN_3288218	LOC644315	0.392981	6.86983	2.82787	0.012489	0.322913
ILMN_1790534	MAP2K3	0.582446	10.2387	2.82772	0.012493	0.322913
ILMN_1765696	FARSLB	0.432411	13.1037	2.82755	0.012497	0.322913
ILMN_1781516	SUPT16H	-0.360627	10.8723	-2.82721	0.012506	0.322913
ILMN_1710873	ZNF330	-0.409102	9.57922	-2.82666	0.01252	0.322913
ILMN_1788170	LOC390998	0.446034	5.38459	2.82652	0.012524	0.322913
ILMN_1676563	HTRA1	0.390606	10.7688	2.82524	0.012556	0.323475
ILMN_1721901	CTNNAL1	-0.422042	10.8926	-2.82464	0.012572	0.323592
ILMN_1747192	RNF125	-0.539897	5.47331	-2.8233	0.012606	0.324198
ILMN_1703053	ZFP91	-0.674122	7.98928	-2.82182	0.012644	0.324895
ILMN_1652826	LRRC17	0.365973	11.8175	2.82093	0.012667	0.325201
ILMN_2295518	TRO	0.42971	8.33359	2.81985	0.012695	0.32531
ILMN_1740490	ZFP82	0.465549	7.50121	2.81962	0.012701	0.32531
ILMN_1775761	TSR1	-0.606924	9.47623	-2.81949	0.012704	0.32531
ILMN_2339284	CHD2	0.38495	7.95089	2.81881	0.012722	0.325484
ILMN_1699071	C21orf7	0.423821	9.52693	2.81828	0.012736	0.325552
ILMN_1669669	KCMF1	0.367814	8.0678	2.81769	0.012751	0.325668
ILMN_1791147	YPEL3	0.502165	8.16188	2.81642	0.012784	0.326226
ILMN_1696654	IFIT5	-0.41726	7.52174	-2.81485	0.012825	0.326751
ILMN_2123550	OR8B12	-0.557851	5.67871	-2.81479	0.012826	0.326751
ILMN_1701247	LOC132241	0.489005	6.56946	2.81385	0.012851	0.3271
ILMN_2297453	ST6GALNAC4	-0.546445	5.83394	-2.81174	0.012906	0.328223
ILMN_1756125	H1FNT	-0.43015	5.5533	-2.81117	0.012921	0.328322
ILMN_1744932	LOC652809	-0.427759	5.8196	-2.81031	0.012944	0.328331
ILMN_1660544	ARRDC4	-0.541671	8.20358	-2.80999	0.012952	0.328331
ILMN_1667594	KLF10	0.479239	6.43142	2.80968	0.012961	0.328331
ILMN_1672753	FAM21C	-0.566188	6.47955	-2.80948	0.012966	0.328331
ILMN_1659270	OTP	0.420061	5.93219	2.80834	0.012996	0.32875
ILMN_1732566	TMTC3	-0.469725	7.69772	-2.80802	0.013005	0.32875
ILMN_1886719	Unknown	-0.507663	6.74714	-2.80698	0.013032	0.329161
ILMN_2296422	SMC2	-0.386853	6.70821	-2.80628	0.013051	0.329356
ILMN_1709650	LOC652815	-0.621058	7.26497	-2.8045	0.013098	0.33027
ILMN_1751656	KLF11	-0.471516	7.14726	-2.80311	0.013135	0.330899
ILMN_1856031	Unknown	-0.437581	5.87831	-2.80273	0.013145	0.330899
ILMN_2367671	LIMK2	0.378258	5.70845	2.80135	0.013182	0.331546
ILMN_1810604	ELMOD1	0.419588	8.11249	2.79928	0.013238	0.332587
ILMN_1675797	EPDR1	-0.487275	5.49585	-2.79841	0.013261	0.332587
ILMN_1802380	RERE	-0.500505	9.02764	-2.79774	0.01328	0.332587
ILMN_1788416	FAM108C1	0.489018	10.2856	2.79756	0.013285	0.332587
ILMN_1809818	PRCC	-0.570439	7.36452	-2.79736	0.01329	0.332587
ILMN_1659206	RARA	-0.431887	8.97196	-2.79732	0.013291	0.332587
ILMN_2398926	C17orf58	-0.429554	10.0187	-2.79487	0.013357	0.333861
ILMN_1712291	MICALL2	0.369486	6.0616	2.79461	0.013364	0.333861
ILMN_3246962	CYTSA	-0.374616	7.61226	-2.7935	0.013394	0.334108
ILMN_1656882	LOC390712	0.538666	5.7627	2.79342	0.013397	0.334108
ILMN_1691946	FAM173B	-0.345623	7.34484	-2.79106	0.013461	0.335386
ILMN_2152429	C12orf76	0.458647	6.79193	2.79072	0.013471	0.335386
ILMN_2177460	AQR	-0.519604	5.59263	-2.78909	0.013515	0.336218
ILMN_1746941	HIPK3	0.428891	5.94323	2.78847	0.013532	0.336356
ILMN_1844408	PLXNA2	0.535658	6.39604	2.78725	0.013566	0.336772
ILMN_2171384	CXCL5	-0.979631	7.86085	-2.78704	0.013572	0.336772
ILMN_1672553	SLC43A3	-0.422663	5.72552	-2.78652	0.013586	0.336798
ILMN_1660217	HCRTR1	-0.522824	5.55279	-2.78602	0.0136	0.336798
ILMN_1730521	HLA-DPB2	-0.408383	5.68084	-2.78577	0.013607	0.336798
ILMN_1655405	SCARF2	0.471871	8.47072	2.78359	0.013667	0.338015
ILMN_2311166	ITGB5	0.432155	11.0119	2.78279	0.01369	0.338284
ILMN_1749405	KIAA1191	0.318051	11.0482	2.78164	0.013722	0.338532
ILMN_1675219	WDHD1	-0.452875	6.16729	-2.78161	0.013722	0.338532
ILMN_1785535	TTLL3	0.477497	5.68765	2.77829	0.013815	0.34054
ILMN_1743397	PIGW	-0.465415	8.08251	-2.77706	0.01385	0.340754
ILMN_1664010	ELF1	0.359462	11.1337	2.77678	0.013858	0.340754
ILMN_1749944	DLGAP4	-0.547042	6.30101	-2.77675	0.013858	0.340754
ILMN_1722742	SCLY	-0.414143	6.22171	-2.77549	0.013894	0.341111
ILMN_1881780	Unknown	-0.559805	5.97545	-2.77523	0.013901	0.341111
ILMN_1699443	LOC653652	0.401812	5.84199	2.77502	0.013907	0.341111
ILMN_2237746	ING3	-0.406516	8.17118	-2.77415	0.013932	0.341281
ILMN_1659047	HIST2H2AA3	0.416196	10.7743	2.77396	0.013937	0.341281
ILMN_1723123	FGFR3	0.416163	5.68417	2.77323	0.013958	0.341504
ILMN_1673649	HYOU1	-0.606294	7.07458	-2.77183	0.013998	0.342199
ILMN_1686522	AK3L1	-0.424434	6.49217	-2.7701	0.014047	0.343116
ILMN_2062701	GAS1	1.26025	8.02296	2.76836	0.014097	0.34361
ILMN_1678680	DBR1	-0.421935	7.77523	-2.76821	0.014101	0.34361
ILMN_1686759	LOC641957	-0.478528	5.44295	-2.76818	0.014102	0.34361
ILMN_1680693	ZNF419	0.396961	8.62512	2.7662	0.014159	0.344708
ILMN_1763604	CACNB1	-0.422214	6.01043	-2.76544	0.014181	0.344963
ILMN_1679754	ADRA1B	0.438702	5.63936	2.76384	0.014227	0.345558
ILMN_3266606	FABP5L2	-0.603727	10.5558	-2.76345	0.014238	0.345558
ILMN_1761850	ATRN	-0.38319	7.27753	-2.76329	0.014243	0.345558
ILMN_1704598	HYAL4	0.352365	5.88255	2.76238	0.014269	0.345558
ILMN_1872488	Unknown	0.538534	5.7576	2.76211	0.014277	0.345558
ILMN_1651872	UBIAD1	-0.420815	9.12887	-2.762	0.01428	0.345558
ILMN_1827283	LOC730704	0.38187	6.12328	2.76177	0.014287	0.345558
ILMN_1694432	CRIP2	0.476397	8.59261	2.76119	0.014304	0.345684
ILMN_1742089	NLN	-0.623297	7.51889	-2.75853	0.014381	0.347269
ILMN_1712639	AIFM2	-0.465782	5.93391	-2.75527	0.014476	0.349074
ILMN_2059886	TTC38	-0.440574	7.84716	-2.75515	0.01448	0.349074
ILMN_1806040	TYMS	-0.356944	9.96931	-2.75448	0.014499	0.349074
ILMN_2211065	TMEM91	0.626467	10.0602	2.75438	0.014503	0.349074
ILMN_1753353	SLBP	-0.359635	10.3947	-2.75224	0.014566	0.349804
ILMN_1736828	CHST10	-0.387318	6.47147	-2.75068	0.014612	0.349804
ILMN_3310491	MIR1978	0.477054	11.3034	2.75049	0.014618	0.349804
ILMN_1699599	FCRL3	0.407274	5.57497	2.7504	0.01462	0.349804
ILMN_1686871	PARP1	-0.335825	10.3395	-2.75034	0.014622	0.349804
ILMN_1772690	OGFOD1	-0.467348	9.24638	-2.74888	0.014665	0.349804
ILMN_1800787	RFTN1	0.319511	10.9188	2.74864	0.014673	0.349804
ILMN_1770338	TM4SF1	-0.376301	13.2171	-2.74862	0.014673	0.349804
ILMN_1715584	SOCS5	-0.50464	5.49962	-2.74825	0.014684	0.349804
ILMN_2285802	SEC14L1	0.472095	8.36864	2.748	0.014692	0.349804
ILMN_1722127	RAD54B	-0.406908	6.07659	-2.74798	0.014692	0.349804
ILMN_1795639	MGMT	0.39194	9.73849	2.74796	0.014693	0.349804
ILMN_3269655	FLJ35390	0.500103	9.64646	2.74775	0.014699	0.349804
ILMN_1681674	LOC645904	-0.450513	5.73052	-2.74748	0.014707	0.349804
ILMN_2324734	EYA4	-0.56997	7.27347	-2.7471	0.014718	0.349804
ILMN_3311010	MIR15B	-0.409069	5.50324	-2.74699	0.014722	0.349804
ILMN_3207722	LOC442181	0.372309	6.23223	2.74562	0.014763	0.350271
ILMN_3289685	LOC645452	0.765233	11.0527	2.74555	0.014765	0.350271
ILMN_1779616	SUCLG1	0.341911	11.1078	2.74414	0.014807	0.350956
ILMN_1769282	FRMD6	0.419959	11.406	2.7438	0.014817	0.350956
ILMN_1688322	ADIPOR1	-0.472435	9.16931	-2.74253	0.014855	0.351577
ILMN_1726512	ZSCAN2	0.487808	6.93955	2.74108	0.014899	0.352332
ILMN_3240986	LOC100134584	0.500145	5.99816	2.73997	0.014933	0.352844
ILMN_1724424	PRRT2	0.517821	6.1838	2.73954	0.014946	0.352873
ILMN_1715543	ACOT1	-0.35972	7.76504	-2.73668	0.015033	0.354228
ILMN_1743456	ZCCHC14	0.426606	7.30837	2.73644	0.01504	0.354228
ILMN_3226045	LOC728533	0.338968	11.1896	2.73638	0.015042	0.354228
ILMN_3191636	LOC100128781	-0.386038	6.81188	-2.73608	0.015051	0.354228
ILMN_1746013	SPOCK1	0.40262	8.51599	2.73465	0.015094	0.354541
ILMN_3301468	LOC729324	0.468134	13.1941	2.73421	0.015108	0.354541
ILMN_2334350	BTBD3	-0.393382	8.93079	-2.73421	0.015108	0.354541
ILMN_3294235	LOC100133177	0.54215	12.1223	2.73341	0.015133	0.354541
ILMN_3242038	GPX8	0.426889	9.36315	2.73222	0.015169	0.354541
ILMN_1668283	HYAL2	-0.417011	7.99038	-2.732	0.015176	0.354541
ILMN_1809477	CARHSP1	0.487506	11.7604	2.73196	0.015177	0.354541
ILMN_1735594	CDC42SE2	-0.41544	6.70965	-2.73188	0.015179	0.354541
ILMN_1795275	USP53	-0.518799	5.99346	-2.73183	0.015181	0.354541
ILMN_1906333	Unknown	-0.493531	5.80833	-2.73174	0.015184	0.354541
ILMN_2411745	EML1	0.336396	9.09356	2.73113	0.015203	0.354705
ILMN_2151488	RMI1	-0.535222	7.73849	-2.72972	0.015246	0.355438
ILMN_3274790	LOC648921	0.542911	7.86146	2.72863	0.01528	0.355723
ILMN_1779639	IRAK1BP1	-0.393074	7.93999	-2.72855	0.015282	0.355723
ILMN_1828083	Unknown	-0.576501	5.87485	-2.72778	0.015306	0.356002
ILMN_1731224	PARP9	-0.456967	7.03989	-2.72635	0.015351	0.356731
ILMN_1743933	TSHZ3	0.380978	8.91781	2.72599	0.015362	0.356731
ILMN_1682717	IER3	-0.547406	11.0709	-2.72539	0.01538	0.356885
ILMN_1769911	SLC38A1	-0.428324	9.72394	-2.72471	0.015402	0.357102
ILMN_3239785	LOC100134304	0.327147	9.85983	2.72272	0.015464	0.358058
ILMN_1851451	Unknown	0.352067	5.68676	2.72226	0.015478	0.358058
ILMN_1656185	DEF8	0.355226	9.87031	2.72202	0.015486	0.358058
ILMN_1797031	HSPBAP1	-0.423375	6.95404	-2.72185	0.015491	0.358058
ILMN_3230508	NCRNA00152	0.578006	6.72694	2.72071	0.015527	0.358601
ILMN_3310416	SNORD114-3	0.580063	6.32531	2.71963	0.015561	0.359112
ILMN_1676036	LOC649679	-0.42834	6.51966	-2.71893	0.015583	0.359339
ILMN_1763386	BID	-0.371139	9.02813	-2.71765	0.015623	0.359989
ILMN_2275502	RAPH1	0.560518	5.68571	2.71588	0.01568	0.361006
ILMN_1668179	HNRNPF	-0.415948	8.07816	-2.71456	0.015721	0.361691
ILMN_3261345	LOC100130053	0.690955	8.11195	2.71357	0.015753	0.362131
ILMN_1673960	MAT2B	-0.376715	7.42915	-2.71209	0.0158	0.362858
ILMN_3249261	LOC100132299	-0.383814	8.20427	-2.71165	0.015814	0.362858
ILMN_1722329	CASQ2	-0.610079	5.66555	-2.71143	0.015821	0.362858
ILMN_1792910	MNT	-0.485103	9.00842	-2.7107	0.015845	0.362907
ILMN_3302499	LOC730990	0.489294	7.7847	2.7106	0.015848	0.362907
ILMN_2094875	ABCB1	-0.464723	5.73877	-2.70987	0.015871	0.363153
ILMN_2387696	CCR6	0.376081	13.4814	2.70951	0.015883	0.363153
ILMN_1690757	RSPH10B	0.569642	5.54056	2.70905	0.015898	0.363209
ILMN_1788213	FRAT2	0.367664	8.46565	2.70773	0.01594	0.363877
ILMN_1671765	TRIM35	-0.357642	6.41838	-2.70737	0.015952	0.363877
ILMN_3230388	LOC100130855	-0.430197	5.67088	-2.707	0.015964	0.363877
ILMN_2375032	BEND3	-0.381959	7.78518	-2.70486	0.016033	0.365171
ILMN_1688670	CDCP1	-0.505063	5.96921	-2.70307	0.016091	0.366159
ILMN_1758750	EARS2	-0.338914	9.09801	-2.70269	0.016103	0.366159
ILMN_3193306	C14orf109	-0.373761	9.58481	-2.70232	0.016115	0.366159
ILMN_1798164	PHF3	-0.362868	9.86231	-2.70181	0.016132	0.366159
ILMN_2300396	COMMD5	0.420985	10.0521	2.70161	0.016139	0.366159
ILMN_1766573	TERC	0.420423	6.67803	2.70098	0.016159	0.366159
ILMN_2166093	PIK3C2A	-0.502236	7.48814	-2.70071	0.016168	0.366159
ILMN_1651799	SLC38A2	0.532589	12.0955	2.70038	0.016179	0.366159
ILMN_1695299	PDLIM3	-0.393956	8.46266	-2.69921	0.016217	0.366159
ILMN_1737252	NRG1	-0.707468	6.65913	-2.69916	0.016219	0.366159
ILMN_1724946	SPINT1	0.481386	5.59217	2.69898	0.016225	0.366159
ILMN_2217212	ZNF564	0.372669	7.02015	2.69857	0.016238	0.366159
ILMN_1709882	ICK	-0.372938	9.04195	-2.69854	0.016239	0.366159
ILMN_3239576	LOC100216001	0.428465	7.27843	2.6979	0.01626	0.366159
ILMN_1829845	Unknown	0.694468	8.59578	2.69787	0.016261	0.366159
ILMN_1778457	IL18	0.581732	11.6578	2.6973	0.01628	0.366299
ILMN_1837167	Unknown	-0.472588	5.41007	-2.6957	0.016333	0.366936
ILMN_1783023	C5orf51	-0.324096	9.37941	-2.69493	0.016358	0.366936
ILMN_3250585	KIAA0194	0.406967	9.0817	2.69491	0.016359	0.366936
ILMN_1685431	DZIP1	-0.461697	7.82148	-2.69452	0.016372	0.366936
ILMN_1857823	Unknown	0.373224	5.65176	2.69389	0.016393	0.366936
ILMN_1812105	PIP5K2B	0.540128	9.4649	2.6928	0.016429	0.366936
ILMN_1662165	ZNF862	-0.577189	5.54591	-2.69258	0.016436	0.366936
ILMN_1676222	C16orf89	-0.491218	5.53222	-2.6925	0.016439	0.366936
ILMN_1665065	SERINC3	0.349527	7.26304	2.69225	0.016447	0.366936
ILMN_1871457	Unknown	0.381101	7.79464	2.692	0.016455	0.366936
ILMN_1752510	FAM13A	-0.520102	8.75417	-2.69193	0.016457	0.366936
ILMN_1748894	GTPBP3	-0.425035	8.0361	-2.6915	0.016472	0.366936
ILMN_1658271	LSS	-0.479855	6.70411	-2.69134	0.016477	0.366936
ILMN_1730416	CYCS	-0.401933	7.69407	-2.69122	0.016481	0.366936
ILMN_1778377	ERGIC1	-0.495519	8.34134	-2.68989	0.016525	0.367411
ILMN_2291092	FAM13A	-0.468012	5.71728	-2.68948	0.016539	0.367411
ILMN_1746343	LOC643985	0.431012	5.45239	2.68933	0.016544	0.367411
ILMN_1760855	OCRL	-0.328833	8.98651	-2.68871	0.016565	0.367411
ILMN_1869442	Unknown	0.560913	5.8343	2.68825	0.01658	0.367411
ILMN_3242900	HIST2H2AA4	0.460059	10.2704	2.6881	0.016585	0.367411
ILMN_3308597	MIR214	0.477081	5.67525	2.68799	0.016589	0.367411
ILMN_1740685	LOC652541	0.400624	7.75489	2.68689	0.016626	0.367615
ILMN_1761112	PORCN	0.415247	6.08913	2.68665	0.016634	0.367615
ILMN_1745849	ENTPD5	-0.418895	6.30297	-2.6865	0.016639	0.367615
ILMN_1764165	TRIM65	-0.352748	6.71391	-2.68623	0.016648	0.367615
ILMN_1774153	SPHK1	0.528922	6.03611	2.68544	0.016674	0.367693
ILMN_1742260	SSFA2	-0.498087	8.66813	-2.68539	0.016676	0.367693
ILMN_2178855	GPAM	0.636789	8.40864	2.68474	0.016698	0.367903
ILMN_3201614	LOC646034	0.323331	6.65144	2.68368	0.016734	0.36842
ILMN_1768816	TMPO	-0.474258	7.684	-2.68175	0.016799	0.369581
ILMN_1795949	CORO7	-0.444037	6.22244	-2.68072	0.016834	0.370083
ILMN_3281684	LOC441253	-0.423288	7.32567	-2.67935	0.016881	0.370658
ILMN_1742064	SRA1	0.419076	5.84536	2.67921	0.016886	0.370658
ILMN_3226841	LOC729815	-0.46889	5.59289	-2.67743	0.016946	0.37172
ILMN_3305273	LOC729779	-0.376583	8.26229	-2.67677	0.016969	0.371941
ILMN_1696975	USP1	-0.68387	8.39466	-2.6757	0.017006	0.372149
ILMN_3216794	LOC644860	0.829653	6.85283	2.67566	0.017007	0.372149
ILMN_1771841	FOSL1	-0.502978	8.58057	-2.6754	0.017016	0.372149
ILMN_3231638	FAM160B1	0.350717	9.76054	2.67387	0.017069	0.372855
ILMN_1715809	OGFRL1	-0.342707	9.66893	-2.67373	0.017074	0.372855
ILMN_1799569	LOC440895	0.464087	6.58474	2.67332	0.017087	0.372884
ILMN_1693290	METT10D	-0.547185	6.37005	-2.67255	0.017114	0.372965
ILMN_1827632	Unknown	0.34599	5.60895	2.67235	0.017121	0.372965
ILMN_1735955	LOC644033	0.457942	10.494	2.67212	0.017129	0.372965
ILMN_1737878	FLJ34047	0.401616	5.80023	2.67129	0.017158	0.373318
ILMN_1758272	MYPN	-0.726357	8.71497	-2.67035	0.01719	0.37352
ILMN_2171461	ZNF322A	0.381203	7.24681	2.67008	0.0172	0.37352
ILMN_1749591	ITGAL	0.604127	5.20073	2.66993	0.017205	0.37352
ILMN_1874770	Unknown	-0.470329	5.43606	-2.66886	0.017242	0.374053
ILMN_1797557	PLEKHA6	0.331573	6.10791	2.66743	0.017292	0.374787
ILMN_1669516	ZNF193	0.362455	7.36787	2.66717	0.017301	0.374787
ILMN_1837522	Unknown	0.414033	5.75533	2.66623	0.017334	0.375222
ILMN_3197652	ERI2	-0.381217	6.99118	-2.66482	0.017383	0.375666
ILMN_1764813	B3GALTL	0.3965	7.32119	2.66481	0.017383	0.375666
ILMN_3307107	LOC440313	0.433478	5.66903	2.66432	0.017401	0.375666
ILMN_1755710	EFNA4	0.422177	7.25797	2.6642	0.017405	0.375666
ILMN_2268068	MAPKAP1	0.421057	8.44318	2.66381	0.017418	0.375686
ILMN_1806408	ACADVL	0.381382	11.8684	2.66308	0.017444	0.375764
ILMN_2129563	LDLRAD3	-0.387254	7.05002	-2.66285	0.017452	0.375764
ILMN_2230025	PDLIM3	-0.320817	9.33504	-2.66263	0.01746	0.375764
ILMN_1840316	Unknown	0.367693	7.39613	2.66217	0.017476	0.375838
ILMN_1884160	Unknown	0.583131	5.90033	2.66148	0.0175	0.376087
ILMN_3181420	HMGXB4	-0.394043	8.71959	-2.66034	0.017541	0.376498
ILMN_1763467	LY6G5C	0.395826	6.92884	2.66023	0.017545	0.376498
ILMN_1681249	KIF21A	0.460116	6.49746	2.65838	0.01761	0.377521
ILMN_2209260	KRTAP1-3	-0.41294	5.74435	-2.65816	0.017618	0.377521
ILMN_1660412	MGC27345	-0.41325	6.61705	-2.65712	0.017655	0.377598
ILMN_3308961	MIR1974	0.66214	10.7394	2.65708	0.017656	0.377598
ILMN_2343677	SOX5	-0.492003	5.56227	-2.65699	0.01766	0.377598
ILMN_2048591	LRRN3	-0.363794	5.83075	-2.65646	0.017678	0.377725
ILMN_1733110	RASSF7	-0.460981	6.81024	-2.6545	0.017748	0.378759
ILMN_3243549	LOC100133465	0.331717	13.7042	2.65398	0.017767	0.378759
ILMN_3235884	LOC100133839	0.468498	5.40368	2.65381	0.017773	0.378759
ILMN_2124816	ZNF34	0.405189	6.58851	2.65355	0.017783	0.378759
ILMN_1754078	CABP7	0.574082	5.68025	2.65312	0.017798	0.378759
ILMN_1660955	LOC644419	0.416726	5.5688	2.65294	0.017804	0.378759
ILMN_1713124	AKR1C3	0.343703	11.5003	2.65244	0.017822	0.378759
ILMN_1809963	RSAD1	-0.56953	7.46316	-2.65226	0.017829	0.378759
ILMN_1813581	CNR1	-0.416913	5.63636	-2.65172	0.017848	0.378873
ILMN_2205032	MAGEE1	-0.406131	6.32723	-2.6514	0.01786	0.378873
ILMN_1770537	NGFRAP1	0.577344	7.89601	2.6509	0.017878	0.378887
ILMN_1694051	OR7G2	-0.377132	6.05122	-2.65039	0.017896	0.378887
ILMN_1708496	BRSK2	-0.384732	5.87326	-2.6501	0.017907	0.378887
ILMN_1717799	PRKCE	-0.487859	5.84957	-2.64989	0.017914	0.378887
ILMN_1713454	ZNF671	0.491024	6.97494	2.64961	0.017924	0.378887
ILMN_1681118	CAPRIN2	0.500534	8.20151	2.64895	0.017948	0.378977
ILMN_3236428	TMEM170B	-0.437006	5.9563	-2.64878	0.017954	0.378977
ILMN_3259223	LOC100129685	0.419344	12.7791	2.64766	0.017995	0.379302
ILMN_2414165	PRDM1	-0.573831	5.41472	-2.64752	0.018	0.379302
ILMN_2338480	RHOT1	-0.425044	8.36266	-2.64693	0.018021	0.379302
ILMN_1666258	AMFR	-0.478029	6.86989	-2.64671	0.018029	0.379302
ILMN_3294302	LOC645314	-0.366085	6.15036	-2.64659	0.018033	0.379302
ILMN_1704497	KRT25	0.427428	5.46528	2.64585	0.018061	0.379414
ILMN_1808260	KIAA0564	-0.328676	6.90857	-2.64574	0.018064	0.379414
ILMN_1798210	E2F7	0.427633	7.27661	2.64533	0.018079	0.379462
ILMN_2313330	FAM98B	-0.433406	5.95998	-2.64431	0.018117	0.379975
ILMN_1737627	MAPK14	-0.421687	5.69658	-2.64213	0.018196	0.381376
ILMN_1729051	MSH6	-0.41142	10.544	-2.6414	0.018223	0.38167
ILMN_1772605	FRS3	0.485368	7.38423	2.64058	0.018253	0.38203
ILMN_2348367	FGFRL1	0.394199	7.99253	2.63955	0.018291	0.382549
ILMN_1665331	AMT	0.510466	6.42984	2.63909	0.018308	0.382637
ILMN_2250445	SMTN	0.4414	7.44102	2.63765	0.018361	0.383472
ILMN_1664034	ZNF485	-0.390217	7.64566	-2.63689	0.018389	0.383794
ILMN_3176790	LOC100128269	-0.381638	5.95245	-2.6359	0.018426	0.383877
ILMN_2197228	DEFB122	-0.434234	5.61173	-2.63589	0.018426	0.383877
ILMN_1787567	TSC22D1	-0.414051	9.99884	-2.63538	0.018445	0.383877
ILMN_1782004	BAPX1	0.393354	5.68778	2.63461	0.018473	0.383877
ILMN_3225673	LOC730060	0.450918	6.62539	2.6346	0.018474	0.383877
ILMN_1679256	AP3B2	0.456282	5.42415	2.63415	0.018491	0.383877
ILMN_1812841	C8orf34	-0.369977	5.56006	-2.6336	0.018511	0.383877
ILMN_1682319	STATH	-0.585757	5.25779	-2.63351	0.018515	0.383877
ILMN_1722858	PPP2CA	0.320248	12.8758	2.6334	0.018519	0.383877
ILMN_3280442	LOC645263	-0.531393	5.28105	-2.63325	0.018524	0.383877
ILMN_1651339	UHRF1BP1L	0.405097	6.52337	2.63295	0.018535	0.383877
ILMN_2388155	CASP3	-0.363347	10.1395	-2.63259	0.018549	0.383887
ILMN_2207505	LEP	0.617922	7.10463	2.63193	0.018574	0.384129
ILMN_1720499	LOC401911	0.377837	5.70325	2.63088	0.018613	0.384608
ILMN_1810058	RABL2B	-0.343566	6.64481	-2.62998	0.018646	0.384608
ILMN_3239895	LOC100134053	0.671495	6.66106	2.6285	0.018702	0.384608
ILMN_1780455	ZNF654	-0.37854	5.50262	-2.62783	0.018727	0.384608
ILMN_3236821	HSPBL2	0.354799	10.3757	2.62782	0.018728	0.384608
ILMN_1716507	EPB41L1	0.423241	5.64311	2.62765	0.018734	0.384608
ILMN_1790100	C11orf82	-0.379203	6.9678	-2.62752	0.018739	0.384608
ILMN_3239343	STAG3L3	0.61633	7.43653	2.62744	0.018742	0.384608
ILMN_1704404	PSMD13	-0.400046	7.50858	-2.62738	0.018744	0.384608
ILMN_2138754	C9orf68	0.390393	5.40389	2.62734	0.018746	0.384608
ILMN_1724410	USP46	-0.35781	8.6739	-2.62684	0.018765	0.384608
ILMN_3246004	LOC100133666	0.374983	6.81928	2.62656	0.018775	0.384608
ILMN_1736568	CASP2	-0.444975	7.68163	-2.62654	0.018776	0.384608
ILMN_1714577	OGDHL	-0.644077	5.3297	-2.62648	0.018778	0.384608
ILMN_1729691	SLC16A6	-0.608746	7.59361	-2.62558	0.018812	0.385041
ILMN_1781479	SUV39H1	-0.409685	7.84738	-2.62314	0.018905	0.386458
ILMN_2166686	NUFIP1	-0.376917	7.25	-2.62306	0.018908	0.386458
ILMN_2316955	SERPINA11	0.355672	5.69908	2.62211	0.018944	0.386896
ILMN_1781016	LOC644302	-0.637291	5.6272	-2.62182	0.018955	0.386896
ILMN_3304200	ZNF385B	0.48602	5.76929	2.62122	0.018978	0.387037
ILMN_1783057	LOC283755	-0.521204	5.45829	-2.6205	0.019005	0.387037
ILMN_3237839	ZNF674	0.370423	13.5733	2.62007	0.019022	0.387037
ILMN_1800575	LOC649260	0.406861	6.90229	2.61992	0.019027	0.387037
ILMN_2389376	WDR23	0.404608	7.33759	2.61977	0.019033	0.387037
ILMN_1749502	ZNF215	-0.394825	7.4043	-2.61959	0.01904	0.387037
ILMN_1803476	KCTD20	-0.550325	9.55506	-2.61832	0.019089	0.387752
ILMN_1780618	TMEM192	-0.535539	6.78204	-2.61799	0.019101	0.387752
ILMN_1686562	KIF13B	-0.378944	6.25345	-2.6172	0.019132	0.388019
ILMN_1730678	ANKRD30B	0.445498	10.0506	2.61696	0.019141	0.388019
ILMN_3307858	STIM2	0.423325	7.53785	2.61638	0.019163	0.388133
ILMN_1766275	PIK3CD	0.394107	6.73133	2.61614	0.019173	0.388133
ILMN_1676288	ACBD4	-0.420063	6.03491	-2.61551	0.019197	0.388357
ILMN_2303010	KCNC2	0.513714	5.49667	2.61479	0.019224	0.388652
ILMN_1911605	Unknown	-0.400194	7.44209	-2.61435	0.019241	0.38873
ILMN_1879488	Unknown	0.422428	5.89764	2.61386	0.01926	0.388852
ILMN_1720623	SYTL3	0.364335	6.90386	2.61237	0.019318	0.389529
ILMN_1738491	SNX30	0.4523	8.70829	2.61232	0.01932	0.389529
ILMN_2148469	RASL11B	0.47549	8.04592	2.61191	0.019336	0.389582
ILMN_2386354	CSNK2A1	-0.395979	8.93328	-2.6112	0.019364	0.389696
ILMN_2316173	AP1S1	-0.365065	9.77895	-2.61084	0.019378	0.389696
ILMN_1806907	PAWR	0.51173	8.4997	2.61036	0.019396	0.389696
ILMN_2065690	GRAMD3	-0.420329	9.25267	-2.60993	0.019413	0.389696
ILMN_1657750	CNNM1	-0.484515	6.00004	-2.60984	0.019417	0.389696
ILMN_2224907	C4orf34	0.388567	10.2254	2.60974	0.01942	0.389696
ILMN_1878885	Unknown	0.398078	5.47891	2.60932	0.019437	0.389761
ILMN_1675186	ME2	-0.365299	8.94761	-2.60726	0.019518	0.391116
ILMN_2415011	DCTD	-0.342741	8.92982	-2.60647	0.019548	0.39147
ILMN_3268993	LOC100130556	-0.633351	5.61318	-2.60523	0.019597	0.391761
ILMN_3244065	C9orf69	-0.454476	9.55363	-2.6051	0.019602	0.391761
ILMN_1724941	CDCP1	-0.358246	6.26637	-2.60509	0.019603	0.391761
ILMN_1699357	SLC22A5	-0.421224	6.24609	-2.60468	0.019619	0.39182
ILMN_2055930	FARSB	-0.437877	5.52122	-2.60366	0.019659	0.392231
ILMN_1673329	CTAGE6	-0.445828	5.57503	-2.60349	0.019666	0.392231
ILMN_1652249	PPP2R4	-0.351841	5.60492	-2.60283	0.019692	0.39244
ILMN_1745513	MCAT	-0.385183	7.53282	-2.60255	0.019703	0.39244
ILMN_1713496	ST3GAL5	-0.368773	9.03285	-2.60182	0.019732	0.392522
ILMN_1811470	PLEK2	0.488493	6.33024	2.60148	0.019745	0.392522
ILMN_3271872	LOC100130112	0.439564	5.62007	2.60145	0.019746	0.392522
ILMN_1790577	SLC35F2	0.337404	8.86024	2.60101	0.019764	0.392602
ILMN_1699323	LOC650406	0.401242	5.86905	2.59984	0.01981	0.393029
ILMN_1663300	PCDH11X	-0.552474	5.44832	-2.59979	0.019812	0.393029
ILMN_3182735	LOC100129518	0.393762	5.86839	2.59945	0.019826	0.393029
ILMN_2065773	SCG5	0.328727	8.4009	2.59891	0.019847	0.393029
ILMN_2325574	CASC4	-0.461829	8.86984	-2.59846	0.019865	0.393029
ILMN_1810228	TTF2	-0.402125	8.36505	-2.59835	0.019869	0.393029
ILMN_1676075	KLHL12	-0.330056	7.49096	-2.59814	0.019878	0.393029
ILMN_1782069	TRAK1	0.396939	8.36009	2.5976	0.019899	0.393191
ILMN_1772492	MCART1	0.678712	10.9389	2.59645	0.019945	0.393644
ILMN_1800619	BRI3BP	-0.368723	6.9156	-2.59586	0.019969	0.393644
ILMN_1882112	Unknown	0.36721	7.80698	2.59582	0.01997	0.393644
ILMN_1763749	GUCA2A	-0.409605	5.68502	-2.59506	0.020001	0.393644
ILMN_1763104	TRAF4	-0.566647	6.11784	-2.59489	0.020008	0.393644
ILMN_1666690	ACRC	0.469464	5.87913	2.5948	0.020011	0.393644
ILMN_1655382	DCLRE1B	-0.4866	5.50712	-2.59471	0.020015	0.393644
ILMN_1677695	KIAA1530	0.573165	5.85805	2.59386	0.020049	0.394054
ILMN_1714383	TPD52L1	-0.356488	5.7574	-2.59319	0.020076	0.394073
ILMN_1773407	C16orf72	0.348069	9.54276	2.59318	0.020077	0.394073
ILMN_1689110	NOB1	-0.366451	8.79915	-2.59259	0.0201	0.39413
ILMN_1700182	LOC400721	0.433997	12.4246	2.59182	0.020132	0.39413
ILMN_1675523	PPAP2C	-0.425795	6.14694	-2.59179	0.020132	0.39413
ILMN_1747460	TMEM184B	-0.449657	8.76027	-2.59179	0.020133	0.39413
ILMN_3265833	LOC100130245	-0.465105	5.30525	-2.58987	0.02021	0.395077
ILMN_1733441	POGZ	0.425997	5.78609	2.58983	0.020212	0.395077
ILMN_1715748	FLNC	0.531676	11.6325	2.5896	0.020221	0.395077
ILMN_1673518	BRWD1	0.353173	8.95269	2.58919	0.020238	0.395143
ILMN_3307877	C21orf58	0.754621	9.61136	2.58741	0.02031	0.39625
ILMN_1705464	MRPL41	0.357504	9.62452	2.58683	0.020334	0.39625
ILMN_2158164	ZNF430	0.546884	11.8634	2.58664	0.020341	0.39625
ILMN_1670957	LOC645721	0.494843	5.37695	2.58648	0.020348	0.39625
ILMN_1800425	SLC9A1	0.561636	10.1887	2.58603	0.020367	0.396353
ILMN_1779825	PRDM2	-0.413649	5.74977	-2.58495	0.02041	0.396493
ILMN_1690473	NFKBIB	-0.366918	6.53013	-2.58474	0.020419	0.396493
ILMN_1675687	LOC644701	0.400758	5.75744	2.58465	0.020423	0.396493
ILMN_1812043	LOC642570	0.445048	5.87081	2.58454	0.020427	0.396493
ILMN_1808636	LARP1B	-0.363486	7.63241	-2.5839	0.020453	0.396738
ILMN_1663980	LOC652543	-0.470371	5.72285	-2.58358	0.020467	0.396738
ILMN_1727756	IDI2	0.426487	5.59847	2.58205	0.020529	0.397449
ILMN_1795762	PLEK	0.412061	5.55573	2.58204	0.02053	0.397449
ILMN_3239629	LOC729679	0.422869	12.9746	2.58065	0.020587	0.398295
ILMN_2054362	SLC25A40	-0.34469	7.48712	-2.58024	0.020604	0.398365
ILMN_1744442	TTPAL	-0.39902	9.17911	-2.57977	0.020624	0.398481
ILMN_2383484	C19orf48	-0.56157	8.26023	-2.57907	0.020652	0.398535
ILMN_1667670	SLC25A15	0.34655	9.8312	2.57905	0.020653	0.398535
ILMN_2065822	MCM3APAS	-0.418187	6.16755	-2.57862	0.020671	0.398618
ILMN_2359345	NET1	-0.406921	6.96705	-2.57821	0.020688	0.398687
ILMN_1793009	LOC652557	0.508542	5.53394	2.5774	0.020721	0.399071
ILMN_1910817	Unknown	-0.489481	5.54788	-2.57577	0.020789	0.399908
ILMN_1695506	DKK2	-0.48053	5.51148	-2.57571	0.020792	0.399908
ILMN_2412521	KIAA0101	0.361946	13.6045	2.57376	0.020873	0.400777
ILMN_1688231	TREM1	0.519868	6.51804	2.57372	0.020875	0.400777
ILMN_3187479	LOC100129982	0.368699	8.13727	2.57366	0.020877	0.400777
ILMN_2326273	CHI3L2	0.424058	6.56567	2.57195	0.020949	0.401816
ILMN_3238040	NBPF6	0.454169	5.75305	2.57153	0.020967	0.401816
ILMN_1685483	FETUB	-0.485487	5.70037	-2.57123	0.020979	0.401816
ILMN_1758086	SNAI1	0.548147	5.65549	2.57089	0.020993	0.401816
ILMN_1787477	CENPO	-0.333529	6.33181	-2.5707	0.021001	0.401816
ILMN_1732489	SLC10A7	-0.359207	7.33956	-2.57016	0.021024	0.401816
ILMN_3256478	LOC100129034	-0.42147	7.09444	-2.56993	0.021034	0.401816
ILMN_1740234	GSTO2	0.42474	6.78426	2.56968	0.021044	0.401816
ILMN_1722890	PCDH7	-0.560353	5.56177	-2.56946	0.021053	0.401816
ILMN_1887099	Unknown	0.465869	5.86075	2.56865	0.021088	0.402211
ILMN_3283470	LOC644937	0.479537	8.64164	2.56825	0.021105	0.402277
ILMN_1677085	RGS19	-0.397113	8.51723	-2.56778	0.021125	0.402397
ILMN_1906828	LOC728241	0.444132	5.59539	2.56701	0.021157	0.402526
ILMN_3239181	ITPRIP	-0.48583	8.84122	-2.56633	0.021186	0.402526
ILMN_1835697	Unknown	0.500712	5.78541	2.56618	0.021192	0.402526
ILMN_1735185	CSTF1	-0.497955	5.97633	-2.56614	0.021194	0.402526
ILMN_3239610	LOC100133565	-2.68102	9.32036	-2.56578	0.021209	0.402526
ILMN_2381994	ZFYVE9	-0.443321	5.88566	-2.56543	0.021224	0.402526
ILMN_1669502	E2F3	-0.40506	9.67766	-2.56496	0.021244	0.402526
ILMN_1791242	LOC644923	-0.360996	6.20388	-2.56482	0.02125	0.402526
ILMN_1694399	ICA1	0.419358	8.39771	2.56474	0.021253	0.402526
ILMN_1707368	OPRD1	0.564656	5.80097	2.56375	0.021295	0.403063
ILMN_3245586	LOC100132506	-0.513874	5.61914	-2.56196	0.021372	0.40402
ILMN_1661577	MAFA	-0.478006	5.33238	-2.56193	0.021373	0.40402
ILMN_1765990	KCNK2	-0.567159	6.32331	-2.56145	0.021393	0.404148
ILMN_3256674	LOC100128485	0.3505	6.07443	2.56076	0.021423	0.404449
ILMN_1745713	C9orf96	-0.455001	5.51734	-2.55976	0.021466	0.404784
ILMN_1784367	HSPD1	-0.352577	8.36992	-2.55971	0.021468	0.404784
ILMN_2373763	CASP7	-0.331404	8.17987	-2.55885	0.021505	0.405006
ILMN_2398261	FGFR1	-0.620207	6.32473	-2.55865	0.021514	0.405006
ILMN_1667236	LOC389963	-0.510999	5.23961	-2.55848	0.021521	0.405006
ILMN_2381537	CRCP	0.77634	9.71236	2.55808	0.021538	0.405079
ILMN_1721669	IDH3B	0.35695	11.0478	2.55759	0.021559	0.405216
ILMN_1755134	HSPA4	-0.385497	7.70552	-2.55705	0.021583	0.405398
ILMN_1727173	SMARCD1	-0.362937	5.73926	-2.55671	0.021597	0.405419
ILMN_1675346	LOC727811	-0.468261	5.58437	-2.55481	0.021679	0.406699
ILMN_1677711	PGA3	0.533498	5.43337	2.55261	0.021775	0.40823
ILMN_1846771	Unknown	-0.476962	5.69376	-2.55174	0.021813	0.408676
ILMN_1663490	ZNF541	-0.449159	5.4957	-2.55144	0.021826	0.408676
ILMN_1683471	BDH1	-0.452304	5.68336	-2.55047	0.021868	0.408996
ILMN_3241856	LOC100134301	-0.388799	6.22537	-2.55023	0.021879	0.408996
ILMN_1688346	ZNF800	-0.310427	9.04235	-2.5501	0.021884	0.408996
ILMN_3242535	LOC100133568	0.404658	5.52794	2.54942	0.021914	0.409291
ILMN_1706858	LOC728734	0.404007	5.59457	2.54889	0.021937	0.40947
ILMN_1652736	RPS6KA3	-0.481813	7.82794	-2.54834	0.021961	0.40966
ILMN_2075603	MRGPRF	-0.386834	10.0662	-2.54795	0.021978	0.40972
ILMN_1712517	ZNF696	-0.345688	7.91574	-2.54708	0.022017	0.40994
ILMN_1771651	MON1B	-0.603565	7.30148	-2.54706	0.022018	0.40994
ILMN_1750276	LOC644908	-0.376184	5.54155	-2.54564	0.02208	0.410704
ILMN_3242164	SNORD59B	0.398238	5.67207	2.54513	0.022103	0.410704
ILMN_1751276	BDNF	-0.337789	9.8679	-2.54511	0.022103	0.410704
ILMN_1659845	KIAA0355	0.361161	9.43513	2.54436	0.022137	0.410704
ILMN_1675387	LIMS1	0.340856	10.1288	2.54371	0.022165	0.410704
ILMN_1873863	Unknown	-0.384915	5.63358	-2.54365	0.022168	0.410704
ILMN_1757347	C22orf9	0.561782	7.33391	2.54365	0.022168	0.410704
ILMN_1792681	CCDC86	-0.321054	11.5394	-2.54362	0.02217	0.410704
ILMN_1786215	ZNF3	-0.40341	7.09811	-2.54272	0.022209	0.411175
ILMN_1735495	TBC1D8	-0.56306	6.18038	-2.5424	0.022223	0.411175
ILMN_1872967	Unknown	0.421939	5.61504	2.5421	0.022237	0.411175
ILMN_1795822	DIS3L	-0.310087	8.58986	-2.539	0.022375	0.413357
ILMN_1699820	TNPO1	-0.462343	6.95257	-2.53857	0.022394	0.413357
ILMN_1886117	Unknown	-0.471916	5.73198	-2.53852	0.022396	0.413357
ILMN_1746276	EPC1	-0.443343	6.54995	-2.5367	0.022478	0.414348
ILMN_3213727	LOC100131530	0.442204	6.25875	2.53658	0.022483	0.414348
ILMN_3239188	LOC727818	0.366273	7.28156	2.53625	0.022498	0.414348
ILMN_1785286	SOCS5	-0.629299	7.76416	-2.53599	0.022509	0.414348
ILMN_1766054	ABCA1	0.463884	6.3058	2.53536	0.022538	0.414348
ILMN_2233539	SLC39A8	-0.555778	5.83233	-2.53518	0.022546	0.414348
ILMN_1803818	NMNAT2	0.323975	7.26382	2.53514	0.022548	0.414348
ILMN_1789879	WDR35	-0.473156	7.1202	-2.53382	0.022607	0.414765
ILMN_1774134	BRD4	-0.370352	5.7926	-2.53377	0.022609	0.414765
ILMN_2345739	CAPRIN2	0.483053	7.33144	2.53367	0.022614	0.414765
ILMN_1787064	ANKRD17	-0.407572	6.28345	-2.53325	0.022633	0.414765
ILMN_1792173	TUBGCP4	-0.476332	8.05043	-2.53309	0.02264	0.414765
ILMN_1700394	LOC642629	0.566141	5.33248	2.53276	0.022655	0.414776
ILMN_3293114	LOC727821	0.349961	7.71568	2.53244	0.02267	0.414789
ILMN_1680587	LOC650407	-0.471735	5.55564	-2.53209	0.022686	0.414825
ILMN_1714159	LUZP1	0.462214	10.5279	2.53099	0.022735	0.415141
ILMN_1881408	Unknown	0.461752	5.51325	2.53097	0.022736	0.415141
ILMN_2082762	SNORD68	0.536318	7.9892	2.53078	0.022745	0.415141
ILMN_1749875	LOC728715	0.415519	5.79481	2.52973	0.022792	0.415461
ILMN_1681984	GALNT10	0.46814	8.0562	2.52954	0.022801	0.415461
ILMN_1761277	PDE4C	0.54473	11.7016	2.52947	0.022804	0.415461
ILMN_1871488	Unknown	-0.337761	5.90895	-2.52911	0.022821	0.415504
ILMN_1654340	UGP2	0.493309	5.96131	2.52816	0.022864	0.416035
ILMN_1780298	FAM86A	-0.621437	7.61873	-2.52754	0.022892	0.416295
ILMN_1909615	Unknown	0.415213	5.73603	2.52715	0.02291	0.416362
ILMN_1783168	NETO1	-0.423947	5.32627	-2.526	0.022963	0.417065
ILMN_1765031	LOC339047	-0.454134	5.5969	-2.52456	0.023029	0.417227
ILMN_1651508	LOC649500	0.468014	5.75493	2.52415	0.023047	0.417227
ILMN_1727135	FIBCD1	0.448623	5.77423	2.52393	0.023057	0.417227
ILMN_1754531	AP4E1	-0.431451	8.31154	-2.52342	0.023081	0.417227
ILMN_1805064	SCARNA9	0.681257	7.77964	2.52313	0.023094	0.417227
ILMN_1810385	ATR	-0.444669	5.959	-2.52309	0.023096	0.417227
ILMN_2388746	ARHGAP6	-0.411315	5.65289	-2.52306	0.023097	0.417227
ILMN_3246658	LOC728253	-0.425321	5.62423	-2.52264	0.023117	0.417227
ILMN_3251723	PNPT1	0.462221	9.68241	2.522	0.023146	0.417227
ILMN_1657639	EDEM3	0.608552	5.45106	2.52196	0.023148	0.417227
ILMN_2282477	TFAP2A	0.360475	5.68883	2.52129	0.023179	0.417227
ILMN_1814247	TCFL5	-0.483134	8.29292	-2.52083	0.0232	0.417227
ILMN_2372082	SNRPN	0.404593	9.61653	2.52026	0.023227	0.417227
ILMN_1731518	PLD6	-0.453819	5.87046	-2.51984	0.023246	0.417227
ILMN_1663195	MCM7	-0.458967	10.1344	-2.5198	0.023248	0.417227
ILMN_2093775	ZNF831	-0.484446	5.55849	-2.51969	0.023253	0.417227
ILMN_1783170	ING3	0.502426	5.56804	2.51966	0.023254	0.417227
ILMN_1812312	NDUFS4	0.283099	12.0719	2.51957	0.023258	0.417227
ILMN_2375973	ALKBH1	-0.341148	8.044	-2.51948	0.023263	0.417227
ILMN_1667261	PJA1	-0.513247	5.833	-2.51927	0.023273	0.417227
ILMN_2296057	CASP2	-0.400461	6.69268	-2.51925	0.023273	0.417227
ILMN_1688725	UTP14A	-0.425241	9.37979	-2.51909	0.023281	0.417227
ILMN_1817193	LOC728516	0.457837	5.49971	2.51829	0.023318	0.417638
ILMN_2199284	ANAPC7	-0.351163	7.64519	-2.51741	0.023359	0.417942
ILMN_2155172	BRIX1	-0.505	10.5265	-2.51715	0.023371	0.417942
ILMN_1756326	CKS2	-0.308815	10.5281	-2.51676	0.023389	0.417942
ILMN_1704173	AIFM3	0.386078	5.66416	2.51672	0.023391	0.417942
ILMN_2117623	PLXNC1	0.528974	5.56232	2.51639	0.023407	0.417966
ILMN_1795719	RPA1	-0.385979	8.44694	-2.51577	0.023435	0.418007
ILMN_1720498	TMEM120B	-0.411158	6.1975	-2.51553	0.023446	0.418007
ILMN_1734096	DCLRE1A	-0.491773	6.23552	-2.5152	0.023462	0.418007
ILMN_1703228	AGFG2	-0.378281	6.25525	-2.51446	0.023496	0.418007
ILMN_2199947	REV3L	-0.411106	6.48041	-2.51431	0.023503	0.418007
ILMN_1769207	KCTD7	0.401212	5.687	2.51401	0.023517	0.418007
ILMN_2149494	NPL	-0.33555	5.58591	-2.5137	0.023532	0.418007
ILMN_1797786	MAPK12	-0.373956	6.94015	-2.51341	0.023546	0.418007
ILMN_1773390	LOC641996	0.344341	5.85859	2.51329	0.023551	0.418007
ILMN_1696806	CTNND1	-0.391603	6.24231	-2.5131	0.02356	0.418007
ILMN_1669201	ABCF2	-0.566118	7.76591	-2.51302	0.023564	0.418007
ILMN_1674390	PRKAR1B	-0.419628	6.88382	-2.51264	0.023582	0.418075
ILMN_1721922	NAB2	0.387365	8.80867	2.51205	0.023609	0.418316
ILMN_3237850	C5orf51	-0.411147	9.42686	-2.51145	0.023638	0.418569
ILMN_3239173	WAPAL	-0.504113	5.94779	-2.51077	0.02367	0.418709
ILMN_2155228	CRLF3	-0.443132	8.05087	-2.51068	0.023674	0.418709
ILMN_3203130	LOC344593	-0.500193	5.71136	-2.50964	0.023723	0.419293
ILMN_1672004	TOB1	-0.362377	8.91138	-2.50938	0.023735	0.419293
ILMN_2394305	PDGFB	0.453979	5.82437	2.50767	0.023816	0.419739
ILMN_1791280	HSPB8	0.566189	6.6903	2.50742	0.023828	0.419739
ILMN_1658917	SLC1A1	-0.302029	8.39114	-2.50718	0.02384	0.419739
ILMN_1799504	MS4A13	-0.46704	5.43143	-2.50709	0.023844	0.419739
ILMN_1658818	CAMK2D	-0.374701	5.95862	-2.50695	0.02385	0.419739
ILMN_3305849	LOC728431	0.480865	7.5252	2.50684	0.023856	0.419739
ILMN_1908650	Unknown	0.359142	5.6073	2.50676	0.023859	0.419739
ILMN_1768505	IL13RA1	0.412861	10.1204	2.50547	0.023921	0.420569
ILMN_3210491	LOC389049	-0.492486	7.2264	-2.5045	0.023967	0.421039
ILMN_1737991	LOC650298	0.351058	8.62375	2.50423	0.02398	0.421039
ILMN_1767542	THAP10	-0.386069	7.80678	-2.50401	0.02399	0.421039
ILMN_1746164	SCD5	-0.412839	5.44595	-2.50267	0.024054	0.421836
ILMN_2405521	MTHFD2	-0.300616	10.5533	-2.50247	0.024064	0.421836
ILMN_1705984	HNMT	-0.461949	6.74869	-2.50148	0.024111	0.422189
ILMN_1653648	GPR63	-0.427854	7.62634	-2.50142	0.024114	0.422189
ILMN_1796013	PYCR1	-0.391128	8.17146	-2.50112	0.024129	0.422189
ILMN_1739368	ZNF498	-0.410201	5.96394	-2.50054	0.024156	0.422189
ILMN_1776129	ASAH2	0.423533	5.53052	2.50042	0.024162	0.422189
ILMN_1750178	LOC653450	-0.472636	7.80586	-2.50027	0.024169	0.422189
ILMN_1796595	C5orf22	-0.376533	7.20587	-2.49917	0.024222	0.422867
ILMN_1901419	Unknown	0.407726	6.01388	2.49777	0.02429	0.423777
ILMN_1686835	C17orf41	-0.352646	5.91749	-2.49749	0.024303	0.423777
ILMN_1799601	UHRF1BP1L	0.599263	6.5763	2.49644	0.024354	0.424143
ILMN_1672151	FRAS1	-0.401651	5.38159	-2.49639	0.024357	0.424143
ILMN_1810696	LOC643965	0.473802	5.44918	2.49617	0.024367	0.424143
ILMN_3247018	SNORA67	0.468142	9.00533	2.49585	0.024383	0.424171
ILMN_1784655	TLCD1	-0.498571	8.34028	-2.49498	0.024425	0.424655
ILMN_2128428	DAB2	-0.342596	11.886	-2.49364	0.02449	0.425373
ILMN_1708619	SEH1L	-0.358112	8.77639	-2.49354	0.024495	0.425373
ILMN_1658499	SYT13	0.508849	5.44343	2.49323	0.02451	0.425385
ILMN_1862737	Unknown	0.409711	5.83804	2.4929	0.024526	0.425416
ILMN_2267535	NET1	-0.555081	6.79674	-2.49217	0.024561	0.425599
ILMN_1690690	SEC23IP	-0.346409	9.51861	-2.49209	0.024565	0.425599
ILMN_1754156	LOC400807	0.395404	5.71955	2.49123	0.024608	0.426084
ILMN_1716259	PROK1	0.336185	6.43855	2.49003	0.024666	0.426209
ILMN_2153466	FAM50B	-0.496351	7.84515	-2.4899	0.024673	0.426209
ILMN_3242572	LOC100131368	-0.42866	6.15091	-2.48911	0.024711	0.426209
ILMN_1779828	EDEM1	-0.328643	8.84904	-2.48896	0.024719	0.426209
ILMN_3184457	LOC100128270	-0.389004	5.54186	-2.48895	0.024719	0.426209
ILMN_1798957	C12orf47	0.343016	9.93777	2.48872	0.024731	0.426209
ILMN_1745851	LOC389676	0.338721	5.79803	2.48812	0.02476	0.426209
ILMN_1736577	ZNF688	0.398826	7.10808	2.48809	0.024762	0.426209
ILMN_1721842	RYBP	0.316116	9.99178	2.48807	0.024762	0.426209
ILMN_1767643	CTRB2	0.371389	5.74111	2.4879	0.024771	0.426209
ILMN_3242008	DEM1	0.396943	5.73262	2.48778	0.024777	0.426209
ILMN_1679700	LOC389672	0.470129	8.68339	2.48716	0.024807	0.426209
ILMN_1677714	LOC727773	-0.410176	6.66982	-2.48697	0.024817	0.426209
ILMN_1689114	SFTPA2B	-0.358333	5.60657	-2.48683	0.024824	0.426209
ILMN_1782085	ATPBD4	0.390239	6.28703	2.48647	0.024841	0.426209
ILMN_1759184	C19orf48	-0.326251	9.88357	-2.48614	0.024857	0.426209
ILMN_1857510	Unknown	0.361657	5.91075	2.48579	0.024875	0.426209
ILMN_3201365	LOC442232	0.405625	8.41446	2.48575	0.024877	0.426209
ILMN_1722995	LOC727735	-0.461585	5.68384	-2.48548	0.02489	0.426209
ILMN_1669119	LOC728946	-0.497933	5.6193	-2.48524	0.024902	0.426209
ILMN_1744068	ELP3	-0.333901	9.12161	-2.48386	0.024971	0.426964
ILMN_3250049	SULT1A3	0.379283	6.09151	2.48377	0.024975	0.426964
ILMN_1652079	LOC641846	0.538778	5.32854	2.48259	0.025033	0.427715
ILMN_1724040	ANKRD57	-0.343685	9.68804	-2.48203	0.025061	0.427921
ILMN_1748410	PLCL4	-0.535568	5.45649	-2.48177	0.025074	0.427921
ILMN_2089073	ATP9A	0.308103	9.21428	2.48142	0.025092	0.42797
ILMN_1801664	POLR3K	-0.343713	8.43504	-2.47871	0.025227	0.43003
ILMN_1735958	METTL2B	0.399876	5.54973	2.47796	0.025265	0.430093
ILMN_1800031	C19orf15	0.399979	5.52735	2.47782	0.025271	0.430093
ILMN_1714433	MARCKSL1	0.316184	10.0166	2.47762	0.025282	0.430093
ILMN_2110908	MYC	-1.00376	10.2755	-2.47734	0.025296	0.430093
ILMN_1805788	PPHLN1	0.491983	5.66032	2.47715	0.025305	0.430093
ILMN_3242340	LOC100133892	-0.376352	5.44255	-2.47664	0.025331	0.430093
ILMN_1660989	LOC643652	0.385775	5.49782	2.47657	0.025334	0.430093
ILMN_1753342	SAT1	0.284724	13.4677	2.47608	0.025359	0.430093
ILMN_2404512	PSEN2	-0.398848	5.98277	-2.476	0.025363	0.430093
ILMN_1672940	ZNF562	-0.353149	8.93863	-2.47575	0.025375	0.430093
ILMN_1785177	DNAJC14	-0.313544	8.25209	-2.47253	0.025538	0.432606
ILMN_2288905	CPEB1	-0.590013	5.47221	-2.47187	0.025572	0.432797
ILMN_2066116	TTTY4	-0.639722	5.23122	-2.47139	0.025596	0.432797
ILMN_1798882	LOC649313	0.364866	5.67119	2.47132	0.0256	0.432797
ILMN_2355665	MTP18	0.448488	9.86576	2.47115	0.025608	0.432797
ILMN_1712075	SYNM	-0.629621	5.8676	-2.47038	0.025647	0.433197
ILMN_1803219	TMC4	0.424535	6.55889	2.47011	0.025661	0.433197
ILMN_1815035	DENND2C	0.402843	6.79422	2.46915	0.02571	0.433781
ILMN_1777347	LOC647841	-0.488449	5.6868	-2.46787	0.025775	0.434439
ILMN_1666969	TEC	-0.385464	5.7516	-2.46775	0.025781	0.434439
ILMN_2051408	PNPT1	0.490257	11.6204	2.46724	0.025807	0.434439
ILMN_2361478	PDLIM5	-0.367017	7.70836	-2.46697	0.025821	0.434439
ILMN_1890404	Unknown	0.448685	5.83951	2.46673	0.025833	0.434439
ILMN_1695097	LOC728990	0.492955	5.35237	2.46662	0.025839	0.434439
ILMN_1804490	PRKRIP1	0.328118	7.70444	2.46638	0.025851	0.434439
ILMN_3206390	LOC727808	0.370122	13.1344	2.46604	0.025869	0.434485
ILMN_1853160	Unknown	0.455694	5.88484	2.46547	0.025898	0.434512
ILMN_2042792	C13orf16	0.401634	5.7085	2.46544	0.0259	0.434512
ILMN_1717138	CLSTN1	-0.334887	6.19076	-2.4636	0.025994	0.435847
ILMN_2075794	NLRP8	0.733497	9.43514	2.46267	0.026042	0.436403
ILMN_1676336	AADACL1	-0.521575	7.84867	-2.46143	0.026106	0.436672
ILMN_1727051	DDX19A	-0.434355	8.68876	-2.4607	0.026144	0.436672
ILMN_1722845	RAB3B	-0.412891	8.34992	-2.46063	0.026147	0.436672
ILMN_1690040	TM7SF2	0.395827	7.38228	2.4605	0.026154	0.436672
ILMN_2370464	ATRIP	-0.416917	7.55106	-2.46034	0.026163	0.436672
ILMN_2122511	CCBE1	0.457293	10.296	2.46016	0.026172	0.436672
ILMN_1696021	KPNA6	-0.572259	9.68911	-2.46009	0.026175	0.436672
ILMN_2346358	TAF1	-0.504907	6.16737	-2.45999	0.026181	0.436672
ILMN_1679920	LOC651894	0.419681	11.723	2.4598	0.02619	0.436672
ILMN_2406132	LILRB3	0.478679	12.4096	2.45936	0.026213	0.436813
ILMN_1790098	OGN	-0.382941	5.4162	-2.45891	0.026237	0.436924
ILMN_1713992	ZNF16	0.38105	5.52791	2.45861	0.026252	0.436924
ILMN_1665806	OR13C2	-0.316597	5.64761	-2.45838	0.026264	0.436924
ILMN_2226917	KIAA0247	-0.365215	7.16176	-2.45758	0.026306	0.437369
ILMN_1731008	LOC649974	0.400715	5.51546	2.45645	0.026365	0.437798
ILMN_1751453	ABCC9	0.495103	5.5131	2.45637	0.026369	0.437798
ILMN_1711628	LOC728951	-0.334375	5.87496	-2.45624	0.026376	0.437798
ILMN_3234384	LOC728953	0.372399	6.38402	2.45542	0.026419	0.438096
ILMN_2198912	TTR	-0.370487	5.63077	-2.45533	0.026423	0.438096
ILMN_2235707	ITIH5	0.335956	13.7149	2.45445	0.026469	0.438435
ILMN_2209993	PLIN5	0.533723	7.80676	2.45438	0.026473	0.438435
ILMN_1760138	LOC340549	-0.550477	5.92363	-2.4535	0.026519	0.43895
ILMN_1795126	LOC649703	0.367711	5.59102	2.45259	0.026567	0.439496
ILMN_1673369	SEPHS1	-0.449998	7.94159	-2.4516	0.026619	0.44011
ILMN_3308778	MIR488	0.374714	6.62052	2.4511	0.026646	0.440128
ILMN_2386355	CSNK2A1	-0.39785	9.00196	-2.45082	0.02666	0.440128
ILMN_1882000	Unknown	-0.472648	7.36142	-2.45074	0.026665	0.440128
ILMN_1788768	LOC652699	0.433397	5.88231	2.44921	0.026745	0.440892
ILMN_1658425	DAG1	-0.358732	8.66397	-2.44915	0.026748	0.440892
ILMN_1660935	MGC5139	-0.412481	6.63502	-2.44894	0.02676	0.440892
ILMN_1781431	GLCCI1	-0.430917	6.49093	-2.44874	0.02677	0.440892
ILMN_1786834	PRKX	-0.437573	6.25969	-2.44818	0.0268	0.441038
ILMN_1783873	C10orf59	-0.393415	6.40351	-2.44801	0.026809	0.441038
ILMN_1716766	CEBPG	0.319346	9.34415	2.44685	0.026871	0.441545
ILMN_1779987	LOC653852	-0.448013	5.38235	-2.44676	0.026875	0.441545
ILMN_1699058	LOC644979	-0.362823	6.9259	-2.44659	0.026884	0.441545
ILMN_1742846	DIRAS2	-0.512862	5.70162	-2.44516	0.026961	0.441551
ILMN_1779353	PUS7	-0.289832	9.9685	-2.44486	0.026977	0.441551
ILMN_1798249	AK3L1	-0.440342	9.91779	-2.44447	0.026998	0.441551
ILMN_1690454	C3orf54	0.48827	7.00059	2.44443	0.027	0.441551
ILMN_1669775	LOC651997	0.606327	5.79396	2.44399	0.027023	0.441551
ILMN_2401641	ALDH3A2	-0.375494	6.61694	-2.44368	0.027039	0.441551
ILMN_2397484	GJC1	0.531558	12.6908	2.44317	0.027067	0.441551
ILMN_1705682	LEPREL2	-0.395737	8.94295	-2.44298	0.027077	0.441551
ILMN_1683774	IL2RA	-0.450723	5.51004	-2.44263	0.027096	0.441551
ILMN_1898071	Unknown	0.486611	5.33662	2.44251	0.027102	0.441551
ILMN_3200885	LOC100131742	0.39462	5.74975	2.4425	0.027103	0.441551
ILMN_3205424	LOC649917	0.347828	5.66221	2.44229	0.027114	0.441551
ILMN_1660661	TCP1	-0.592157	9.61387	-2.44199	0.02713	0.441551
ILMN_1725193	IGFBP2	-0.521342	7.29045	-2.44187	0.027137	0.441551
ILMN_1726578	ZNF93	-0.401258	5.65763	-2.44177	0.027142	0.441551
ILMN_1842320	Unknown	0.457852	5.30996	2.44168	0.027147	0.441551
ILMN_3239861	C10orf140	0.339947	5.91665	2.44166	0.027148	0.441551
ILMN_1702140	RACGAP1	-0.388072	6.13671	-2.44157	0.027152	0.441551
ILMN_1779780	CHTF8	-0.570214	5.72835	-2.44042	0.027214	0.442313
ILMN_1815086	NINJ1	0.505107	10.4626	2.43985	0.027245	0.442569
ILMN_3246065	CCDC151	0.322275	5.89257	2.43939	0.02727	0.442672
ILMN_1812973	RRP1B	-0.400125	9.05664	-2.43912	0.027284	0.442672
ILMN_1777220	VCP	0.429365	10.3632	2.4389	0.027296	0.442672
ILMN_1887403	DBT	-0.469616	6.42587	-2.43827	0.02733	0.442861
ILMN_2151368	NOL12	0.425946	7.69921	2.43763	0.027365	0.442861
ILMN_3241783	LOC100132485	0.35986	6.57097	2.43747	0.027374	0.442861
ILMN_2414848	TBRG4	-0.309266	8.54626	-2.43739	0.027378	0.442861
ILMN_1764609	PWWP2B	-0.446533	7.31228	-2.43731	0.027382	0.442861
ILMN_1710207	C10orf6	-0.422472	7.22536	-2.43696	0.027401	0.442925
ILMN_1778836	SFRS7	-0.314179	10.3423	-2.43634	0.027435	0.443227
ILMN_1675984	ARHGEF7	-0.533449	5.89659	-2.43603	0.027451	0.443252
ILMN_3182822	LOC100128747	-0.425825	5.74554	-2.43504	0.027505	0.443882
ILMN_1724207	IVD	-0.390547	8.05706	-2.43472	0.027522	0.443917
ILMN_1675732	LOC648222	0.480545	5.47863	2.43444	0.027538	0.443924
ILMN_1696120	EIF4E	0.505154	5.71725	2.43354	0.027587	0.444474
ILMN_2394438	FAM177A1	0.325609	13.7341	2.43299	0.027617	0.44472
ILMN_1719449	DCLK2	0.348809	6.0023	2.43248	0.027645	0.444927
ILMN_1753795	SOCS4	-0.341501	6.96601	-2.43164	0.02769	0.445352
ILMN_1768973	HIST2H2AC	0.331539	9.85295	2.43144	0.027701	0.445352
ILMN_1760556	C1orf63	0.706433	7.58072	2.43089	0.027731	0.445384
ILMN_1733094	STEAP1	-0.394831	10.4084	-2.43083	0.027735	0.445384
ILMN_1685714	INHBB	0.378128	6.27087	2.43058	0.027748	0.445384
ILMN_1725773	DNAJC12	0.318675	6.6971	2.42934	0.027816	0.445869
ILMN_1667022	PASK	-0.445283	6.30811	-2.42858	0.027858	0.445869
ILMN_3250592	FAM86A	-0.450364	7.70963	-2.42848	0.027864	0.445869
ILMN_1755462	UGCGL1	-0.415382	7.07402	-2.42847	0.027864	0.445869
ILMN_1868668	Unknown	-0.390998	6.03689	-2.42819	0.02788	0.445869
ILMN_1788968	MGC33948	0.487321	5.74279	2.42813	0.027883	0.445869
ILMN_1690282	CRADD	-0.321588	11.1274	-2.428	0.02789	0.445869
ILMN_2413331	TMEM107	0.362249	7.14848	2.42675	0.027959	0.445869
ILMN_1750974	S100A9	-0.41711	5.90449	-2.42652	0.027972	0.445869
ILMN_1734039	LOC645029	0.359539	5.62766	2.4263	0.027984	0.445869
ILMN_2052871	TMEM116	0.318933	7.37647	2.42618	0.02799	0.445869
ILMN_2216582	LYL1	0.342595	7.63551	2.42575	0.028014	0.445869
ILMN_3248663	SCARNA7	-0.384162	5.87339	-2.42545	0.028031	0.445869
ILMN_1719097	C18orf8	-0.290643	9.4336	-2.4254	0.028034	0.445869
ILMN_1712628	GTF2IRD1	0.33194	7.05933	2.42507	0.028052	0.445869
ILMN_1701967	SHC1	-0.555151	6.47016	-2.42477	0.028068	0.445869
ILMN_1775569	CRISP2	-0.426695	5.55159	-2.42454	0.028081	0.445869
ILMN_1676197	LRP11	0.692111	10.3925	2.42446	0.028086	0.445869
ILMN_2228196	C6orf170	0.429658	7.40375	2.4242	0.0281	0.445869
ILMN_1805802	MYF6	0.51188	5.51691	2.42406	0.028108	0.445869
ILMN_1713088	MSI2	0.34386	7.75713	2.42406	0.028108	0.445869
ILMN_1694177	PCNA	-0.770529	9.33106	-2.424	0.028111	0.445869
ILMN_3236472	WEE2	-0.446087	5.49916	-2.42359	0.028134	0.445869
ILMN_1788886	TOX	-0.353197	6.55605	-2.42335	0.028147	0.445869
ILMN_1677038	FLJ21986	-0.403804	10.8671	-2.42323	0.028154	0.445869
ILMN_1766613	ZNF121	-0.699817	6.1161	-2.42279	0.028178	0.445869
ILMN_1767015	BCORL1	-0.375632	6.12619	-2.4225	0.028194	0.445869
ILMN_2080611	PDSS1	-0.321973	8.73602	-2.42242	0.028199	0.445869
ILMN_1791511	TMEM176A	0.344772	6.44738	2.42115	0.02827	0.446705
ILMN_2118229	NAPEPLD	-0.364993	6.11048	-2.42091	0.028283	0.446705
ILMN_1767113	AOX1	-0.364341	9.83176	-2.42057	0.028302	0.446705
ILMN_1740291	POLQ	-0.433871	6.12824	-2.42039	0.028312	0.446705
ILMN_1774937	LOC643761	0.664444	5.39378	2.42008	0.028329	0.446735
ILMN_1714510	LOC651302	-0.321041	6.12772	-2.41962	0.028355	0.446878
ILMN_1809850	RCN3	0.511931	10.1258	2.41938	0.028368	0.446878
ILMN_1911706	LOC729715	-0.457397	5.61156	-2.41866	0.028409	0.447201
ILMN_3247636	SCARNA14	-0.424682	5.64849	-2.41829	0.02843	0.447201
ILMN_1836060	Unknown	0.490998	5.97242	2.41797	0.028448	0.447201
ILMN_1801776	PSG9	0.375975	5.46722	2.41793	0.02845	0.447201
ILMN_1697626	LOC641819	0.424299	5.94446	2.41768	0.028464	0.447201
ILMN_1810719	DCUN1D1	-0.333875	8.93353	-2.41694	0.028505	0.447612
ILMN_1751509	LOC440795	0.364145	5.40256	2.41592	0.028563	0.447808
ILMN_1728550	CYP4Z1	0.42337	5.31207	2.41591	0.028563	0.447808
ILMN_1714428	FBXO17	-0.407509	7.26	-2.41584	0.028567	0.447808
ILMN_1843361	Unknown	-0.459424	5.51608	-2.41558	0.028582	0.447808
ILMN_1732550	KLHL23	-0.373696	6.07156	-2.41538	0.028593	0.447808
ILMN_1842180	Unknown	0.419405	5.41716	2.41481	0.028626	0.447822
ILMN_1652223	WDR91	0.312266	6.44204	2.41477	0.028628	0.447822
ILMN_2235975	FXYD5	0.386961	6.18272	2.41444	0.028646	0.447822
ILMN_1783673	LRRC37A	0.406072	5.73193	2.41407	0.028667	0.447822
ILMN_2230162	FLJ44124	0.615798	10.4312	2.41394	0.028675	0.447822
ILMN_1805561	SLC14A1	-0.35229	5.60139	-2.41376	0.028685	0.447822
ILMN_3230617	LOC728701	0.619624	5.57855	2.41306	0.028724	0.448166
ILMN_2352574	ZNF274	-0.356332	7.91231	-2.41278	0.02874	0.448166
ILMN_1808157	RUNDC3B	-0.406919	6.79759	-2.41257	0.028752	0.448166
ILMN_1702211	TGIF1	-0.452048	6.01067	-2.41219	0.028774	0.448252
ILMN_2336609	SYTL2	-0.394523	10.3115	-2.41178	0.028797	0.448252
ILMN_1738843	TSSK2	-0.371064	5.53269	-2.41167	0.028803	0.448252
ILMN_1910294	Unknown	0.379594	5.58852	2.41027	0.028883	0.448671
ILMN_1788531	SIT1	0.406372	5.84403	2.4101	0.028893	0.448671
ILMN_2323801	MOCS1	-0.322728	8.80977	-2.40992	0.028903	0.448671
ILMN_1652244	POPDC3	0.298524	7.44865	2.40989	0.028905	0.448671
ILMN_1686804	CCRK	-0.371377	7.25254	-2.40987	0.028906	0.448671
ILMN_1909683	Unknown	0.477903	5.75719	2.40921	0.028943	0.448946
ILMN_1859127	Unknown	0.486037	6.63426	2.40882	0.028965	0.448946
ILMN_1675100	EDNRB	0.437871	5.76895	2.40876	0.028969	0.448946
ILMN_1723211	L2HGDH	-0.353502	6.6435	-2.4081	0.029006	0.448952
ILMN_1727252	WNT8A	-0.382719	5.71891	-2.40781	0.029023	0.448952
ILMN_1653026	PLAC8	0.401694	5.57624	2.40775	0.029026	0.448952
ILMN_1708064	MAP4	-0.354965	7.94999	-2.40767	0.029031	0.448952
ILMN_1789793	NUAK2	-0.519228	5.99542	-2.40743	0.029045	0.448952
ILMN_1714756	YIPF5	0.865732	9.01877	2.40657	0.029094	0.449145
ILMN_1703226	KTI12	-0.382887	9.99115	-2.40657	0.029094	0.449145
ILMN_1693711	CCDC141	0.585872	5.13655	2.40577	0.02914	0.449145
ILMN_1700337	TROAP	0.349226	5.99449	2.40571	0.029143	0.449145
ILMN_1786785	SLC18A1	0.44427	5.92089	2.40565	0.029147	0.449145
ILMN_1727671	SSH1	-0.741574	7.55559	-2.40563	0.029148	0.449145
ILMN_2047676	OSGEPL1	-0.517034	7.18231	-2.4041	0.029236	0.45026
ILMN_2404795	SULT1A1	0.656506	9.64579	2.40384	0.029251	0.45026
ILMN_3310321	SNORD113-3	0.411225	5.66962	2.4029	0.029305	0.450769
ILMN_3246805	LOC100134364	-1.58478	9.30926	-2.40262	0.029321	0.450769
ILMN_1800465	LOC654042	0.337133	7.01662	2.40248	0.029329	0.450769
ILMN_1770388	VPS39	-0.432084	7.02047	-2.40165	0.029377	0.450885
ILMN_1779304	CRYGA	0.428125	5.64042	2.40151	0.029386	0.450885
ILMN_1753582	RPA2	-0.368873	9.38829	-2.40138	0.029393	0.450885
ILMN_3269191	LOC100128090	0.3951	5.73861	2.40124	0.029401	0.450885
ILMN_1667429	SLC25A20	-0.386123	6.62685	-2.40088	0.029422	0.450885
ILMN_1807379	WHSC1L1	-0.404052	6.65839	-2.40077	0.029428	0.450885
ILMN_3183806	LOC100127887	0.382878	5.96687	2.39991	0.029478	0.451418
ILMN_1668540	ZNHIT6	-0.321564	10.4784	-2.39934	0.029511	0.451459
ILMN_1659364	RFC5	-0.310084	8.10542	-2.39921	0.029519	0.451459
ILMN_3192102	LOC100128346	0.333671	5.51546	2.39846	0.029562	0.451459
ILMN_2065783	EXOC2	-0.308731	7.90459	-2.39832	0.02957	0.451459
ILMN_1783156	LOC650832	0.411502	9.8787	2.39828	0.029573	0.451459
ILMN_1651848	ITSN1	0.475175	5.51691	2.39814	0.029581	0.451459
ILMN_3306632	LOC729209	0.326291	5.91441	2.39795	0.029592	0.451459
ILMN_1909183	Unknown	0.359405	5.76672	2.3977	0.029606	0.451459
ILMN_1802761	LOC728505	-0.442049	8.15454	-2.39751	0.029618	0.451459
ILMN_1747184	PUS7L	-0.30344	8.08386	-2.39648	0.029678	0.451613
ILMN_1769891	CDH4	-0.431632	5.96153	-2.39603	0.029704	0.451613
ILMN_2264634	UTY	0.328475	5.73994	2.39582	0.029716	0.451613
ILMN_1756022	HIST1H2AM	0.389492	5.77491	2.39569	0.029724	0.451613
ILMN_2155272	PIF1	-0.36376	6.50746	-2.39556	0.029732	0.451613
ILMN_3240997	ARAP3	-0.356538	7.88236	-2.39552	0.029734	0.451613
ILMN_1656057	PLAU	0.363814	9.23981	2.39551	0.029734	0.451613
ILMN_2408080	SNAP25	-0.323782	6.87479	-2.39497	0.029766	0.451679
ILMN_1777487	ZNF839	-0.512256	6.33337	-2.39462	0.029786	0.451679
ILMN_1656376	LOC648256	0.346294	5.62181	2.39452	0.029792	0.451679
ILMN_1654552	MRPS31	0.332766	10.2463	2.3944	0.029799	0.451679
ILMN_1721713	EXOSC9	0.32395	10.4919	2.39312	0.029874	0.452336
ILMN_1748801	LOC652427	-0.411274	5.7178	-2.39283	0.029892	0.452336
ILMN_1817772	Unknown	-0.348577	5.56276	-2.39271	0.029898	0.452336
ILMN_2274531	ZNF586	0.315814	6.21082	2.39259	0.029906	0.452336
ILMN_3306457	LOC729616	0.51689	5.6852	2.39203	0.029939	0.452336
ILMN_1845108	Unknown	0.376502	5.6876	2.39174	0.029956	0.452336
ILMN_1831943	Unknown	-0.345796	5.78363	-2.39165	0.029961	0.452336
ILMN_1700584	IER2	-0.356117	7.53676	-2.39129	0.029982	0.452336
ILMN_1694671	ZFAND2A	0.357909	9.56448	2.39129	0.029982	0.452336
ILMN_1783675	ASB8	-0.349452	8.1146	-2.39107	0.029995	0.452336
ILMN_2049343	LOC642947	0.563937	12.2565	2.38989	0.030065	0.452933
ILMN_1755954	CPEB3	0.306203	6.06815	2.38988	0.030065	0.452933
ILMN_1662896	BRWD2	-0.329639	8.29974	-2.38844	0.030151	0.453965
ILMN_2106994	RABIF	-0.335355	5.88161	-2.38821	0.030164	0.453965
ILMN_1676899	YEATS2	-0.29911	9.38677	-2.38767	0.030196	0.454143
ILMN_1663751	CYCSL1	-0.311335	10.9647	-2.38698	0.030237	0.454143
ILMN_1701243	C10orf2	-0.328264	8.73917	-2.38673	0.030252	0.454143
ILMN_1752320	LOC644836	0.526332	5.58123	2.38671	0.030254	0.454143
ILMN_1815385	SMAD9	0.599671	9.11046	2.38659	0.03026	0.454143
ILMN_1655340	RNF181	0.313343	11.5741	2.38646	0.030268	0.454143
ILMN_1782305	NR4A2	-0.701606	6.30049	-2.38587	0.030303	0.454439
ILMN_1700349	ADCK4	-0.372749	7.02664	-2.38539	0.030332	0.454638
ILMN_3239435	HTT	-0.458967	5.93469	-2.38511	0.030349	0.454664
ILMN_1713706	ZNF786	0.4995	8.10686	2.3847	0.030373	0.454802
ILMN_1657682	GFM1	-0.299422	9.84552	-2.38388	0.030422	0.455288
ILMN_2312606	IRF5	0.365912	5.59752	2.38354	0.030442	0.455288
ILMN_3296855	LOC389857	-0.579324	5.52281	-2.38311	0.030468	0.455288
ILMN_1835730	Unknown	0.394125	5.62726	2.38289	0.030481	0.455288
ILMN_1705433	CBLL1	-0.408419	7.32441	-2.38287	0.030482	0.455288
ILMN_1676213	SRPX2	0.40733	10.8752	2.38241	0.03051	0.455472
ILMN_1726210	GPIHBP1	0.382872	5.37516	2.38143	0.030569	0.455924
ILMN_1655229	SLC7A11	-0.404033	7.119	-2.38139	0.030571	0.455924
ILMN_1725306	RNF6	-0.410907	6.91193	-2.38114	0.030587	0.455925
ILMN_1778523	KLF9	-0.312539	10.9814	-2.38034	0.030634	0.456242
ILMN_1744665	EP300	-0.513387	7.99205	-2.38027	0.030639	0.456242
ILMN_1692219	RAB11FIP1	-0.355659	7.86655	-2.37984	0.030664	0.456399
ILMN_1692191	GNA12	-0.395498	8.38602	-2.3792	0.030703	0.456548
ILMN_3244029	ANKRD52	0.387036	6.11213	2.37907	0.030711	0.456548
ILMN_1757130	AKT3	0.301123	5.92503	2.37891	0.030721	0.456548
ILMN_1817201	Unknown	-0.356886	5.98306	-2.37863	0.030738	0.45657
[truncated: 27,680 more rows]
