# Supplementary material for: Bone morphogenetic protein and Notch signalling crosstalk in poor‐prognosis, mesenchymal‐subtype colorectal cancer
Source: J Pathol. 2017 May 3;242(2):178–92. doi: 10.1002/path.4891 (PMC5488238; doi:10.1002/path.4891)
Supplement: Supplementary file 12 — Supplementary Table 4B: Differentially expressed genes between 200ng/ml BMP4 treated HCEC cells for 24h (n=3) and untreated cells (n=3) [file PATH-242-178-s011.xlsx]

## Sheet: BMP4vsUntreated_200ngl_24h
Supplementary Table 4B: Differentially expressed genes between 200ng/ml BMP4 treated HCEC cells for 24h (n=3) and untreated cells (n=3)
Probes	Genenames	LogFC	Average_exp	Tstat	Pvalue	FDR
ILMN_1709067	SAMD11	5.11045	9.77731	28.6518	0	0
ILMN_1664861	ID1	4.20317	11.8105	27.0125	0	0
ILMN_1793990	ID2	4.5875	10.3892	26.1283	0	0
ILMN_1669982	CCDC85A	4.04468	8.27178	24.6031	0	0
ILMN_1732296	ID3	4.34613	11.6669	23.1582	0	0
ILMN_1747067	NPAS1	3.39751	8.67044	20.6974	0	0
ILMN_1737650	DIO2	3.85614	10.2343	19.9991	0	0
ILMN_1654065	ATOH8	4.49534	9.0787	19.5002	0	0
ILMN_1729216	CRYAB	3.91018	10.7592	19.4062	0	0
ILMN_1683456	CCL7	-4.00436	5.97133	-18.8269	0	0
ILMN_3240520	ELTD1	3.7327	8.37758	18.5566	0	0
ILMN_2184373	IL8	4.11431	10.3835	18.524	0	0
ILMN_2086095	ID2	4.44522	9.49964	17.9133	0	0
ILMN_1658660	ACTC1	7.57083	10.381	17.1803	0	0
ILMN_1744487	C1QTNF5	2.91837	8.64232	17.0754	0	0
ILMN_1767068	SMAD6	3.98331	9.06397	16.9564	0	0
ILMN_1743367	FZD4	2.78174	10.1206	16.2817	0	0
ILMN_1672403	ADAMTS8	-3.96749	6.92722	-15.9407	0	0
ILMN_1784294	CPA4	-3.30464	6.77883	-15.8929	0	0
ILMN_1725519	CCL11	-4.95246	6.41317	-15.6029	0	0
ILMN_1813295	LMO3	2.70293	8.34304	15.2791	0	0
ILMN_2143685	CLDN7	3.32516	9.29819	15.261	0	0
ILMN_1773337	DKK1	4.32604	11.7962	15.2203	0	0
ILMN_1666733	IL8	3.32914	9.10946	14.9873	0	0
ILMN_2148469	RASL11B	2.8336	7.8377	14.9803	0	0
ILMN_1811598	ADH1B	-2.74531	6.01558	-14.9011	0	0
ILMN_1797875	ALOX5AP	3.18361	8.67256	14.8546	0	0
ILMN_1678816	GREM2	3.0594	7.20355	14.627	0	0
ILMN_1809522	NACC2	3.16352	8.44413	14.432	0	0
ILMN_1656560	PARM1	2.75625	6.96261	14.3679	0	0
ILMN_1694432	CRIP2	2.48446	9.40759	14.1692	0	0
ILMN_1707342	LRIG1	-2.48432	6.46676	-14.0669	0	0
ILMN_1811767	INHBE	-2.57455	7.29746	-14.0556	0	0
ILMN_1663444	LIN7B	2.30028	7.04623	14.0133	0	0
ILMN_1719433	CD1D	2.88968	7.59365	13.837	0	0
ILMN_1694106	GPD1L	2.61171	10.2884	13.8276	0	0
ILMN_1810210	DACH2	2.17521	7.63307	13.6854	0	0
ILMN_1652287	NOG	3.54761	8.00354	13.6539	0	0
ILMN_1680774	LOC730994	2.50242	9.2711	13.6047	0	0
ILMN_1661628	LOC653110	2.94187	8.332	13.5055	0	0
ILMN_2203891	SMAD7	3.27522	7.97063	13.3843	0	0
ILMN_1788203	HEY1	4.68474	8.19008	13.2629	0	0
ILMN_1728734	PSG5	3.10344	7.56845	13.2114	0	0
ILMN_1688877	DIRAS3	3.44299	8.76044	13.0471	0	0
ILMN_1716247	FIBIN	-3.37396	7.88244	-12.9613	0	0
ILMN_1734897	SLC4A4	2.35913	7.85334	12.7036	0	0
ILMN_1681886	ADAMTS5	2.86372	8.51711	12.6227	0	0
ILMN_1743241	ARL4A	2.4309	9.2569	12.4904	0	0
ILMN_1764309	ADH1A	-4.42981	8.84118	-12.464	0	0
ILMN_1811877	ANTXR1	1.8889	9.00784	12.3696	0	0
ILMN_1706598	ACPL2	2.11003	9.0311	12.338	0	0
ILMN_2306955	ACPL2	2.12444	9.10499	12.2649	0	0
ILMN_1720048	CCL2	-4.20531	10.7599	-12.2287	0	0
ILMN_1701603	ALPL	-3.13838	8.26214	-12.1214	0	0
ILMN_1779234	CXCL6	1.98752	9.21078	12.1028	0	0
ILMN_1738742	PLAT	-2.20973	10.3302	-12.0677	0	0
ILMN_1775405	ARL4A	2.31081	12.0783	12.0467	0	0
ILMN_3229203	LOC728711	2.01728	6.92131	12.0452	0	0
ILMN_1775170	MT1X	2.09983	11.9876	11.8592	0	0
ILMN_1696546	FZD1	3.14589	7.75509	11.811	0	0
ILMN_1699071	C21orf7	-2.23454	7.51137	-11.6183	0	0
ILMN_3251383	CCDC74B	2.07565	8.44534	11.5384	0	0
ILMN_1659913	ISG20	-2.16697	6.97171	-11.5002	0	0
ILMN_2128795	LRIG1	-3.09273	6.40281	-11.4952	0	0
ILMN_1787265	ZNF503	2.06461	8.70732	11.4067	0	0
ILMN_1723123	FGFR3	2.48711	6.65696	11.3533	0	0
ILMN_1716687	TPM1	2.0823	12.6403	11.3097	0	0
ILMN_1680339	PDGFRL	-2.23446	8.80298	-11.2209	0	0
ILMN_1693397	PSG4	2.16672	8.66805	11.1509	0	0
ILMN_1705629	STEAP1	-1.85447	7.53666	-11.1417	0	0
ILMN_1781285	DUSP1	2.1134	12.7596	11.057	0	0
ILMN_1709348	ALDH1A1	2.26522	7.93056	10.8835	0	1e-06
ILMN_1809947	TMEM155	1.89948	7.23107	10.8651	0	1e-06
ILMN_1707695	IFIT1	-2.78455	9.2474	-10.8549	0	1e-06
ILMN_1882590	Unknown	2.08888	9.01599	10.7324	0	1e-06
ILMN_2384745	PSG4	1.86465	11.18	10.6841	0	1e-06
ILMN_1790689	CRISPLD2	1.60738	12.7189	10.6225	0	1e-06
ILMN_1772964	CCL8	-3.18887	6.11427	-10.5494	0	1e-06
ILMN_2360710	TPM1	1.99889	12.6203	10.4876	0	1e-06
ILMN_1678086	CCDC74A	1.67447	7.38796	10.4748	0	1e-06
ILMN_1792455	TMEM158	-2.87177	11.2567	-10.4722	0	1e-06
ILMN_1796423	CLIC3	1.632	8.39704	10.4356	0	1e-06
ILMN_1740415	WFDC3	-2.48063	7.05944	-10.4161	0	1e-06
ILMN_1691410	BAMBI	2.35214	7.58081	10.4088	0	1e-06
ILMN_1689431	APCDD1L	1.88472	9.55676	10.3944	0	1e-06
ILMN_2113490	NTN4	-2.15871	6.78523	-10.372	0	1e-06
ILMN_1679754	ADRA1B	1.80193	7.30127	10.3397	0	1e-06
ILMN_1771627	ZMIZ1	1.69702	10.5664	10.2916	0	1e-06
ILMN_1718977	GADD45B	1.6869	10.231	10.2904	0	1e-06
ILMN_2387995	ANTXR1	1.94616	8.62838	10.2814	0	1e-06
ILMN_1714592	CDA	-1.99468	7.67354	-10.2554	0	1e-06
ILMN_2389506	HSD11B1	2.10936	11.5979	10.1893	0	1e-06
ILMN_1704464	GPR20	1.80032	6.83729	10.1401	0	1e-06
ILMN_1787526	MGC13057	2.29123	6.81651	10.0976	0	1e-06
ILMN_2389501	HSD11B1	1.94875	11.9711	10.0488	0	1e-06
ILMN_1741224	GPR137C	1.83199	6.60431	9.9983	0	2e-06
ILMN_2380938	SYT7	-2.20629	6.24645	-9.97916	0	2e-06
ILMN_1798458	KIAA1026	1.99629	7.52128	9.96976	0	2e-06
ILMN_1780894	ANTXR1	1.79312	7.99768	9.93036	0	2e-06
ILMN_1811370	HSD11B1	2.05426	11.6639	9.88168	0	2e-06
ILMN_2348367	FGFRL1	1.67654	7.29981	9.88001	0	2e-06
ILMN_1761260	COBLL1	1.89776	7.75315	9.8415	0	2e-06
ILMN_1800787	RFTN1	1.42745	10.7721	9.82952	0	2e-06
ILMN_1767556	C10orf10	-3.02014	6.6827	-9.79318	0	2e-06
ILMN_2102670	GATA2	1.89567	6.39263	9.75149	0	2e-06
ILMN_1701204	VEGFC	1.72502	10.4613	9.72825	0	2e-06
ILMN_1787897	CXCL1	1.96745	9.32378	9.72222	0	2e-06
ILMN_1786125	CCNA2	1.52799	11.3614	9.71225	0	2e-06
ILMN_2094377	TRPC3	1.9339	6.28045	9.70768	0	2e-06
ILMN_1682775	EDN1	1.83284	6.50472	9.66414	0	2e-06
ILMN_2410713	FGFR4	-2.03318	6.65465	-9.62753	0	2e-06
ILMN_1801776	PSG9	1.81987	6.19327	9.62332	0	2e-06
ILMN_1713505	NPC1	1.53503	10.2291	9.5865	0	3e-06
ILMN_1701403	HIP1	2.1568	8.16912	9.56153	0	3e-06
ILMN_1667670	SLC25A15	1.51405	8.90507	9.53691	0	3e-06
ILMN_1797728	HMGCS1	1.49116	11.4261	9.5316	0	3e-06
ILMN_1665832	ID1	2.25175	7.35647	9.48435	0	3e-06
ILMN_2149164	SFRP1	-1.9694	9.64664	-9.47391	0	3e-06
ILMN_2407308	HEY1	1.93708	6.73965	9.46037	0	3e-06
ILMN_1752965	GREM1	1.74737	11.9978	9.45236	0	3e-06
ILMN_1685312	PSG3	2.60574	7.44522	9.44582	0	3e-06
ILMN_1728009	TMEM171	-2.01522	6.00654	-9.41397	0	3e-06
ILMN_1758213	GPAM	1.57641	8.86576	9.40864	0	3e-06
ILMN_2281810	PSG4	2.05603	8.68204	9.40246	0	3e-06
ILMN_1795865	FGFRL1	1.85593	9.32946	9.36125	0	3e-06
ILMN_1695301	C7orf69	1.95282	8.00964	9.35333	0	3e-06
ILMN_1815326	CCDC68	1.858	7.96437	9.35102	0	3e-06
ILMN_1762606	AQP11	1.61771	7.42541	9.33243	0	3e-06
ILMN_1695946	TRNP1	1.54264	12.8515	9.31882	0	4e-06
ILMN_2397028	SERPINB8	1.72856	8.0163	9.31293	0	4e-06
ILMN_2384122	GPR56	1.56015	6.70181	9.24332	0	4e-06
ILMN_1772910	GAS1	1.57097	11.6971	9.2206	0	4e-06
ILMN_1663648	MTUS1	-1.86788	5.39387	-9.18844	0	4e-06
ILMN_1721713	EXOSC9	1.6007	10.0702	9.16604	0	4e-06
ILMN_1808657	FMO3	-1.82255	5.88652	-9.12651	0	5e-06
ILMN_1812262	DDR1	1.47035	8.08503	9.11543	0	5e-06
ILMN_3248591	LTBP2	1.67672	9.7519	8.95467	0	6e-06
ILMN_1755620	IER5L	1.64009	7.39304	8.94209	0	6e-06
ILMN_1655644	ZNF804A	1.65983	8.08494	8.88776	0	7e-06
ILMN_1695711	FAM105A	1.5888	6.82338	8.83226	0	8e-06
ILMN_1721833	IER5	-1.85745	8.70493	-8.78834	0	8e-06
ILMN_2399300	NAV2	1.37138	10.0312	8.77532	0	8e-06
ILMN_1861270	Unknown	-1.6164	6.22771	-8.76958	0	8e-06
ILMN_1716552	ENAH	1.44464	8.02404	8.76849	0	8e-06
ILMN_2163790	CGB5	1.62667	5.94483	8.676	0	1e-05
ILMN_1704446	SLC6A10P	1.49558	8.82364	8.66905	0	1e-05
ILMN_2089875	TNFSF4	-1.78927	7.84414	-8.63196	0	1e-05
ILMN_1699651	IL6	-1.28161	5.7595	-8.62784	0	1e-05
ILMN_1912083	Unknown	-1.77653	7.42734	-8.62272	0	1e-05
ILMN_1781374	TUFT1	-1.52611	5.54716	-8.61045	0	1e-05
ILMN_1669523	FOS	1.38282	5.89519	8.59771	0	1.1e-05
ILMN_2308903	WFDC3	-2.70962	7.97662	-8.56766	0	1.1e-05
ILMN_1723035	OLR1	1.25153	11.0801	8.56283	0	1.1e-05
ILMN_1793410	SNTB1	-2.78665	7.16617	-8.4944	0	1.2e-05
ILMN_1790338	PRRX2	1.78902	10.9413	8.47546	0	1.3e-05
ILMN_1806403	RASL12	-2.33852	6.95284	-8.46519	0	1.3e-05
ILMN_1759374	LOC440132	1.74973	6.95175	8.46408	0	1.3e-05
ILMN_1682929	SYTL2	-1.65292	7.72857	-8.4472	0	1.3e-05
ILMN_1705297	MYBPH	-1.81238	5.64918	-8.4212	0	1.4e-05
ILMN_1652777	CDC42EP2	-2.05161	7.60204	-8.35429	0	1.5e-05
ILMN_2070896	BMPR2	1.47815	9.72729	8.34258	0	1.6e-05
ILMN_1667199	SQRDL	-2.35475	8.45377	-8.31655	0	1.6e-05
ILMN_1718960	SERPINB8	1.57721	8.26557	8.31107	0	1.6e-05
ILMN_3242377	NACC2	1.87904	6.57786	8.29788	0	1.7e-05
ILMN_1746138	RLTPR	1.79622	6.00044	8.29684	0	1.7e-05
ILMN_1809813	PGF	2.52312	6.96034	8.28605	0	1.7e-05
ILMN_1685275	MCAM	2.13958	6.29587	8.28502	0	1.7e-05
ILMN_1672660	MBP	-2.5164	5.74537	-8.28118	0	1.7e-05
ILMN_2093343	PLAC8	1.82785	5.70625	8.27775	0	1.7e-05
ILMN_1663575	MGC87042	-1.22535	10.2958	-8.27443	0	1.7e-05
ILMN_1672076	WFDC10B	-1.72624	5.78614	-8.26256	0	1.7e-05
ILMN_1815385	SMAD9	1.41944	8.72681	8.21709	0	1.8e-05
ILMN_1794875	AGPAT9	-1.52679	5.85074	-8.19965	0	1.9e-05
ILMN_1671046	HSPB2	1.27555	7.04328	8.19609	0	1.9e-05
ILMN_1693338	CYP1B1	-2.9473	8.33406	-8.17645	0	2e-05
ILMN_1752478	DHRS3	1.55809	9.06272	8.16973	0	2e-05
ILMN_1714433	MARCKSL1	1.65193	9.62382	8.15868	0	2e-05
ILMN_1723962	LXN	1.36529	12.2127	8.11192	0	2.2e-05
ILMN_3244929	LOC100133163	-1.46074	7.09379	-8.10469	0	2.2e-05
ILMN_1694840	MATN2	-1.45339	9.81429	-8.09766	0	2.2e-05
ILMN_2151281	GABARAPL1	1.2249	11.0276	8.08977	0	2.2e-05
ILMN_2336609	SYTL2	-1.58558	9.23364	-8.08743	0	2.2e-05
ILMN_2128428	DAB2	-1.4501	10.9874	-8.03147	0	2.4e-05
ILMN_1705750	TGM2	-2.78716	8.16367	-8.01597	0	2.5e-05
ILMN_1712985	C17orf58	-1.60307	9.02411	-8.01337	0	2.5e-05
ILMN_1730670	FSTL3	1.58667	9.87046	8.00906	0	2.5e-05
ILMN_1783956	ATP8B4	-2.03309	6.87003	-7.9488	0	2.8e-05
ILMN_1652185	IL4R	-1.38432	7.16445	-7.94425	0	2.8e-05
ILMN_1727577	GLI2	1.61141	8.30825	7.9003	0	3e-05
ILMN_1656940	ABLIM3	1.31884	8.83154	7.89946	0	3e-05
ILMN_2075603	MRGPRF	-1.68396	8.92355	-7.89171	0	3e-05
ILMN_1733956	IARS	1.14433	12.1123	7.8606	0	3.2e-05
ILMN_3307916	BMPER	-1.70774	7.73174	-7.85768	0	3.2e-05
ILMN_1658494	C13orf15	-1.4474	12.2975	-7.847	0	3.2e-05
ILMN_2400935	TAGLN	1.62494	11.9914	7.83963	0	3.3e-05
ILMN_1788874	SERPINA3	-1.43638	7.46302	-7.83182	0	3.3e-05
ILMN_2162799	AHR	1.6141	8.61543	7.82963	0	3.3e-05
ILMN_1732609	KIAA1539	1.45085	8.06079	7.82822	0	3.3e-05
ILMN_1746175	TNFSF4	-1.34774	6.64199	-7.77851	0	3.6e-05
ILMN_1736670	PPP1R3C	1.29094	11.8602	7.7647	0	3.7e-05
ILMN_2380163	PTPRF	-1.36233	9.63095	-7.74433	0	3.8e-05
ILMN_1740900	BMP4	-1.97472	7.90155	-7.7281	0	3.9e-05
ILMN_3309404	MIR503	-1.31957	5.69548	-7.72649	0	3.9e-05
ILMN_2195138	SAMD11	1.37789	6.89184	7.72586	0	3.9e-05
ILMN_1789505	ITPR1	1.2887	8.74321	7.69683	0	4.1e-05
ILMN_1712066	EXPH5	1.62426	7.1135	7.68881	0	4.1e-05
ILMN_1722533	KATNAL1	1.28608	8.53492	7.68393	0	4.1e-05
ILMN_1666503	DENND2A	-1.99634	8.18555	-7.6808	0	4.1e-05
ILMN_1785732	TNFAIP6	-1.42528	8.01001	-7.67652	0	4.1e-05
ILMN_1840316	Unknown	1.37741	8.41897	7.67616	0	4.1e-05
ILMN_1664859	ST8SIA1	-1.56653	5.84543	-7.65188	0	4.3e-05
ILMN_1689111	CXCL12	-1.38029	7.0465	-7.62614	0	4.5e-05
ILMN_1814165	SSBP3	1.50955	7.38574	7.61262	0	4.6e-05
ILMN_1676197	LRP11	1.79844	10.7803	7.59243	0	4.8e-05
ILMN_1677402	LOC387763	-1.23049	5.84497	-7.59	0	4.8e-05
ILMN_1807968	RPS6KA6	1.40568	6.95073	7.58956	0	4.8e-05
ILMN_1812096	CADM4	-1.69893	5.65464	-7.57725	0	4.8e-05
ILMN_2044645	CGB1	1.34567	6.58199	7.56947	0	4.9e-05
ILMN_1815745	SOX4	1.47046	8.94566	7.56103	0	5e-05
ILMN_1723481	CHST3	1.38624	8.14151	7.54787	0	5.1e-05
ILMN_1674817	C1orf115	-1.53642	8.32181	-7.53996	0	5.1e-05
ILMN_1804929	OXTR	-1.15563	8.60843	-7.52003	0	5.3e-05
ILMN_1687501	MOXD1	-1.6048	9.4336	-7.5106	0	5.4e-05
ILMN_1773395	RDH5	-1.46469	6.38817	-7.49893	0	5.5e-05
ILMN_1673409	MGC16121	-2.58502	8.81657	-7.494	0	5.5e-05
ILMN_1788547	GCLM	-1.47978	9.96661	-7.462	0	5.8e-05
ILMN_1810725	FAM129A	-1.39092	9.06664	-7.45915	0	5.8e-05
ILMN_1778924	PDE1A	1.17231	8.56995	7.41472	1e-06	6.3e-05
ILMN_2170209	RASD2	1.7575	6.20387	7.40557	1e-06	6.4e-05
ILMN_1658685	ELFN2	1.49079	6.98838	7.39727	1e-06	6.5e-05
ILMN_1906423	Unknown	-1.46962	7.27205	-7.37451	1e-06	6.7e-05
ILMN_1761788	MOXD1	-1.32658	8.00811	-7.34885	1e-06	7e-05
ILMN_2396444	CD14	-1.48595	6.76659	-7.33819	1e-06	7.2e-05
ILMN_1898723	Unknown	-1.28077	7.53054	-7.32618	1e-06	7.3e-05
ILMN_1800697	LDB2	-1.36154	6.98294	-7.30874	1e-06	7.5e-05
ILMN_1801442	KRT81	1.41287	5.45033	7.29836	1e-06	7.6e-05
ILMN_1806030	PPL	-1.27808	6.8115	-7.29598	1e-06	7.6e-05
ILMN_2401878	DUSP10	1.14867	8.59014	7.27605	1e-06	7.9e-05
ILMN_1741404	MSC	-1.38894	6.50548	-7.27545	1e-06	7.9e-05
ILMN_2278590	MEST	-1.36361	5.27028	-7.27237	1e-06	7.9e-05
ILMN_2343278	PPAP2A	1.2507	10.1317	7.27139	1e-06	7.9e-05
ILMN_2329914	SPRY1	-1.33343	8.70212	-7.26829	1e-06	7.9e-05
ILMN_1679391	MAMDC2	-1.32323	7.69942	-7.26472	1e-06	7.9e-05
ILMN_1791447	CXCL12	-1.27703	8.05136	-7.25389	1e-06	8.1e-05
ILMN_1773117	BCOR	1.55206	8.38087	7.22809	1e-06	8.4e-05
ILMN_1736939	UGCG	-1.56108	10.1709	-7.20459	1e-06	8.8e-05
ILMN_1713499	WISP1	-1.34609	6.53557	-7.1941	1e-06	8.9e-05
ILMN_1695880	LOX	1.16127	13.1691	7.1925	1e-06	8.9e-05
ILMN_2352097	GPR56	1.55997	6.91889	7.18609	1e-06	9e-05
ILMN_1769580	PRSS35	1.33987	6.11277	7.16829	1e-06	9.3e-05
ILMN_1713449	TBX3	1.34696	7.32814	7.16254	1e-06	9.4e-05
ILMN_1713529	SEMA6A	1.33583	7.09867	7.12321	1e-06	0.000101
ILMN_1772627	D4S234E	-1.52291	6.27323	-7.11912	1e-06	0.000101
ILMN_1803510	LOC650803	1.51614	8.09853	7.11464	1e-06	0.000102
ILMN_1736704	DIXDC1	1.55165	8.18086	7.09914	1e-06	0.000105
ILMN_1773002	LOC730417	1.31991	7.87303	7.06973	1e-06	0.00011
ILMN_1758323	ACPP	-1.66237	5.74432	-7.05055	1e-06	0.000114
ILMN_2188722	GLS	1.28206	8.68668	7.04072	1e-06	0.000116
ILMN_1684755	KAZALD1	1.16069	8.70188	7.03075	1e-06	0.000118
ILMN_1664978	TJP2	1.15112	8.93334	7.00794	1e-06	0.000123
ILMN_1735548	HIVEP1	1.0908	6.2149	7.00658	1e-06	0.000123
ILMN_1788283	COTL1	1.36075	10.0665	6.9916	1e-06	0.000126
ILMN_2339835	PTGS1	1.33669	10.9919	6.97302	1e-06	0.00013
ILMN_1652826	LRRC17	-1.15247	11.546	-6.95325	1e-06	0.000135
ILMN_1691747	KHDRBS3	-1.27027	7.94796	-6.94842	1e-06	0.000136
ILMN_2070013	SLC25A15	1.26226	7.16289	6.94216	1e-06	0.000137
ILMN_1803818	NMNAT2	1.2566	7.31866	6.93817	1e-06	0.000138
ILMN_1671353	IL12A	-1.7072	6.6203	-6.93536	1e-06	0.000138
ILMN_1779875	THY1	-1.10644	11.5089	-6.92792	1e-06	0.000139
ILMN_1716264	ANKRD1	2.11801	8.14439	6.92248	1e-06	0.00014
ILMN_1808713	HSD17B2	-1.65507	6.84289	-6.88063	1e-06	0.000152
ILMN_2384561	TJP2	1.36684	7.42926	6.87912	1e-06	0.000152
ILMN_1807767	KIAA0182	1.40686	9.41427	6.85779	2e-06	0.000158
ILMN_1658989	MEX3B	1.19615	7.12354	6.84327	2e-06	0.000162
ILMN_2042792	C13orf16	-1.25882	5.51416	-6.83427	2e-06	0.000164
ILMN_1726204	SCRG1	1.43769	6.04811	6.83284	2e-06	0.000164
ILMN_1657554	TSPYL2	1.44026	7.50437	6.82937	2e-06	0.000165
ILMN_1676663	TNFRSF11B	-1.53009	7.8447	-6.82451	2e-06	0.000166
ILMN_1705579	MPP4	-1.06379	5.52664	-6.82209	2e-06	0.000166
ILMN_2222065	FZD1	2.60884	8.00069	6.82026	2e-06	0.000166
ILMN_3294011	LOC100131450	1.28425	8.28094	6.80881	2e-06	0.000169
ILMN_1800091	RARRES1	1.13385	8.56539	6.80773	2e-06	0.000169
ILMN_1657234	CCL20	1.06011	8.33547	6.80349	2e-06	0.00017
ILMN_1780334	KCNJ2	-1.29365	7.21917	-6.803	2e-06	0.00017
ILMN_1758315	SLC9A9	-1.11696	7.23277	-6.80181	2e-06	0.00017
ILMN_1764231	LMO3	1.5563	6.37648	6.79599	2e-06	0.000171
ILMN_1730612	DBNDD2	-1.30104	9.50118	-6.78743	2e-06	0.000173
ILMN_3239073	LOC100132091	-1.55733	7.48885	-6.77481	2e-06	0.000177
ILMN_1806349	SLC6A8	1.37183	7.15951	6.7712	2e-06	0.000178
ILMN_1753143	RHPN2	-1.04917	7.28773	-6.76713	2e-06	0.000179
ILMN_1803825	CXCL12	-1.4674	6.08787	-6.7554	2e-06	0.000182
ILMN_1749162	DIO2	1.52058	6.40238	6.75427	2e-06	0.000182
ILMN_1789991	41702	-1.56321	6.91766	-6.74323	2e-06	0.000186
ILMN_1745282	RAGE	-1.34141	7.71185	-6.73191	2e-06	0.000189
ILMN_2386973	PKP2	-1.3909	6.34126	-6.72885	2e-06	0.00019
ILMN_1778668	TAGLN	1.02003	13.4208	6.72557	2e-06	0.000191
ILMN_1676563	HTRA1	1.12308	11.6199	6.72048	2e-06	0.000191
ILMN_1742866	F2R	1.32511	8.47333	6.72037	2e-06	0.000191
ILMN_1687848	C7	-1.40606	6.31807	-6.68097	2e-06	0.000207
ILMN_1739161	PPAP2A	1.13311	9.21217	6.67817	2e-06	0.000207
ILMN_1801610	METRNL	1.0863	7.46938	6.66833	2e-06	0.00021
ILMN_1702861	SGCD	-1.07405	6.21915	-6.66681	2e-06	0.00021
ILMN_1759766	CTXN1	-1.24511	7.18112	-6.66157	2e-06	0.000212
ILMN_2312719	EXOSC9	1.49103	9.71802	6.64357	2e-06	0.000219
ILMN_1798663	MAB21L2	0.95988	12.0309	6.6351	2e-06	0.000222
ILMN_1700515	C17orf58	-1.33567	8.73413	-6.6333	2e-06	0.000222
ILMN_2114422	NOD1	-1.61094	6.22149	-6.61288	2e-06	0.000231
ILMN_1770927	KIAA1026	1.27282	6.61938	6.61221	2e-06	0.000231
ILMN_1790149	HGF	-1.53069	7.43236	-6.61094	2e-06	0.000231
ILMN_1789095	BMPR2	1.72392	9.32665	6.60382	3e-06	0.000233
ILMN_1718266	DGKI	1.29166	5.78289	6.59619	3e-06	0.000236
ILMN_1798000	PSG1	0.953657	5.97669	6.58866	3e-06	0.000239
ILMN_3246783	LOC100131330	-0.993036	6.10768	-6.56215	3e-06	0.000252
ILMN_1744676	RNF112	1.15061	7.28002	6.5579	3e-06	0.000253
ILMN_1720941	EVC	-1.25934	7.78316	-6.55136	3e-06	0.000256
ILMN_1747160	SYT15	1.10201	8.6167	6.5482	3e-06	0.000256
ILMN_1679267	TGM2	-1.07567	6.30061	-6.54575	3e-06	0.000257
ILMN_2391512	NAAA	1.02172	7.78661	6.53009	3e-06	0.000264
ILMN_1668194	LMTK3	1.20496	6.38081	6.52287	3e-06	0.000268
ILMN_1694589	PAQR8	-1.26922	7.20825	-6.52047	3e-06	0.000268
ILMN_1784036	CDH15	1.46965	7.47592	6.51026	3e-06	0.000273
ILMN_1656501	DUSP5	-1.52292	8.44211	-6.47398	3e-06	0.000293
ILMN_1718565	CDKN1C	1.19524	7.98697	6.46083	3e-06	0.0003
ILMN_1671005	IRF2BP2	1.08751	7.69852	6.46004	3e-06	0.0003
ILMN_3241692	LOC100129668	1.07807	10.6614	6.45098	3e-06	0.000305
ILMN_1742260	SSFA2	1.074	8.30663	6.43452	4e-06	0.000314
ILMN_2392274	CD82	-1.20584	7.93887	-6.43309	4e-06	0.000314
ILMN_1748881	MRAS	1.226	6.12473	6.41448	4e-06	0.000325
ILMN_1778595	SLN	1.89853	6.62146	6.41152	4e-06	0.000326
ILMN_1668039	GYPC	-1.42487	9.84182	-6.41049	4e-06	0.000326
ILMN_1691860	SPRY1	-1.0809	7.65111	-6.39209	4e-06	0.000338
ILMN_1654262	ZMAT3	1.10818	10.8502	6.38822	4e-06	0.000339
ILMN_1768505	IL13RA1	1.0569	10.8694	6.38437	4e-06	0.000341
ILMN_3216794	LOC644860	2.41761	7.72132	6.3815	4e-06	0.000342
ILMN_1715508	NNMT	-1.14701	11.9002	-6.37226	4e-06	0.000347
ILMN_1810054	CNN1	1.07817	5.9989	6.37169	4e-06	0.000347
ILMN_2387712	AK5	-1.04967	6.03427	-6.37034	4e-06	0.000347
ILMN_1659845	KIAA0355	1.00114	9.93139	6.36229	4e-06	0.000351
ILMN_1651610	LOC730525	-1.09287	7.19371	-6.36147	4e-06	0.000351
ILMN_1662362	LGR6	1.25071	8.55388	6.35824	4e-06	0.000353
ILMN_1721770	PAPPA	-1.08284	7.96378	-6.35666	4e-06	0.000353
ILMN_1764228	DAB2	-1.26089	11.3446	-6.34442	4e-06	0.000361
ILMN_3244673	KCNU1	-1.25022	5.2543	-6.34334	4e-06	0.000361
ILMN_1743373	DLL1	-1.20694	5.71235	-6.33679	4e-06	0.000365
ILMN_2096372	ALDH1A1	1.79543	6.58299	6.33428	4e-06	0.000365
ILMN_3275575	LOC648980	-1.23487	7.05131	-6.32908	4e-06	0.000368
ILMN_2399016	MMP28	-1.40722	5.77649	-6.32605	4e-06	0.00037
ILMN_1768662	UCK2	-0.989816	8.40951	-6.32425	5e-06	0.00037
ILMN_1680367	C10orf90	1.29962	6.26717	6.31814	5e-06	0.000374
ILMN_1679800	BRIX1	1.01489	11.8997	6.31282	5e-06	0.000377
ILMN_1738589	MGLL	-1.16232	9.52643	-6.30613	5e-06	0.000381
ILMN_1821531	Unknown	1.085	6.45912	6.30316	5e-06	0.000382
ILMN_1720235	ADSSL1	1.12692	8.75972	6.30129	5e-06	0.000383
ILMN_2401873	DUSP10	1.18548	8.3589	6.28865	5e-06	0.000392
ILMN_1690523	LRRC20	-1.1219	6.39253	-6.25946	5e-06	0.000415
ILMN_1779855	HSD17B6	1.31289	6.27726	6.25717	5e-06	0.000416
ILMN_1682332	GYPC	-1.32737	9.26059	-6.25427	5e-06	0.000417
ILMN_1702363	SULF1	1.08576	6.38527	6.25122	5e-06	0.000419
ILMN_2376847	PDE1A	1.09325	7.99909	6.24481	5e-06	0.000423
ILMN_1766712	TCF21	-1.71335	9.15796	-6.2406	5e-06	0.000426
ILMN_1728570	TCF21	-1.68176	9.81542	-6.23265	5e-06	0.000431
ILMN_1665100	PTGS1	1.35179	8.2252	6.23261	5e-06	0.000431
ILMN_1767685	SERPINB7	-1.09076	6.1691	-6.22554	6e-06	0.000436
ILMN_2197128	OSR1	-1.55477	6.98419	-6.22129	6e-06	0.000439
ILMN_1889229	Unknown	-1.17771	6.47069	-6.20166	6e-06	0.000456
ILMN_2376859	PDGFD	-1.23118	7.5603	-6.19862	6e-06	0.000457
ILMN_1726591	CARD16	1.03028	7.66755	6.1961	6e-06	0.000459
ILMN_1736510	FOXN2	1.06758	9.02312	6.18806	6e-06	0.000465
ILMN_1763972	TJP2	1.07893	6.34268	6.18601	6e-06	0.000465
ILMN_1803094	PDGFD	-1.02111	7.94686	-6.18522	6e-06	0.000465
ILMN_1659601	CCL26	1.14545	6.82593	6.17385	6e-06	0.000475
ILMN_1725193	IGFBP2	-1.28774	7.17908	-6.17189	6e-06	0.000476
ILMN_1801246	IFITM1	-1.41241	10.5014	-6.17017	6e-06	0.000476
ILMN_2307903	VCAM1	-1.69941	10.2291	-6.15304	6e-06	0.000492
ILMN_1656111	MYLIP	-1.2529	6.9369	-6.15231	6e-06	0.000492
ILMN_1784454	ITGB1	1.15958	7.99126	6.14736	7e-06	0.000496
ILMN_1853876	Unknown	1.04365	8.93064	6.14576	7e-06	0.000496
ILMN_1679262	DPYSL3	-1.12307	10.7129	-6.14425	7e-06	0.000497
ILMN_1656415	CDKN2C	1.14411	9.23906	6.14182	7e-06	0.000498
ILMN_1784217	SOX15	-1.22557	6.27086	-6.12889	7e-06	0.00051
ILMN_1656920	CRIP1	1.15126	6.82531	6.12804	7e-06	0.00051
ILMN_1761425	OLFML2A	-0.982267	6.92704	-6.12601	7e-06	0.000511
ILMN_1676728	DLK2	-1.9242	5.70293	-6.12413	7e-06	0.000511
ILMN_3246214	B3GNT1	-1.07266	8.31804	-6.11233	7e-06	0.000523
ILMN_1689976	EDIL3	1.47947	7.2013	6.10651	7e-06	0.000528
ILMN_1802411	ITGA1	0.88134	10.8505	6.10453	7e-06	0.000529
ILMN_1668605	NAAA	1.1305	8.17801	6.09238	7e-06	0.000541
ILMN_1669362	IGFBP6	0.957999	12.9105	6.09127	7e-06	0.000541
ILMN_2375830	DIXDC1	1.26108	7.79993	6.09033	7e-06	0.000541
ILMN_1727532	OLFML3	0.982156	10.8574	6.08077	8e-06	0.00055
ILMN_2304186	MITF	1.05962	8.43124	6.06866	8e-06	0.000563
ILMN_1763207	BATF3	-0.993421	5.8712	-6.06461	8e-06	0.000566
ILMN_1681515	CRLF1	1.31784	6.54879	6.06344	8e-06	0.000566
ILMN_1712707	ABHD8	-1.26643	7.36652	-6.04332	8e-06	0.00059
ILMN_2398926	C17orf58	-1.28493	9.17176	-6.04129	8e-06	0.00059
ILMN_1651656	PSG7	1.67221	6.92621	6.04041	8e-06	0.00059
ILMN_1812926	ANTXR2	-1.09392	10.3982	-6.02316	8e-06	0.000611
ILMN_1713995	SCNN1A	1.25661	6.53067	6.0199	9e-06	0.000613
ILMN_1657111	C14orf78	-1.27686	8.44512	-6.01879	9e-06	0.000613
ILMN_2250521	INS-IGF2	0.987935	7.07734	6.01526	9e-06	0.000616
ILMN_1804090	SLC25A10	-0.984658	6.68408	-6.01126	9e-06	0.00062
ILMN_1896012	Unknown	-1.53271	7.73205	-6.00964	9e-06	0.000621
ILMN_1805543	ADAMTS9	1.3714	7.21483	6.0068	9e-06	0.000623
ILMN_1699695	TNFRSF21	-1.36839	9.54315	-5.99613	9e-06	0.000636
ILMN_1667966	C1orf24	-1.14418	8.96843	-5.9715	9e-06	0.000668
ILMN_1800317	WNT5A	1.29265	10.5006	5.97064	1e-05	0.000668
ILMN_1838863	Unknown	-0.977201	6.34023	-5.96427	1e-05	0.000675
ILMN_3239576	LOC100216001	-1.07979	6.01597	-5.95775	1e-05	0.000682
ILMN_2071809	MGP	1.3119	5.59056	5.95734	1e-05	0.000682
ILMN_1708611	RDX	1.25313	10.1125	5.95173	1e-05	0.000688
ILMN_1806907	PAWR	1.21033	7.99256	5.94776	1e-05	0.000692
ILMN_1775965	PPP4R4	1.30008	6.54354	5.94088	1e-05	0.000701
ILMN_1691393	DNPEP	-1.07966	7.50138	-5.93541	1e-05	0.000708
ILMN_1778321	SLC2A6	0.877226	7.3482	5.93327	1e-05	0.000709
ILMN_1724941	CDCP1	-0.951144	5.72204	-5.92744	1e-05	0.000716
ILMN_2178855	GPAM	1.5446	7.90625	5.92552	1e-05	0.000717
ILMN_1706783	TAGLN	0.917313	5.95565	5.90718	1.1e-05	0.000744
ILMN_1664010	ELF1	0.905067	10.648	5.90184	1.1e-05	0.000751
ILMN_1807689	PKNOX2	-1.20676	5.80167	-5.88068	1.2e-05	0.000784
ILMN_1670490	PDPN	-1.35663	11.0322	-5.87772	1.2e-05	0.000787
ILMN_1801443	TSKU	1.10255	10.702	5.8751	1.2e-05	0.00079
ILMN_1692731	TTYH3	-1.12261	7.90469	-5.87108	1.2e-05	0.000794
ILMN_1796349	SMPDL3A	-1.1215	10.0288	-5.86763	1.2e-05	0.000797
ILMN_2112638	SVEP1	-1.28788	11.1251	-5.8661	1.2e-05	0.000797
ILMN_1765557	OLFML2B	1.06229	5.88819	5.86602	1.2e-05	0.000797
ILMN_1807093	FLJ45248	0.969221	6.40707	5.86184	1.2e-05	0.000803
ILMN_1651958	MGP	1.43971	6.18953	5.85376	1.2e-05	0.000814
ILMN_2344283	FMO3	-1.52558	5.3976	-5.85321	1.2e-05	0.000814
ILMN_1772768	PSG7	1.4159	7.40471	5.84641	1.2e-05	0.000823
ILMN_1773567	LAMA5	-1.51032	9.8109	-5.84524	1.2e-05	0.000823
ILMN_1773553	FLJ46906	-1.10926	6.68953	-5.84482	1.2e-05	0.000823
ILMN_1794056	DNAJB5	1.01115	7.6014	5.8268	1.3e-05	0.000852
ILMN_1755281	FBXO15	1.09574	6.97261	5.82669	1.3e-05	0.000852
ILMN_2107991	HABP4	0.974313	7.43427	5.81651	1.3e-05	0.000868
ILMN_1730355	FGFR4	-1.07633	5.61327	-5.80801	1.3e-05	0.000882
ILMN_1674985	TMEM51	-1.39986	9.06716	-5.79788	1.4e-05	0.0009
ILMN_1731064	CABC1	-1.25431	6.38628	-5.79504	1.4e-05	0.000903
ILMN_2336781	SOD2	-1.09611	10.463	-5.79191	1.4e-05	0.000907
ILMN_1701111	RP5-1022P6.2	1.1136	6.96951	5.78709	1.4e-05	0.000914
ILMN_1729142	CENPV	-1.53569	8.0152	-5.78134	1.4e-05	0.000923
ILMN_2179083	LOXL4	-1.57469	8.45556	-5.78043	1.4e-05	0.000923
ILMN_2290204	ARHGAP28	-1.16371	5.696	-5.77941	1.4e-05	0.000923
ILMN_2383611	PTPRE	-1.15934	6.39893	-5.76794	1.5e-05	0.000944
ILMN_1812795	RUNX1T1	-1.42321	5.72065	-5.76446	1.5e-05	0.000946
ILMN_1790761	POSTN	1.07116	6.66498	5.76421	1.5e-05	0.000946
ILMN_1770399	C10orf107	1.04205	5.82095	5.76412	1.5e-05	0.000946
ILMN_1801766	CCDC109B	-0.941776	9.42758	-5.75712	1.5e-05	0.000958
ILMN_1701918	KLHDC9	1.15961	6.11132	5.75539	1.5e-05	0.000959
ILMN_1819608	Unknown	-1.64718	8.15406	-5.752	1.5e-05	0.000964
ILMN_1777591	C10orf65	0.973552	6.30534	5.75042	1.5e-05	0.000965
ILMN_2081087	HSPA12A	-1.11335	6.40542	-5.7493	1.5e-05	0.000965
ILMN_1797929	MICA	1.11154	9.09739	5.74841	1.5e-05	0.000965
ILMN_3307772	PACSIN2	1.02964	7.92404	5.74299	1.5e-05	0.000975
ILMN_2364272	MBNL2	1.35639	10.1178	5.73595	1.6e-05	0.000987
ILMN_1782015	FCRLB	0.888391	6.84151	5.73451	1.6e-05	0.000988
ILMN_1745688	HPD	1.13501	7.29902	5.7286	1.6e-05	0.000999
ILMN_1738449	STIM2	1.01663	7.58519	5.72389	1.6e-05	0.001005
ILMN_1653001	CABLES1	0.99402	7.49596	5.72374	1.6e-05	0.001005
ILMN_2402798	AP2M1	0.876665	11.5062	5.72093	1.6e-05	0.001009
ILMN_2064725	METTL7B	-0.91759	5.63292	-5.71745	1.6e-05	0.001014
ILMN_1693635	TSPYL2	0.910566	7.05419	5.71618	1.6e-05	0.001015
ILMN_1676099	SPON2	0.918892	9.41759	5.7065	1.7e-05	0.001034
ILMN_1865764	Unknown	0.927609	10.2859	5.70352	1.7e-05	0.001038
ILMN_2049672	TMEM16C	1.03253	6.28693	5.70153	1.7e-05	0.001041
ILMN_1746465	FJX1	-1.38337	8.45639	-5.68699	1.7e-05	0.001071
ILMN_1676449	SLIT2	-1.10371	7.51425	-5.6855	1.8e-05	0.001073
ILMN_2150402	TMEM64	0.919729	8.3453	5.68431	1.8e-05	0.001073
ILMN_1749014	ACLY	1.00814	11.2919	5.68199	1.8e-05	0.001076
ILMN_1726222	FLOT2	-1.43657	10.1927	-5.68064	1.8e-05	0.001077
ILMN_1733094	STEAP1	-1.09536	9.62538	-5.67835	1.8e-05	0.001079
ILMN_1792978	HAS2	-1.18162	8.46443	-5.67784	1.8e-05	0.001079
ILMN_1766668	PCDH7	1.07661	7.46345	5.67331	1.8e-05	0.001087
ILMN_1791511	TMEM176A	-1.42511	6.30779	-5.67039	1.8e-05	0.001092
ILMN_1719351	TCF21	-1.73518	8.81091	-5.66619	1.8e-05	0.001099
ILMN_1753342	SAT1	0.891934	12.8482	5.66209	1.8e-05	0.001107
ILMN_2085722	ING2	0.904814	9.86178	5.65724	1.9e-05	0.001116
ILMN_1685339	TPM1	0.989357	6.50329	5.65315	1.9e-05	0.001124
ILMN_2374687	PTPN13	0.940797	7.75945	5.64916	1.9e-05	0.001131
ILMN_1659544	STX3	0.964367	7.2142	5.64778	1.9e-05	0.001132
ILMN_2394561	IRF2BP2	0.883876	8.91863	5.64475	1.9e-05	0.001137
ILMN_1660691	RAB31	0.967609	11.5878	5.6258	2e-05	0.001183
ILMN_1671731	AVPI1	-1.2555	10.4115	-5.6201	2e-05	0.001195
ILMN_1808011	FAM46B	-0.969381	5.64991	-5.61902	2e-05	0.001195
ILMN_1728059	LOC645236	1.04684	8.75225	5.61124	2.1e-05	0.001213
ILMN_1792384	HABP4	1.00469	7.22517	5.60723	2.1e-05	0.001221
ILMN_2306540	PDE9A	-0.993035	5.0252	-5.59645	2.1e-05	0.001247
ILMN_1796772	ARHGAP28	-1.42091	6.50133	-5.59004	2.2e-05	0.001262
ILMN_1699644	41701	-0.899238	6.61918	-5.58886	2.2e-05	0.001263
ILMN_1712708	TRIM47	-1.01533	5.34142	-5.58355	2.2e-05	0.001275
ILMN_1694548	ANXA3	-1.06851	5.97234	-5.57925	2.2e-05	0.001284
ILMN_3206672	LOC389328	-1.05569	6.69085	-5.57419	2.2e-05	0.001296
ILMN_1729453	TSPAN9	-0.922535	9.9231	-5.56959	2.3e-05	0.001306
ILMN_2086105	SPRY4	0.9682	7.86142	5.56819	2.3e-05	0.001308
ILMN_1759175	DUSP10	1.06858	7.22025	5.56725	2.3e-05	0.001308
ILMN_1801441	RFTN2	-0.978322	8.06153	-5.55584	2.3e-05	0.001338
ILMN_2062701	GAS1	1.85794	8.79877	5.54819	2.4e-05	0.001358
ILMN_1713829	PTGES	1.14087	6.98717	5.54663	2.4e-05	0.00136
ILMN_3206064	LOC646674	1.24965	6.73989	5.54117	2.4e-05	0.001373
ILMN_1849494	Unknown	1.13365	5.54859	5.53682	2.4e-05	0.001383
ILMN_1808508	KITLG	1.04707	8.56386	5.53413	2.4e-05	0.001389
ILMN_1715273	PICALM	1.10463	10.8158	5.52499	2.5e-05	0.001414
ILMN_1675062	MYL9	1.07853	10.6916	5.52121	2.5e-05	0.001423
ILMN_1694011	WNT2	-0.880941	5.53742	-5.51974	2.5e-05	0.001424
ILMN_1728662	ALDH3B1	1.06727	10.2489	5.51786	2.5e-05	0.001427
ILMN_1740169	TYRO3	1.04986	6.68593	5.51553	2.5e-05	0.001432
ILMN_3244019	LOC647886	0.845209	7.87363	5.51453	2.5e-05	0.001432
ILMN_1668411	FHL2	-0.955603	12.0898	-5.48163	2.7e-05	0.001536
ILMN_1677607	SC5DL	0.997574	10.1102	5.48028	2.7e-05	0.001537
ILMN_1799028	TSPAN5	-1.09108	10.3467	-5.47392	2.8e-05	0.001556
ILMN_2225974	GCLM	-1.10006	7.71974	-5.47205	2.8e-05	0.001556
ILMN_1768194	BIRC2	0.950798	9.24964	5.47193	2.8e-05	0.001556
ILMN_1685397	ITGA3	-1.02346	9.24438	-5.47101	2.8e-05	0.001557
ILMN_1714335	RDH10	1.10786	8.54862	5.46891	2.8e-05	0.001561
ILMN_1798081	PTPRF	-1.09118	8.47724	-5.46678	2.8e-05	0.001565
ILMN_1791494	SYNPO2	-0.907216	6.30037	-5.46135	2.9e-05	0.001581
ILMN_1733515	LOXL3	-1.03309	8.442	-5.45931	2.9e-05	0.001584
ILMN_1682930	SIPA1	-1.27178	7.31353	-5.45851	2.9e-05	0.001584
ILMN_2278152	TPM1	0.865305	6.2546	5.45762	2.9e-05	0.001584
ILMN_1751656	KLF11	-1.26916	6.83255	-5.45465	2.9e-05	0.001592
ILMN_1701731	AKR1B1	-0.832628	11.2398	-5.44719	2.9e-05	0.001614
ILMN_1812445	PRPSAP2	0.992286	9.12037	5.44656	2.9e-05	0.001614
ILMN_1773427	KANK1	1.05903	8.93039	5.44571	3e-05	0.001614
ILMN_1690806	PTPLB	1.14032	9.2763	5.44144	3e-05	0.001626
ILMN_1770673	AKNA	1.00721	7.10814	5.43969	3e-05	0.001629
ILMN_1668592	STON1	1.03187	7.67843	5.43799	3e-05	0.001632
ILMN_1764850	HPCAL1	-1.1047	9.35476	-5.43018	3.1e-05	0.001657
ILMN_1669114	WNK4	0.846457	6.76529	5.41194	3.2e-05	0.001721
ILMN_3240626	LOC100134424	1.14236	6.75724	5.41109	3.2e-05	0.001721
ILMN_2376953	KCNK2	-1.12562	5.0634	-5.40525	3.2e-05	0.00174
ILMN_1716057	CAPN2	-1.0596	8.05869	-5.40258	3.2e-05	0.001742
ILMN_1795930	PTGER4	-0.944599	7.27731	-5.40235	3.2e-05	0.001742
ILMN_1801842	PTX3	-1.27528	5.50922	-5.40171	3.3e-05	0.001742
ILMN_2325763	VCAM1	-1.4065	6.77123	-5.40118	3.3e-05	0.001742
ILMN_1723358	SCARA3	-0.858085	5.48317	-5.3986	3.3e-05	0.001749
ILMN_1801616	EMP1	0.906793	12.2131	5.3967	3.3e-05	0.001753
ILMN_1728478	CXCL16	-0.992535	5.54312	-5.39548	3.3e-05	0.001755
ILMN_1691237	CAP2	1.06411	7.35289	5.39043	3.3e-05	0.001771
ILMN_1747655	CCDC74B	1.30584	5.63074	5.38832	3.3e-05	0.001776
ILMN_2124585	GREM1	2.06319	8.32644	5.38688	3.4e-05	0.001776
ILMN_1655796	41701	-0.933619	6.53006	-5.38669	3.4e-05	0.001776
ILMN_1780861	LOC653506	0.811292	9.9127	5.3823	3.4e-05	0.001789
ILMN_1692511	TMEM106C	-0.922188	8.35772	-5.37993	3.4e-05	0.001795
ILMN_1752579	ATP6V0A1	-1.14005	7.78352	-5.36693	3.5e-05	0.001842
ILMN_2402817	ZBTB16	0.876323	8.22069	5.3666	3.5e-05	0.001842
ILMN_1807050	SHC4	0.967022	6.45512	5.36508	3.5e-05	0.001843
ILMN_3238058	LOC151162	-0.875663	10.4642	-5.36478	3.5e-05	0.001843
ILMN_1703326	GPR44	-1.28739	4.84287	-5.36224	3.5e-05	0.00185
ILMN_1764795	FMN2	1.40228	7.98574	5.35991	3.6e-05	0.001852
ILMN_1716608	NGF	-0.877082	5.64684	-5.35986	3.6e-05	0.001852
ILMN_1678961	FRMD4A	-0.87215	7.15715	-5.35733	3.6e-05	0.001857
ILMN_1673363	CD97	-1.12253	9.80676	-5.35721	3.6e-05	0.001857
ILMN_1713756	GLUD1	0.805447	12.6121	5.35449	3.6e-05	0.001859
ILMN_1657550	MVD	0.881272	8.78026	5.35394	3.6e-05	0.001859
ILMN_2155172	BRIX1	0.967894	10.2472	5.35334	3.6e-05	0.001859
ILMN_2111237	MN1	1.12751	6.07247	5.35307	3.6e-05	0.001859
ILMN_1778709	PICALM	1.05469	6.97562	5.35241	3.6e-05	0.001859
ILMN_2049766	NFE2L3	-1.02557	6.92892	-5.34996	3.6e-05	0.001866
ILMN_1701998	AFAP1	-0.936793	8.29951	-5.34368	3.7e-05	0.001889
ILMN_2374683	PTPN13	1.07907	7.03416	5.33378	3.8e-05	0.001927
ILMN_1660451	STARD13	-1.00791	6.45995	-5.32973	3.8e-05	0.001941
ILMN_2329679	TPST2	-0.884504	8.13784	-5.32887	3.8e-05	0.001941
ILMN_1666924	PINK1	-1.02388	8.98606	-5.3259	3.8e-05	0.00195
ILMN_2406815	LRRC17	-1.22694	10.3567	-5.32292	3.9e-05	0.001957
ILMN_1730487	CALD1	0.809772	13.1929	5.32258	3.9e-05	0.001957
ILMN_1802654	GLT8D2	-0.896348	8.27903	-5.31625	3.9e-05	0.001981
ILMN_1784871	FASN	0.844374	12.7268	5.30677	4e-05	0.00202
ILMN_2406501	SOD2	-1.25268	8.05169	-5.30419	4e-05	0.002028
ILMN_2337974	PKIA	-0.886013	7.22634	-5.30127	4.1e-05	0.002037
ILMN_1766408	CBFB	0.911743	9.16038	5.2993	4.1e-05	0.002042
ILMN_1740407	CHSY3	0.862147	7.1714	5.29736	4.1e-05	0.002046
ILMN_1735877	EFEMP1	-1.17075	10.4822	-5.29687	4.1e-05	0.002046
ILMN_1772241	SQLE	0.934116	10.0494	5.29211	4.1e-05	0.002064
ILMN_1815308	SDC1	-0.861163	7.43537	-5.28656	4.2e-05	0.002086
ILMN_3234142	LOC728855	-0.971548	7.78396	-5.28472	4.2e-05	0.002091
ILMN_1739558	CRELD1	0.846319	9.83395	5.2823	4.2e-05	0.002095
ILMN_2230025	PDLIM3	-0.949745	8.39913	-5.28224	4.2e-05	0.002095
ILMN_1802690	GULP1	1.0624	7.83863	5.27224	4.3e-05	0.002135
ILMN_1796629	EDNRA	1.00478	7.26385	5.27205	4.3e-05	0.002135
ILMN_2337058	PORCN	1.31493	6.8577	5.26918	4.4e-05	0.002145
ILMN_1691341	IL7R	-1.07717	9.69071	-5.26835	4.4e-05	0.002145
ILMN_1808059	BCAS4	-1.21586	7.48264	-5.26692	4.4e-05	0.002148
ILMN_2341611	CDCP1	-1.0129	5.96098	-5.26384	4.4e-05	0.002159
ILMN_2073592	CAND2	-1.07781	5.91976	-5.26153	4.4e-05	0.002167
ILMN_1898518	Unknown	-1.31294	6.40824	-5.25658	4.5e-05	0.002187
ILMN_1700733	KIAA1370	0.923982	8.07518	5.25195	4.5e-05	0.002206
ILMN_1743620	RARRES1	0.986014	8.26637	5.24933	4.5e-05	0.002213
ILMN_1778444	FKBP5	0.835754	12.5017	5.24896	4.6e-05	0.002213
ILMN_1714445	SLC6A9	-0.946794	6.47311	-5.2474	4.6e-05	0.002216
ILMN_1751465	BNC1	-0.936013	7.12548	-5.24396	4.6e-05	0.00223
ILMN_2226324	BRP44L	1.08086	10.0158	5.24295	4.6e-05	0.002231
ILMN_1682099	TNFAIP8L3	0.888272	8.73184	5.24143	4.6e-05	0.002231
ILMN_1695299	PDLIM3	-0.950431	7.53233	-5.24112	4.6e-05	0.002231
ILMN_1813657	PHF20	0.860949	8.12606	5.24057	4.6e-05	0.002231
ILMN_1708041	PLEKHF1	-1.04005	6.18004	-5.22568	4.8e-05	0.002302
ILMN_1688848	TMEM44	-0.937629	7.91545	-5.22316	4.8e-05	0.002308
ILMN_1740842	SALL2	-0.890828	6.22982	-5.22301	4.8e-05	0.002308
ILMN_1737585	VARS2	1.01545	8.70218	5.22122	4.8e-05	0.002313
ILMN_2380801	FYN	-0.830999	6.78121	-5.21677	4.9e-05	0.002332
ILMN_1711786	NFE2	-1.13979	5.03552	-5.21571	4.9e-05	0.002334
ILMN_1751904	EDNRB	-1.05896	9.71612	-5.19762	5.1e-05	0.002425
ILMN_2116661	PRPSAP2	1.05948	9.3752	5.19367	5.1e-05	0.002442
ILMN_1812995	CTSL1	-1.0939	11.5108	-5.18285	5.3e-05	0.002497
ILMN_1683552	LOC400174	0.964901	6.07841	5.18126	5.3e-05	0.002502
ILMN_1910180	Unknown	1.05928	7.72453	5.17301	5.4e-05	0.00254
ILMN_1724410	USP46	0.867819	8.4844	5.17297	5.4e-05	0.00254
ILMN_1714700	TRIB2	0.855858	8.04121	5.17064	5.4e-05	0.002549
ILMN_1656951	APCDD1	-0.966468	7.59685	-5.16582	5.5e-05	0.002572
ILMN_1737089	CAPN5	1.21631	9.09465	5.15964	5.5e-05	0.002604
ILMN_2407703	SYN1	1.13213	7.018	5.15742	5.6e-05	0.002612
ILMN_1655921	GTF2E1	0.840667	7.9469	5.15449	5.6e-05	0.002622
ILMN_1663519	SLC24A3	0.973235	5.83564	5.15417	5.6e-05	0.002622
ILMN_2230862	GYG1	0.86756	11.2671	5.14261	5.8e-05	0.002686
ILMN_1663042	SDC4	-0.998618	9.49798	-5.13166	5.9e-05	0.002748
ILMN_1806692	HEXB	-0.805886	11.3883	-5.13001	5.9e-05	0.002754
ILMN_2203896	SMAD7	1.64181	6.65284	5.1276	6e-05	0.002764
ILMN_2143795	MGC4677	-0.922717	11.9336	-5.12678	6e-05	0.002764
ILMN_1696494	CMTM6	1.08886	10.3132	5.11799	6.1e-05	0.002814
ILMN_1803811	TRIB1	-1.49748	7.63336	-5.11165	6.2e-05	0.00285
ILMN_1758128	CYGB	-1.04704	9.33616	-5.10681	6.2e-05	0.002876
ILMN_1676361	ARHGAP22	-1.21914	7.95853	-5.09414	6.4e-05	0.002953
ILMN_1681949	PDGFRA	-0.976219	10.026	-5.08953	6.5e-05	0.002979
ILMN_1691731	PARP14	-1.00235	7.01614	-5.08842	6.5e-05	0.002982
ILMN_1673566	ADAMTS1	0.744231	12.8443	5.08067	6.6e-05	0.003029
ILMN_1691508	PLAUR	-1.07459	8.84986	-5.07701	6.7e-05	0.003049
ILMN_2257833	BBS7	0.89322	8.43053	5.07313	6.7e-05	0.00307
ILMN_1815626	DHCR7	0.765874	10.1462	5.0686	6.8e-05	0.003096
ILMN_1699208	NAP1L1	0.901663	11.9264	5.06592	6.8e-05	0.00311
ILMN_3239785	LOC100134304	-0.959245	9.41972	-5.06486	6.9e-05	0.003112
ILMN_2374865	ATF3	-0.873555	6.96973	-5.06163	6.9e-05	0.00313
ILMN_2136089	MTE	0.836243	11.7646	5.06001	6.9e-05	0.003136
ILMN_1663640	MAOA	0.752703	12.7102	5.05819	7e-05	0.003144
ILMN_2361163	SSBP3	1.4149	7.39288	5.05706	7e-05	0.003147
ILMN_2064902	HAND2	1.00799	7.84924	5.05569	7e-05	0.003151
ILMN_1752952	MMP28	-0.912194	5.81139	-5.05333	7e-05	0.003163
ILMN_1745623	EFCAB4A	1.03135	6.49	5.05181	7.1e-05	0.003169
ILMN_2376403	TSC22D3	0.884943	11.6898	5.04917	7.1e-05	0.003182
ILMN_1745256	CXXC5	0.937481	10.9	5.03973	7.2e-05	0.003243
ILMN_2350634	EFEMP1	-0.75527	12.4264	-5.03936	7.3e-05	0.003243
ILMN_2399304	NAV2	0.979642	8.48219	5.03733	7.3e-05	0.003252
ILMN_1815023	PIM1	-1.43042	7.66782	-5.02218	7.5e-05	0.003356
ILMN_1797753	ARHGAP28	-0.976455	5.59809	-5.02177	7.5e-05	0.003356
ILMN_1739594	ACOT11	0.927969	5.97126	5.02113	7.6e-05	0.003356
ILMN_1776516	ITPKA	-0.806445	6.67841	-5.01701	7.6e-05	0.003382
ILMN_1697559	G6PD	0.998046	10.1928	5.0122	7.7e-05	0.003413
ILMN_3194638	FAM176A	-0.887564	7.9293	-5.009	7.8e-05	0.003432
ILMN_1759097	MLLT11	0.779406	9.92609	5.00687	7.8e-05	0.003443
ILMN_3253857	LOC100127971	-1.05882	6.2833	-5.00535	7.8e-05	0.00345
ILMN_1776953	MYL9	1.38107	11.179	4.99253	8.1e-05	0.003534
ILMN_1766955	VCAM1	-1.22665	7.09175	-4.99243	8.1e-05	0.003534
ILMN_2370296	ENAH	1.20281	6.75302	4.99207	8.1e-05	0.003534
ILMN_1765574	TFAP2A	0.88988	5.9475	4.99186	8.1e-05	0.003534
ILMN_2371379	ACLY	0.732308	12.1624	4.99099	8.1e-05	0.003535
ILMN_1761281	LOC441019	0.846665	12.0761	4.98596	8.2e-05	0.00357
ILMN_1711988	KCNK12	-1.33476	10.5287	-4.98277	8.2e-05	0.003584
ILMN_1692123	ELOVL3	1.19957	6.50466	4.9817	8.2e-05	0.003584
ILMN_1714197	ACSS2	0.846436	10.9171	4.98142	8.3e-05	0.003584
ILMN_2075189	SLC35F2	0.826023	8.46001	4.98139	8.3e-05	0.003584
ILMN_2196328	POSTN	1.29263	6.82703	4.96783	8.5e-05	0.003689
ILMN_1740861	DTWD1	-0.972781	9.62221	-4.9637	8.6e-05	0.003718
ILMN_1744023	MGC18216	0.78918	8.47745	4.96278	8.6e-05	0.00372
ILMN_1727080	MYO6	0.9838	7.84702	4.9599	8.7e-05	0.003738
ILMN_2336595	ACSS2	0.84676	10.7425	4.95546	8.7e-05	0.003766
ILMN_1673543	PGM2	0.7458	7.76082	4.95522	8.8e-05	0.003766
ILMN_1748281	MAPK10	0.911921	7.95064	4.95235	8.8e-05	0.003785
ILMN_1767446	RNF150	0.902226	7.09026	4.95163	8.8e-05	0.003785
ILMN_1737380	BCAP29	-0.760667	7.47163	-4.94508	9e-05	0.003835
ILMN_1684368	C5orf62	-0.984533	8.35406	-4.94162	9e-05	0.003859
ILMN_2315780	TACC2	-1.01465	5.65563	-4.94	9.1e-05	0.003867
ILMN_1663722	DNAJB5	0.970348	6.51715	4.93785	9.1e-05	0.003878
ILMN_1710297	EDNRB	-1.43673	6.88787	-4.93743	9.1e-05	0.003878
ILMN_2223941	FBLN5	0.83357	12.7253	4.93392	9.2e-05	0.003897
ILMN_2066151	TEK	-0.790951	9.63794	-4.93374	9.2e-05	0.003897
ILMN_1712887	SLC10A3	0.89558	8.72594	4.93325	9.2e-05	0.003897
ILMN_1655595	SERPINE2	0.845209	12.5062	4.93084	9.2e-05	0.003905
ILMN_1734543	PTPRE	-0.838653	6.09244	-4.93044	9.3e-05	0.003905
ILMN_1760506	HSD17B7P2	0.888619	6.31447	4.93032	9.3e-05	0.003905
ILMN_1657395	HMGCR	0.7429	10.9269	4.92833	9.3e-05	0.003917
ILMN_1809101	STEAP2	-0.876819	7.02347	-4.92388	9.4e-05	0.003949
ILMN_1780671	PLEKHG3	-1.20411	5.8932	-4.92335	9.4e-05	0.003949
ILMN_1741176	CHMP2B	0.815353	9.57325	4.9179	9.5e-05	0.003992
ILMN_1681703	FOXO3	-1.04445	10.9691	-4.91361	9.6e-05	0.004025
ILMN_2344298	STEAP2	-0.788221	6.63678	-4.91293	9.6e-05	0.004025
ILMN_1713266	FAM46C	-0.787467	5.65314	-4.90811	9.7e-05	0.004063
ILMN_1808650	CYP39A1	-0.924142	6.65875	-4.90699	9.8e-05	0.004067
ILMN_1804396	C14orf4	-0.808415	10.2967	-4.90261	9.8e-05	0.004101
ILMN_1775163	PDE1A	0.959297	8.06846	4.90154	9.9e-05	0.004105
ILMN_1727790	KHDRBS3	-1.07577	6.14223	-4.90092	9.9e-05	0.004105
ILMN_1713496	ST3GAL5	-0.998258	8.60344	-4.89624	0.0001	0.004142
ILMN_1725485	RGS17	-0.903512	8.69386	-4.892	0.000101	0.004175
ILMN_1807919	TNS1	0.760232	7.84463	4.8906	0.000101	0.004183
ILMN_2174189	DKK1	2.2832	6.6759	4.88864	0.000102	0.004195
ILMN_1708672	ACAT2	0.778329	11.8819	4.88794	0.000102	0.004195
ILMN_1775336	TSPYL2	0.778431	6.05183	4.88086	0.000103	0.004256
ILMN_1727315	DENND1A	-1.08882	7.31936	-4.87749	0.000104	0.004283
ILMN_1806946	UBTF	0.884447	6.93882	4.87612	0.000105	0.00429
ILMN_3307729	CXXC5	0.750439	11.912	4.86647	0.000107	0.004377
ILMN_1805376	KCNJ6	-1.35846	5.47309	-4.86023	0.000108	0.004433
ILMN_2197365	RGS2	1.12797	9.62856	4.85812	0.000109	0.004447
ILMN_3299393	PNMAL1	-0.833349	6.21493	-4.84555	0.000112	0.004565
ILMN_2073604	EBP	0.971578	10.0344	4.84521	0.000112	0.004565
ILMN_1772278	TANC1	1.02174	8.27618	4.83491	0.000115	0.004666
ILMN_1777740	C8orf55	-1.10018	8.1185	-4.83212	0.000115	0.004688
ILMN_1802082	PRDM8	-0.837324	8.65327	-4.83074	0.000116	0.004696
ILMN_2329773	RAB27A	-0.844629	6.78056	-4.82785	0.000116	0.00472
ILMN_1746704	TRIM8	-1.03087	9.67387	-4.82468	0.000117	0.004747
ILMN_2178226	KRT86	0.873522	5.44978	4.81297	0.00012	0.004867
ILMN_1701613	RARRES3	-1.00054	6.22577	-4.81066	0.000121	0.004885
ILMN_2150258	ZFP36L2	-0.853515	9.04669	-4.8094	0.000121	0.004892
ILMN_2341254	STARD13	-0.987032	8.27385	-4.80612	0.000122	0.004921
ILMN_1764754	RAMP1	-1.16278	6.63314	-4.79978	0.000124	0.004985
ILMN_1705258	CPZ	-0.883508	6.18283	-4.79411	0.000126	0.005042
ILMN_1656593	AK5	-0.917783	6.20746	-4.79011	0.000127	0.00508
ILMN_1804150	HIBADH	0.710594	11.1148	4.7895	0.000127	0.00508
ILMN_1804351	FZD7	0.756956	10.4132	4.7821	0.000129	0.005159
ILMN_2412281	PDLIM5	0.863898	6.85992	4.7734	0.000132	0.00525
ILMN_1660718	GABBR2	-0.950753	8.02429	-4.77308	0.000132	0.00525
ILMN_2163723	KRT7	1.21483	6.21893	4.77117	0.000132	0.005265
ILMN_1785891	PRKD1	0.820879	9.15764	4.76152	0.000135	0.005373
ILMN_2078592	C6orf105	0.857442	5.30058	4.76014	0.000136	0.005383
ILMN_1654473	ZP1	-1.15068	8.62973	-4.75806	0.000136	0.0054
ILMN_1752294	PCDH9	0.926053	8.22671	4.74685	0.00014	0.005527
ILMN_1810628	KIAA0367	0.783335	8.9462	4.74657	0.00014	0.005527
ILMN_1684346	TNFAIP8L1	-0.826224	7.37356	-4.74516	0.00014	0.005537
ILMN_1674983	LOC387841	-0.912736	7.48513	-4.74342	0.000141	0.005551
ILMN_1656057	PLAU	-1.36475	8.12552	-4.74125	0.000142	0.00557
ILMN_1756878	SLC39A9	0.921641	7.55539	4.73907	0.000142	0.005576
ILMN_1700935	HAS2	-0.852133	7.3289	-4.73899	0.000142	0.005576
ILMN_1684316	MBNL2	0.94434	6.47967	4.73893	0.000142	0.005576
ILMN_1670383	PCDH7	1.63685	7.70957	4.73712	0.000143	0.005589
ILMN_1676213	SRPX2	-0.771576	10.7303	-4.73674	0.000143	0.005589
ILMN_1915076	Unknown	-0.890082	6.10717	-4.73569	0.000143	0.005594
ILMN_1750324	IGFBP5	-1.61702	8.74086	-4.73229	0.000144	0.00563
ILMN_1709044	TGIF2	-0.791743	6.89037	-4.72697	0.000146	0.00569
ILMN_2377199	SLC27A6	0.867733	5.4295	4.72488	0.000147	0.005709
ILMN_1687216	PCBP3	-1.0578	6.16134	-4.72301	0.000148	0.005725
ILMN_2357134	SPHK1	1.43533	6.49852	4.72049	0.000148	0.00575
ILMN_2195236	PGRMC2	0.974747	12.238	4.71683	0.00015	0.00579
ILMN_1785570	SUSD3	-0.709288	5.63985	-4.71623	0.00015	0.00579
ILMN_1672504	PDXK	-1.12784	9.32967	-4.71416	0.000151	0.005809
ILMN_1716797	CD302	-0.845592	7.45094	-4.7066	0.000153	0.005898
ILMN_1790859	PLAC9	0.809503	8.7266	4.70623	0.000153	0.005898
ILMN_1745686	MFHAS1	0.788145	6.13033	4.70472	0.000154	0.005906
ILMN_1698685	MATN2	-1.02374	5.86213	-4.70446	0.000154	0.005906
ILMN_1785095	ATP6V0E2	-1.10707	7.48897	-4.70208	0.000155	0.00593
ILMN_1747183	GXYLT1	-0.746777	6.88302	-4.70149	0.000155	0.00593
ILMN_1800420	RNF214	0.862103	7.11571	4.69757	0.000156	0.005974
ILMN_2169152	SRGN	-0.682902	11.3981	-4.69645	0.000157	0.005982
ILMN_1703955	FBXO32	-1.40295	7.97431	-4.69334	0.000158	0.006012
ILMN_1699598	AP2M1	0.737838	11.4446	4.69304	0.000158	0.006012
ILMN_1874778	LOC729310	1.24074	6.49743	4.6876	0.00016	0.006078
ILMN_1780798	FAM139A	-0.865596	5.40628	-4.68689	0.00016	0.006079
ILMN_1814230	MTCP1	0.823731	9.95261	4.68633	0.00016	0.006079
ILMN_1688670	CDCP1	-0.957233	5.51041	-4.68488	0.000161	0.006091
ILMN_1709907	B3GALT2	-0.837762	5.87115	-4.67716	0.000164	0.00619
ILMN_2186216	GOLPH4	0.915488	8.98603	4.67625	0.000164	0.006195
ILMN_1794490	FLJ10781	-0.867449	6.02639	-4.67259	0.000165	0.006238
ILMN_1703123	AXUD1	0.771713	8.73887	4.66765	0.000167	0.006299
ILMN_2176502	UNC5B	0.9821	6.10717	4.66508	0.000168	0.006328
ILMN_1701655	SLC24A6	-1.26387	8.10878	-4.66339	0.000169	0.006341
ILMN_1669631	GLRB	-0.944761	6.39674	-4.663	0.000169	0.006341
ILMN_1748124	TSC22D3	0.72406	12.6832	4.65886	0.000171	0.006392
ILMN_1751161	COL7A1	-0.974	10.8482	-4.65752	0.000171	0.006403
ILMN_2205963	C10orf54	-1.16845	6.21866	-4.65475	0.000172	0.006428
ILMN_1799837	LOC727848	0.972086	7.31855	4.65423	0.000172	0.006428
ILMN_1688775	METRNL	0.766658	9.42588	4.65409	0.000172	0.006428
ILMN_1791366	RCOR2	-0.998464	6.696	-4.65108	0.000174	0.006457
ILMN_1813704	KIAA1199	-0.999896	6.88765	-4.65092	0.000174	0.006457
ILMN_2373779	COPS8	0.705111	9.81579	4.64755	0.000175	0.006498
ILMN_1670130	ARID3A	-0.775445	8.67018	-4.64606	0.000176	0.006511
ILMN_1739813	HYAL1	0.945542	7.6521	4.6444	0.000176	0.006528
ILMN_1694140	AFAP1L1	-0.928017	6.11123	-4.64094	0.000178	0.00657
ILMN_1816244	Unknown	-0.93095	7.18493	-4.63521	0.00018	0.006647
ILMN_1656171	ADAMTS19	1.09999	5.87709	4.63319	0.000181	0.006669
ILMN_2223350	C13orf1	0.716179	8.62089	4.62431	0.000184	0.006796
ILMN_1703142	41700	0.918526	6.41331	4.62204	0.000185	0.006822
ILMN_1651799	SLC38A2	1.09081	12.3269	4.61791	0.000187	0.006877
ILMN_1718558	PARP12	-1.24086	6.3886	-4.61352	0.000189	0.006937
ILMN_1754842	DLGAP4	0.846159	8.85706	4.61106	0.00019	0.006967
ILMN_1765668	IL20RB	-1.0107	9.01454	-4.60999	0.00019	0.006975
ILMN_1655563	KIAA0427	0.857865	8.31141	4.60917	0.000191	0.006979
ILMN_1755075	IDI1	1.45615	9.75974	4.60479	0.000193	0.007039
ILMN_1651767	MKL1	1.01225	7.1191	4.59562	0.000197	0.007178
ILMN_1740441	CYB5R3	0.819232	10.6385	4.59265	0.000198	0.007215
ILMN_2346727	MTUS1	-0.992548	5.41493	-4.59224	0.000198	0.007215
ILMN_1816925	LOC728473	0.750006	5.81122	4.59156	0.000199	0.007216
ILMN_1774261	DOK4	0.777982	7.99854	4.58684	0.000201	0.007285
ILMN_2388701	ST3GAL5	-1.01644	7.40932	-4.58352	0.000202	0.00733
ILMN_1795344	GOLPH4	0.846647	9.11801	4.57577	0.000206	0.007451
ILMN_1663649	C10orf136	-1.02749	6.69168	-4.57447	0.000206	0.007463
ILMN_1765187	LHB	0.749353	5.70447	4.5715	0.000208	0.007504
ILMN_1701789	IFIT3	-0.913659	6.90721	-4.57022	0.000208	0.007517
ILMN_2351241	RNF14	0.650892	8.57377	4.56675	0.00021	0.007566
ILMN_1684306	S100A4	-1.00915	9.00273	-4.56588	0.00021	0.007572
ILMN_1698803	ZAK	-0.775594	9.41555	-4.56114	0.000213	0.007644
ILMN_1731714	CREB5	-0.828954	6.13069	-4.55798	0.000214	0.007689
ILMN_1787652	CHRM2	1.05299	5.85943	4.55473	0.000216	0.007724
ILMN_2172969	STXBP6	-0.98541	8.37729	-4.55454	0.000216	0.007724
ILMN_1812968	SOX18	1.02802	5.43979	4.5543	0.000216	0.007724
ILMN_1717477	PSD3	0.852098	8.26435	4.55309	0.000217	0.007736
ILMN_1781373	IFIH1	-1.07441	6.79621	-4.54974	0.000218	0.007779
ILMN_1740234	GSTO2	0.812425	6.34555	4.54952	0.000218	0.007779
ILMN_2314417	HYAL1	0.758862	5.88835	4.54438	0.000221	0.007861
ILMN_1665859	RAB27A	-1.00088	6.97873	-4.54125	0.000223	0.007907
ILMN_1691884	STC2	-0.830367	10.6323	-4.53776	0.000224	0.00796
ILMN_2367233	ZNF654	1.14634	7.45081	4.53428	0.000226	0.008008
ILMN_1758673	SLC44A1	1.11027	9.67045	4.53399	0.000226	0.008008
ILMN_1770905	SHC3	-1.13121	7.7386	-4.53235	0.000227	0.008028
ILMN_1688295	ZNF219	-0.964207	6.05962	-4.53146	0.000228	0.008034
ILMN_1706094	HECTD1	0.703354	10.1076	4.52978	0.000228	0.008055
ILMN_1751576	TEK	-0.779678	9.41068	-4.52832	0.000229	0.00807
ILMN_3236481	LOC100129086	0.745219	11.5598	4.52786	0.000229	0.00807
ILMN_2084836	CORO2B	-0.87302	5.7519	-4.52568	0.000231	0.0081
ILMN_2383349	STEAP3	-0.958765	9.10378	-4.52048	0.000233	0.008187
ILMN_1778240	GFOD1	-1.09903	6.54493	-4.51466	0.000236	0.008274
ILMN_2257607	STARD13	-0.74796	6.40482	-4.51424	0.000237	0.008274
ILMN_1666967	BRP44L	0.910206	8.52125	4.51416	0.000237	0.008274
ILMN_1678170	MME	0.706429	12.0363	4.51135	0.000238	0.008317
ILMN_1662358	MX1	-1.62641	6.06334	-4.51022	0.000239	0.008328
ILMN_3240003	LOC100133012	-0.937541	7.83403	-4.50664	0.000241	0.008386
ILMN_1672094	DLX1	0.992151	6.41907	4.50545	0.000241	0.008398
ILMN_1674032	ABCD3	0.687579	8.07616	4.50397	0.000242	0.008416
ILMN_1694778	LOC646723	1.06981	7.69724	4.49815	0.000245	0.008518
ILMN_1777061	ZSWIM6	0.694979	9.17165	4.49762	0.000246	0.008518
ILMN_2124816	ZNF34	0.690764	6.20057	4.4927	0.000249	0.008603
ILMN_1736327	CDC42EP3	0.85342	9.04528	4.49011	0.00025	0.008643
ILMN_2374778	DUT	-0.780586	8.39244	-4.48247	0.000254	0.008784
ILMN_1797822	SEL1L3	0.684517	10.7935	4.47994	0.000256	0.008824
ILMN_3283244	LOC391334	0.755629	6.83456	4.47913	0.000256	0.00883
ILMN_1786015	CTCF	0.784075	7.84398	4.47728	0.000257	0.008856
ILMN_1803213	MXRA5	0.779017	6.68224	4.47398	0.000259	0.008912
ILMN_2368597	SMG7	0.847311	6.6214	4.46798	0.000263	0.009023
ILMN_1729402	CHRM2	1.07978	6.78479	4.46674	0.000264	0.009038
ILMN_1797342	FNBP1	-0.86945	9.80905	-4.46438	0.000265	0.009075
ILMN_1714756	YIPF5	1.53259	9.16406	4.46387	0.000265	0.009075
ILMN_1766405	GOLM1	-0.691007	7.28317	-4.46039	0.000267	0.009137
ILMN_1654518	LRCH4	-0.911316	6.74544	-4.45885	0.000268	0.009157
ILMN_1807042	MARCKS	0.673718	12.6976	4.45434	0.000271	0.00924
ILMN_2264011	GRAP	0.851673	6.18021	4.45387	0.000271	0.00924
ILMN_1777853	MBOAT2	0.833765	6.76119	4.45289	0.000272	0.009249
ILMN_2305225	NDRG4	0.680331	6.77728	4.45111	0.000273	0.009276
ILMN_2132982	IGFBP5	-1.62406	8.42451	-4.44629	0.000276	0.009367
ILMN_1806015	LOC391045	-0.777989	6.37833	-4.44394	0.000278	0.0094
ILMN_1794017	SERTAD1	0.833852	9.42262	4.44369	0.000278	0.0094
ILMN_1691846	G0S2	-0.773345	7.25755	-4.44107	0.000279	0.009434
ILMN_2320349	BACE1	1.04909	7.39704	4.44105	0.000279	0.009434
ILMN_2382505	SLC22A18	0.844592	7.9876	4.43485	0.000283	0.009557
ILMN_3243156	AHNAK2	-0.921542	7.62859	-4.43115	0.000286	0.009626
ILMN_1702911	PKIG	-0.731904	6.84821	-4.42729	0.000288	0.0097
ILMN_2184184	ANXA1	0.761318	13.5181	4.42654	0.000289	0.009705
ILMN_1671703	ACTA2	0.711419	12.9588	4.42558	0.000289	0.009714
ILMN_1738116	TMEM119	0.664335	10.0879	4.41917	0.000294	0.009841
ILMN_3246608	CENPV	-0.891918	6.63759	-4.41845	0.000294	0.009841
ILMN_2283325	GPR177	-0.7186	10.6834	-4.41833	0.000294	0.009841
ILMN_1691572	TST	-0.837999	10.2967	-4.41458	0.000297	0.009914
ILMN_1698209	AGPS	0.666199	9.24464	4.40754	0.000302	0.010062
ILMN_1704376	GLDN	-0.868119	4.98286	-4.39445	0.000311	0.010346
ILMN_2106107	FAM127C	0.84442	7.23775	4.39429	0.000311	0.010346
ILMN_2334350	BTBD3	-0.734078	8.21087	-4.38683	0.000316	0.010511
ILMN_2347424	MBOAT2	0.828834	7.01206	4.38523	0.000317	0.010537
ILMN_2299045	BMP2K	-0.745542	6.39779	-4.3813	0.00032	0.010619
ILMN_1685824	B4GALT5	-0.910213	9.97666	-4.37272	0.000326	0.010816
ILMN_1701855	PPP1CC	-0.727568	11.4079	-4.37198	0.000327	0.010822
ILMN_1802205	RHOB	1.34299	8.24748	4.36985	0.000329	0.010862
ILMN_3243375	PCGEM1	0.820787	5.0885	4.36922	0.000329	0.010865
ILMN_2342579	IL7R	-1.08152	9.45236	-4.36401	0.000333	0.010972
ILMN_1679929	KLF13	0.746402	8.75439	4.36389	0.000333	0.010972
ILMN_1673455	RASAL2	0.772996	7.15112	4.3631	0.000334	0.010979
ILMN_1703060	SYT15	0.800056	5.88385	4.35945	0.000337	0.011058
ILMN_1793934	PISD	0.689638	8.91292	4.35676	0.000339	0.011087
ILMN_1773059	GPR124	-0.856126	8.75906	-4.35665	0.000339	0.011087
ILMN_2276952	TSC22D3	1.00234	8.75819	4.35664	0.000339	0.011087
ILMN_2342066	METRNL	0.775013	7.00987	4.35628	0.000339	0.011087
ILMN_1668345	OAF	-0.931071	8.91403	-4.35576	0.000339	0.011088
ILMN_1749636	DNAJC22	0.740747	7.45935	4.35277	0.000342	0.011151
ILMN_1808395	ACAP1	0.734801	6.25457	4.34695	0.000346	0.011287
ILMN_1719577	C10orf67	-0.850417	6.7958	-4.34015	0.000352	0.01145
ILMN_1754562	ARHGEF17	0.698518	7.4752	4.33688	0.000354	0.011522
ILMN_2089329	SPRY2	1.0453	8.64319	4.33194	0.000358	0.011639
ILMN_1715693	LOC440160	0.823972	7.97331	4.32896	0.000361	0.011705
ILMN_1660027	FCGR2B	0.681468	6.69151	4.32363	0.000365	0.011835
ILMN_1902558	Unknown	-0.856632	5.63408	-4.32074	0.000368	0.011899
ILMN_1812640	AHR	0.686508	11.3238	4.31916	0.000369	0.011929
ILMN_1735415	NUDT16L1	0.772123	8.66095	4.31023	0.000376	0.01216
ILMN_1711838	SLC25A24	0.746991	7.12498	4.30721	0.000379	0.012231
ILMN_2272876	SYT15	0.883459	6.17316	4.30469	0.000381	0.012287
ILMN_1733259	ADORA3	0.73604	5.37605	4.30253	0.000383	0.012334
ILMN_1721629	ZNF654	1.01446	7.9283	4.30098	0.000384	0.012364
ILMN_3251085	RBBP4	-0.810345	7.03209	-4.29588	0.000389	0.01248
ILMN_1795963	OKL38	-0.963555	6.86912	-4.2955	0.000389	0.01248
ILMN_1844361	Unknown	-0.756024	5.90071	-4.29538	0.000389	0.01248
ILMN_1713124	AKR1C3	-0.779886	10.0285	-4.29457	0.00039	0.012489
ILMN_1651433	DCK	0.824811	8.69951	4.28802	0.000396	0.012663
ILMN_1699496	PHF21A	-0.863413	10.228	-4.28498	0.000399	0.012737
ILMN_1652549	DTNA	-0.987372	6.60184	-4.28447	0.000399	0.012737
ILMN_1685176	SGMS2	-0.725799	6.52356	-4.28297	0.000401	0.012767
ILMN_1690911	C16orf87	0.693621	9.67527	4.28178	0.000402	0.012787
ILMN_1787813	SLC5A3	-0.75254	6.25418	-4.27847	0.000405	0.01287
ILMN_1670870	ALCAM	0.994736	12.2639	4.27673	0.000406	0.012906
ILMN_1751753	IDH2	0.698549	7.73808	4.27374	0.000409	0.01298
ILMN_1651496	HIST1H2BD	-0.884393	9.1518	-4.26989	0.000413	0.01308
ILMN_1669376	DRAM1	0.661803	10.5933	4.26744	0.000415	0.013126
ILMN_1682176	CLEC3B	-1.04855	8.67313	-4.26696	0.000415	0.013126
ILMN_2358919	TP53I3	0.709794	9.69492	4.2669	0.000416	0.013126
ILMN_2316236	HOPX	0.70959	10.1356	4.26501	0.000417	0.013155
ILMN_1689842	SC4MOL	0.890228	11.01	4.26496	0.000417	0.013155
ILMN_1751258	NDUFA4	0.817063	13.2667	4.2608	0.000421	0.013266
ILMN_1775182	GSR	0.672238	9.37675	4.25817	0.000424	0.013331
ILMN_2169439	ITGAV	0.721494	10.7876	4.25702	0.000425	0.01334
ILMN_1886655	Unknown	-0.854156	5.40214	-4.2569	0.000425	0.01334
ILMN_1768798	SPAG9	0.732239	7.51275	4.25299	0.000429	0.013445
ILMN_2161577	CXCL6	1.22841	7.4083	4.25197	0.00043	0.013461
ILMN_1680618	MYC	-0.873924	10.9378	-4.25029	0.000432	0.013493
ILMN_1730620	ARRB1	-0.642927	7.19856	-4.24997	0.000432	0.013493
ILMN_1710937	IFI16	-0.794422	9.71484	-4.24857	0.000433	0.013522
ILMN_2286800	DNM1L	0.77031	9.45163	4.24764	0.000434	0.013527
ILMN_1766411	AP1S2	-0.698589	9.95786	-4.24744	0.000434	0.013527
ILMN_1792176	TADA3	0.767623	7.60202	4.24619	0.000436	0.013551
ILMN_1778377	ERGIC1	0.804025	8.44373	4.24458	0.000437	0.013586
ILMN_1741096	FDFT1	0.959729	10.871	4.24362	0.000438	0.013601
ILMN_3239445	ZBTB42	-0.780009	5.95201	-4.24074	0.000441	0.013676
ILMN_1670379	ANTXR1	0.993393	10.672	4.23787	0.000444	0.01375
ILMN_1745134	TMEM16D	0.723034	7.78114	4.23564	0.000446	0.013806
ILMN_1812552	PHCA	0.755996	9.23825	4.2325	0.000449	0.01389
ILMN_1767413	IL1RAPL2	-0.729336	6.13857	-4.23028	0.000452	0.013946
ILMN_1658015	MBNL2	1.36599	8.23814	4.22872	0.000453	0.01398
ILMN_1675048	IGF1R	0.83515	5.9287	4.21722	0.000465	0.014336
ILMN_1764207	RPRD1A	0.693609	8.80606	4.21481	0.000468	0.0144
ILMN_3251482	ALG10B	0.673395	7.26295	4.21267	0.00047	0.014455
ILMN_1801586	HGF	-1.13599	7.34828	-4.21118	0.000472	0.014479
ILMN_1718046	ARNT2	-0.825505	5.80448	-4.21084	0.000472	0.014479
ILMN_1797776	PRSS23	-0.698261	10.3229	-4.21028	0.000473	0.014479
ILMN_1802109	KBTBD9	-0.888131	7.45371	-4.21004	0.000473	0.014479
ILMN_1725791	PTPLA	0.817023	10.4905	4.20898	0.000474	0.014492
ILMN_2411282	QSOX1	-0.810354	12.0225	-4.20873	0.000475	0.014492
ILMN_1655405	SCARF2	0.599071	8.14603	4.20691	0.000476	0.014507
ILMN_1651950	TPST1	0.753522	10.5042	4.20681	0.000477	0.014507
ILMN_2325506	BCAS4	-0.937765	7.63127	-4.20631	0.000477	0.014507
ILMN_1725090	CTHRC1	0.745648	13.5359	4.20598	0.000478	0.014507
ILMN_2355831	FHL2	-0.762226	12.4833	-4.20593	0.000478	0.014507
ILMN_1748707	CRELD2	0.765021	10.9179	4.20539	0.000478	0.014509
ILMN_1739222	ETV5	-0.809151	8.31837	-4.20344	0.00048	0.014558
ILMN_3244607	FAM117B	0.659645	9.28739	4.20295	0.000481	0.014559
ILMN_3244065	C9orf69	0.758133	8.96423	4.19719	0.000487	0.014737
ILMN_1720303	OSTM1	0.768149	7.22824	4.19558	0.000489	0.014764
ILMN_1747285	HFM1	-0.821935	5.24351	-4.19543	0.000489	0.014764
ILMN_2115125	CTGF	0.815129	11.1011	4.19336	0.000491	0.014819
ILMN_1703650	TNIP1	-0.935049	8.70452	-4.18989	0.000495	0.014921
ILMN_1780924	SLC43A1	-0.821877	6.0043	-4.18464	0.000501	0.015077
ILMN_1744534	LYRM5	0.703415	9.73798	4.1844	0.000502	0.015077
ILMN_1698912	PDF	-0.654803	5.73573	-4.18169	0.000505	0.015155
ILMN_2176768	SEPHS1	-0.775593	8.43355	-4.1806	0.000506	0.015177
ILMN_1735788	TRIOBP	-0.83804	11.2464	-4.17684	0.00051	0.015291
ILMN_2182704	BIRC2	0.879165	10.0761	4.17611	0.000511	0.015301
ILMN_1793615	ME3	-0.68321	7.42291	-4.16432	0.000525	0.015702
ILMN_1699829	CTGF	0.81272	12.1948	4.16297	0.000527	0.015734
ILMN_1723935	LOC645362	-0.777134	7.09117	-4.16148	0.000529	0.015752
ILMN_1740269	WNT2B	-1.00569	8.03692	-4.16094	0.000529	0.015752
ILMN_3184894	LOC100127971	-0.857326	6.11939	-4.16051	0.00053	0.015752
ILMN_1682799	STAMBPL1	-0.854935	11.3449	-4.16048	0.00053	0.015752
ILMN_1690454	C3orf54	-0.785226	6.44562	-4.16019	0.00053	0.015752
ILMN_2057768	SLC35D1	0.685662	6.8916	4.15951	0.000531	0.01576
ILMN_1793950	P704P	1.01014	8.42859	4.15809	0.000533	0.015794
ILMN_3178406	KLHL29	-0.732415	8.42521	-4.15435	0.000537	0.015913
ILMN_1669669	KCMF1	0.660589	7.65921	4.1518	0.00054	0.01599
ILMN_1655930	ELL2	0.821578	10.9264	4.15074	0.000542	0.016012
ILMN_1811470	PLEK2	0.791105	6.04695	4.15009	0.000543	0.016019
ILMN_2280960	DEPDC7	-0.730587	6.92544	-4.14903	0.000544	0.016041
ILMN_1717060	LOC654342	-0.775829	6.42218	-4.14247	0.000552	0.016266
ILMN_1685260	DNM1L	0.75824	9.19114	4.14193	0.000553	0.01627
ILMN_2298301	BNC1	-0.820921	6.62814	-4.14077	0.000554	0.016287
ILMN_1656682	AZIN1	0.604394	10.6142	4.14017	0.000555	0.016287
ILMN_3250257	ACVRL1	-0.918498	8.85553	-4.14012	0.000555	0.016287
ILMN_1703946	ADORA2B	-0.705074	9.18704	-4.13955	0.000556	0.016291
ILMN_1733756	COL12A1	-0.873222	9.19331	-4.13705	0.000559	0.016363
ILMN_1748093	PAFAH1B3	-0.861165	7.81178	-4.13671	0.000559	0.016363
ILMN_1774077	GBP2	-0.801775	9.68113	-4.1345	0.000562	0.01642
ILMN_1794442	ZNF469	-0.779124	6.26298	-4.13432	0.000562	0.01642
ILMN_1757742	ZRANB1	-0.840949	8.78366	-4.13086	0.000567	0.016533
ILMN_2395240	CHEK2	-0.864176	8.55345	-4.12859	0.00057	0.016602
ILMN_1713088	MSI2	-0.747449	6.52966	-4.12769	0.000571	0.016619
ILMN_1804938	GPR175	0.639345	8.26934	4.12115	0.00058	0.016852
ILMN_1660808	WFDC1	1.04536	7.83267	4.11941	0.000582	0.016902
ILMN_1732452	MAPKAPK3	-0.857485	9.04594	-4.11203	0.000592	0.017172
ILMN_1891880	Unknown	-0.798259	5.65149	-4.11114	0.000593	0.017189
ILMN_1814998	FKSG30	0.913491	13.0037	4.1094	0.000595	0.017225
ILMN_1731224	PARP9	-0.915196	7.53048	-4.10933	0.000595	0.017225
ILMN_2183409	SCARB1	0.853968	9.27281	4.10791	0.000597	0.017254
ILMN_1764364	FAM19A3	-0.743175	5.55238	-4.10771	0.000598	0.017254
ILMN_1773154	NFKBIA	0.694655	12.3336	4.10446	0.000602	0.017365
ILMN_2395236	CHEK2	-0.770338	8.086	-4.10337	0.000604	0.017386
ILMN_1704842	ARL4A	0.841176	7.67798	4.10305	0.000604	0.017386
ILMN_1700695	SLC44A1	0.683964	12.4879	4.10234	0.000605	0.017389
ILMN_1765621	HDGF	-0.703604	9.68267	-4.10209	0.000605	0.017389
ILMN_2069593	SFRS2IP	0.680855	8.74059	4.10076	0.000607	0.017425
ILMN_1758232	GGCX	-0.738407	8.06324	-4.09664	0.000613	0.017572
ILMN_1668876	HECTD2	0.750178	6.15714	4.08906	0.000624	0.017861
ILMN_1661743	LOC644760	0.816475	6.10403	4.08831	0.000625	0.017874
ILMN_1694847	TERF1	0.904595	7.92658	4.08727	0.000626	0.017898
ILMN_1746941	HIPK3	0.959474	5.61036	4.08072	0.000636	0.01815
ILMN_1700024	UST	0.695436	7.73943	4.08026	0.000636	0.018151
ILMN_1668022	EPHA5	0.719455	6.12909	4.07954	0.000637	0.018163
ILMN_1690125	PDLIM7	0.683386	10.6366	4.07766	0.00064	0.018206
ILMN_1799920	LOC441752	0.738376	5.09535	4.07761	0.00064	0.018206
ILMN_2198515	ARRDC3	0.76066	7.48062	4.07652	0.000642	0.018221
ILMN_3248127	FAM25C	-0.722978	5.64602	-4.07639	0.000642	0.018221
ILMN_1814194	TCF4	0.60109	7.70622	4.07527	0.000644	0.018249
ILMN_1805192	ITPRIP	-0.812356	9.17366	-4.07429	0.000645	0.018272
ILMN_2403946	FEZ2	0.746485	11.0257	4.0733	0.000647	0.018295
ILMN_1757287	MAPK6	0.623635	9.86055	4.07243	0.000648	0.018308
ILMN_1710597	CDV3	-0.588976	5.50947	-4.07213	0.000648	0.018308
ILMN_2288070	FTO	0.680171	8.09552	4.07161	0.000649	0.018312
ILMN_1794157	CATSPER2P1	0.691224	6.93442	4.07033	0.000651	0.018347
ILMN_1790637	C11orf80	-0.667515	5.9628	-4.06899	0.000653	0.018385
ILMN_2386291	WTIP	0.77536	6.22956	4.0658	0.000658	0.01849
ILMN_3236904	LOC648740	1.1197	8.73745	4.06565	0.000658	0.01849
ILMN_1804568	HOMER1	1.20673	6.55145	4.06251	0.000663	0.018604
ILMN_1804870	PRKG2	0.604427	5.3792	4.05998	0.000667	0.018679
ILMN_3251648	AQP7P2	-0.715113	5.6345	-4.0599	0.000667	0.018679
ILMN_2220184	GFPT1	0.747792	9.81043	4.05839	0.000669	0.018725
ILMN_1706957	BMPR1A	0.887514	8.48446	4.05714	0.000671	0.01876
ILMN_1756935	OSBPL6	0.728516	6.21387	4.05597	0.000673	0.018792
ILMN_1673880	EFEMP1	-1.03891	10.0031	-4.05268	0.000678	0.018883
ILMN_1695658	KIF20A	-0.798185	10.6303	-4.05259	0.000678	0.018883
ILMN_1760303	PIK3R1	0.662807	7.18042	4.05258	0.000678	0.018883
ILMN_1658289	WDR54	-0.691436	11.5761	-4.05119	0.00068	0.018924
ILMN_1685699	PRSS3	-0.700741	6.92308	-4.0439	0.000691	0.019224
ILMN_2087702	MYH9	0.644857	12.8611	4.04198	0.000695	0.019289
ILMN_3235683	LOC730427	0.869701	6.02632	4.04085	0.000696	0.019315
ILMN_2346358	TAF1	0.777005	5.90209	4.04054	0.000697	0.019315
ILMN_2085012	TMEM176B	-0.906074	5.54406	-4.03928	0.000699	0.019352
ILMN_1657139	ADAT1	0.803165	7.65937	4.03594	0.000704	0.019482
ILMN_1791726	TUBB3	0.741826	10.5203	4.03465	0.000706	0.01952
ILMN_2121408	HBEGF	-0.662997	6.0319	-4.03308	0.000709	0.019571
ILMN_1670134	FADS1	0.735136	12.2046	4.03019	0.000713	0.019682
ILMN_1671933	CLCC1	-0.705574	8.82893	-4.02751	0.000718	0.019784
ILMN_2276688	DIXDC1	0.747641	5.67774	4.0259	0.000721	0.019837
ILMN_1758229	QSOX1	-0.882742	7.43549	-4.0244	0.000723	0.019886
ILMN_1661804	CTF1	0.672246	6.47613	4.02381	0.000724	0.019894
ILMN_2152581	STK38	0.69887	9.29381	4.01918	0.000732	0.020086
ILMN_1791232	SPRED2	-0.872457	7.46138	-4.01748	0.000735	0.020145
ILMN_1688780	S100A4	-0.726887	9.24056	-4.01614	0.000737	0.020187
ILMN_1750800	ACO1	-0.770706	11.3143	-4.01303	0.000742	0.020312
ILMN_1811909	LOC402221	1.11544	10.073	4.0097	0.000748	0.02043
ILMN_1715401	MT1G	0.961028	10.1495	4.00967	0.000748	0.02043
ILMN_3242016	POTEE	0.903462	7.33364	4.00884	0.000749	0.020449
ILMN_1680110	C10orf116	0.748239	9.1938	4.0064	0.000753	0.020544
ILMN_1745964	IRAK2	-0.696503	5.77306	-4.00516	0.000755	0.020582
ILMN_1700507	CLASP1	0.615242	8.64396	4.00375	0.000758	0.020629
ILMN_1844692	FOXO3	-0.749072	9.92896	-4.00081	0.000763	0.020748
ILMN_2051731	DUSP5P	0.664759	5.86676	3.9996	0.000765	0.020786
ILMN_2367239	RCAN1	-0.698224	8.76808	-3.99752	0.000769	0.020842
ILMN_2086612	CMAH	-0.823793	6.27804	-3.99722	0.000769	0.020842
ILMN_2388585	GOPC	1.10311	8.49787	3.99716	0.000769	0.020842
ILMN_1890253	Unknown	-0.737907	5.85302	-3.99631	0.000771	0.020861
ILMN_2311166	ITGB5	-0.653202	10.5312	-3.99594	0.000772	0.020861
ILMN_1687074	CDC14B	0.634909	6.49692	3.99411	0.000775	0.020929
ILMN_1658917	SLC1A1	-0.702043	7.91108	-3.99239	0.000778	0.020991
ILMN_2380237	C1QTNF1	-0.737999	9.87322	-3.99123	0.00078	0.021027
ILMN_1716026	ARMCX6	0.649996	9.59237	3.98787	0.000786	0.021169
ILMN_1845037	Unknown	-0.768365	7.46619	-3.98403	0.000793	0.021336
ILMN_1760347	SRGN	-0.590511	11.5572	-3.97981	0.000801	0.021522
ILMN_1774287	CFB	-0.683349	7.8743	-3.97885	0.000802	0.021533
ILMN_1757882	PPP1R16A	-0.705837	7.23957	-3.97862	0.000803	0.021533
ILMN_1769517	PRKDC	-0.952715	8.06272	-3.97804	0.000804	0.021533
ILMN_1732688	DUT	-0.682267	8.68767	-3.97795	0.000804	0.021533
ILMN_1758067	RGS4	-0.740017	7.83651	-3.97715	0.000805	0.021552
ILMN_2403730	ATP6V1H	0.613385	9.11961	3.97581	0.000808	0.021597
ILMN_2285708	C6orf48	0.700824	5.99108	3.97417	0.000811	0.021658
ILMN_1681724	FPGS	0.682738	6.31361	3.97152	0.000816	0.02175
ILMN_1698020	DLC1	0.651442	7.3315	3.97151	0.000816	0.02175
ILMN_1788955	PDLIM1	-0.7054	11.3274	-3.968	0.000822	0.021904
ILMN_1760593	CRY1	0.682097	7.86562	3.96652	0.000825	0.021958
ILMN_2374036	CTSL1	-0.78026	11.7282	-3.96398	0.00083	0.022065
ILMN_1712431	FAM113B	0.736938	6.03133	3.95886	0.00084	0.022288
ILMN_1758623	HIST1H2BD	-0.77328	8.13705	-3.95878	0.00084	0.022288
ILMN_3290340	LOC100132032	-0.721129	7.26624	-3.95605	0.000845	0.022407
ILMN_1652280	FBXO32	-1.0407	6.39306	-3.9538	0.00085	0.022501
ILMN_1660624	LIMK2	0.739144	5.74392	3.95278	0.000852	0.022533
ILMN_2161556	C12orf49	0.641275	6.82902	3.95176	0.000854	0.022556
ILMN_1667925	PDCL3	0.659115	8.39331	3.95151	0.000854	0.022556
ILMN_2161508	PHTF2	0.775428	7.51728	3.94965	0.000858	0.022631
ILMN_1794294	DSTN	0.699487	8.14291	3.94685	0.000863	0.022756
ILMN_1909965	Unknown	-0.699487	5.62195	-3.94611	0.000865	0.022773
ILMN_1747650	BMP6	0.706074	6.12928	3.94428	0.000868	0.022847
ILMN_2203299	GRIA1	-1.0158	5.67852	-3.94079	0.000875	0.022965
ILMN_3240765	ANO3	1.00661	5.98747	3.94071	0.000875	0.022965
ILMN_1798980	CAPZB	0.587563	11.5944	3.94047	0.000876	0.022965
ILMN_2082244	FOXK1	0.676841	8.53155	3.94043	0.000876	0.022965
ILMN_1704084	CMAH	-0.807596	6.21061	-3.93902	0.000879	0.023018
ILMN_1721901	CTNNAL1	-0.689181	10.3222	-3.93594	0.000885	0.023143
ILMN_1712583	METRN	0.92138	6.71489	3.93585	0.000885	0.023143
ILMN_2413508	CD97	-0.619101	6.08849	-3.93403	0.000889	0.023218
ILMN_2324002	CALD1	0.704344	12.3157	3.93213	0.000893	0.023297
ILMN_1696347	CTSC	-0.677692	10.5658	-3.93148	0.000894	0.023311
ILMN_1757754	SUDS3	-0.721204	5.71542	-3.92887	0.000899	0.023429
ILMN_1792681	CCDC86	-0.767787	9.76908	-3.92765	0.000902	0.023473
ILMN_1700413	MAFF	0.72983	5.67807	3.92664	0.000904	0.023506
ILMN_1726928	TCEA3	-0.88877	8.99061	-3.925	0.000907	0.023573
ILMN_1687035	ADAMTSL4	-0.826435	8.1066	-3.92103	0.000916	0.023764
ILMN_1802315	SPPL2B	0.702198	5.37986	3.92067	0.000916	0.023764
ILMN_1781076	ZNF705D	-0.642115	5.29767	-3.91954	0.000919	0.02378
ILMN_1727142	IKBKB	-0.734813	7.76471	-3.91931	0.000919	0.02378
ILMN_1691743	GJD3	0.634557	5.56099	3.91908	0.00092	0.02378
ILMN_1794598	SCHIP1	-0.656055	7.54801	-3.91866	0.000921	0.02378
ILMN_1806651	PARP8	-0.735928	9.38778	-3.91838	0.000921	0.02378
ILMN_2385161	CUL4B	0.589727	8.48295	3.91434	0.00093	0.023979
ILMN_1738132	HOXA11	0.624951	7.05346	3.91227	0.000934	0.02405
ILMN_2400030	PTPN2	-0.928515	8.43689	-3.91225	0.000934	0.02405
ILMN_1759023	WFS1	-0.801029	7.85942	-3.91138	0.000936	0.024077
ILMN_2275098	DTX2	-0.623278	7.63945	-3.91059	0.000938	0.024098
ILMN_1779558	GAS6	-0.74163	11.4946	-3.91004	0.000939	0.024107
ILMN_1739942	FAM117B	0.580661	10.8429	3.90917	0.000941	0.024133
ILMN_2101526	GGCT	-0.691056	9.13589	-3.90844	0.000942	0.024152
ILMN_2109994	RAB4B	0.619193	7.14405	3.90709	0.000945	0.024205
ILMN_1725534	ACTN4	0.683689	10.9948	3.90629	0.000947	0.024219
ILMN_1734153	GDI1	0.85685	8.67375	3.90604	0.000948	0.024219
ILMN_1678692	MPRIP	0.669997	9.23167	3.90385	0.000952	0.024299
ILMN_1755383	LRRC1	-0.776219	7.89122	-3.90383	0.000952	0.024299
ILMN_1780887	USP21	0.614337	7.38883	3.90316	0.000954	0.024314
ILMN_1672878	ABR	-1.04682	9.30586	-3.9025	0.000955	0.024329
ILMN_1747227	ADORA1	-1.02687	6.7772	-3.89914	0.000963	0.024495
ILMN_1703374	NAV1	0.700861	8.15808	3.89648	0.000969	0.024622
ILMN_1774806	SLC9A7	-0.598063	5.81677	-3.89536	0.000971	0.024663
ILMN_1680617	PLXNA2	0.604207	5.63163	3.8946	0.000973	0.024684
ILMN_2366246	SEC23B	0.609149	9.50833	3.89392	0.000974	0.0247
ILMN_1806999	B9D2	-0.864016	7.82949	-3.88775	0.000988	0.025018
ILMN_1906187	Unknown	-0.659579	5.57077	-3.88754	0.000988	0.025018
ILMN_3292990	LOC100131727	-0.697685	7.07983	-3.88694	0.00099	0.025031
ILMN_1802615	CDK6	0.62832	8.72482	3.88567	0.000993	0.025081
ILMN_1679060	LOC642559	-0.706708	5.73727	-3.88328	0.000998	0.025196
ILMN_1844593	Unknown	-0.764762	5.81455	-3.88281	0.000999	0.025201
ILMN_1655307	FAM136A	-0.724037	8.65201	-3.88142	0.001002	0.025259
ILMN_2144088	FDFT1	0.589296	12.5486	3.88001	0.001006	0.025318
ILMN_1756417	ANKRD37	0.666692	8.79968	3.87783	0.001011	0.025405
ILMN_1664176	FBLN5	0.756988	11.9723	3.87768	0.001011	0.025405
ILMN_2371825	AGL	0.858898	10.1211	3.87735	0.001012	0.025405
ILMN_1662263	MDP1	0.709939	8.28102	3.87647	0.001014	0.025434
ILMN_1668469	KIAA0922	-0.628893	6.92051	-3.8688	0.001032	0.025861
ILMN_1682818	TTLL3	0.859719	7.31388	3.8668	0.001036	0.025947
ILMN_1739236	ZNF668	-0.864197	8.08586	-3.86658	0.001037	0.025947
ILMN_1701877	AXL	-0.742109	11.3026	-3.86493	0.001041	0.026022
ILMN_1790807	XPC	0.615551	9.78516	3.8596	0.001054	0.026318
ILMN_1757370	SMPD1	0.761856	7.86493	3.85859	0.001056	0.026355
ILMN_1706553	SMG7	0.738027	8.60024	3.85423	0.001067	0.026596
ILMN_3240900	LOC100134728	-0.602698	6.11425	-3.85056	0.001076	0.026797
ILMN_1693319	EYA4	0.669177	6.21988	3.84929	0.001079	0.026851
ILMN_2337941	COPS8	0.907643	10.5411	3.84809	0.001082	0.026901
ILMN_1662962	COLEC10	0.619179	5.32355	3.84674	0.001085	0.026944
ILMN_1764769	VWA5A	0.73892	7.40582	3.84639	0.001086	0.026944
ILMN_1772824	WNT5B	-0.668765	9.1908	-3.84612	0.001087	0.026944
ILMN_1903914	Unknown	-0.665056	5.76688	-3.84588	0.001087	0.026944
ILMN_1687301	VCAN	0.786274	7.22481	3.84546	0.001088	0.026946
ILMN_2397750	IVNS1ABP	0.663545	7.9958	3.84385	0.001092	0.027022
ILMN_3184595	LOC100128746	0.657923	5.10549	3.8429	0.001095	0.027057
ILMN_1814629	ZC3H12B	0.701277	5.95543	3.84218	0.001096	0.027078
ILMN_1784287	TGFBR3	-0.660987	9.52895	-3.83893	0.001105	0.027257
ILMN_1701551	ABCA6	-0.608214	7.36509	-3.83748	0.001108	0.027323
ILMN_1684289	PNPO	0.571001	9.58581	3.83572	0.001113	0.027398
ILMN_1736184	GSTM3	-0.73719	6.36923	-3.83553	0.001113	0.027398
ILMN_1673207	KLF11	-0.704638	5.97904	-3.8322	0.001122	0.027583
ILMN_1695354	BMF	0.794804	5.11489	3.83171	0.001123	0.027591
ILMN_1875354	Unknown	-0.658993	6.00748	-3.82889	0.00113	0.027745
ILMN_1795063	ZADH2	0.608646	7.90663	3.82816	0.001132	0.027767
ILMN_3307791	FAM69A	-0.578933	9.91232	-3.8255	0.001139	0.027913
ILMN_1754969	LMCD1	0.612875	9.86119	3.82399	0.001143	0.027967
ILMN_1706511	TEF	-0.66838	6.1726	-3.82389	0.001143	0.027967
ILMN_1770742	TMEM55B	0.78683	7.53122	3.82263	0.001147	0.028024
ILMN_1662973	CD82	-0.732538	6.95127	-3.82105	0.001151	0.028101
ILMN_2119297	SAMD4A	-0.683369	7.09018	-3.81936	0.001155	0.028186
ILMN_1781791	PRRG1	0.615767	8.75951	3.81776	0.001159	0.028265
ILMN_1750674	SDSL	0.61914	6.45743	3.81596	0.001164	0.028339
ILMN_1686555	FYN	-0.825369	8.22428	-3.81586	0.001164	0.028339
ILMN_1700081	FST	0.61579	9.21296	3.81472	0.001167	0.028388
ILMN_1757347	C22orf9	-0.736381	6.20537	-3.81435	0.001168	0.028388
ILMN_1789405	C22orf25	0.687842	6.60391	3.81351	0.001171	0.028419
ILMN_1753500	ARHGAP12	-0.669199	7.7488	-3.81253	0.001173	0.028458
ILMN_1808568	PYCR2	0.645587	8.94413	3.81123	0.001177	0.028501
ILMN_1738558	RGS20	-0.752929	8.48106	-3.81113	0.001177	0.028501
ILMN_1757732	OSGIN2	0.754235	7.81962	3.80992	0.00118	0.028556
ILMN_2120273	AP1S2	-0.629951	9.92367	-3.80914	0.001182	0.028583
ILMN_1904628	Unknown	-0.808266	6.15559	-3.80821	0.001185	0.028619
ILMN_2068257	MXRA8	0.71309	7.95341	3.8076	0.001187	0.028634
ILMN_2162328	PTS	0.593217	11.2213	3.80704	0.001188	0.028647
ILMN_1768110	ZAK	-0.678113	11.6582	-3.80514	0.001193	0.028728
ILMN_1784608	CLEC2B	-0.655483	7.6364	-3.80493	0.001194	0.028728
ILMN_1801307	TNFSF10	-1.23157	5.10745	-3.80469	0.001195	0.028728
ILMN_1775573	DPY19L4	0.628135	8.84902	3.80385	0.001197	0.028759
ILMN_2201678	FSTL1	0.5899	12.5534	3.80105	0.001204	0.028919
ILMN_1715635	ATP6V0E1	0.653571	11.8504	3.79903	0.00121	0.029028
ILMN_3307858	STIM2	0.713538	7.86725	3.79804	0.001213	0.02907
ILMN_1784749	GAS6	-0.745442	11.2548	-3.79631	0.001218	0.029139
ILMN_1726873	TPCN2	-0.748348	6.68882	-3.79626	0.001218	0.029139
ILMN_1810037	RUSC2	0.71734	8.057	3.79537	0.00122	0.029174
ILMN_1704753	EPAS1	-0.684805	9.96287	-3.79501	0.001221	0.029174
ILMN_1784459	MMP3	0.699421	6.12446	3.79429	0.001223	0.029197
ILMN_2394777	DTNA	-0.623647	6.51562	-3.79362	0.001225	0.029218
ILMN_3225075	LOC728530	-0.585374	5.54999	-3.79145	0.001231	0.029327
ILMN_2119123	GRPR	-0.655993	5.37473	-3.79124	0.001232	0.029327
ILMN_1702973	TMEM166	-0.774964	9.18725	-3.7872	0.001243	0.029575
ILMN_1808404	RHBDF1	-0.964663	10.0896	-3.78677	0.001244	0.029579
ILMN_1661799	HIGD1A	0.59993	12.0363	3.78596	0.001247	0.029609
ILMN_1889752	Unknown	0.766561	7.49821	3.78393	0.001252	0.029722
ILMN_1657796	STMN1	-0.615459	8.78574	-3.78112	0.001261	0.029889
ILMN_1743194	EEA1	0.717448	6.52781	3.778	0.00127	0.030077
ILMN_1797735	C1orf21	-0.616706	5.77318	-3.77534	0.001277	0.030215
ILMN_1736178	AEBP1	-0.721993	7.63024	-3.77527	0.001278	0.030215
ILMN_1729368	FZD8	0.874577	5.8471	3.77236	0.001286	0.030391
ILMN_1787815	TRIB3	-0.853861	8.41193	-3.77091	0.00129	0.030463
ILMN_1765704	CDC2L1	0.623654	7.23919	3.7706	0.001291	0.030463
ILMN_1680154	MAP1B	0.722618	8.39363	3.76974	0.001294	0.030498
ILMN_1767848	PCMTD2	-0.69869	7.89891	-3.76858	0.001297	0.030546
ILMN_1737964	HIATL1	0.667407	8.70893	3.76833	0.001298	0.030546
ILMN_1802524	ICAM5	0.660351	5.57394	3.76658	0.001303	0.030596
ILMN_1759991	MGC3731	-0.891382	9.12577	-3.76658	0.001303	0.030596
ILMN_1787541	SPSB2	0.610899	6.62437	3.76596	0.001305	0.030596
ILMN_1730998	TSPAN6	-0.569519	8.63512	-3.76585	0.001305	0.030596
ILMN_1704154	TNFRSF19	-1.01869	8.55324	-3.76547	0.001306	0.030596
ILMN_1731157	MYOZ1	0.659294	6.08445	3.76517	0.001307	0.030596
ILMN_1720889	SC4MOL	0.834069	11.8245	3.7648	0.001308	0.030596
ILMN_1725678	GFRA1	-0.73345	5.73731	-3.76442	0.00131	0.030596
ILMN_1744471	ZNF654	0.816458	7.51485	3.76437	0.00131	0.030596
ILMN_1720322	PTS	0.624884	9.73317	3.76224	0.001316	0.03072
ILMN_1809607	PPIF	-0.701951	5.60034	-3.76187	0.001317	0.030721
ILMN_1664006	AGL	0.954939	7.92648	3.76022	0.001322	0.030811
ILMN_1701402	IKBIP	-0.677611	8.11627	-3.75907	0.001326	0.030867
ILMN_1712628	GTF2IRD1	0.651254	7.24604	3.75864	0.001327	0.030872
ILMN_1693340	RAC3	-0.671186	5.94506	-3.75634	0.001334	0.031009
ILMN_1693891	MOGAT2	-0.73966	5.51464	-3.75548	0.001337	0.031045
ILMN_1665417	LOC644276	-0.646927	6.05995	-3.75398	0.001341	0.031126
ILMN_1873536	Unknown	0.761758	5.44504	3.74744	0.001361	0.031556
ILMN_1746917	LOC729843	0.674706	10.7145	3.74726	0.001362	0.031556
ILMN_1727606	C12orf59	0.750275	6.05023	3.7466	0.001364	0.031578
ILMN_1681890	DYNLT3	0.866365	9.50581	3.74617	0.001365	0.031583
ILMN_2170353	PTPLB	1.02534	9.58817	3.74556	0.001367	0.031602
ILMN_1671478	CKB	-0.755815	6.39924	-3.74454	0.00137	0.03165
ILMN_1765558	NPAS2	-0.741801	5.9433	-3.7396	0.001386	0.031982
ILMN_1651832	EHD1	-0.729274	9.95131	-3.73738	0.001393	0.032119
ILMN_1753413	TRIOBP	-0.787394	6.8825	-3.73463	0.001402	0.032295
ILMN_1718907	TSHZ1	0.738015	7.81192	3.73391	0.001404	0.032322
ILMN_1725862	USP3	-0.69635	9.02398	-3.73305	0.001407	0.032359
ILMN_1680196	LAPTM4B	-0.606394	9.30452	-3.73175	0.001411	0.032426
ILMN_1695645	CETN2	0.583924	12.0963	3.73111	0.001413	0.032426
ILMN_1657708	MGLL	-0.766759	8.42791	-3.7311	0.001413	0.032426
ILMN_1683178	JAK2	0.770363	6.34699	3.73007	0.001416	0.032476
ILMN_1691535	CUL4B	0.723188	8.08009	3.72959	0.001418	0.032483
ILMN_1665219	LTBP4	-0.703444	8.64641	-3.72927	0.001419	0.032483
ILMN_1699331	IFIT1	-0.648949	5.58106	-3.72867	0.001421	0.032501
ILMN_1666502	SOBP	-0.777553	5.65567	-3.72742	0.001425	0.032568
ILMN_1668374	ITGB5	-0.562898	11.2423	-3.7233	0.001438	0.032849
ILMN_1811468	IRX3	-0.67936	9.62786	-3.7217	0.001444	0.032928
ILMN_1746359	RERG	-0.845709	7.48267	-3.72155	0.001444	0.032928
ILMN_1696162	MME	0.803384	7.78529	3.71988	0.00145	0.033027
ILMN_2219466	APOBEC3B	-0.697264	7.09683	-3.71887	0.001453	0.033058
ILMN_1666546	DUSP14	-0.654485	9.6652	-3.71877	0.001453	0.033058
ILMN_1756920	ADAM15	-0.765916	10.3298	-3.71826	0.001455	0.03307
ILMN_2047354	C1orf97	0.848552	8.79017	3.71598	0.001463	0.033216
ILMN_1697510	ACSS2	0.720466	6.58751	3.71119	0.001479	0.033528
ILMN_1815264	RHBDD3	0.926561	6.94152	3.71118	0.001479	0.033528
ILMN_1781580	BRI3	0.642062	11.3343	3.71066	0.00148	0.033541
ILMN_2361862	VLDLR	-0.664971	7.6473	-3.71019	0.001482	0.03355
ILMN_1661076	WFDC10B	-0.643737	5.63276	-3.70977	0.001483	0.03355
ILMN_3307221	NAV2	0.634931	7.24817	3.70951	0.001484	0.03355
ILMN_1750912	STXBP6	-0.682997	9.97761	-3.709	0.001486	0.033562
ILMN_1873278	LOC731895	0.957951	9.34101	3.70804	0.001489	0.033609
ILMN_1706842	C11orf55	0.825469	5.19944	3.70744	0.001491	0.033629
ILMN_1712112	RCAN1	-0.953403	7.84803	-3.70552	0.001498	0.033749
ILMN_1714349	GLCE	-0.607154	9.10842	-3.70453	0.001501	0.033792
ILMN_1657683	C1orf198	0.656551	7.29709	3.70428	0.001502	0.033792
ILMN_1716246	FRZB	0.583879	6.27376	3.7036	0.001505	0.033818
ILMN_1654916	KIF7	0.548833	7.40206	3.70118	0.001513	0.033978
ILMN_1726114	SLC45A3	0.594066	5.62723	3.69887	0.001521	0.034107
ILMN_1775004	KCNQ3	-0.671983	5.48666	-3.69883	0.001521	0.034107
ILMN_1706426	DSTN	0.675298	12.7678	3.69449	0.001536	0.034419
ILMN_3239771	DLGAP5	-0.602856	9.76957	-3.69329	0.00154	0.034486
ILMN_1772055	VARS	-0.713683	6.02163	-3.69294	0.001542	0.034487
ILMN_1774330	WSCD1	-0.744648	5.63396	-3.69237	0.001544	0.034497
ILMN_3237627	LOC154761	-0.768396	7.09141	-3.69168	0.001546	0.034497
ILMN_1712545	S100A3	-0.76091	9.44755	-3.69096	0.001548	0.034497
ILMN_1742534	COL4A5	-0.620711	9.56058	-3.69082	0.001549	0.034497
ILMN_1680626	PDIA6	0.657621	10.8814	3.69055	0.00155	0.034497
ILMN_1779171	SGSM2	-0.951393	9.83736	-3.69051	0.00155	0.034497
ILMN_1717714	CDKN2A	-0.792335	10.2397	-3.69041	0.00155	0.034497
ILMN_1796628	ADAMTS2	0.707603	8.06441	3.68235	0.001579	0.035109
ILMN_1671265	ING2	0.705987	9.39552	3.68061	0.001586	0.035222
ILMN_1678757	BCYRN1	0.631065	12.2435	3.6791	0.001591	0.035315
ILMN_1708340	DAPK1	-0.778427	5.86848	-3.67785	0.001595	0.035384
ILMN_2363065	RTN3	-0.663511	9.8399	-3.67756	0.001597	0.035384
ILMN_2198516	ARRDC3	0.644954	6.2438	3.67687	0.001599	0.035402
ILMN_2223903	PPIC	0.590924	9.43479	3.67643	0.001601	0.035402
ILMN_1666526	PITX3	0.634927	5.64359	3.67632	0.001601	0.035402
ILMN_1710284	HES1	0.751711	5.69886	3.67088	0.001621	0.035816
ILMN_2165867	DHCR7	0.630295	9.96391	3.67036	0.001623	0.03583
ILMN_1811933	SHMT1	-0.810391	8.16762	-3.67003	0.001624	0.03583
ILMN_1682781	TEAD2	0.606757	10.1813	3.66964	0.001626	0.035834
ILMN_2129927	EXT1	0.602193	10.4433	3.6686	0.00163	0.035892
ILMN_1744647	CAND1	0.584247	8.90426	3.66599	0.001639	0.036078
ILMN_1810104	LOC653885	0.707143	5.94075	3.6656	0.001641	0.036082
ILMN_2325337	APOL2	-0.643073	5.94439	-3.66475	0.001644	0.036124
ILMN_2117508	CTHRC1	1.12055	11.4333	3.66386	0.001647	0.03617
ILMN_1773906	NCOA4	0.548553	12.1503	3.66275	0.001651	0.036234
ILMN_1772189	ABCD1	0.736693	5.79006	3.66124	0.001657	0.036331
ILMN_1676528	BTN3A2	-0.709249	7.80837	-3.66039	0.00166	0.036373
ILMN_2294762	AMY1A	0.818715	11.1104	3.65958	0.001663	0.036412
ILMN_1712027	RSBN1L	0.660891	8.11457	3.65753	0.001671	0.036541
ILMN_1783593	CCL13	0.608559	7.02555	3.65737	0.001672	0.036541
ILMN_2075927	STK40	-0.825047	8.52545	-3.65633	0.001676	0.036598
ILMN_1702124	LNX2	0.648713	7.01708	3.65573	0.001678	0.036621
ILMN_1876266	GJA3	-0.677054	5.64944	-3.65474	0.001682	0.036655
ILMN_1709032	FYCO1	-0.778712	8.54479	-3.65466	0.001682	0.036655
ILMN_1768558	LOC727848	0.847941	7.37249	3.65425	0.001684	0.03666
ILMN_1670821	CYorf15A	0.59073	7.86115	3.65201	0.001692	0.03682
ILMN_1812701	C4orf33	0.859873	6.56767	3.64648	0.001714	0.037259
ILMN_2200917	SLC4A7	0.856391	8.808	3.64484	0.00172	0.03737
ILMN_3240685	INO80D	-0.605985	7.05039	-3.64385	0.001724	0.037415
ILMN_2325168	ARRB1	-0.91791	6.96198	-3.64356	0.001725	0.037415
ILMN_2405009	NBL1	0.708666	11.1804	3.6433	0.001726	0.037415
ILMN_1756811	C1orf103	0.707408	5.92842	3.64235	0.00173	0.037443
ILMN_3251536	FAM127C	0.571796	9.11732	3.64231	0.00173	0.037443
ILMN_1735185	CSTF1	-0.709407	5.48251	-3.64144	0.001734	0.037489
ILMN_3241739	LOC650621	-0.748146	5.55339	-3.63985	0.00174	0.037597
ILMN_1753913	GPR177	-0.686531	8.13859	-3.63764	0.001749	0.037757
ILMN_1803136	RAB4B	0.600737	7.23822	3.6372	0.00175	0.037767
ILMN_1806293	LIN7A	0.533712	7.85304	3.63616	0.001755	0.037828
ILMN_1651288	LOC339760	-0.574822	5.80735	-3.6358	0.001756	0.03783
ILMN_3237774	ACER3	0.789631	6.62774	3.63397	0.001763	0.03796
ILMN_1730201	DTNA	-0.764466	7.97827	-3.63323	0.001766	0.037995
ILMN_1742089	NLN	0.561885	7.4798	3.63256	0.001769	0.038025
ILMN_3298582	LOC728873	-0.555616	12.2161	-3.63016	0.001779	0.038191
ILMN_2390853	CTSH	-0.788099	5.72925	-3.62998	0.001779	0.038191
ILMN_1806023	JUN	-0.662807	9.26922	-3.62917	0.001783	0.038222
ILMN_1710954	LOC283932	-0.583527	6.22659	-3.62896	0.001784	0.038222
ILMN_1786843	KCTD13	0.627219	7.0859	3.62769	0.001789	0.038281
ILMN_1917095	Unknown	-0.642159	7.07576	-3.62763	0.001789	0.038281
ILMN_1796801	ABCA8	0.716473	7.83564	3.62342	0.001806	0.038621
ILMN_1814985	PDLIM7	0.647694	7.79482	3.62179	0.001813	0.038736
ILMN_1695491	WDYHV1	0.591726	8.68592	3.62086	0.001817	0.038788
ILMN_1777261	FAM3C	0.684728	8.73254	3.61919	0.001824	0.038907
ILMN_1712577	FAM174A	0.584829	9.00633	3.61726	0.001832	0.039049
ILMN_2174369	ELOVL5	1.03915	9.96844	3.61508	0.001841	0.039214
ILMN_1661399	LOC649604	0.657853	7.5823	3.6087	0.001868	0.039758
ILMN_1675857	COL4A6	-0.591969	6.05801	-3.60715	0.001874	0.039869
ILMN_1751886	REC8	-0.745201	6.75508	-3.60544	0.001882	0.039995
ILMN_2367141	TCF7	0.591168	6.88703	3.60368	0.001889	0.040126
ILMN_1816501	Unknown	-0.64615	5.69233	-3.60265	0.001894	0.04019
ILMN_1853167	Unknown	-0.75745	6.57378	-3.60197	0.001897	0.040222
ILMN_3305871	LOC732360	0.762766	6.07432	3.59918	0.001909	0.040449
ILMN_1707649	MPDZ	0.632479	9.02745	3.59572	0.001924	0.040738
ILMN_1655642	FANCI	0.803876	7.53679	3.59497	0.001927	0.040777
ILMN_2131861	SOCS2	0.673747	9.36695	3.59426	0.00193	0.040786
ILMN_1803968	LOC641972	0.941621	6.41568	3.59422	0.00193	0.040786
ILMN_1699631	GATS	-0.617716	5.21951	-3.59333	0.001934	0.040838
ILMN_3235221	LOC644936	1.25122	9.18541	3.59263	0.001937	0.040874
ILMN_1717420	UBE2W	0.568567	7.20858	3.59156	0.001942	0.040943
ILMN_1709650	LOC652815	0.782461	7.44635	3.5901	0.001949	0.041049
ILMN_1674522	HIGD1A	0.552464	12.4245	3.58783	0.001959	0.041231
ILMN_1700067	BTN3A2	-0.673312	7.22548	-3.58657	0.001964	0.041319
ILMN_1671568	ECHDC2	-0.703855	7.12153	-3.58344	0.001978	0.041584
ILMN_2183510	ARMET	0.52554	12.2561	3.58219	0.001984	0.041672
ILMN_2126957	NOMO1	0.612002	8.36876	3.58143	0.001987	0.041713
ILMN_1851299	Unknown	-0.590222	6.13076	-3.57775	0.002004	0.042033
ILMN_1744295	CDKN2A	-0.683108	6.89482	-3.57729	0.002006	0.042045
ILMN_2392352	CTPS2	-0.677311	8.14427	-3.57652	0.00201	0.042088
ILMN_2368535	FBXO17	0.668116	6.74283	3.57512	0.002016	0.042192
ILMN_1746243	TES	0.66118	6.96338	3.57165	0.002032	0.042495
ILMN_1905053	Unknown	-0.601347	5.92055	-3.57049	0.002037	0.042576
ILMN_1747217	C15orf41	0.61725	7.71633	3.56867	0.002046	0.042696
ILMN_2374352	DBNDD1	-0.786529	6.28622	-3.56861	0.002046	0.042696
ILMN_1656248	ASAM	-0.671378	9.71288	-3.567	0.002054	0.042798
ILMN_1657483	SEC23B	0.547771	9.40434	3.56663	0.002055	0.042798
ILMN_1695423	CD9	-0.561603	8.94822	-3.5666	0.002056	0.042798
ILMN_1790315	C7orf63	-0.609696	6.4237	-3.5659	0.002059	0.042835
ILMN_3200242	LOC388820	-0.593483	5.56357	-3.56465	0.002065	0.042896
ILMN_1798204	IL21R	0.637618	5.48015	3.56463	0.002065	0.042896
ILMN_1754126	SH2D5	-0.680866	5.61372	-3.5621	0.002077	0.043113
ILMN_1667295	VASN	0.520334	11.7663	3.55946	0.002089	0.043331
ILMN_1737580	PPPDE2	0.56912	9.58137	3.55924	0.00209	0.043331
ILMN_2374340	PLAUR	-0.605861	8.90565	-3.5584	0.002094	0.04337
ILMN_1807540	CBARA1	0.650644	8.67442	3.5582	0.002095	0.04337
ILMN_2377900	MAP1B	0.697424	9.98817	3.55618	0.002105	0.043529
ILMN_1815345	EIF3J	0.572118	8.6977	3.55595	0.002106	0.043529
ILMN_1718770	FLJ36070	-0.829015	6.24477	-3.55504	0.00211	0.043588
ILMN_1790537	C16orf75	-0.652761	8.56755	-3.55341	0.002118	0.043718
ILMN_1706505	COL5A1	0.534612	11.608	3.55118	0.002129	0.043909
ILMN_2352934	ASPH	-0.571761	7.79769	-3.55076	0.002131	0.043918
ILMN_1786065	UHRF1	-0.613801	10.3158	-3.55024	0.002133	0.043939
ILMN_1695404	LY6E	-0.722903	10.7312	-3.54951	0.002137	0.04398
ILMN_1671209	SYTL2	-0.740598	6.42041	-3.54674	0.002151	0.044226
ILMN_1770977	TMEM134	0.644398	9.09735	3.54528	0.002158	0.044318
ILMN_2364521	AXL	-0.633088	10.7147	-3.54519	0.002158	0.044318
ILMN_1744937	PTPRM	0.5682	8.90626	3.54485	0.00216	0.044321
ILMN_1769013	ASGR1	-0.549447	5.48522	-3.54334	0.002167	0.044441
ILMN_1662799	GPSM3	0.65516	7.54019	3.543	0.002169	0.044443
ILMN_2089340	FAM127B	0.58353	6.70284	3.54217	0.002173	0.044495
ILMN_1782004	BAPX1	0.631308	5.98563	3.54144	0.002177	0.044517
ILMN_1765122	MAP3K2	0.895671	6.87923	3.54132	0.002177	0.044517
ILMN_1731113	ZBTB43	-0.681719	8.84357	-3.54057	0.002181	0.044562
ILMN_1751495	FGF14	-0.634504	5.75326	-3.53976	0.002185	0.044612
ILMN_1652237	CBR3	-0.6985	7.77754	-3.53714	0.002198	0.044846
ILMN_1718514	PSG6	1.03928	5.64579	3.53497	0.002209	0.045036
ILMN_1656902	HECTD3	-0.600408	7.77601	-3.5327	0.00222	0.045236
ILMN_1730504	AGPAT4	0.558816	7.46662	3.53186	0.002224	0.04529
ILMN_1801996	MASP1	-0.67132	8.06156	-3.52924	0.002238	0.045529
ILMN_1799082	ZNF609	0.616449	7.25178	3.52824	0.002243	0.045569
ILMN_2413527	VCL	0.646954	8.8273	3.52822	0.002243	0.045569
ILMN_2243308	ACVR1B	-0.715303	8.51927	-3.52717	0.002248	0.045646
ILMN_1782761	ARHGAP20	-0.790724	6.10161	-3.5262	0.002253	0.045714
ILMN_1702676	C17orf68	-0.578136	5.73785	-3.52337	0.002268	0.045975
ILMN_2339655	MAPK7	0.640207	7.2375	3.52152	0.002277	0.046137
ILMN_1769634	STRA13	-0.66545	9.90399	-3.52041	0.002283	0.04622
ILMN_1692588	C14orf125	0.594499	5.53022	3.51869	0.002292	0.046368
ILMN_1718718	MKKS	-0.605216	8.14053	-3.51683	0.002302	0.046504
ILMN_1730082	RPUSD4	-0.568093	9.85618	-3.51633	0.002304	0.046504
ILMN_1677636	COMP	0.646864	5.54817	3.51622	0.002305	0.046504
ILMN_1697491	FLJ14213	-0.557555	6.19202	-3.51593	0.002307	0.046504
ILMN_3244117	STMN3	-0.829151	6.30848	-3.51548	0.002309	0.046504
ILMN_2231911	AUH	-0.665913	7.16241	-3.51535	0.00231	0.046504
ILMN_1718177	CYP20A1	0.554286	8.94783	3.51522	0.00231	0.046504
ILMN_1757562	MPG	-0.624341	5.52754	-3.51239	0.002325	0.046771
ILMN_2132809	ARHGEF10	-0.588877	8.62459	-3.51193	0.002328	0.046787
ILMN_1698218	TRAF1	0.658172	6.10962	3.51081	0.002333	0.046874
ILMN_1803367	EVI1	0.53044	7.81749	3.50964	0.00234	0.046965
ILMN_1787378	ADD3	-0.773076	5.35912	-3.50799	0.002348	0.047108
ILMN_2278433	LOC285074	-0.62989	8.63107	-3.5056	0.002361	0.047306
ILMN_1740717	ADH1C	-0.695201	5.39817	-3.50553	0.002362	0.047306
ILMN_1668147	PCDH9	0.647174	5.80778	3.50326	0.002374	0.047517
ILMN_2228215	ANO4	0.861845	6.38824	3.50242	0.002378	0.047574
ILMN_1749829	DLGAP5	-0.64136	9.19093	-3.50035	0.00239	0.047765
ILMN_1680925	SLC9A3R1	-0.791454	7.37062	-3.49776	0.002404	0.048013
ILMN_1692684	SMARCD2	0.676668	8.21901	3.49704	0.002408	0.048021
ILMN_1762899	EGR1	0.570711	10.3486	3.49684	0.002409	0.048021
ILMN_1736757	GNPTAB	0.589413	8.28197	3.49676	0.002409	0.048021
ILMN_1739450	NFE2L1	0.635029	9.38966	3.49497	0.002419	0.048161
ILMN_1682717	IER3	0.72712	10.6659	3.49487	0.00242	0.048161
ILMN_2345898	SLA	-0.627995	5.85269	-3.4927	0.002431	0.048364
ILMN_2347298	TSPYL2	0.780658	7.63786	3.49092	0.002441	0.048526
ILMN_1767362	ADAMTS6	-0.606598	6.30544	-3.48846	0.002455	0.048764
ILMN_1794011	CHST2	-0.953774	7.35511	-3.48783	0.002458	0.0488
ILMN_2042771	PTTG1	-0.561353	11.6634	-3.48695	0.002463	0.048864
ILMN_1795442	LAMA4	0.595608	11.155	3.48616	0.002468	0.048912
ILMN_1656335	RIT1	0.610003	8.60243	3.4859	0.002469	0.048912
ILMN_3241953	A2LD1	0.593915	6.82683	3.48365	0.002482	0.049111
ILMN_3242186	C6orf124	-0.667703	5.4343	-3.4835	0.002483	0.049111
ILMN_1770245	EPB41L5	0.594791	7.8189	3.48095	0.002497	0.049361
ILMN_2403542	CATSPER2	0.618699	5.67815	3.47957	0.002505	0.049482
ILMN_1815063	PXK	-0.546393	7.54169	-3.47682	0.002521	0.049758
ILMN_1703335	LACTB	0.618433	9.68849	3.4765	0.002522	0.049759
ILMN_1730303	KBTBD7	0.819417	6.10262	3.47344	0.00254	0.050039
ILMN_2041293	SQLE	0.572878	11.662	3.47342	0.00254	0.050039
ILMN_1657435	MT1M	0.655588	6.03519	3.47137	0.002552	0.050237
ILMN_1917206	Unknown	-0.634023	5.48606	-3.46983	0.002561	0.050329
ILMN_1775708	SLC2A3	-0.621316	11.7326	-3.46977	0.002561	0.050329
ILMN_1738268	IHPK3	-0.681282	7.21121	-3.46965	0.002562	0.050329
ILMN_1712075	SYNM	0.529408	5.78118	3.46744	0.002575	0.050548
ILMN_1764431	COPS6	-0.677275	9.4801	-3.46677	0.002579	0.050575
ILMN_1701648	KLHL15	0.804726	5.69384	3.46642	0.002581	0.050575
ILMN_2278636	CUTL1	0.574626	8.45521	3.46623	0.002582	0.050575
ILMN_1728999	LOC730273	0.560333	7.4397	3.46599	0.002583	0.050575
ILMN_1677925	LOC646617	0.634696	5.31904	3.46535	0.002587	0.050614
ILMN_1802799	AKIRIN1	0.563097	9.1705	3.4642	0.002594	0.050712
ILMN_1775486	SSPN	0.796049	7.22707	3.46212	0.002606	0.05089
ILMN_1808132	FAS	-0.561573	6.23636	-3.46204	0.002607	0.05089
ILMN_1757134	MPV17L2	0.568971	5.97998	3.4613	0.002611	0.050941
ILMN_2206746	BGN	0.661318	9.41291	3.46029	0.002617	0.051023
ILMN_3236821	HSPBL2	0.637713	10.7735	3.45958	0.002621	0.051071
ILMN_1745501	DNALI1	-0.690588	7.12769	-3.45894	0.002625	0.05111
ILMN_1660871	NEK6	-0.735902	7.89121	-3.45678	0.002638	0.051325
ILMN_1741159	MAP3K8	-0.712932	5.93947	-3.45616	0.002642	0.051363
ILMN_1810604	ELMOD1	0.758381	7.38494	3.4554	0.002646	0.051393
ILMN_1676448	WDFY1	0.526511	10.4935	3.4553	0.002647	0.051393
ILMN_1666057	REEP2	-0.673967	5.42189	-3.45346	0.002658	0.051567
ILMN_1757646	UFM1	0.498836	10.0832	3.4532	0.002659	0.051567
ILMN_1692163	NSDHL	0.575723	10.4637	3.45207	0.002666	0.051665
ILMN_1807610	PRPH2	0.608786	6.77208	3.45027	0.002677	0.051841
ILMN_1749410	PKP4	-0.638764	9.04678	-3.44949	0.002682	0.051864
ILMN_3237270	LOC100133609	-0.560244	6.31602	-3.44926	0.002683	0.051864
ILMN_2219512	NPHP4	0.545676	6.14071	3.44917	0.002684	0.051864
ILMN_1792885	CTSC	-0.805234	10.0756	-3.44882	0.002686	0.051871
ILMN_1807972	MICAL1	0.598555	7.83471	3.44622	0.002702	0.052121
ILMN_1678494	ZNF438	-0.710044	7.04013	-3.44562	0.002705	0.052121
ILMN_1657680	CCDC69	-0.758295	5.9148	-3.44548	0.002706	0.052121
ILMN_2367010	GPR126	0.551736	6.82597	3.44531	0.002707	0.052121
ILMN_2054297	PTGS2	0.615578	7.06404	3.44521	0.002708	0.052121
ILMN_1683313	ST3GAL1	0.51811	9.38462	3.44418	0.002714	0.052207
ILMN_2086470	PDGFRA	-0.930014	10.2744	-3.44248	0.002725	0.052374
ILMN_1672741	ITSN1	0.663985	5.84994	3.44008	0.00274	0.052595
ILMN_1666545	GCNT1	-0.653242	10.0288	-3.44003	0.00274	0.052595
ILMN_2413956	IGF2	0.853783	8.52613	3.43945	0.002744	0.052628
ILMN_1702396	PACSIN2	0.689266	10.2979	3.43807	0.002752	0.052757
ILMN_2400448	L3MBTL3	0.746075	5.53398	3.43517	0.00277	0.053069
ILMN_1799289	MRPL55	0.695343	5.8934	3.4341	0.002777	0.053162
ILMN_1665040	RBMS3	0.555827	7.42068	3.43277	0.002785	0.053287
ILMN_2364384	PPARG	-0.615847	8.37828	-3.43247	0.002787	0.053288
ILMN_1830069	Unknown	-0.712094	5.99205	-3.43197	0.00279	0.053312
ILMN_1730816	GPR162	-0.788738	5.96907	-3.42924	0.002808	0.053608
ILMN_1747395	SLC24A1	0.711373	6.44669	3.42813	0.002815	0.05367
ILMN_1700822	DPP3	0.571726	7.30798	3.42813	0.002815	0.05367
ILMN_2042941	TMEM159	-0.611868	5.72529	-3.42775	0.002817	0.053681
ILMN_1657893	TXNRD2	-0.641033	8.8462	-3.4261	0.002828	0.053846
ILMN_1761804	ALDH9A1	-0.535158	12.3962	-3.42494	0.002835	0.053952
ILMN_2110532	RPL26L1	0.591562	10.9263	3.42268	0.00285	0.054152
ILMN_1726288	TMEM106B	0.609812	8.86854	3.42257	0.002851	0.054152
ILMN_1677946	LOC653764	0.863992	5.85102	3.42242	0.002852	0.054152
ILMN_1673639	ABI3BP	-0.6097	6.99096	-3.41987	0.002868	0.054397
ILMN_1665117	C6orf89	0.64051	7.53808	3.41984	0.002868	0.054397
ILMN_1803647	FAM162A	1.14023	8.46562	3.4183	0.002878	0.05455
ILMN_1659462	DUSP23	0.53937	9.80512	3.41641	0.002891	0.054749
ILMN_2357777	RNF214	0.693196	7.10147	3.41602	0.002893	0.05476
ILMN_1682404	SETMAR	0.537365	8.5727	3.4156	0.002896	0.054776
ILMN_2214355	RAB30	-0.642765	6.07533	-3.41466	0.002902	0.054856
ILMN_2311826	USP6NL	-0.645714	6.50754	-3.41384	0.002907	0.054922
ILMN_1693004	C20orf117	0.593751	7.40053	3.41233	0.002917	0.055074
ILMN_3262031	BRD7P2	0.574686	8.81548	3.41162	0.002922	0.055126
ILMN_1813846	P2RX4	-0.670818	6.54805	-3.41036	0.00293	0.055246
ILMN_1696587	LRP1B	-0.713863	5.15843	-3.40878	0.002941	0.055408
ILMN_3244114	DHRS11	0.718506	6.45788	3.40724	0.002951	0.055564
ILMN_1790530	HECTD2	0.62645	6.11629	3.40601	0.002959	0.055682
ILMN_1689353	APLN	-0.657775	6.2673	-3.40509	0.002966	0.055754
ILMN_2412624	TP53I11	-0.622811	6.1226	-3.40487	0.002967	0.055754
ILMN_1663447	HNRNPA1	-0.760609	8.50189	-3.40436	0.00297	0.05578
ILMN_3249006	LOC100133888	0.502873	7.71909	3.4037	0.002975	0.055804
ILMN_1689004	TNFRSF12A	0.735696	10.0311	3.4036	0.002976	0.055804
ILMN_1701386	STRADB	-0.643349	9.03786	-3.40316	0.002979	0.055818
ILMN_1780444	ARL3	-0.940564	6.53042	-3.4029	0.00298	0.055818
ILMN_2370414	CHD3	0.611875	6.53627	3.40142	0.00299	0.05597
ILMN_1709472	FAM71A	0.783755	5.27239	3.40108	0.002993	0.055975
ILMN_1703886	SLC16A2	0.591883	8.12471	3.40052	0.002996	0.05601
ILMN_1720270	CDR2	-0.614935	9.39965	-3.3994	0.003004	0.056115
ILMN_1811921	CSRP1	0.514386	11.5214	3.39814	0.003013	0.056239
ILMN_1761044	GNB1L	-0.702015	7.24792	-3.39603	0.003027	0.05647
ILMN_1672350	JAM2	-0.580717	7.79134	-3.39557	0.00303	0.056492
ILMN_1906110	Unknown	-0.549893	5.98018	-3.39345	0.003045	0.056719
ILMN_2409754	PRR5	-0.708477	5.2483	-3.39322	0.003046	0.056719
ILMN_1715569	CCDC53	0.597753	11.1977	3.39285	0.003049	0.05673
ILMN_2359742	CTSB	-0.693925	12.7094	-3.39228	0.003053	0.056767
ILMN_2074477	GPR4	-0.52883	6.121	-3.38994	0.003069	0.057031
ILMN_1812070	ABCB1	0.590917	6.4654	3.38901	0.003076	0.057113
ILMN_2127379	ST6GALNAC3	0.918595	6.8976	3.38845	0.003079	0.057148
ILMN_1762167	GTDC1	-0.668081	7.25047	-3.38788	0.003083	0.057184
ILMN_1791147	YPEL3	-0.668144	7.69113	-3.38621	0.003095	0.057339
ILMN_3307863	TAOK3	-0.622981	7.34758	-3.38611	0.003096	0.057339
ILMN_3261111	IP6K3	-0.940143	5.93138	-3.38235	0.003122	0.057791
ILMN_1801867	LOC641959	-0.653455	5.59525	-3.38185	0.003126	0.05782
ILMN_1705677	C1orf220	-0.595351	5.15847	-3.37999	0.003139	0.058025
ILMN_1697639	OGT	-0.667148	8.54908	-3.37817	0.003152	0.058227
ILMN_1849285	Unknown	0.588707	5.94465	3.37519	0.003173	0.058583
ILMN_1710544	PCDH7	0.525194	11.1685	3.3746	0.003177	0.058624
ILMN_1766169	BCAT1	-0.568515	10.2284	-3.37411	0.003181	0.05865
ILMN_1684873	ARSD	0.555284	8.10501	3.37152	0.0032	0.058957
ILMN_1800308	GTF2H4	0.550898	8.51344	3.3709	0.003204	0.059002
ILMN_1701025	EPHX1	0.609701	7.20576	3.3686	0.003221	0.059271
ILMN_2405031	TRIM24	0.62482	5.7003	3.36789	0.003226	0.059325
ILMN_1703460	LOC440402	0.646384	5.20453	3.36762	0.003228	0.059325
ILMN_1852224	Unknown	0.79445	6.14839	3.36723	0.003231	0.059339
ILMN_3239861	C10orf140	0.64243	5.63985	3.36674	0.003234	0.059367
ILMN_2398403	TCEAL1	0.604539	8.6876	3.36278	0.003263	0.059862
ILMN_1711289	GYS1	0.680348	7.51956	3.36209	0.003268	0.059917
ILMN_1758164	STC1	0.639456	9.95218	3.36179	0.003271	0.059919
ILMN_2246256	RGPD5	-0.673407	5.63497	-3.36103	0.003276	0.059983
ILMN_1888224	Unknown	-0.701226	5.47176	-3.35779	0.0033	0.060386
ILMN_1681777	SHROOM2	-0.74133	6.23952	-3.35735	0.003304	0.060407
ILMN_2220187	GFPT1	0.554676	10.0978	3.35632	0.003311	0.060509
ILMN_1784320	ELMO1	-0.552087	5.41162	-3.35466	0.003324	0.060678
ILMN_3239181	ITPRIP	-0.759342	8.64697	-3.35431	0.003326	0.060678
ILMN_2202930	PCYT2	0.548669	6.10604	3.35417	0.003328	0.060678
ILMN_3199755	LOC646821	0.86067	8.49931	3.35395	0.003329	0.060678
ILMN_1782050	CEBPD	-0.558152	12.9248	-3.35179	0.003345	0.060935
ILMN_3295874	LOC100132805	-0.579006	7.16379	-3.34921	0.003365	0.061253
ILMN_2347068	MKNK2	-0.744656	10.1688	-3.34772	0.003376	0.06142
ILMN_3243302	C8orf30B	0.621282	5.55182	3.34609	0.003389	0.061507
ILMN_1682110	HOXA10	0.772725	6.32667	3.34603	0.003389	0.061507
ILMN_1732831	CHST7	-0.557623	9.31414	-3.34591	0.00339	0.061507
ILMN_3247548	CYMP	0.675541	5.67909	3.34582	0.003391	0.061507
ILMN_1673676	SNX5	-0.652546	9.05312	-3.34542	0.003394	0.061507
ILMN_1691717	RHBDF2	-0.676701	8.00267	-3.3454	0.003394	0.061507
ILMN_1844408	PLXNA2	0.726024	5.81151	3.34461	0.0034	0.061579
ILMN_2319544	CAMK2D	-0.671541	7.23939	-3.34268	0.003415	0.061809
ILMN_1680104	SLC35C1	-0.549081	8.27777	-3.3417	0.003423	0.061905
ILMN_1913060	Unknown	-0.63735	5.99261	-3.3411	0.003427	0.06195
ILMN_1660357	LOC641825	0.767541	6.34355	3.3408	0.00343	0.061953
ILMN_1692398	CNTNAP1	-0.913494	8.10276	-3.33945	0.00344	0.062078
ILMN_1716089	KANK2	0.65715	9.19414	3.33925	0.003442	0.062078
ILMN_1799062	NFKB2	-0.621474	5.69499	-3.33906	0.003443	0.062078
ILMN_1731223	AMPD3	-0.536917	5.24485	-3.33539	0.003472	0.062542
ILMN_1749368	HIST1H3H	-0.587239	5.39915	-3.33521	0.003473	0.062542
ILMN_1681972	TMEM69	-0.598071	9.20363	-3.33469	0.003477	0.062575
ILMN_1783998	STARD5	0.669472	5.71311	3.33395	0.003483	0.062616
ILMN_1738147	NES	-0.565597	6.55196	-3.33385	0.003484	0.062616
ILMN_1766157	MRVI1	0.620766	5.66738	3.33254	0.003494	0.062761
ILMN_1754988	N6AMT1	0.684988	7.59147	3.33098	0.003506	0.06292
ILMN_1654639	HERC6	-0.485147	5.55859	-3.33086	0.003507	0.06292
ILMN_1696870	TGFBRAP1	-0.916615	7.58175	-3.33056	0.00351	0.062923
ILMN_2290118	MEGF9	0.554376	7.08481	3.32802	0.00353	0.063223
ILMN_1694426	ROR2	-0.706728	8.18414	-3.3279	0.003531	0.063223
ILMN_1768394	ARPC5	0.718749	12.3273	3.32593	0.003547	0.063464
ILMN_1743078	LOC643031	0.598483	11.8931	3.32547	0.00355	0.063491
ILMN_1676336	AADACL1	-0.640278	8.08333	-3.32067	0.003589	0.064114
ILMN_1671473	EHD3	-0.525938	6.31324	-3.32059	0.00359	0.064114
ILMN_1687392	NRK	-0.6698	7.73278	-3.31978	0.003596	0.064191
ILMN_1712759	SBSN	-0.929447	6.85363	-3.31576	0.003629	0.064734
ILMN_1804357	GNG4	0.510589	6.06859	3.31542	0.003632	0.064744
ILMN_1692517	LOC653381	-0.525645	10.3816	-3.31512	0.003634	0.064748
ILMN_1697405	LOC653632	0.574474	5.35939	3.31417	0.003642	0.064811
ILMN_1732150	KIAA0101	-0.59965	6.96528	-3.31413	0.003642	0.064811
ILMN_2063168	MALL	0.633953	5.82163	3.31281	0.003653	0.064963
ILMN_1656040	NTN3	-0.666308	5.2651	-3.31182	0.003661	0.065068
ILMN_1797634	LOC643937	-0.681162	5.53109	-3.31138	0.003665	0.065078
ILMN_2085362	FUCA2	-0.629923	5.93232	-3.31103	0.003668	0.065078
ILMN_1899404	Unknown	0.675656	6.94234	3.31071	0.00367	0.065078
ILMN_1753663	ARL4A	0.953417	6.73693	3.31065	0.003671	0.065078
ILMN_3236656	LOC286367	-0.72224	5.43313	-3.3098	0.003678	0.065163
ILMN_3238854	RGPD8	0.734516	7.20899	3.30918	0.003683	0.065212
ILMN_2188862	GDF15	0.550013	7.68405	3.30842	0.003689	0.065285
ILMN_1763603	FAM177A1	0.706926	7.44506	3.30585	0.003711	0.065622
ILMN_2324734	EYA4	0.555955	6.6958	3.30548	0.003714	0.065636
ILMN_1766637	GLA	-0.651361	9.92257	-3.303	0.003735	0.065964
ILMN_1747052	ITGA4	-0.527884	7.60617	-3.3009	0.003753	0.066207
ILMN_1742124	KIAA1128	0.554407	7.76654	3.30082	0.003753	0.066207
ILMN_1680973	FOXF1	0.578057	9.80188	3.29921	0.003767	0.066406
ILMN_1692352	IRAK4	0.565823	6.98451	3.29765	0.00378	0.066599
ILMN_3217276	LOC644517	0.559112	8.34759	3.29715	0.003784	0.066634
ILMN_3245194	LOC100132323	-0.667461	7.08621	-3.2961	0.003793	0.06675
ILMN_1752899	BCL11A	0.664373	5.51932	3.29571	0.003797	0.066768
ILMN_1655077	PRDM1	-0.676569	6.30697	-3.29411	0.00381	0.066967
ILMN_3311030	MIR185	0.537481	6.63472	3.2935	0.003816	0.067019
ILMN_1760889	ALS2CR8	0.571179	5.59674	3.29255	0.003824	0.06712
ILMN_1683415	CAMK2D	-0.602436	7.90281	-3.29202	0.003828	0.067159
ILMN_1886847	Unknown	0.581438	5.37209	3.29026	0.003844	0.067382
ILMN_1770161	BST1	-0.624811	5.5672	-3.28978	0.003848	0.067382
ILMN_3293097	LOC645715	0.5873	7.54899	3.28973	0.003848	0.067382
ILMN_2195482	CACNB3	-0.814714	9.11806	-3.28665	0.003875	0.06781
ILMN_1732151	COL6A1	-0.684945	11.8088	-3.28539	0.003886	0.067961
ILMN_1784709	GNPDA1	-0.67222	9.80287	-3.28276	0.003909	0.068323
ILMN_1803423	ARHGEF6	-0.588065	9.679	-3.28189	0.003917	0.068415
ILMN_3261875	LOC100129977	0.519046	5.83599	3.28039	0.00393	0.068599
ILMN_1801710	APBB1IP	-0.55024	6.66862	-3.28015	0.003932	0.068599
ILMN_3273222	LOC100129532	-0.635428	5.55461	-3.27936	0.003939	0.068661
ILMN_1779061	ST6GALNAC3	0.799183	6.49223	3.27921	0.00394	0.068661
ILMN_1688322	ADIPOR1	0.571329	9.35801	3.27856	0.003946	0.068719
ILMN_1730734	TMEM205	-0.815384	10.0005	-3.27777	0.003953	0.068799
ILMN_1790577	SLC35F2	0.593442	7.57442	3.27549	0.003974	0.069038
ILMN_1657332	CCDC85B	0.61589	8.19606	3.27546	0.003974	0.069038
ILMN_2411897	KLF10	0.608702	7.36639	3.27532	0.003975	0.069038
ILMN_1713751	ADAM19	0.541616	8.61378	3.27515	0.003977	0.069038
ILMN_1807393	PLGLA1	0.660882	5.68221	3.27466	0.003981	0.069073
ILMN_2134555	KCTD3	-0.530088	10.0862	-3.273	0.003996	0.069288
ILMN_2049021	PTTG3P	-0.584369	10.5652	-3.27271	0.003999	0.069292
ILMN_2242463	CTSC	-0.650466	10.4425	-3.27218	0.004003	0.069323
ILMN_2209180	P15RS	0.590891	10.1833	3.27197	0.004005	0.069323
ILMN_1771048	LOC728153	-0.630447	8.49721	-3.27084	0.004015	0.069457
ILMN_1698100	ANXA2P1	0.816478	9.56049	3.2704	0.004019	0.069485
ILMN_1662686	USPL1	0.605818	7.95056	3.26896	0.004032	0.069667
ILMN_1686083	MAGEA11	0.666988	5.22158	3.26743	0.004046	0.069865
ILMN_1664398	LOC651621	0.629129	7.24873	3.26634	0.004056	0.069994
ILMN_1907182	Unknown	0.840835	5.36778	3.26573	0.004062	0.070048
ILMN_1785618	SMTN	0.66956	8.76774	3.2631	0.004086	0.070422
ILMN_3251592	C9orf140	-0.579857	5.9887	-3.26266	0.00409	0.070448
ILMN_1752923	IFNAR1	-0.542899	7.79945	-3.2617	0.004099	0.070559
ILMN_1703370	ZDHHC12	0.58296	7.99983	3.26065	0.004109	0.070682
ILMN_1785071	SEPP1	-0.604534	9.16558	-3.25704	0.004142	0.071215
ILMN_1698001	NCK1	-0.575632	10.2599	-3.25655	0.004147	0.071251
ILMN_3243972	SNORA70B	-0.512365	5.74311	-3.25509	0.00416	0.071443
ILMN_1760110	HSPA12A	0.508897	5.90957	3.2547	0.004164	0.071462
ILMN_1749424	C21orf122	-0.669685	7.45377	-3.25431	0.004168	0.071482
ILMN_1712918	NQO2	0.542057	8.41074	3.25305	0.004179	0.071642
ILMN_1678143	ARHGDIB	0.757637	5.71856	3.25252	0.004184	0.071685
ILMN_2392189	CTDSPL	-0.682552	9.51365	-3.25167	0.004192	0.071779
ILMN_1655605	LOC727987	-0.618021	6.1766	-3.24955	0.004212	0.072078
ILMN_2370588	TRIOBP	-0.612724	6.29957	-3.2485	0.004222	0.072171
ILMN_1780170	APOD	-0.559796	8.58422	-3.24832	0.004224	0.072171
ILMN_1755811	FBXO4	0.607219	6.39986	3.24818	0.004225	0.072171
ILMN_3249444	POM121L4P	0.533094	5.82996	3.24698	0.004237	0.072322
ILMN_2061732	YRDC	0.506046	9.13427	3.24502	0.004256	0.072599
ILMN_1771261	SYNC1	0.746225	9.31116	3.2447	0.004259	0.072608
ILMN_1839019	Unknown	0.507565	10.3982	3.24397	0.004266	0.072683
ILMN_1762714	VGLL2	-0.573298	5.51393	-3.24269	0.004278	0.072806
ILMN_3308961	MIR1974	-0.635561	10.6019	-3.24269	0.004278	0.072806
ILMN_2119224	KIFAP3	0.509466	8.74259	3.24139	0.00429	0.072975
ILMN_1651628	EXOC6	-0.477033	6.8674	-3.24049	0.004299	0.073079
ILMN_1709719	EDG7	0.753894	6.50414	3.23992	0.004305	0.073128
ILMN_1686116	THBS1	0.569239	11.3432	3.23941	0.00431	0.073129
ILMN_2075051	PGS1	-0.654474	8.36258	-3.23939	0.00431	0.073129
ILMN_1713347	CHL1	0.550527	5.40774	3.23855	0.004318	0.073224
ILMN_1728048	LOC158160	0.706292	7.17668	3.23382	0.004364	0.073962
ILMN_1727540	C1orf112	-0.688852	7.25743	-3.23274	0.004375	0.074098
ILMN_3236112	TP53TG1	0.663786	5.9684	3.22974	0.004404	0.074555
ILMN_1766094	MOSPD2	0.506374	8.78636	3.22739	0.004428	0.074905
ILMN_1809191	RAP1A	0.550671	6.45534	3.22699	0.004431	0.074928
ILMN_1718071	AGTPBP1	-0.540885	5.74987	-3.2265	0.004436	0.074952
ILMN_1674733	LOC645365	-0.557024	5.81816	-3.22632	0.004438	0.074952
ILMN_2302654	LRP8	0.600782	6.06869	3.22517	0.00445	0.075101
ILMN_1705876	NAP1L1	1.13263	8.16681	3.22485	0.004453	0.07511
ILMN_1861057	Unknown	0.499963	6.9792	3.22443	0.004457	0.075137
ILMN_1800096	MPST	-0.69749	6.91995	-3.22373	0.004464	0.075178
ILMN_1770678	CBX2	-0.494723	5.81082	-3.22366	0.004465	0.075178
ILMN_1709623	MAPK7	0.641465	8.62358	3.22298	0.004472	0.075249
ILMN_1725594	FAM188A	0.580108	9.3811	3.22257	0.004476	0.075273
ILMN_1670666	RAB12	0.537604	6.39235	3.21897	0.004512	0.075821
ILMN_2344988	MLL5	0.666505	5.65851	3.21882	0.004514	0.075821
ILMN_1691117	DNTTIP1	-0.635979	9.38486	-3.21773	0.004525	0.075961
ILMN_1764788	TNFRSF1B	-0.903753	8.74805	-3.21669	0.004535	0.076095
ILMN_1728049	S100A16	-0.499332	10.0344	-3.21607	0.004542	0.076156
ILMN_1800942	KCTD6	-0.548285	7.86968	-3.21351	0.004568	0.076471
ILMN_2398408	TCEAL1	0.579804	8.40551	3.21347	0.004568	0.076471
ILMN_1810844	RARRES2	-0.841964	7.45064	-3.21325	0.00457	0.076471
ILMN_1750941	DLX4	-0.572902	5.12709	-3.21318	0.004571	0.076471
ILMN_1695763	PDIA5	0.518279	10.5858	3.21292	0.004574	0.076472
ILMN_1704369	LIMA1	-0.787674	8.93063	-3.21089	0.004595	0.076775
ILMN_1710479	RGMB	-0.626414	5.5877	-3.21003	0.004603	0.076828
ILMN_2368773	FAM3C	0.541018	8.99504	3.20968	0.004607	0.076828
ILMN_1746686	POLR1C	-0.539983	9.40364	-3.2095	0.004609	0.076828
ILMN_3305933	LOC730668	-0.575571	5.48991	-3.20939	0.00461	0.076828
ILMN_2410428	PARG	0.496049	5.96509	3.20928	0.004611	0.076828
ILMN_1665510	ERRFI1	0.467362	12.9903	3.20869	0.004617	0.076885
ILMN_1734950	LOXL1	-0.622639	7.2271	-3.20728	0.004632	0.077056
ILMN_2406169	PKIG	-0.899941	7.04229	-3.20718	0.004633	0.077056
ILMN_1811238	ALPK2	-0.675769	9.17544	-3.20658	0.004639	0.077115
ILMN_1696702	NEO1	0.4954	8.97275	3.20515	0.004654	0.077307
ILMN_1657884	NME2	-0.576691	9.13664	-3.20495	0.004656	0.077307
ILMN_2160764	HBP1	-0.551579	8.20888	-3.20388	0.004667	0.077447
ILMN_1755937	ANXA2	0.586263	9.65546	3.20301	0.004676	0.077542
ILMN_1731616	DCLK1	0.721173	5.4714	3.20282	0.004679	0.077542
ILMN_1655702	ABHD5	-0.692894	8.56481	-3.20171	0.00469	0.077691
ILMN_1803194	GALK1	-0.666057	10.7513	-3.20115	0.004696	0.077739
ILMN_1669497	OSBPL10	0.546913	8.53721	3.20092	0.004699	0.077739
ILMN_1667050	PRPS1	0.498481	9.79806	3.20061	0.004702	0.077746
ILMN_2043569	MOSPD2	0.860368	6.5123	3.2003	0.004705	0.077756
ILMN_1796762	CCDC102A	-0.663285	7.75455	-3.19832	0.004726	0.078056
ILMN_1833008	Unknown	0.590841	5.16721	3.19738	0.004736	0.078176
ILMN_1814924	FAM55C	0.599793	6.67858	3.19508	0.00476	0.078535
ILMN_1797827	PTPRV	0.714834	5.16348	3.19471	0.004764	0.078555
ILMN_1724493	LYSMD2	-0.556766	8.76073	-3.19404	0.004772	0.078613
ILMN_1739586	FEZ2	0.508717	11.7513	3.19387	0.004773	0.078613
ILMN_1719972	PLXNA3	0.647318	8.47197	3.1932	0.004781	0.078664
ILMN_1813055	LOC401093	0.674952	6.92227	3.19293	0.004783	0.078664
ILMN_1814526	ADD3	-0.824412	9.18089	-3.19279	0.004785	0.078664
ILMN_1786847	TGM3	-0.527105	5.75582	-3.19255	0.004788	0.078664
ILMN_2146418	CRIM1	0.570171	9.57641	3.19191	0.004794	0.078717
ILMN_1757877	HCFC1R1	0.509258	12.9283	3.19173	0.004796	0.078717
ILMN_2082585	SNAI2	0.541399	11.521	3.1914	0.0048	0.07873
ILMN_1715742	SLC22A1	-0.630119	6.1205	-3.18987	0.004816	0.078956
ILMN_1837428	Unknown	0.557498	6.86038	3.18875	0.004828	0.079108
ILMN_2307455	UBE2A	0.520087	10.6127	3.18809	0.004836	0.07918
ILMN_2110496	C21orf91	-0.56411	5.98951	-3.18747	0.004842	0.079245
ILMN_2385278	WDR21A	0.541269	7.72729	3.1869	0.004848	0.079299
ILMN_1709486	SRPX	-0.48914	11.2715	-3.18581	0.00486	0.079449
ILMN_1726387	NF1	-0.485371	5.61311	-3.18518	0.004867	0.079475
ILMN_1665964	GAB2	-0.829814	6.85154	-3.18515	0.004868	0.079475
ILMN_1735367	HSD17B11	-0.519227	9.75996	-3.18458	0.004874	0.079531
ILMN_1666096	ACSL3	0.4914	9.51461	3.18366	0.004884	0.07965
ILMN_1900110	Unknown	-0.556926	7.07951	-3.18281	0.004893	0.079724
ILMN_1710136	HDHD1A	-0.602554	7.7059	-3.18274	0.004894	0.079724
ILMN_1699676	C14orf147	-0.586093	8.4873	-3.18222	0.0049	0.07977
ILMN_1768115	TSPAN12	0.680065	5.93684	3.17713	0.004956	0.080639
ILMN_1757827	ECOP	-0.509108	6.93619	-3.17599	0.004968	0.080799
ILMN_1846922	Unknown	-0.632303	9.29054	-3.17433	0.004987	0.081055
ILMN_1723971	SLC29A1	-0.544033	6.10838	-3.17381	0.004993	0.081102
ILMN_2163315	LOC388955	0.621294	5.35123	3.17345	0.004997	0.081121
ILMN_2330307	SLC43A3	-0.690747	7.57973	-3.17277	0.005004	0.081199
ILMN_1671451	LOC654201	0.643667	5.20932	3.17152	0.005019	0.08138
ILMN_1761969	DERL2	0.494822	9.30868	3.16993	0.005036	0.081585
ILMN_1706413	C1orf66	0.617363	7.7466	3.16989	0.005037	0.081585
ILMN_1717366	MDFIC	0.577031	8.60265	3.16901	0.005047	0.081699
ILMN_1859744	LOC732138	-0.621675	5.8119	-3.16617	0.005079	0.082173
ILMN_1810225	KIAA1530	0.527871	7.04279	3.16581	0.005083	0.082182
ILMN_1790014	METRNL	0.614142	6.99547	3.16562	0.005085	0.082182
ILMN_1697817	PANX1	-0.499121	8.0457	-3.16495	0.005093	0.08226
ILMN_2405470	KLHDC9	0.664946	5.76531	3.1645	0.005098	0.082296
ILMN_1712719	MAP7	-0.624962	5.44047	-3.16267	0.005119	0.082587
ILMN_1658821	SAMD1	0.703875	6.73945	3.16199	0.005127	0.082666
ILMN_1745778	SLC45A4	-0.571315	5.45559	-3.16101	0.005138	0.0828
ILMN_1680874	TUBB2B	0.530073	7.47205	3.15873	0.005164	0.083177
ILMN_2383934	ITGB1	0.481819	13.2178	3.15666	0.005188	0.083516
ILMN_1769191	GNAS	0.526605	13.6164	3.15569	0.0052	0.083606
ILMN_1661424	THAP6	0.477759	7.2193	3.15567	0.0052	0.083606
ILMN_1792356	DPYSL4	-0.603967	7.46259	-3.15529	0.005204	0.08363
ILMN_1685930	DNAJC24	0.59668	8.29534	3.15423	0.005217	0.083773
ILMN_1812100	LOC642859	0.601347	5.57365	3.15402	0.005219	0.083773
ILMN_1736048	ELL	-0.524985	7.33272	-3.15378	0.005222	0.083773
ILMN_1758939	RIPK2	-0.529844	9.67099	-3.15182	0.005245	0.084092
ILMN_2062468	IGFBP7	0.531143	12.4372	3.15067	0.005258	0.084262
ILMN_1874273	Unknown	-0.644709	5.49906	-3.15035	0.005262	0.084274
ILMN_3231127	TRIM53	0.60701	4.93186	3.14993	0.005267	0.084307
ILMN_2376108	PSMB9	-0.743841	7.66428	-3.14961	0.005271	0.084319
ILMN_2119692	CSAD	0.664894	7.64181	3.14888	0.005279	0.08441
ILMN_2251375	ZFP64	-0.568573	6.00243	-3.14704	0.005301	0.084711
ILMN_2295844	VAMP1	-0.625089	5.48169	-3.14671	0.005305	0.084726
ILMN_2223056	TBX10	-0.635948	5.47304	-3.14606	0.005313	0.084802
ILMN_1726327	AMY1B	0.685896	10.1174	3.14473	0.005328	0.084996
ILMN_2207170	WWC2	0.693457	6.0621	3.14453	0.005331	0.084996
ILMN_2149935	CC2D1B	0.611398	7.05161	3.14414	0.005336	0.085024
ILMN_2347949	G6PD	0.564996	12.2998	3.14358	0.005342	0.085082
ILMN_1727156	ARSI	0.541986	5.44447	3.14185	0.005363	0.085364
ILMN_1661376	GRIK2	0.592202	5.63637	3.14074	0.005376	0.085529
ILMN_1774733	SOCS1	-0.728555	6.35847	-3.1388	0.0054	0.085853
ILMN_3311180	SKCG-1	0.597045	5.25456	3.13791	0.00541	0.085976
ILMN_2369953	ARL4A	0.842662	5.86927	3.13733	0.005417	0.08604
ILMN_2216582	LYL1	0.553677	7.23565	3.13572	0.005437	0.086302
ILMN_1787109	CLK2	0.497232	7.91655	3.13297	0.00547	0.086767
ILMN_1821397	Unknown	-0.713921	6.64415	-3.13281	0.005472	0.086767
ILMN_1859446	Unknown	-0.599047	5.86013	-3.13017	0.005505	0.087233
ILMN_1675542	LOC729148	0.511535	10.6497	3.12899	0.005519	0.087373
ILMN_3251511	SFRS2IP	0.496518	9.98222	3.12895	0.00552	0.087373
ILMN_1801216	S100P	0.775603	5.08307	3.12758	0.005537	0.087593
ILMN_1714417	PSEN2	-0.534217	6.63173	-3.12725	0.005541	0.087609
ILMN_1688480	CCND1	-0.530329	11.3027	-3.12626	0.005553	0.087713
ILMN_1815682	C3orf37	-0.581816	8.45889	-3.12582	0.005559	0.087713
ILMN_1715616	PPIL5	-0.5113	9.01941	-3.12581	0.005559	0.087713
ILMN_1727965	ALDH3B1	0.736443	6.07489	3.1256	0.005561	0.087713
ILMN_3308148	MIR612	0.57429	5.06618	3.12548	0.005563	0.087713
ILMN_1746579	UBE2O	-0.675454	8.41131	-3.12404	0.005581	0.087946
ILMN_1715384	B3GNT6	-0.646468	7.87256	-3.12362	0.005586	0.087982
ILMN_1699058	LOC644979	-0.499718	6.90212	-3.12172	0.00561	0.088307
ILMN_2053527	PARP9	-0.687296	6.33885	-3.12144	0.005613	0.088313
ILMN_1891857	Unknown	0.492647	8.30575	3.12089	0.00562	0.08834
ILMN_1674243	TFRC	-0.528931	11.0519	-3.12081	0.005621	0.08834
ILMN_1742224	SLTM	-0.553497	8.43911	-3.12023	0.005628	0.088405
ILMN_1809695	CAMK2G	-0.695299	7.76311	-3.11949	0.005638	0.088448
ILMN_1768050	SCOC	0.635525	9.55334	3.11929	0.00564	0.088448
ILMN_1768260	GAS6	-0.530727	7.4651	-3.11927	0.00564	0.088448
ILMN_1784764	LOC646552	0.554063	5.17565	3.11843	0.005651	0.088567
ILMN_2210129	PRIM1	-0.521175	8.08163	-3.11689	0.00567	0.088822
ILMN_1702821	TTLL7	0.493287	7.07991	3.11573	0.005685	0.089003
ILMN_1770206	GEMIN4	-0.603068	9.02424	-3.1153	0.005691	0.089041
ILMN_1687913	LOC392617	0.65492	5.22002	3.11426	0.005704	0.089197
ILMN_1713964	BTBD3	-0.527087	7.81314	-3.11374	0.005711	0.089218
ILMN_1814611	HCG9	0.531828	5.77498	3.11367	0.005711	0.089218
ILMN_1673586	SLC6A6	0.523676	5.71308	3.11229	0.005729	0.089443
ILMN_2123450	FLJ43093	-0.555723	5.41055	-3.11155	0.005739	0.089544
ILMN_1687369	LOC341112	0.533711	5.34519	3.1093	0.005767	0.089944
ILMN_1674390	PRKAR1B	-0.578799	6.40583	-3.10764	0.005789	0.090228
ILMN_1763326	C5orf25	0.453386	8.22507	3.10625	0.005807	0.090378
ILMN_1808591	LOC731049	0.5311	11.0769	3.10618	0.005808	0.090378
ILMN_1787509	PRIC285	-0.863274	8.67014	-3.10596	0.00581	0.090378
ILMN_1772522	ZFP161	-0.503007	7.58245	-3.10592	0.005811	0.090378
ILMN_1791483	PDE4D	0.523377	6.86768	3.10352	0.005842	0.090813
ILMN_1748105	DDB1	0.552078	7.02601	3.10306	0.005848	0.090833
ILMN_1651936	SETD8	0.487838	8.07164	3.10293	0.00585	0.090833
ILMN_1726104	C11orf51	0.508076	8.14747	3.10199	0.005862	0.090976
ILMN_1694061	TRAF3IP2	-0.593336	5.53246	-3.10074	0.005879	0.091133
ILMN_1779014	TSPYL1	0.490844	10.1976	3.10073	0.005879	0.091133
ILMN_1694757	CTSL1	-0.800012	7.9001	-3.09957	0.005894	0.091318
ILMN_1696126	STX18	-0.491349	5.81438	-3.09815	0.005913	0.091559
ILMN_1703379	VPS41	0.478397	9.50787	3.09788	0.005916	0.091563
ILMN_2396702	GRIK2	0.486468	5.7546	3.09621	0.005938	0.09183
ILMN_1675979	RBMS3	0.631067	8.05657	3.09609	0.00594	0.09183
ILMN_1763386	BID	-0.491299	8.20171	-3.09493	0.005955	0.092019
ILMN_1658835	CAV2	0.507805	11.31	3.09399	0.005968	0.09213
ILMN_1737252	NRG1	-0.632166	5.18789	-3.09345	0.005975	0.09213
ILMN_1655876	TMEM159	-0.536644	8.09407	-3.09343	0.005975	0.09213
ILMN_3290261	LOC644877	-0.686471	7.64695	-3.09341	0.005975	0.09213
ILMN_1680955	AURKA	-0.535987	10.0631	-3.09299	0.005981	0.092167
ILMN_1812503	PHKA1	-0.511449	6.36459	-3.0918	0.005997	0.092363
ILMN_1658469	TP53AP1	0.636018	9.13698	3.09083	0.00601	0.092474
ILMN_1800225	PPARG	-0.577847	10.2791	-3.09078	0.006011	0.092474
ILMN_1679277	CMTM3	-0.584926	5.57529	-3.08979	0.006024	0.092627
ILMN_1768534	BHLHB2	0.513784	11.3956	3.08867	0.006039	0.092805
ILMN_1747195	PSMB8	-0.626146	8.21633	-3.08845	0.006042	0.092805
ILMN_1699265	TNFRSF10B	-0.531857	10.0604	-3.08778	0.006051	0.092892
ILMN_2408938	LRRC20	-0.530123	5.60296	-3.08747	0.006055	0.092896
ILMN_2139970	ALDH1A3	0.598735	6.73401	3.08728	0.006058	0.092896
ILMN_1692665	UNC5B	0.807903	5.80147	3.087	0.006061	0.092904
ILMN_1768840	ST7OT4	-0.575813	5.209	-3.0858	0.006078	0.093087
ILMN_2158336	SH3GLB2	-0.572087	9.09362	-3.08564	0.00608	0.093087
ILMN_2406106	CACNB2	-0.539923	5.65007	-3.08513	0.006087	0.093141
ILMN_1776464	PARP4	-0.589131	9.95975	-3.08223	0.006126	0.093694
ILMN_1655612	ARRDC2	0.564217	6.36794	3.07906	0.00617	0.094246
ILMN_1683023	PDGFC	-0.688848	8.5766	-3.07897	0.006171	0.094246
ILMN_1784410	UBP1	0.494828	10.0074	3.07888	0.006172	0.094246
ILMN_3291352	LOC643778	0.667601	6.64086	3.07831	0.00618	0.094314
ILMN_1791905	CCDC103	-0.468445	6.16883	-3.07644	0.006206	0.094639
ILMN_3247681	C2orf68	-0.598313	6.75849	-3.07629	0.006208	0.094639
ILMN_1809490	NCKAP5	-0.668303	6.33761	-3.07482	0.006228	0.094897
ILMN_1777362	SYT15	0.675279	6.6304	3.07416	0.006237	0.094988
ILMN_1694233	ACYP1	0.50153	8.80675	3.07312	0.006252	0.095156
ILMN_1710523	ATP8B1	-0.508067	5.3831	-3.07284	0.006256	0.095165
ILMN_1676459	ZNF785	0.579974	5.85903	3.07243	0.006261	0.095201
ILMN_1754234	ZMYND11	0.464761	11.1595	3.07207	0.006266	0.095226
ILMN_1752810	LARP6	-0.477926	9.23439	-3.07125	0.006278	0.09535
ILMN_2158242	SHOC2	0.642233	8.77762	3.0709	0.006283	0.095373
ILMN_1727932	LOC643479	0.554618	5.28014	3.06855	0.006316	0.095823
ILMN_1780188	B3GALNT2	0.523435	7.1539	3.06798	0.006324	0.095894
ILMN_1697409	TNFRSF14	-0.75581	8.09862	-3.06619	0.006349	0.096196
ILMN_1712095	FOXO4	-0.539771	7.9954	-3.06608	0.00635	0.096196
ILMN_1724609	SLC2A8	0.654196	8.01667	3.06437	0.006375	0.096513
ILMN_1735220	CAV2	0.543699	11.5573	3.06145	0.006416	0.097073
ILMN_1699737	TRAP1	-0.517561	8.55007	-3.0611	0.006421	0.097073
ILMN_1702125	HOXB7	0.512961	9.04518	3.06105	0.006422	0.097073
ILMN_1684789	CCDC101	-0.49433	6.18356	-3.06057	0.006429	0.097126
ILMN_1734611	BDKRB1	-0.758495	9.34962	-3.0579	0.006467	0.097648
ILMN_1679520	AGPAT1	0.784026	8.59334	3.05768	0.00647	0.097648
ILMN_1759344	LOC652226	-0.557133	5.41106	-3.0555	0.006502	0.098071
ILMN_1718808	AKAP10	0.604304	7.01667	3.05504	0.006508	0.09809
ILMN_1680300	BCAN	0.582946	5.74365	3.05494	0.00651	0.09809
ILMN_1678965	FABP1	0.632779	5.57817	3.05467	0.006514	0.098097
ILMN_1694034	LGALS4	-0.666274	5.10923	-3.05339	0.006532	0.098324
ILMN_2410826	OAS1	-0.87709	5.2508	-3.05262	0.006543	0.09844
ILMN_1739325	LOC284023	-0.565906	6.94251	-3.05189	0.006554	0.098549
ILMN_1758672	FAM107B	0.574283	8.3008	3.05144	0.006561	0.098596
ILMN_1811579	HOMER3	-0.550733	6.61791	-3.04999	0.006582	0.098847
ILMN_3241378	LOC728448	-0.582467	5.17289	-3.04982	0.006584	0.098847
ILMN_1678362	INO80	-0.537594	7.70779	-3.04941	0.00659	0.098886
ILMN_1698996	SLC19A1	-0.62589	6.75601	-3.04833	0.006606	0.099045
ILMN_1652846	PCYT2	0.600865	7.89209	3.04821	0.006608	0.099045
ILMN_1729112	CHPT1	0.585676	9.64534	3.04732	0.006621	0.099136
ILMN_1655740	SNAI2	0.505969	10.4805	3.04732	0.006621	0.099136
ILMN_1695604	DCBLD1	0.482494	10.2186	3.04625	0.006637	0.099321
ILMN_1772092	LOC152586	-0.634232	5.49883	-3.04503	0.006655	0.099538
ILMN_1811779	MGC24103	-0.571415	5.99422	-3.04465	0.00666	0.09957
ILMN_1895227	Unknown	-0.685235	8.13133	-3.04401	0.00667	0.099587
ILMN_2364828	OGT	-0.470473	7.5747	-3.04374	0.006674	0.099587
ILMN_1713162	GSTM2	0.533251	7.81237	3.04367	0.006675	0.099587
ILMN_3250899	SULT1A3	-0.591054	5.57977	-3.04362	0.006676	0.099587
ILMN_1855278	Unknown	-0.695767	6.97934	-3.04339	0.006679	0.099587
ILMN_1908547	Unknown	0.703723	5.87958	3.04227	0.006696	0.099785
ILMN_2180239	DOPEY2	-0.523009	7.47802	-3.04183	0.006702	0.099829
ILMN_1707596	ZNF37A	-0.570525	5.78584	-3.03991	0.006731	0.100204
ILMN_2173740	ASB8	-0.581314	8.11604	-3.03925	0.006741	0.100257
ILMN_1750400	C19orf66	-0.574135	7.50514	-3.0392	0.006741	0.100257
ILMN_1698519	LOC642267	0.611239	6.01957	3.03875	0.006748	0.100306
ILMN_2339779	ATP6V1E1	0.530822	11.483	3.0371	0.006773	0.100582
ILMN_1697363	C20orf27	-0.679279	8.83779	-3.03704	0.006774	0.100582
ILMN_1813010	VTA1	0.515564	7.58766	3.0362	0.006787	0.100718
ILMN_1776188	MAP1LC3A	0.476874	10.1567	3.03506	0.006804	0.10092
ILMN_1722045	ARSB	0.504156	5.79068	3.03477	0.006808	0.100932
ILMN_2382431	ANKRD36	-0.678839	5.48367	-3.03427	0.006816	0.100993
ILMN_2099301	UNC84B	-0.590383	11.2675	-3.03339	0.006829	0.101137
ILMN_3239031	SYNC	0.595171	6.90103	3.03283	0.006838	0.101211
ILMN_1745927	TGFBR1	0.505292	5.76488	3.03256	0.006842	0.101219
ILMN_1912121	Unknown	0.656831	5.32944	3.03037	0.006875	0.101649
ILMN_1660426	CPSF4	-0.524504	10.06	-3.03018	0.006878	0.101649
ILMN_2055156	PAG1	0.58322	7.23205	3.02961	0.006887	0.101726
ILMN_2395139	SERPINB7	-0.494093	5.72575	-3.02927	0.006892	0.101751
ILMN_1798838	CTTN	0.512011	7.25561	3.02884	0.006898	0.101794
ILMN_1667417	RAB23	0.52508	8.46439	3.02814	0.006909	0.101865
ILMN_1704094	PSMA6	0.49853	11.0378	3.02806	0.00691	0.101865
ILMN_3238785	SNHG9	0.478452	9.61448	3.02506	0.006957	0.102494
ILMN_1715482	ULK2	0.541414	6.28797	3.02453	0.006965	0.10256
ILMN_1746618	PAQR7	-0.589689	8.15691	-3.02325	0.006985	0.1028
ILMN_2401143	ELAVL3	-0.564604	5.30264	-3.02262	0.006994	0.102855
ILMN_1762718	CMTM4	0.507913	6.48398	3.02254	0.006995	0.102855
ILMN_1775703	TRAPPC6A	0.662076	7.78906	3.02126	0.007015	0.103095
ILMN_1796136	RAB37	-0.628582	5.2503	-3.01974	0.007039	0.10339
ILMN_1744381	SERPINE1	0.613149	13.3952	3.01821	0.007063	0.103687
ILMN_3244176	LOC399959	0.486946	10.5151	3.01752	0.007074	0.103792
ILMN_1697220	NT5E	-0.717851	9.56784	-3.01654	0.007089	0.103965
ILMN_1745397	OAS3	-0.61241	6.25212	-3.01625	0.007094	0.103978
ILMN_1792256	TBX2	0.557104	9.58973	3.0159	0.007099	0.104006
ILMN_1813489	RAF1	-0.618307	9.23369	-3.01416	0.007127	0.104354
ILMN_1657295	CPA6	-0.701896	6.00273	-3.01257	0.007152	0.104518
ILMN_1691403	SYDE2	0.640362	6.27467	3.0124	0.007155	0.104518
ILMN_2230016	HIGD1A	1.06536	10.5978	3.01227	0.007157	0.104518
ILMN_3246042	LOC100134147	-0.520726	5.68912	-3.01216	0.007158	0.104518
ILMN_1792820	NOC2L	0.514664	6.55065	3.01209	0.00716	0.104518
ILMN_1693317	TTC15	0.485982	8.6349	3.01207	0.00716	0.104518
ILMN_1701393	TBX3	0.605249	5.90221	3.01155	0.007168	0.104584
ILMN_1669052	LRRC8E	-0.496149	5.99818	-3.01081	0.00718	0.104703
ILMN_3240541	EML2	0.543554	6.58138	3.00981	0.007196	0.104837
ILMN_2379130	IRAK1	-0.555549	10.1938	-3.00977	0.007196	0.104837
ILMN_2252186	CAPN10	0.543903	5.24122	3.00796	0.007225	0.105204
ILMN_3307659	SFT2D2	0.516599	7.34143	3.00767	0.00723	0.105217
ILMN_2361614	CCDC85A	0.89704	5.8946	3.00701	0.007241	0.105319
ILMN_1705587	LOC649371	0.550961	5.29116	3.00601	0.007257	0.105498
ILMN_2264205	ZBTB8A	0.685935	6.33136	3.00516	0.00727	0.105643
ILMN_1657470	YTHDF3	0.483637	8.95088	3.00481	0.007276	0.105671
ILMN_1659843	DNAJC3	0.653763	7.01905	3.0041	0.007287	0.105785
ILMN_1658619	WWC1	-0.534973	5.25181	-3.00359	0.007296	0.10585
ILMN_2382829	PRDX2	-0.507892	9.64273	-3.00321	0.007302	0.105885
ILMN_1706832	TEKT5	0.600427	5.10546	3.00164	0.007327	0.106169
ILMN_1775304	DNAJB1	0.510731	8.75482	3.00137	0.007332	0.106169
ILMN_1768181	TOR3A	0.484546	7.87249	3.00132	0.007332	0.106169
ILMN_1737705	UHRF1BP1L	0.542423	7.91582	3.00077	0.007341	0.106213
ILMN_1804007	NANOS3	0.574387	5.54065	3.00067	0.007343	0.106213
ILMN_1758895	CTSK	-0.491861	11.557	-2.99865	0.007376	0.106634
ILMN_1797531	PRKAG2	-0.504271	10.1825	-2.99819	0.007383	0.106639
ILMN_1739805	NDE1	-0.544685	8.2172	-2.99817	0.007384	0.106639
ILMN_1675640	OAS1	-0.534481	6.16883	-2.99694	0.007404	0.106878
ILMN_1804735	CBS	-0.551702	9.91865	-2.99634	0.007414	0.106963
ILMN_1671260	GPR177	-0.594634	9.88413	-2.99592	0.007421	0.106963
ILMN_1675848	MYL12A	0.570997	13.603	2.99589	0.007421	0.106963
ILMN_1766010	YARS	-0.492758	10.8135	-2.99533	0.00743	0.107041
ILMN_1709570	LOC653093	0.576244	5.31065	2.99509	0.007434	0.107045
ILMN_1705241	TDRD7	-0.500282	7.47171	-2.99439	0.007446	0.107109
ILMN_1661589	CD151	0.590041	10.7906	2.99401	0.007452	0.107109
ILMN_1678353	FARP1	-0.729288	9.43323	-2.99371	0.007457	0.107109
ILMN_1794473	PHF17	0.615284	6.13928	2.9937	0.007457	0.107109
ILMN_1690325	NFYA	0.592037	6.57396	2.99368	0.007458	0.107109
ILMN_1729417	GNE	0.586925	8.90666	2.9934	0.007462	0.107122
ILMN_2139816	GPSM2	-0.546236	8.77431	-2.99304	0.007468	0.107154
ILMN_1780667	WDR51A	-0.613393	8.73614	-2.99268	0.007474	0.107178
ILMN_1805522	KLHL31	-0.62084	5.08256	-2.99248	0.007477	0.107178
ILMN_1790918	ZNF236	0.505144	5.48936	2.99204	0.007485	0.10723
ILMN_1860638	Unknown	0.617192	6.79111	2.99076	0.007506	0.107446
ILMN_1776181	BIRC3	-0.542185	5.45941	-2.99045	0.007511	0.107446
ILMN_1813671	SLC25A1	0.462851	10.1115	2.99045	0.007511	0.107446
ILMN_3191636	LOC100128781	0.519991	7.06914	2.98823	0.007548	0.107921
ILMN_1737220	LOC653313	0.506154	5.52076	2.98797	0.007552	0.107928
ILMN_1660341	LRPAP1	-0.531366	8.83838	-2.98755	0.007559	0.107974
ILMN_1788160	KIF5B	0.478375	9.29075	2.98725	0.007565	0.107994
[truncated: 26,526 more rows]
