# Supplementary material for: Bone morphogenetic protein and Notch signalling crosstalk in poor‐prognosis, mesenchymal‐subtype colorectal cancer
Source: J Pathol. 2017 May 3;242(2):178–92. doi: 10.1002/path.4891 (PMC5488238; doi:10.1002/path.4891)
Supplement: Supplementary file 13 — Supplementary Table 5A: Overlapping differentially expressed genes induced by 200ng/ml BMP2 or 200ng/ml BMP4 after 4h of treatment [file PATH-242-178-s012.xlsx]

## Sheet: 4h
Supplementary Table 5A: Overlapping differentially expressed genes induced by 200ng/ml BMP2 or 200ng/ml BMP4 after 4h of treatment
BMP2-induced genes	Up or downregulated (FC>2; FDR <0.05)	BMP4-induced genes	Up or downregulated (FC>2; FDR <0.05)
ACTC1	Up	ACTC1	Up
ADAM19	Up	ADAM19	Up
APCDD1L	Up	ARHGEF3	Up
AQP11	Up	ARL4A	Up
ARHGEF3	Up	ATOH8	Up
ARL4A	Up	BAMBI	Up
ATOH8	Up	BCOR	Up
BAMBI	Up	CDH2	Up
BCOR	Up	CHST3	Up
CDH2	Up	CXXC5	Up
CHST3	Up	DIRAS3	Up
CXXC5	Up	DIXDC1	Up
DIRAS3	Up	DLX1	Up
DIXDC1	Up	DUSP1	Up
DKK1	Up	EDN1	Up
DLX1	Up	FGF2	Up
DUSP1	Up	FZD4	Up
EDN1	Up	GABARAPL1	Up
FGF2	Up	GADD45B	Up
FOSB	Up	GAS1	Up
FZD4	Up	GATA2	Up
GABARAPL1	Up	GPR137C	Up
GADD45B	Up	HES1	Up
GAS1	Up	HEY1	Up
GATA2	Up	HMOX1	Up
GNB4	Up	ID1	Up
GRK5	Up	ID2	Up
HES1	Up	ID3	Up
HEY1	Up	IER5L	Up
HIVEP1	Up	IGFBP3	Up
HMOX1	Up	IRF2BP2	Up
HSPB8	Up	LMCD1	Up
ID1	Up	LOC650803	Up
ID2	Up	NOG	Up
ID3	Up	PDGFA	Up
IER5L	Up	PGF	Up
IGFBP3	Up	PLEKHO1	Up
IRF2BP2	Up	PPP1R3C	Up
KLF10	Up	PPP4R4	Up
KLF4	Up	PRPS1	Up
LMCD1	Up	RASD1	Up
LOC650803	Up	RASD2	Up
LOC653110	Up	SAMD11	Up
MEX3B	Up	SMAD6	Up
NFATC1	Up	SMAD7	Up
NGF	Up	SNAI2	Up
NOG	Up	SNORD56	Up
OLR1	Up	SOX4	Up
PDGFA	Up	TBX3	Up
PLEKHO1	Up	TFAP2A	Up
PPP1R3C	Up	ZMIZ1	Up
PPP4R4	Up	AURKA	Down
RASD1	Up	CCL2	Down
RASD2	Up	CCL8	Down
REST	Up	CCNE2	Down
SAMD11	Up	CDC42EP2	Down
SERTAD1	Up	CEBPD	Down
SMAD6	Up	CH25H	Down
SMAD7	Up	CYP1B1	Down
SNAI2	Up	DUSP5	Down
SOX4	Up	DUSP6	Down
STK38L	Up	FIBIN	Down
TBX3	Up	GDF15	Down
TPM1	Up	GPR37	Down
TSKU	Up	GUCY1A3	Down
ZMIZ1	Up	IER5	Down
ZNF503	Up	IFIT1	Down
BARD1	Down	IGFBP5	Down
CCL2	Down	IL1B	Down
CCL8	Down	KCNJ2	Down
CCNE2	Down	MCM3	Down
CDC25A	Down	NUAK2	Down
CH25H	Down	PIM1	Down
CYP1B1	Down	PLD6	Down
DUSP5	Down	RGS4	Down
DUSP6	Down	SDPR	Down
FIBIN	Down	SLC43A3	Down
GCNT1	Down	SLIT2	Down
GDF15	Down	SNCA	Down
GUCY1A3	Down	SNX18	Down
IER5	Down	TCF21	Down
IFIT1	Down	TMEM51	Down
IGFBP5	Down	TNFRSF11B	Down
IL1B	Down	UHRF1	Down
KCNJ2	Down	VCAM1	Down
LOC100133565	Down	WEE1	Down
NUAK2	Down	ZFP36L2	Down
PRDM1	Down
PTX3	Down
RGS4	Down
ROR1	Down
SDPR	Down
SLIT2	Down
SNCA	Down
TCF21	Down
TMEM51	Down
TNFRSF11B	Down
VCAM1	Down
WEE1	Down
