# Supplementary material for: Bone morphogenetic protein and Notch signalling crosstalk in poor‐prognosis, mesenchymal‐subtype colorectal cancer
Source: J Pathol. 2017 May 3;242(2):178–92. doi: 10.1002/path.4891 (PMC5488238; doi:10.1002/path.4891)
Supplement: Supplementary file 14 — Supplementary Table 5B: Overlapping differentially expressed genes induced by 200ng/ml BMP2 or 200ng/ml BMP4 after 24h of treatment [file PATH-242-178-s013.xlsx]

## Sheet: 24H
Supplementary Table 5B: Overlapping differentially expressed genes induced by 200ng/ml BMP2 or 200ng/ml BMP4 after 24h of treatment
BMP2-induced genes	Up or downregulated (FC>2; FDR <0.05)	BMP4-induced genes	Up or downregulated (FC>2; FDR <0.05)
ABCA8	Up	ABLIM3	Up
ABLIM3	Up	ACLY	Up
ACLY	Up	ACPL2	Up
ACOT11	Up	ACTC1	Up
ACPL2	Up	ADAMTS19	Up
ACTA2	Up	ADAMTS5	Up
ACTC1	Up	ADAMTS9	Up
ADAMTS19	Up	ADRA1B	Up
ADAMTS5	Up	ADSSL1	Up
ADAMTS9	Up	AHR	Up
ADRA1B	Up	AKNA	Up
ADSSL1	Up	ALDH1A1	Up
AHR	Up	ALDH3B1	Up
ALDH1A1	Up	ALOX5AP	Up
ALOX5AP	Up	ANKRD1	Up
ANKRD1	Up	ANO3	Up
ANTXR1	Up	ANTXR1	Up
APCDD1L	Up	APCDD1L	Up
AQP11	Up	AQP11	Up
ARL4A	Up	ARL4A	Up
ATOH8	Up	ATOH8	Up
AXUD1	Up	BACE1	Up
BAMBI	Up	BAMBI	Up
BCOR	Up	BCOR	Up
BMP6	Up	BMPR2	Up
BMPR2	Up	BRIX1	Up
C10orf90	Up	BRP44L	Up
C16orf57	Up	C10orf107	Up
C1QTNF5	Up	C10orf90	Up
C7orf69	Up	C1QTNF5	Up
CABLES1	Up	C7orf69	Up
CAP2	Up	CAP2	Up
CAPN5	Up	CAPN5	Up
CCDC68	Up	CARD16	Up
CCDC74A	Up	CCDC68	Up
CCDC74B	Up	CCDC74A	Up
CCDC85A	Up	CCDC74B	Up
CCL20	Up	CCDC85A	Up
CCL26	Up	CCL20	Up
CCNA2	Up	CCL26	Up
CD1D	Up	CCNA2	Up
CDH15	Up	CD1D	Up
CDKN1C	Up	CDH15	Up
CDKN2C	Up	CDKN1C	Up
CGB1	Up	CDKN2C	Up
CGB5	Up	CGB1	Up
CHRM2	Up	CGB5	Up
CHST3	Up	CHRM2	Up
CLDN7	Up	CHST3	Up
CLIC3	Up	CLDN7	Up
CNN1	Up	CLIC3	Up
COBLL1	Up	CMTM6	Up
COL16A1	Up	CNN1	Up
CRIP2	Up	COBLL1	Up
CRISPLD2	Up	COTL1	Up
CRLF1	Up	CRIP1	Up
CRYAB	Up	CRIP2	Up
CXCL1	Up	CRISPLD2	Up
CXCL6	Up	CRLF1	Up
DACH2	Up	CRYAB	Up
DDR1	Up	CTHRC1	Up
DHRS3	Up	CXCL1	Up
DIO2	Up	CXCL6	Up
DIRAS3	Up	DACH2	Up
DIXDC1	Up	DDR1	Up
DKK1	Up	DGKI	Up
DLX1	Up	DHRS3	Up
DNAJB5	Up	DIO2	Up
DUSP1	Up	DIRAS3	Up
DUSP10	Up	DIXDC1	Up
EDN1	Up	DKK1	Up
EDNRA	Up	DNAJB5	Up
EFCAB4A	Up	DUSP1	Up
ELF1	Up	DUSP10	Up
ELFN2	Up	EDIL3	Up
ELOVL3	Up	EDN1	Up
ELTD1	Up	EDNRA	Up
ENAH	Up	EFCAB4A	Up
EXOSC9	Up	ELFN2	Up
EXPH5	Up	ELOVL3	Up
F2R	Up	ELOVL5	Up
FAM105A	Up	ELTD1	Up
FAM113B	Up	ENAH	Up
FBXO15	Up	EXOSC9	Up
FGFR3	Up	EXPH5	Up
FGFRL1	Up	F2R	Up
FMN2	Up	FAM105A	Up
FOXN2	Up	FBXO15	Up
FSTL3	Up	FGFR3	Up
FZD1	Up	FGFRL1	Up
FZD4	Up	FMN2	Up
GABARAPL1	Up	FOS	Up
GADD45B	Up	FOXN2	Up
GAS1	Up	FSTL3	Up
GATA2	Up	FZD1	Up
GLI2	Up	FZD4	Up
GLS	Up	GABARAPL1	Up
GOPC	Up	GADD45B	Up
GPAM	Up	GAS1	Up
GPD1L	Up	GATA2	Up
GPR137C	Up	GLI2	Up
GPR20	Up	GLS	Up
GPR56	Up	GOPC	Up
GRAP	Up	GPAM	Up
GREM1	Up	GPD1L	Up
GREM2	Up	GPR137C	Up
GULP1	Up	GPR20	Up
HABP4	Up	GPR56	Up
HEY1	Up	GREM1	Up
HIP1	Up	GREM2	Up
HIVEP1	Up	GULP1	Up
HMGCS1	Up	HABP4	Up
HSD11B1	Up	HAND2	Up
HSD17B6	Up	HEY1	Up
HSPB2	Up	HIP1	Up
HTRA1	Up	HIVEP1	Up
HYAL1	Up	HMGCS1	Up
IARS	Up	HOMER1	Up
ID1	Up	HPD	Up
ID2	Up	HSD11B1	Up
ID3	Up	HSD17B6	Up
IDI1	Up	HSPB2	Up
IER5L	Up	HTRA1	Up
IL13RA1	Up	IARS	Up
IL8	Up	ID1	Up
IRF2BP2	Up	ID2	Up
ITGA1	Up	ID3	Up
ITGB1	Up	IDI1	Up
ITPR1	Up	IER5L	Up
KATNAL1	Up	IL13RA1	Up
KAZALD1	Up	IL8	Up
KIAA0182	Up	IRF2BP2	Up
KIAA0355	Up	ITGB1	Up
KIAA1026	Up	ITPR1	Up
KIAA1539	Up	KANK1	Up
KLHDC9	Up	KATNAL1	Up
KRT7	Up	KAZALD1	Up
KRT81	Up	KIAA0182	Up
KRT86	Up	KIAA0355	Up
LGR6	Up	KIAA1026	Up
LIN7B	Up	KIAA1539	Up
LMO3	Up	KITLG	Up
LMTK3	Up	KLHDC9	Up
LOC100129668	Up	KRT7	Up
LOC100131450	Up	KRT81	Up
LOC100134424	Up	LGR6	Up
LOC402221	Up	LIN7B	Up
LOC440132	Up	LMO3	Up
LOC644860	Up	LMTK3	Up
LOC646674	Up	LOC100129668	Up
LOC650803	Up	LOC100131450	Up
LOC653110	Up	LOC100134424	Up
LOC653764	Up	LOC402221	Up
LOC728473	Up	LOC440132	Up
LOC728711	Up	LOC644860	Up
LOC729310	Up	LOC644936	Up
LOC730417	Up	LOC645236	Up
LOC730427	Up	LOC646674	Up
LOC730994	Up	LOC646723	Up
LOC791120	Up	LOC648740	Up
LOX	Up	LOC650803	Up
LRP11	Up	LOC653110	Up
LTBP2	Up	LOC728711	Up
LXN	Up	LOC729310	Up
MAP1B	Up	LOC730417	Up
MARCKSL1	Up	LOC730994	Up
MBNL2	Up	LOX	Up
MCAM	Up	LRP11	Up
MEX3B	Up	LTBP2	Up
MGC13057	Up	LXN	Up
MGP	Up	MARCKSL1	Up
MICA	Up	MBNL2	Up
MMP3	Up	MCAM	Up
MN1	Up	METRNL	Up
MRAS	Up	MEX3B	Up
MT1X	Up	MGC13057	Up
MXRA5	Up	MGP	Up
MYL9	Up	MICA	Up
MYO6	Up	MITF	Up
NACC2	Up	MKL1	Up
NAV2	Up	MN1	Up
NMNAT2	Up	MRAS	Up
NOG	Up	MT1X	Up
NPAS1	Up	MYL9	Up
NPC1	Up	NAAA	Up
OLR1	Up	NACC2	Up
PACSIN2	Up	NAV2	Up
PARM1	Up	NMNAT2	Up
PAWR	Up	NOG	Up
PCDH7	Up	NPAS1	Up
PCDH9	Up	NPC1	Up
PDE1A	Up	OLFML2B	Up
PGF	Up	OLR1	Up
PHLDB1	Up	P704P	Up
PICALM	Up	PACSIN2	Up
PLAC8	Up	PARM1	Up
PORCN	Up	PAWR	Up
POSTN	Up	PCDH7	Up
PPAP2A	Up	PDE1A	Up
PPP1R3C	Up	PGF	Up
PPP4R4	Up	PICALM	Up
PRKD1	Up	PLAC8	Up
PRPSAP2	Up	PORCN	Up
PRRX2	Up	POSTN	Up
PRSS35	Up	PPAP2A	Up
PSD3	Up	PPP1R3C	Up
PSG1	Up	PPP4R4	Up
PSG3	Up	PRPSAP2	Up
PSG4	Up	PRRX2	Up
PSG5	Up	PRSS35	Up
PSG7	Up	PSG3	Up
PSG9	Up	PSG4	Up
PTGS1	Up	PSG5	Up
RAB31	Up	PSG6	Up
RARRES1	Up	PSG7	Up
RASAL2	Up	PSG9	Up
RASD2	Up	PTGES	Up
RASL11B	Up	PTGS1	Up
RDX	Up	PTPLB	Up
RFTN1	Up	PTPN13	Up
RLTPR	Up	RARRES1	Up
RNF112	Up	RASD2	Up
RNF150	Up	RASL11B	Up
RPS6KA6	Up	RDH10	Up
SAMD11	Up	RDX	Up
SCNN1A	Up	RFTN1	Up
SCRG1	Up	RGS2	Up
SEMA6A	Up	RHOB	Up
SERPINB8	Up	RLTPR	Up
SERPINE2	Up	RNF112	Up
SLC24A3	Up	RP5-1022P6.2	Up
SLC25A15	Up	RPS6KA6	Up
SLC2A8	Up	SAMD11	Up
SLC38A2	Up	SCNN1A	Up
SLC44A1	Up	SCRG1	Up
SLC4A4	Up	SEMA6A	Up
SLC6A10P	Up	SERPINB8	Up
SLC6A8	Up	SLC25A15	Up
SLN	Up	SLC38A2	Up
SMAD6	Up	SLC44A1	Up
SMAD7	Up	SLC4A4	Up
SMAD9	Up	SLC6A10P	Up
SOX4	Up	SLC6A8	Up
SPHK1	Up	SLN	Up
SPRYD3	Up	SMAD6	Up
SSBP3	Up	SMAD7	Up
SSFA2	Up	SMAD9	Up
ST6GALNAC3	Up	SOX18	Up
STIM2	Up	SOX4	Up
STON1	Up	SPHK1	Up
STX3	Up	SPRY2	Up
SULF1	Up	SSBP3	Up
SYT15	Up	SSFA2	Up
TAGLN	Up	STIM2	Up
TBX3	Up	STON1	Up
TJP2	Up	SULF1	Up
TMEM155	Up	SYN1	Up
TPM1	Up	SYT15	Up
TRAF1	Up	TAGLN	Up
TRNP1	Up	TANC1	Up
TRPC3	Up	TBX3	Up
TRPM4	Up	TJP2	Up
TSC22D3	Up	TMEM155	Up
TSKU	Up	TMEM16C	Up
TSPYL2	Up	TPM1	Up
TTLL3	Up	TRNP1	Up
TYRO3	Up	TRPC3	Up
UNC5B	Up	TSC22D3	Up
USP46	Up	TSKU	Up
VARS2	Up	TSPYL2	Up
VCAN	Up	TYRO3	Up
VEGFC	Up	VARS2	Up
WFDC1	Up	VEGFC	Up
WNT5A	Up	WFDC1	Up
YIPF5	Up	WNT5A	Up
ZMAT3	Up	YIPF5	Up
ZMIZ1	Up	ZMAT3	Up
ZNF503	Up	ZMIZ1	Up
ZNF804A	Up	ZNF503	Up
41702	Down	ZNF654	Up
ABHD5	Down	ZNF804A	Up
ABHD8	Down	41702	Down
ACPP	Down	ABHD8	Down
ADAMTS8	Down	ABR	Down
ADD3	Down	ACPP	Down
ADH1A	Down	ADAMTS8	Down
ADH1B	Down	ADH1A	Down
ADORA1	Down	ADH1B	Down
AGPAT9	Down	ADORA1	Down
AKR1C4	Down	AGPAT9	Down
ALPL	Down	AK5	Down
ANTXR2	Down	ALPL	Down
ANXA3	Down	ANTXR2	Down
ARHGAP22	Down	ANXA3	Down
ARHGAP28	Down	ARHGAP22	Down
ARRB1	Down	ARHGAP28	Down
ATP6V0E2	Down	ATP6V0A1	Down
ATP8B4	Down	ATP6V0E2	Down
AVPI1	Down	ATP8B4	Down
BATF3	Down	AVPI1	Down
BMP4	Down	B3GNT1	Down
BMPER	Down	BCAS4	Down
C10orf10	Down	BMP4	Down
C10orf136	Down	BMPER	Down
C10orf54	Down	C10orf10	Down
C13orf15	Down	C10orf136	Down
C13orf16	Down	C10orf54	Down
C17orf58	Down	C13orf15	Down
C1orf115	Down	C13orf16	Down
C1orf24	Down	C14orf78	Down
C21orf7	Down	C17orf58	Down
C7	Down	C1orf115	Down
CABC1	Down	C1orf24	Down
CADM4	Down	C21orf7	Down
CAPN2	Down	C7	Down
CCDC109B	Down	C8orf55	Down
CCL11	Down	CABC1	Down
CCL2	Down	CADM4	Down
CCL7	Down	CAND2	Down
CCL8	Down	CAPN2	Down
CD14	Down	CCL11	Down
CD82	Down	CCL2	Down
CDA	Down	CCL7	Down
CDC42EP2	Down	CCL8	Down
CDCP1	Down	CD14	Down
CENPV	Down	CD82	Down
CHEK2	Down	CD97	Down
CHST2	Down	CDA	Down
CLEC3B	Down	CDC42EP2	Down
CMAH	Down	CDCP1	Down
CORO2B	Down	CENPV	Down
CPA4	Down	CLEC3B	Down
CPZ	Down	CPA4	Down
CREB5	Down	CTSL1	Down
CTNNAL1	Down	CTXN1	Down
CTXN1	Down	CXCL12	Down
CXCL12	Down	CYGB	Down
CYGB	Down	CYP1B1	Down
CYP1B1	Down	D4S234E	Down
D4S234E	Down	DAB2	Down
DAB2	Down	DBNDD2	Down
DBNDD2	Down	DENND1A	Down
DENND2A	Down	DENND2A	Down
DLK2	Down	DLK2	Down
DLL1	Down	DLL1	Down
DNPEP	Down	DNPEP	Down
DPP4	Down	DPYSL3	Down
DPYSL3	Down	DUSP5	Down
DTNA	Down	EDNRB	Down
DTWD1	Down	EFEMP1	Down
DUSP5	Down	EVC	Down
DUSP6	Down	FAM129A	Down
EDNRB	Down	FBXO32	Down
EFEMP1	Down	FGFR4	Down
EVC	Down	FIBIN	Down
FAM129A	Down	FJX1	Down
FBXO32	Down	FLJ46906	Down
FGFR4	Down	FLOT2	Down
FIBIN	Down	FMO3	Down
FJX1	Down	FOXO3	Down
FLOT2	Down	GCLM	Down
FMO3	Down	GFOD1	Down
FYN	Down	GPR44	Down
GABBR2	Down	GRIA1	Down
GCLM	Down	GYPC	Down
GLDN	Down	HAS2	Down
GLRB	Down	HGF	Down
GXYLT1	Down	HPCAL1	Down
GYPC	Down	HSD17B2	Down
HAS2	Down	HSPA12A	Down
HGF	Down	IER5	Down
HIST1H2BD	Down	IFIH1	Down
HPCAL1	Down	IFIT1	Down
HSD17B2	Down	IFITM1	Down
HSPA12A	Down	IGFBP2	Down
HSPC159	Down	IGFBP5	Down
IER5	Down	IL12A	Down
IFIH1	Down	IL20RB	Down
IFIT1	Down	IL4R	Down
IFITM1	Down	IL6	Down
IGFBP2	Down	IL7R	Down
IGFBP5	Down	INHBE	Down
IL12A	Down	ISG20	Down
IL20RB	Down	ITGA3	Down
IL4R	Down	KCNJ2	Down
IL6	Down	KCNJ6	Down
IL7R	Down	KCNK12	Down
INHBE	Down	KCNK2	Down
ISG20	Down	KCNU1	Down
KCNJ2	Down	KHDRBS3	Down
KCNJ6	Down	KLF11	Down
KCNK12	Down	LAMA5	Down
KCNU1	Down	LDB2	Down
KHDRBS3	Down	LOC100127971	Down
KLF11	Down	LOC100132091	Down
KLF2	Down	LOC100133163	Down
LAMA5	Down	LOC100216001	Down
LDB2	Down	LOC387763	Down
LGALS3	Down	LOC389328	Down
LIMA1	Down	LOC648980	Down
LOC100127971	Down	LOC730525	Down
LOC100132091	Down	LOXL3	Down
LOC100133163	Down	LOXL4	Down
LOC100216001	Down	LRIG1	Down
LOC154761	Down	LRRC17	Down
LOC387763	Down	LRRC20	Down
LOC389328	Down	MAMDC2	Down
LOC648980	Down	MATN2	Down
LOC728855	Down	MBP	Down
LOC730525	Down	MEST	Down
LOXL3	Down	MGC16121	Down
LOXL4	Down	MGC87042	Down
LRIG1	Down	MGLL	Down
LRRC17	Down	MIR503	Down
LRRC20	Down	MMP28	Down
MAMDC2	Down	MOXD1	Down
MATN2	Down	MPP4	Down
MBP	Down	MRGPRF	Down
MEST	Down	MSC	Down
METTL7B	Down	MTUS1	Down
MGC16121	Down	MX1	Down
MGC87042	Down	MYBPH	Down
MGLL	Down	MYLIP	Down
MIR503	Down	NFE2	Down
MMP28	Down	NFE2L3	Down
MOXD1	Down	NNMT	Down
MRGPRF	Down	NOD1	Down
MSC	Down	NTN4	Down
MTUS1	Down	OSR1	Down
MX1	Down	OXTR	Down
MYBPH	Down	PAPPA	Down
MYC	Down	PAQR8	Down
NFE2L3	Down	PARP12	Down
NID2	Down	PARP14	Down
NNMT	Down	PCBP3	Down
NOD1	Down	PDGFD	Down
NT5E	Down	PDGFRL	Down
NTN4	Down	PDPN	Down
OAF	Down	PDXK	Down
OAS1	Down	PIM1	Down
OKL38	Down	PINK1	Down
OLFML2A	Down	PKNOX2	Down
OSR1	Down	PKP2	Down
OXTR	Down	PLAT	Down
PAPPA	Down	PLAU	Down
PAQR8	Down	PLAUR	Down
PARP12	Down	PLEKHF1	Down
PCBP3	Down	PLEKHG3	Down
PDE9A	Down	PPL	Down
PDGFC	Down	PTPRE	Down
PDGFD	Down	PTPRF	Down
PDGFRA	Down	PTX3	Down
PDGFRL	Down	RAB27A	Down
PDLIM3	Down	RAGE	Down
PDPN	Down	RAMP1	Down
PDXK	Down	RARRES3	Down
PIM1	Down	RASL12	Down
PKIG	Down	RDH5	Down
PKP2	Down	RHPN2	Down
PLAT	Down	RUNX1T1	Down
PLAU	Down	S100A4	Down
PLEKHG3	Down	SERPINA3	Down
PPL	Down	SERPINB7	Down
PRDM1	Down	SFRP1	Down
PTGER4	Down	SGCD	Down
PTPRE	Down	SHC3	Down
PTPRF	Down	SIPA1	Down
PTX3	Down	SLC24A6	Down
RAB27A	Down	SLC9A9	Down
RAGE	Down	SLIT2	Down
RAMP1	Down	SMPDL3A	Down
RARRES3	Down	SNTB1	Down
RASL12	Down	SOD2	Down
RDH5	Down	SOX15	Down
RERG	Down	SPRY1	Down
RHPN2	Down	SQRDL	Down
RUNX1T1	Down	ST3GAL5	Down
SCARA3	Down	ST8SIA1	Down
SDC4	Down	STARD13	Down
SERPINA3	Down	STEAP1	Down
SFRP1	Down	SVEP1	Down
SGCD	Down	SYT7	Down
SLC9A9	Down	SYTL2	Down
SMPDL3A	Down	TACC2	Down
SNTB1	Down	TCF21	Down
SOD2	Down	TGM2	Down
SOX15	Down	THY1	Down
SPRY1	Down	TMEM158	Down
SQRDL	Down	TMEM171	Down
ST3GAL5	Down	TMEM176A	Down
ST8SIA1	Down	TMEM51	Down
STAMBPL1	Down	TNFAIP6	Down
STARD13	Down	TNFRSF11B	Down
STEAP1	Down	TNFRSF19	Down
STEAP2	Down	TNFRSF21	Down
SVEP1	Down	TNFSF10	Down
SYT7	Down	TNFSF4	Down
SYTL2	Down	TRIB1	Down
TCEA3	Down	TRIM47	Down
TCF21	Down	TRIM8	Down
TGM2	Down	TSPAN5	Down
THY1	Down	TTYH3	Down
TMEM106C	Down	TUFT1	Down
TMEM158	Down	UGCG	Down
TMEM171	Down	VCAM1	Down
TMEM176A	Down	WFDC10B	Down
TMEM51	Down	WFDC3	Down
TNFAIP6	Down	WISP1	Down
TNFRSF11B	Down	WNT2B	Down
TNFRSF21	Down	ZP1	Down
TNFSF10	Down
TNFSF4	Down
TRIB1	Down
TRIM47	Down
TSPAN5	Down
TUFT1	Down
UCK2	Down
UGCG	Down
VARS	Down
VCAM1	Down
WFDC10B	Down
WFDC3	Down
WISP1	Down
WNT2B	Down
XDH	Down
ZBTB42	Down
ZNF219	Down
ZP1	Down
