# Supplementary material for: Bone morphogenetic protein and Notch signalling crosstalk in poor‐prognosis, mesenchymal‐subtype colorectal cancer
Source: J Pathol. 2017 May 3;242(2):178–92. doi: 10.1002/path.4891 (PMC5488238; doi:10.1002/path.4891)
Supplement: Supplementary file 15 — Supplementary Table 6A: Overlapping, upregulated pathway enrichment using C2 Broad Institute database30 induced by 200ng/ml BMP2 or 200ng/ml BMP4 treatment in HCECs [file PATH-242-178-s014.xlsx]

## Sheet: 6A
Supplementary Table 6A: Overlapping, upregulated pathway enrichment using C2 Broad Institute database30 induced by 200ng/ml BMP2 or 200ng/ml BMP4 treatment in HCECs
	BMP2_200ng/ml_24h	BMP2_200ng/ml_4h	BMP4_200ng/ml_24h	BMP4_200ng/ml_4h
ABBUD_LIF_SIGNALING_1_UP	UP	UP	-	UP
ABDELMOHSEN_ELAVL4_TARGETS	UP	-	-	-
ABDULRAHMAN_KIDNEY_CANCER_VHL_DN	UP	-	-	-
ACEVEDO_FGFR1_TARGETS_IN_PROSTATE_CANCER_MODEL_DN	UP	UP	UP	UP
ACEVEDO_FGFR1_TARGETS_IN_PROSTATE_CANCER_MODEL_UP	UP	UP	UP	UP
ACEVEDO_LIVER_CANCER_DN	UP	UP	UP	-
ACEVEDO_LIVER_TUMOR_VS_NORMAL_ADJACENT_TISSUE_DN	UP	-	UP	-
ACEVEDO_LIVER_TUMOR_VS_NORMAL_ADJACENT_TISSUE_UP	UP	-	-	-
ACEVEDO_NORMAL_TISSUE_ADJACENT_TO_LIVER_TUMOR_DN	UP	-	UP	-
ACOSTA_PROLIFERATION_INDEPENDENT_MYC_TARGETS_DN	UP	-	UP	UP
ADDYA_ERYTHROID_DIFFERENTIATION_BY_HEMIN	UP	UP	UP	UP
AFFAR_YY1_TARGETS_DN	UP	UP	UP	UP
AFFAR_YY1_TARGETS_UP	UP	UP	UP	-
AIYAR_COBRA1_TARGETS_UP	UP	-	UP	-
AKL_HTLV1_INFECTION_DN	UP	-	UP	UP
AKL_HTLV1_INFECTION_UP	UP	-	-	-
ALCALAY_AML_BY_NPM1_LOCALIZATION_DN	UP	UP	UP	UP
ALCALAY_AML_BY_NPM1_LOCALIZATION_UP	UP	UP	UP	UP
ALFANO_MYC_TARGETS	UP	-	UP	UP
ALONSO_METASTASIS_EMT_DN	UP	-	UP	-
ALONSO_METASTASIS_EMT_UP	UP	-	UP	-
ALONSO_METASTASIS_NEURAL_UP	UP	-	UP	-
ALONSO_METASTASIS_UP	UP	UP	-	-
ALTEMEIER_RESPONSE_TO_LPS_WITH_MECHANICAL_VENTILATION	UP	UP	UP	UP
AMBROSINI_FLAVOPIRIDOL_TREATMENT_TP53	UP	-	UP	-
AMIT_DELAYED_EARLY_GENES	UP	UP	UP	UP
AMIT_EGF_RESPONSE_120_HELA	UP	UP	UP	UP
AMIT_EGF_RESPONSE_120_MCF10A	UP	UP	UP	UP
AMIT_EGF_RESPONSE_240_HELA	UP	UP	UP	UP
AMIT_EGF_RESPONSE_40_HELA	UP	UP	UP	UP
AMIT_EGF_RESPONSE_480_HELA	UP	UP	UP	-
AMIT_EGF_RESPONSE_60_HELA	UP	UP	UP	UP
AMIT_EGF_RESPONSE_60_MCF10A	UP	UP	UP	UP
AMIT_SERUM_RESPONSE_120_MCF10A	UP	UP	UP	UP
AMIT_SERUM_RESPONSE_20_MCF10A	UP	-	-	UP
AMIT_SERUM_RESPONSE_240_MCF10A	UP	UP	UP	UP
AMIT_SERUM_RESPONSE_60_MCF10A	UP	UP	UP	UP
AMUNDSON_GAMMA_RADIATION_RESISTANCE	UP	-	-	-
AMUNDSON_GENOTOXIC_SIGNATURE	UP	UP	UP	UP
AMUNDSON_POOR_SURVIVAL_AFTER_GAMMA_RADIATION_8G	UP	-	UP	-
AMUNDSON_RESPONSE_TO_ARSENITE	UP	UP	UP	UP
ANASTASSIOU_CANCER_MESENCHYMAL_TRANSITION_SIGNATURE	UP	UP	UP	UP
APPEL_IMATINIB_RESPONSE	UP	-	UP	-
APRELIKOVA_BRCA1_TARGETS	UP	UP	UP	UP
AZARE_NEOPLASTIC_TRANSFORMATION_BY_STAT3_DN	UP	-	UP	UP
AZARE_NEOPLASTIC_TRANSFORMATION_BY_STAT3_UP	UP	-	UP	-
AZARE_STAT3_TARGETS	UP	-	UP	-
BAELDE_DIABETIC_NEPHROPATHY_DN	UP	UP	UP	UP
BAELDE_DIABETIC_NEPHROPATHY_UP	UP	-	UP	-
BAE_BRCA1_TARGETS_DN	UP	-	-	-
BAFNA_MUC4_TARGETS_UP	UP	-	-	-
BALDWIN_PRKCI_TARGETS_UP	UP	-	UP	-
BANDRES_RESPONSE_TO_CARMUSTIN_WITHOUT_MGMT_48HR_DN	UP	-	UP	-
BARIS_THYROID_CANCER_DN	UP	-	UP	-
BASAKI_YBX1_TARGETS_DN	UP	UP	UP	UP
BASAKI_YBX1_TARGETS_UP	UP	UP	UP	UP
BASSO_CD40_SIGNALING_DN	UP	-	UP	-
BASSO_CD40_SIGNALING_UP	UP	UP	-	UP
BASSO_HAIRY_CELL_LEUKEMIA_DN	UP	-	UP	-
BECKER_TAMOXIFEN_RESISTANCE_DN	UP	-	UP	-
BECKER_TAMOXIFEN_RESISTANCE_UP	UP	UP	UP	UP
BEGUM_TARGETS_OF_PAX3_FOXO1_FUSION_DN	UP	UP	UP	UP
BEGUM_TARGETS_OF_PAX3_FOXO1_FUSION_UP	UP	UP	-	-
BENNETT_SYSTEMIC_LUPUS_ERYTHEMATOSUS	UP	-	-	-
BENPORATH_CYCLING_GENES	UP	UP	UP	UP
BENPORATH_EED_TARGETS	UP	UP	UP	UP
BENPORATH_ES_1	UP	UP	UP	UP
BENPORATH_ES_WITH_H3K27ME3	UP	UP	UP	UP
BENPORATH_NANOG_TARGETS	UP	UP	UP	UP
BENPORATH_NOS_TARGETS	UP	UP	UP	UP
BENPORATH_OCT4_TARGETS	UP	UP	UP	UP
BENPORATH_PRC2_TARGETS	UP	UP	UP	UP
BENPORATH_PROLIFERATION	UP	UP	-	UP
BENPORATH_SOX2_TARGETS	UP	UP	UP	UP
BENPORATH_SUZ12_TARGETS	UP	UP	UP	UP
BERENJENO_ROCK_SIGNALING_NOT_VIA_RHOA_DN	UP	UP	UP	UP
BERENJENO_TRANSFORMED_BY_RHOA_DN	UP	UP	UP	UP
BERENJENO_TRANSFORMED_BY_RHOA_FOREVER_DN	UP	-	UP	-
BERENJENO_TRANSFORMED_BY_RHOA_FOREVER_UP	UP	-	UP	-
BERENJENO_TRANSFORMED_BY_RHOA_REVERSIBLY_DN	UP	-	UP	-
BERENJENO_TRANSFORMED_BY_RHOA_UP	UP	UP	UP	UP
BERNARD_PPAPDC1B_TARGETS_DN	UP	-	UP	-
BERTUCCI_MEDULLARY_VS_DUCTAL_BREAST_CANCER_DN	UP	UP	UP	-
BHATI_G2M_ARREST_BY_2METHOXYESTRADIOL_UP	UP	-	UP	-
BHAT_ESR1_TARGETS_NOT_VIA_AKT1_DN	UP	UP	UP	-
BHAT_ESR1_TARGETS_NOT_VIA_AKT1_UP	UP	UP	UP	UP
BHAT_ESR1_TARGETS_VIA_AKT1_UP	UP	UP	UP	UP
BIERIE_INFLAMMATORY_RESPONSE_TGFB1	UP	-	UP	-
BILBAN_B_CLL_LPL_DN	UP	-	UP	-
BILD_E2F3_ONCOGENIC_SIGNATURE	UP	UP	UP	UP
BILD_HRAS_ONCOGENIC_SIGNATURE	UP	UP	UP	UP
BIOCARTA_AKT_PATHWAY	UP	-	UP	-
BIOCARTA_ALK_PATHWAY	UP	UP	UP	UP
BIOCARTA_CARDIACEGF_PATHWAY	UP	-	UP	UP
BIOCARTA_CD40_PATHWAY	UP	UP	-	-
BIOCARTA_CTCF_PATHWAY	UP	-	-	-
BIOCARTA_ERK_PATHWAY	UP	-	UP	-
BIOCARTA_FIBRINOLYSIS_PATHWAY	UP	-	-	-
BIOCARTA_LAIR_PATHWAY	UP	UP	UP	UP
BIOCARTA_LONGEVITY_PATHWAY	UP	-	UP	-
BIOCARTA_LYM_PATHWAY	UP	-	UP	-
BIOCARTA_NTHI_PATHWAY	UP	UP	-	UP
BIOCARTA_PLATELETAPP_PATHWAY	UP	-	UP	-
BIOCARTA_PS1_PATHWAY	UP	-	-	-
BIOCARTA_TEL_PATHWAY	UP	-	-	-
BLALOCK_ALZHEIMERS_DISEASE_DN	UP	-	UP	-
BLALOCK_ALZHEIMERS_DISEASE_INCIPIENT_UP	UP	-	UP	-
BLALOCK_ALZHEIMERS_DISEASE_UP	UP	UP	UP	UP
BLUM_RESPONSE_TO_SALIRASIB_DN	UP	UP	UP	UP
BLUM_RESPONSE_TO_SALIRASIB_UP	UP	UP	UP	UP
BOCHKIS_FOXA2_TARGETS	UP	-	UP	UP
BOGNI_TREATMENT_RELATED_MYELOID_LEUKEMIA_DN	UP	-	-	-
BOHN_PRIMARY_IMMUNODEFICIENCY_SYNDROM_DN	UP	-	UP	UP
BONCI_TARGETS_OF_MIR15A_AND_MIR16_1	UP	UP	UP	UP
BONOME_OVARIAN_CANCER_POOR_SURVIVAL_UP	UP	-	UP	-
BONOME_OVARIAN_CANCER_SURVIVAL_SUBOPTIMAL_DEBULKING	UP	-	UP	-
BOQUEST_STEM_CELL_CULTURED_VS_FRESH_DN	UP	UP	UP	-
BOQUEST_STEM_CELL_CULTURED_VS_FRESH_UP	UP	UP	UP	UP
BOQUEST_STEM_CELL_DN	UP	-	UP	-
BOQUEST_STEM_CELL_UP	UP	UP	UP	UP
BORCZUK_MALIGNANT_MESOTHELIOMA_DN	UP	-	-	-
BOSCO_INTERFERON_INDUCED_ANTIVIRAL_MODULE	UP	-	UP	-
BOWIE_RESPONSE_TO_EXTRACELLULAR_MATRIX	UP	UP	UP	-
BOWIE_RESPONSE_TO_TAMOXIFEN	UP	-	UP	-
BOYAULT_LIVER_CANCER_SUBCLASS_G123_DN	UP	-	UP	-
BOYAULT_LIVER_CANCER_SUBCLASS_G1_DN	UP	-	UP	-
BOYAULT_LIVER_CANCER_SUBCLASS_G1_UP	UP	-	-	-
BOYAULT_LIVER_CANCER_SUBCLASS_G2	UP	-	-	-
BOYAULT_LIVER_CANCER_SUBCLASS_G56_DN	UP	-	UP	-
BOYAULT_LIVER_CANCER_SUBCLASS_G5_DN	UP	UP	UP	-
BOYAULT_LIVER_CANCER_SUBCLASS_G6_DN	UP	-	UP	UP
BOYLAN_MULTIPLE_MYELOMA_C_DN	UP	-	UP	-
BOYLAN_MULTIPLE_MYELOMA_C_D_DN	UP	UP	UP	-
BOYLAN_MULTIPLE_MYELOMA_D_DN	UP	-	UP	-
BOYLAN_MULTIPLE_MYELOMA_PCA3_DN	UP	-	UP	UP
BREUHAHN_GROWTH_FACTOR_SIGNALING_IN_LIVER_CANCER	UP	UP	-	UP
BROCKE_APOPTOSIS_REVERSED_BY_IL6	UP	UP	UP	UP
BROWNE_HCMV_INFECTION_10HR_UP	UP	UP	-	UP
BROWNE_HCMV_INFECTION_12HR_DN	UP	UP	UP	UP
BROWNE_HCMV_INFECTION_14HR_DN	UP	UP	UP	UP
BROWNE_HCMV_INFECTION_16HR_DN	UP	UP	UP	UP
BROWNE_HCMV_INFECTION_18HR_DN	UP	-	UP	-
BROWNE_HCMV_INFECTION_1HR_UP	UP	-	UP	-
BROWNE_HCMV_INFECTION_20HR_DN	UP	-	UP	UP
BROWNE_HCMV_INFECTION_24HR_DN	UP	UP	UP	UP
BROWNE_HCMV_INFECTION_2HR_DN	UP	UP	UP	UP
BROWNE_HCMV_INFECTION_2HR_UP	UP	UP	UP	UP
BROWNE_HCMV_INFECTION_48HR_DN	UP	-	UP	-
BROWNE_HCMV_INFECTION_48HR_UP	UP	UP	-	UP
BROWNE_HCMV_INFECTION_4HR_DN	UP	UP	UP	UP
BROWNE_HCMV_INFECTION_4HR_UP	UP	-	UP	-
BROWNE_HCMV_INFECTION_6HR_DN	UP	UP	UP	UP
BROWNE_HCMV_INFECTION_8HR_DN	UP	UP	UP	UP
BROWNE_HCMV_INFECTION_8HR_UP	UP	-	UP	-
BROWNE_INTERFERON_RESPONSIVE_GENES	UP	-	UP	-
BROWN_MYELOID_CELL_DEVELOPMENT_UP	UP	UP	UP	UP
BRUECKNER_TARGETS_OF_MIRLET7A3_DN	UP	-	UP	UP
BRUECKNER_TARGETS_OF_MIRLET7A3_UP	UP	UP	UP	UP
BRUINS_UVC_RESPONSE_LATE	UP	UP	UP	UP
BRUINS_UVC_RESPONSE_VIA_TP53_GROUP_B	UP	UP	UP	UP
BRUINS_UVC_RESPONSE_VIA_TP53_GROUP_D	UP	UP	UP	UP
BRUNO_HEMATOPOIESIS	UP	-	UP	-
BUCKANOVICH_T_LYMPHOCYTE_HOMING_ON_TUMOR_DN	UP	-	-	-
BURTON_ADIPOGENESIS_1	UP	UP	UP	UP
BURTON_ADIPOGENESIS_10	UP	-	UP	-
BURTON_ADIPOGENESIS_2	UP	UP	UP	UP
BURTON_ADIPOGENESIS_5	UP	-	-	-
BURTON_ADIPOGENESIS_6	UP	-	UP	-
BURTON_ADIPOGENESIS_7	UP	UP	UP	-
BURTON_ADIPOGENESIS_8	UP	UP	UP	UP
BURTON_ADIPOGENESIS_9	UP	UP	UP	UP
BURTON_ADIPOGENESIS_PEAK_AT_0HR	UP	UP	UP	UP
BURTON_ADIPOGENESIS_PEAK_AT_2HR	UP	UP	UP	UP
BURTON_ADIPOGENESIS_PEAK_AT_8HR	UP	-	-	-
BUSA_SAM68_TARGETS_UP	UP	-	UP	-
BUYTAERT_PHOTODYNAMIC_THERAPY_STRESS_DN	UP	UP	UP	UP
BUYTAERT_PHOTODYNAMIC_THERAPY_STRESS_UP	UP	UP	UP	UP
BYSTRYKH_HEMATOPOIESIS_STEM_CELL_QTL_TRANS	UP	-	UP	-
CAFFAREL_RESPONSE_TO_THC_24HR_5_UP	UP	UP	UP	UP
CAIRO_HEPATOBLASTOMA_CLASSES_DN	UP	-	UP	-
CAIRO_HEPATOBLASTOMA_DN	UP	-	UP	-
CAIRO_HEPATOBLASTOMA_UP	UP	UP	UP	UP
CAIRO_LIVER_DEVELOPMENT_DN	UP	-	-	-
CAIRO_LIVER_DEVELOPMENT_UP	UP	UP	UP	UP
CASORELLI_ACUTE_PROMYELOCYTIC_LEUKEMIA_DN	UP	UP	UP	UP
CASORELLI_ACUTE_PROMYELOCYTIC_LEUKEMIA_UP	UP	UP	UP	UP
CASTELLANO_HRAS_AND_NRAS_TARGETS_DN	UP	-	UP	-
CASTELLANO_NRAS_TARGETS_UP	UP	UP	UP	UP
CEBALLOS_TARGETS_OF_TP53_AND_MYC_DN	UP	UP	UP	UP
CERVERA_SDHB_TARGETS_1_UP	UP	-	UP	-
CERVERA_SDHB_TARGETS_2	UP	UP	UP	UP
CHANDRAN_METASTASIS_DN	UP	UP	UP	-
CHANG_CORE_SERUM_RESPONSE_DN	UP	-	UP	-
CHANG_CORE_SERUM_RESPONSE_UP	UP	UP	UP	UP
CHARAFE_BREAST_CANCER_BASAL_VS_MESENCHYMAL_DN	UP	UP	UP	UP
CHARAFE_BREAST_CANCER_LUMINAL_VS_BASAL_DN	UP	UP	UP	UP
CHARAFE_BREAST_CANCER_LUMINAL_VS_MESENCHYMAL_DN	UP	UP	UP	UP
CHAUHAN_RESPONSE_TO_METHOXYESTRADIOL_UP	UP	-	-	-
CHEBOTAEV_GR_TARGETS_DN	UP	UP	UP	UP
CHEBOTAEV_GR_TARGETS_UP	UP	-	UP	-
CHEMELLO_SOLEUS_VS_EDL_MYOFIBERS_DN	UP	-	UP	-
CHEMNITZ_RESPONSE_TO_PROSTAGLANDIN_E2_DN	UP	-	UP	-
CHEMNITZ_RESPONSE_TO_PROSTAGLANDIN_E2_UP	UP	UP	-	UP
CHENG_IMPRINTED_BY_ESTRADIOL	UP	-	-	-
CHEN_ETV5_TARGETS_SERTOLI	UP	UP	UP	UP
CHEN_HOXA5_TARGETS_6HR_UP	UP	UP	UP	UP
CHEN_HOXA5_TARGETS_9HR_DN	UP	-	UP	UP
CHEN_HOXA5_TARGETS_9HR_UP	UP	UP	UP	UP
CHEN_LVAD_SUPPORT_OF_FAILING_HEART_DN	UP	UP	UP	UP
CHEN_LVAD_SUPPORT_OF_FAILING_HEART_UP	UP	UP	UP	UP
CHEN_METABOLIC_SYNDROM_NETWORK	UP	UP	UP	UP
CHEN_NEUROBLASTOMA_COPY_NUMBER_GAINS	UP	-	-	-
CHEN_PDGF_TARGETS	UP	UP	-	UP
CHESLER_BRAIN_QTL_TRANS	UP	-	-	-
CHIANG_LIVER_CANCER_SUBCLASS_CTNNB1_DN	UP	UP	UP	UP
CHIANG_LIVER_CANCER_SUBCLASS_CTNNB1_UP	UP	UP	UP	UP
CHIANG_LIVER_CANCER_SUBCLASS_INTERFERON_DN	UP	-	UP	-
CHIANG_LIVER_CANCER_SUBCLASS_PROLIFERATION_UP	UP	UP	UP	UP
CHIANG_LIVER_CANCER_SUBCLASS_UNANNOTATED_UP	UP	-	-	-
CHIARADONNA_NEOPLASTIC_TRANSFORMATION_CDC25_DN	UP	UP	UP	-
CHIARADONNA_NEOPLASTIC_TRANSFORMATION_CDC25_UP	UP	UP	UP	UP
CHIARADONNA_NEOPLASTIC_TRANSFORMATION_KRAS_CDC25_DN	UP	UP	UP	UP
CHIARADONNA_NEOPLASTIC_TRANSFORMATION_KRAS_DN	UP	UP	UP	UP
CHIARADONNA_NEOPLASTIC_TRANSFORMATION_KRAS_UP	UP	UP	UP	UP
CHIARETTI_T_ALL_REFRACTORY_TO_THERAPY	UP	-	-	-
CHIBA_RESPONSE_TO_TSA	UP	-	UP	UP
CHIBA_RESPONSE_TO_TSA_DN	UP	-	-	-
CHIBA_RESPONSE_TO_TSA_UP	UP	-	UP	UP
CHICAS_RB1_TARGETS_CONFLUENT	UP	UP	UP	UP
CHICAS_RB1_TARGETS_GROWING	UP	UP	UP	UP
CHICAS_RB1_TARGETS_LOW_SERUM	UP	UP	-	UP
CHICAS_RB1_TARGETS_SENESCENT	UP	UP	UP	UP
CHUANG_OXIDATIVE_STRESS_RESPONSE_UP	UP	UP	UP	UP
CHYLA_CBFA2T3_TARGETS_DN	UP	UP	UP	UP
CHYLA_CBFA2T3_TARGETS_UP	UP	-	UP	UP
CLASPER_LYMPHATIC_VESSELS_DURING_METASTASIS_DN	UP	UP	UP	UP
CLASPER_LYMPHATIC_VESSELS_DURING_METASTASIS_UP	UP	UP	UP	UP
CLAUS_PGR_POSITIVE_MENINGIOMA_DN	UP	-	UP	-
CLIMENT_BREAST_CANCER_COPY_NUMBER_DN	UP	-	UP	-
COATES_MACROPHAGE_M1_VS_M2_UP	UP	-	-	-
COLINA_TARGETS_OF_4EBP1_AND_4EBP2	UP	UP	UP	UP
COLIN_PILOCYTIC_ASTROCYTOMA_VS_GLIOBLASTOMA_UP	UP	-	UP	-
COLLER_MYC_TARGETS_DN	UP	-	UP	-
COLLER_MYC_TARGETS_UP	UP	-	UP	-
CONCANNON_APOPTOSIS_BY_EPOXOMICIN_DN	UP	UP	UP	-
CONCANNON_APOPTOSIS_BY_EPOXOMICIN_UP	UP	UP	UP	UP
CORRE_MULTIPLE_MYELOMA_DN	UP	UP	UP	UP
CORRE_MULTIPLE_MYELOMA_UP	UP	UP	UP	UP
COULOUARN_TEMPORAL_TGFB1_SIGNATURE_DN	UP	UP	UP	UP
COULOUARN_TEMPORAL_TGFB1_SIGNATURE_UP	UP	UP	UP	UP
COWLING_MYCN_TARGETS	UP	-	UP	UP
CREIGHTON_ENDOCRINE_THERAPY_RESISTANCE_1	UP	UP	UP	-
CREIGHTON_ENDOCRINE_THERAPY_RESISTANCE_3	UP	UP	UP	UP
CREIGHTON_ENDOCRINE_THERAPY_RESISTANCE_4	UP	-	UP	-
CREIGHTON_ENDOCRINE_THERAPY_RESISTANCE_5	UP	UP	UP	UP
CROMER_METASTASIS_UP	UP	-	UP	-
CROMER_TUMORIGENESIS_UP	UP	-	UP	-
CROONQUIST_IL6_DEPRIVATION_DN	UP	UP	-	UP
CROONQUIST_IL6_DEPRIVATION_UP	UP	-	-	-
CROONQUIST_NRAS_VS_STROMAL_STIMULATION_DN	UP	UP	UP	UP
CROONQUIST_STROMAL_STIMULATION_UP	UP	UP	UP	UP
CUI_GLUCOSE_DEPRIVATION	UP	-	-	-
CUI_TCF21_TARGETS_2_DN	UP	UP	UP	UP
CUI_TCF21_TARGETS_2_UP	UP	UP	UP	UP
DACOSTA_ERCC3_ALLELE_XPCS_VS_TTD_DN	UP	UP	UP	UP
DACOSTA_ERCC3_ALLELE_XPCS_VS_TTD_UP	UP	UP	UP	-
DACOSTA_LOW_DOSE_UV_RESPONSE_VIA_ERCC3_XPCS_DN	UP	UP	UP	UP
DACOSTA_UV_RESPONSE_VIA_ERCC3_COMMON_DN	UP	UP	UP	UP
DACOSTA_UV_RESPONSE_VIA_ERCC3_COMMON_UP	UP	UP	UP	UP
DACOSTA_UV_RESPONSE_VIA_ERCC3_DN	UP	UP	UP	UP
DACOSTA_UV_RESPONSE_VIA_ERCC3_TTD_UP	UP	-	UP	-
DACOSTA_UV_RESPONSE_VIA_ERCC3_UP	UP	UP	UP	UP
DACOSTA_UV_RESPONSE_VIA_ERCC3_XPCS_DN	UP	UP	UP	UP
DAIRKEE_CANCER_PRONE_RESPONSE_E2	UP	-	-	-
DANG_REGULATED_BY_MYC_DN	UP	UP	UP	UP
DARWICHE_PAPILLOMA_RISK_LOW_DN	UP	-	-	-
DARWICHE_SKIN_TUMOR_PROMOTER_UP	UP	-	UP	-
DASU_IL6_SIGNALING_DN	UP	UP	UP	UP
DASU_IL6_SIGNALING_SCAR_DN	UP	UP	UP	UP
DASU_IL6_SIGNALING_SCAR_UP	UP	-	UP	-
DASU_IL6_SIGNALING_UP	UP	UP	UP	UP
DAUER_STAT3_TARGETS_DN	UP	-	UP	-
DAUER_STAT3_TARGETS_UP	UP	UP	UP	UP
DAVICIONI_MOLECULAR_ARMS_VS_ERMS_DN	UP	UP	UP	UP
DAVICIONI_MOLECULAR_ARMS_VS_ERMS_UP	UP	-	UP	-
DAVICIONI_PAX_FOXO1_SIGNATURE_IN_ARMS_DN	UP	UP	UP	UP
DAVICIONI_PAX_FOXO1_SIGNATURE_IN_ARMS_UP	UP	-	UP	-
DAVICIONI_RHABDOMYOSARCOMA_PAX_FOXO1_FUSION_DN	UP	UP	UP	UP
DAVICIONI_RHABDOMYOSARCOMA_PAX_FOXO1_FUSION_UP	UP	-	UP	UP
DAVICIONI_TARGETS_OF_PAX_FOXO1_FUSIONS_DN	UP	UP	UP	UP
DAVICIONI_TARGETS_OF_PAX_FOXO1_FUSIONS_UP	UP	UP	UP	UP
DAVIES_MULTIPLE_MYELOMA_VS_MGUS_DN	UP	-	-	-
DAWSON_METHYLATED_IN_LYMPHOMA_TCL1	UP	-	UP	-
DAZARD_RESPONSE_TO_UV_NHEK_DN	UP	UP	UP	UP
DAZARD_RESPONSE_TO_UV_NHEK_UP	UP	-	UP	UP
DAZARD_RESPONSE_TO_UV_SCC_DN	UP	UP	UP	UP
DAZARD_RESPONSE_TO_UV_SCC_UP	UP	UP	UP	UP
DAZARD_UV_RESPONSE_CLUSTER_G2	UP	-	UP	-
DAZARD_UV_RESPONSE_CLUSTER_G28	UP	-	UP	UP
DAZARD_UV_RESPONSE_CLUSTER_G4	UP	UP	UP	UP
DEBIASI_APOPTOSIS_BY_REOVIRUS_INFECTION_DN	UP	-	UP	-
DEBIASI_APOPTOSIS_BY_REOVIRUS_INFECTION_UP	UP	UP	-	UP
DEBOSSCHER_NFKB_TARGETS_REPRESSED_BY_GLUCOCORTICOIDS	UP	UP	UP	UP
DELACROIX_RARG_BOUND_MEF	UP	-	UP	-
DELACROIX_RAR_BOUND_ES	UP	-	UP	UP
DELACROIX_RAR_TARGETS_UP	UP	UP	UP	UP
DELASERNA_MYOD_TARGETS_DN	UP	UP	UP	-
DELPUECH_FOXO3_TARGETS_UP	UP	UP	UP	UP
DELYS_THYROID_CANCER_DN	UP	UP	UP	UP
DELYS_THYROID_CANCER_UP	UP	UP	UP	UP
DER_IFN_ALPHA_RESPONSE_UP	UP	UP	UP	UP
DER_IFN_BETA_RESPONSE_UP	UP	UP	UP	-
DER_IFN_GAMMA_RESPONSE_UP	UP	UP	UP	UP
DEURIG_T_CELL_PROLYMPHOCYTIC_LEUKEMIA_DN	UP	-	UP	-
DEURIG_T_CELL_PROLYMPHOCYTIC_LEUKEMIA_UP	UP	UP	UP	-
DIAZ_CHRONIC_MEYLOGENOUS_LEUKEMIA_DN	UP	UP	-	UP
DIAZ_CHRONIC_MEYLOGENOUS_LEUKEMIA_UP	UP	-	UP	-
DING_LUNG_CANCER_BY_MUTATION_RATE	UP	-	UP	-
DIRMEIER_LMP1_RESPONSE_EARLY	UP	UP	-	UP
DIRMEIER_LMP1_RESPONSE_LATE_UP	UP	-	UP	-
DITTMER_PTHLH_TARGETS_DN	UP	-	-	-
DITTMER_PTHLH_TARGETS_UP	UP	UP	-	-
DOANE_BREAST_CANCER_ESR1_DN	UP	-	UP	UP
DOANE_RESPONSE_TO_ANDROGEN_DN	UP	UP	UP	UP
DOANE_RESPONSE_TO_ANDROGEN_UP	UP	-	UP	-
DODD_NASOPHARYNGEAL_CARCINOMA_UP	UP	-	UP	-
DORMOY_ELAVL1_TARGETS	UP	UP	UP	UP
DORN_ADENOVIRUS_INFECTION_12HR_DN	UP	UP	UP	-
DORN_ADENOVIRUS_INFECTION_24HR_DN	UP	UP	UP	UP
DORN_ADENOVIRUS_INFECTION_48HR_UP	UP	-	UP	-
DORSEY_GAB2_TARGETS	UP	UP	UP	UP
DOUGLAS_BMI1_TARGETS_DN	UP	-	-	UP
DOUGLAS_BMI1_TARGETS_UP	UP	UP	UP	UP
DUNNE_TARGETS_OF_AML1_MTG8_FUSION_DN	UP	-	UP	UP
DURAND_STROMA_MAX_DN	UP	UP	UP	UP
DURAND_STROMA_MAX_UP	UP	UP	UP	UP
DURCHDEWALD_SKIN_CARCINOGENESIS_DN	UP	UP	UP	UP
DURCHDEWALD_SKIN_CARCINOGENESIS_UP	UP	UP	UP	-
DUTERTRE_ESTRADIOL_RESPONSE_24HR_DN	UP	UP	UP	UP
DUTERTRE_ESTRADIOL_RESPONSE_6HR_DN	UP	UP	UP	-
DUTERTRE_ESTRADIOL_RESPONSE_6HR_UP	UP	UP	UP	UP
DUTTA_APOPTOSIS_VIA_NFKB	UP	UP	UP	-
EBAUER_MYOGENIC_TARGETS_OF_PAX3_FOXO1_FUSION	UP	-	UP	UP
EBAUER_TARGETS_OF_PAX3_FOXO1_FUSION_UP	UP	UP	UP	UP
EHRLICH_ICF_SYNDROM_DN	UP	UP	UP	UP
EINAV_INTERFERON_SIGNATURE_IN_CANCER	UP	-	-	-
ELVIDGE_HIF1A_AND_HIF2A_TARGETS_DN	UP	UP	UP	UP
ELVIDGE_HIF1A_AND_HIF2A_TARGETS_UP	UP	-	UP	-
ELVIDGE_HIF1A_TARGETS_DN	UP	UP	UP	UP
ELVIDGE_HIF1A_TARGETS_UP	UP	-	UP	-
ELVIDGE_HYPOXIA_BY_DMOG_DN	UP	-	UP	-
ELVIDGE_HYPOXIA_BY_DMOG_UP	UP	UP	UP	UP
ELVIDGE_HYPOXIA_DN	UP	-	UP	-
ELVIDGE_HYPOXIA_UP	UP	UP	UP	UP
ENGELMANN_CANCER_PROGENITORS_DN	UP	-	UP	-
ENGELMANN_CANCER_PROGENITORS_UP	UP	UP	UP	UP
ENK_UV_RESPONSE_EPIDERMIS_DN	UP	UP	UP	UP
ENK_UV_RESPONSE_EPIDERMIS_UP	UP	UP	UP	UP
ENK_UV_RESPONSE_KERATINOCYTE_DN	UP	UP	UP	UP
ENK_UV_RESPONSE_KERATINOCYTE_UP	UP	UP	UP	UP
FALVELLA_SMOKERS_WITH_LUNG_CANCER	UP	-	UP	UP
FARDIN_HYPOXIA_11	UP	UP	-	-
FARMER_BREAST_CANCER_APOCRINE_VS_BASAL	UP	-	UP	-
FARMER_BREAST_CANCER_APOCRINE_VS_LUMINAL	UP	-	UP	-
FARMER_BREAST_CANCER_BASAL_VS_LULMINAL	UP	UP	UP	UP
FARMER_BREAST_CANCER_CLUSTER_4	UP	-	-	-
FARMER_BREAST_CANCER_CLUSTER_5	UP	-	-	UP
FERRANDO_HOX11_NEIGHBORS	UP	UP	UP	UP
FERRANDO_T_ALL_WITH_MLL_ENL_FUSION_DN	UP	-	UP	UP
FERRANDO_T_ALL_WITH_MLL_ENL_FUSION_UP	UP	-	UP	-
FERRARI_RESPONSE_TO_FENRETINIDE_UP	UP	-	UP	UP
FEVR_CTNNB1_TARGETS_UP	UP	UP	UP	UP
FIGUEROA_AML_METHYLATION_CLUSTER_1_UP	UP	-	-	-
FIGUEROA_AML_METHYLATION_CLUSTER_5_UP	UP	-	-	-
FLECHNER_BIOPSY_KIDNEY_TRANSPLANT_OK_VS_DONOR_UP	UP	UP	UP	-
FLECHNER_BIOPSY_KIDNEY_TRANSPLANT_REJECTED_VS_OK_DN	UP	-	UP	-
FLECHNER_BIOPSY_KIDNEY_TRANSPLANT_REJECTED_VS_OK_UP	UP	-	UP	-
FLECHNER_PBL_KIDNEY_TRANSPLANT_REJECTED_VS_OK_UP	UP	UP	-	-
FONTAINE_FOLLICULAR_THYROID_ADENOMA_DN	UP	UP	-	-
FONTAINE_PAPILLARY_THYROID_CARCINOMA_DN	UP	-	-	-
FORTSCHEGGER_PHF8_TARGETS_DN	UP	UP	UP	-
FORTSCHEGGER_PHF8_TARGETS_UP	UP	UP	UP	UP
FOSTER_TOLERANT_MACROPHAGE_DN	UP	UP	UP	UP
FOSTER_TOLERANT_MACROPHAGE_UP	UP	UP	-	UP
FOURNIER_ACINAR_DEVELOPMENT_EARLY_DN	UP	-	UP	-
FOURNIER_ACINAR_DEVELOPMENT_LATE_2	UP	UP	UP	UP
FOURNIER_ACINAR_DEVELOPMENT_LATE_DN	UP	UP	-	-
FOURNIER_ACINAR_DEVELOPMENT_LATE_UP	UP	UP	UP	UP
FRASOR_RESPONSE_TO_ESTRADIOL_DN	UP	UP	UP	UP
FRASOR_RESPONSE_TO_ESTRADIOL_UP	UP	UP	UP	-
FRASOR_TAMOXIFEN_RESPONSE_UP	UP	-	UP	-
FRIDMAN_IMMORTALIZATION_DN	UP	UP	UP	UP
FRIDMAN_SENESCENCE_DN	UP	UP	UP	UP
FRIDMAN_SENESCENCE_UP	UP	UP	UP	UP
FUJII_YBX1_TARGETS_UP	UP	-	UP	-
FUKUSHIMA_TNFSF11_TARGETS	UP	UP	-	UP
FULCHER_INFLAMMATORY_RESPONSE_LECTIN_VS_LPS_DN	UP	UP	UP	UP
FULCHER_INFLAMMATORY_RESPONSE_LECTIN_VS_LPS_UP	UP	UP	UP	UP
FURUKAWA_DUSP6_TARGETS_PCI35_UP	UP	-	UP	-
GABRIELY_MIR21_TARGETS	UP	-	-	-
GAJATE_RESPONSE_TO_TRABECTEDIN_UP	UP	UP	UP	UP
GALINDO_IMMUNE_RESPONSE_TO_ENTEROTOXIN	UP	UP	UP	UP
GALI_TP53_TARGETS_APOPTOTIC_UP	UP	UP	-	-
GAL_LEUKEMIC_STEM_CELL_DN	UP	UP	UP	UP
GAL_LEUKEMIC_STEM_CELL_UP	UP	-	UP	-
GARGALOVIC_RESPONSE_TO_OXIDIZED_PHOSPHOLIPIDS_BLACK_UP	UP	UP	UP	-
GARGALOVIC_RESPONSE_TO_OXIDIZED_PHOSPHOLIPIDS_BLUE_DN	UP	UP	UP	UP
GARGALOVIC_RESPONSE_TO_OXIDIZED_PHOSPHOLIPIDS_BLUE_UP	UP	UP	-	-
GARGALOVIC_RESPONSE_TO_OXIDIZED_PHOSPHOLIPIDS_GREEN_UP	UP	UP	UP	UP
GARGALOVIC_RESPONSE_TO_OXIDIZED_PHOSPHOLIPIDS_GREY_DN	UP	UP	UP	UP
GARGALOVIC_RESPONSE_TO_OXIDIZED_PHOSPHOLIPIDS_GREY_UP	UP	-	UP	UP
GARGALOVIC_RESPONSE_TO_OXIDIZED_PHOSPHOLIPIDS_TURQUOISE_UP	UP	UP	UP	UP
GARY_CD5_TARGETS_UP	UP	-	UP	-
GAURNIER_PSMD4_TARGETS	UP	-	UP	UP
GAUSSMANN_MLL_AF4_FUSION_TARGETS_A_DN	UP	-	-	-
GAUSSMANN_MLL_AF4_FUSION_TARGETS_A_UP	UP	UP	UP	UP
GAUSSMANN_MLL_AF4_FUSION_TARGETS_D_DN	UP	-	-	-
GAUSSMANN_MLL_AF4_FUSION_TARGETS_E_DN	UP	-	UP	-
GAUSSMANN_MLL_AF4_FUSION_TARGETS_E_UP	UP	UP	UP	UP
GAUSSMANN_MLL_AF4_FUSION_TARGETS_F_DN	UP	-	UP	-
GAUSSMANN_MLL_AF4_FUSION_TARGETS_F_UP	UP	UP	UP	UP
GAUSSMANN_MLL_AF4_FUSION_TARGETS_G_UP	UP	-	UP	-
GAUTSCHI_SRC_SIGNALING	UP	UP	UP	UP
GAVIN_FOXP3_TARGETS_CLUSTER_P3	UP	UP	UP	UP
GAVIN_FOXP3_TARGETS_CLUSTER_P4	UP	UP	UP	-
GAVIN_FOXP3_TARGETS_CLUSTER_P7	UP	UP	UP	-
GAVIN_FOXP3_TARGETS_CLUSTER_T4	UP	-	UP	-
GEISS_RESPONSE_TO_DSRNA_UP	UP	UP	UP	UP
GENTILE_RESPONSE_CLUSTER_D3	UP	UP	-	UP
GENTILE_UV_HIGH_DOSE_DN	UP	UP	UP	UP
GENTILE_UV_HIGH_DOSE_UP	UP	-	UP	UP
GENTILE_UV_LOW_DOSE_DN	UP	UP	UP	UP
GENTILE_UV_LOW_DOSE_UP	UP	-	-	-
GENTILE_UV_RESPONSE_CLUSTER_D1	UP	UP	UP	UP
GENTILE_UV_RESPONSE_CLUSTER_D2	UP	UP	UP	UP
GENTILE_UV_RESPONSE_CLUSTER_D4	UP	UP	UP	UP
GENTILE_UV_RESPONSE_CLUSTER_D8	UP	-	UP	-
GEORGANTAS_HSC_MARKERS	UP	UP	-	UP
GEORGES_TARGETS_OF_MIR192_AND_MIR215	UP	UP	UP	UP
GERHOLD_ADIPOGENESIS_DN	UP	UP	UP	UP
GERHOLD_ADIPOGENESIS_UP	UP	-	-	UP
GERHOLD_RESPONSE_TO_TZD_DN	UP	UP	UP	UP
GERY_CEBP_TARGETS	UP	UP	UP	UP
GESERICK_TERT_TARGETS_DN	UP	UP	UP	UP
GHANDHI_BYSTANDER_IRRADIATION_UP	UP	UP	UP	UP
GHANDHI_DIRECT_IRRADIATION_DN	UP	-	UP	-
GHANDHI_DIRECT_IRRADIATION_UP	UP	UP	UP	UP
GHO_ATF5_TARGETS_DN	UP	UP	UP	UP
GILDEA_METASTASIS	UP	UP	UP	-
GILMORE_CORE_NFKB_PATHWAY	UP	UP	-	-
GOBERT_OLIGODENDROCYTE_DIFFERENTIATION_DN	UP	UP	UP	UP
GOBERT_OLIGODENDROCYTE_DIFFERENTIATION_UP	UP	UP	-	UP
GOLDRATH_ANTIGEN_RESPONSE	UP	UP	UP	UP
GOTZMANN_EPITHELIAL_TO_MESENCHYMAL_TRANSITION_DN	UP	-	UP	-
GOTZMANN_EPITHELIAL_TO_MESENCHYMAL_TRANSITION_UP	UP	UP	UP	UP
GOUYER_TATI_TARGETS_DN	UP	-	UP	-
GOUYER_TATI_TARGETS_UP	UP	UP	UP	UP
GOUYER_TUMOR_INVASIVENESS	UP	-	UP	-
GOZGIT_ESR1_TARGETS_DN	UP	UP	UP	UP
GOZGIT_ESR1_TARGETS_UP	UP	UP	UP	UP
GRABARCZYK_BCL11B_TARGETS_UP	UP	-	UP	-
GRADE_COLON_AND_RECTAL_CANCER_DN	UP	-	-	-
GRAESSMANN_APOPTOSIS_BY_DOXORUBICIN_DN	UP	UP	UP	-
GRAESSMANN_APOPTOSIS_BY_DOXORUBICIN_UP	UP	UP	UP	UP
GRAESSMANN_APOPTOSIS_BY_SERUM_DEPRIVATION_DN	UP	UP	UP	UP
GRAESSMANN_APOPTOSIS_BY_SERUM_DEPRIVATION_UP	UP	UP	UP	UP
GRAESSMANN_RESPONSE_TO_MC_AND_DOXORUBICIN_UP	UP	UP	-	UP
GRAESSMANN_RESPONSE_TO_MC_AND_SERUM_DEPRIVATION_UP	UP	-	UP	UP
GRAHAM_CML_DIVIDING_VS_NORMAL_QUIESCENT_DN	UP	UP	UP	-
GRAHAM_CML_DIVIDING_VS_NORMAL_QUIESCENT_UP	UP	UP	-	UP
GRAHAM_CML_QUIESCENT_VS_CML_DIVIDING_UP	UP	-	UP	UP
GRAHAM_CML_QUIESCENT_VS_NORMAL_DIVIDING_UP	UP	UP	UP	UP
GRAHAM_CML_QUIESCENT_VS_NORMAL_QUIESCENT_DN	UP	-	UP	-
GRAHAM_CML_QUIESCENT_VS_NORMAL_QUIESCENT_UP	UP	UP	UP	UP
GRAHAM_NORMAL_QUIESCENT_VS_NORMAL_DIVIDING_UP	UP	-	UP	-
GRANDVAUX_IFN_RESPONSE_NOT_VIA_IRF3	UP	-	-	-
GRANDVAUX_IRF3_TARGETS_UP	UP	UP	-	UP
GREGORY_SYNTHETIC_LETHAL_WITH_IMATINIB	UP	-	-	-
GRESHOCK_CANCER_COPY_NUMBER_UP	UP	-	UP	-
GROSS_ELK3_TARGETS_UP	UP	UP	UP	UP
GROSS_HYPOXIA_VIA_ELK3_AND_HIF1A_DN	UP	UP	UP	UP
GROSS_HYPOXIA_VIA_ELK3_AND_HIF1A_UP	UP	UP	UP	UP
GROSS_HYPOXIA_VIA_ELK3_DN	UP	UP	UP	UP
GROSS_HYPOXIA_VIA_ELK3_ONLY_DN	UP	-	UP	-
GROSS_HYPOXIA_VIA_ELK3_ONLY_UP	UP	UP	-	UP
GROSS_HYPOXIA_VIA_ELK3_UP	UP	UP	UP	UP
GROSS_HYPOXIA_VIA_HIF1A_DN	UP	UP	UP	UP
GROSS_HYPOXIA_VIA_HIF1A_ONLY	UP	-	UP	-
GRUETZMANN_PANCREATIC_CANCER_DN	UP	-	UP	-
GRUETZMANN_PANCREATIC_CANCER_UP	UP	UP	UP	UP
GUENTHER_GROWTH_SPHERICAL_VS_ADHERENT_DN	UP	-	-	-
GUILLAUMOND_KLF10_TARGETS_UP	UP	UP	-	-
GUO_HEX_TARGETS_DN	UP	UP	-	UP
GUO_HEX_TARGETS_UP	UP	UP	UP	UP
GUO_TARGETS_OF_IRS1_AND_IRS2	UP	-	UP	-
GUTIERREZ_CHRONIC_LYMPHOCYTIC_LEUKEMIA_DN	UP	-	-	-
GUTIERREZ_WALDENSTROEMS_MACROGLOBULINEMIA_1_DN	UP	UP	UP	UP
GU_PDEF_TARGETS_UP	UP	UP	UP	UP
GYORFFY_DOXORUBICIN_RESISTANCE	UP	-	UP	-
HADDAD_B_LYMPHOCYTE_PROGENITOR	UP	-	UP	UP
HADDAD_T_LYMPHOCYTE_AND_NK_PROGENITOR_UP	UP	UP	UP	UP
HAEGERSTRAND_RESPONSE_TO_IMATINIB	UP	-	-	-
HAHTOLA_CTCL_CUTANEOUS	UP	UP	-	UP
HAHTOLA_MYCOSIS_FUNGOIDES_CD4_UP	UP	UP	UP	UP
HAHTOLA_MYCOSIS_FUNGOIDES_SKIN_UP	UP	UP	UP	UP
HAHTOLA_MYCOSIS_FUNGOIDES_UP	UP	-	-	UP
HAHTOLA_SEZARY_SYNDROM_UP	UP	UP	-	-
HALMOS_CEBPA_TARGETS_DN	UP	UP	UP	UP
HALMOS_CEBPA_TARGETS_UP	UP	UP	UP	UP
HAMAI_APOPTOSIS_VIA_TRAIL_DN	UP	UP	UP	UP
HAMAI_APOPTOSIS_VIA_TRAIL_UP	UP	-	-	-
HANN_RESISTANCE_TO_BCL2_INHIBITOR_DN	UP	UP	UP	UP
HAN_JNK_SINGALING_DN	UP	-	UP	-
HAN_JNK_SINGALING_UP	UP	UP	UP	UP
HAN_SATB1_TARGETS_DN	UP	UP	UP	UP
HAN_SATB1_TARGETS_UP	UP	UP	UP	UP
HARRIS_BRAIN_CANCER_PROGENITORS	UP	-	UP	-
HARRIS_HYPOXIA	UP	UP	UP	UP
HASINA_NOL7_TARGETS_DN	UP	-	-	-
HECKER_IFNB1_TARGETS	UP	UP	UP	UP
HEDENFALK_BREAST_CANCER_BRCA1_VS_BRCA2	UP	-	UP	-
HEDVAT_ELF4_TARGETS_UP	UP	UP	UP	-
HEIDENBLAD_AMPLICON_12P11_12_UP	UP	UP	-	-
HELLEBREKERS_SILENCED_DURING_TUMOR_ANGIOGENESIS	UP	UP	UP	UP
HELLER_HDAC_TARGETS_DN	UP	UP	UP	UP
HELLER_HDAC_TARGETS_SILENCED_BY_METHYLATION_DN	UP	UP	UP	UP
HELLER_HDAC_TARGETS_SILENCED_BY_METHYLATION_UP	UP	UP	UP	UP
HELLER_HDAC_TARGETS_UP	UP	-	UP	-
HELLER_SILENCED_BY_METHYLATION_DN	UP	UP	UP	UP
HELLER_SILENCED_BY_METHYLATION_UP	UP	UP	UP	-
HENDRICKS_SMARCA4_TARGETS_DN	UP	-	UP	-
HENDRICKS_SMARCA4_TARGETS_UP	UP	UP	UP	-
HERNANDEZ_ABERRANT_MITOSIS_BY_DOCETACEL_2NM_UP	UP	UP	UP	UP
HERNANDEZ_MITOTIC_ARREST_BY_DOCETAXEL_1_DN	UP	UP	UP	UP
HERNANDEZ_MITOTIC_ARREST_BY_DOCETAXEL_1_UP	UP	UP	UP	UP
HERNANDEZ_MITOTIC_ARREST_BY_DOCETAXEL_2_UP	UP	-	UP	-
HESS_TARGETS_OF_HOXA9_AND_MEIS1_DN	UP	UP	UP	UP
HINATA_NFKB_TARGETS_FIBROBLAST_UP	UP	UP	UP	UP
HINATA_NFKB_TARGETS_KERATINOCYTE_UP	UP	UP	UP	UP
HIRSCH_CELLULAR_TRANSFORMATION_SIGNATURE_DN	UP	-	UP	-
HIRSCH_CELLULAR_TRANSFORMATION_SIGNATURE_UP	UP	UP	UP	UP
HOEBEKE_LYMPHOID_STEM_CELL_DN	UP	UP	UP	UP
HOELZEL_NF1_TARGETS_DN	UP	-	UP	-
HOELZEL_NF1_TARGETS_UP	UP	UP	UP	UP
HOFFMANN_LARGE_TO_SMALL_PRE_BII_LYMPHOCYTE_DN	UP	-	-	-
HOFFMANN_PRE_BI_TO_LARGE_PRE_BII_LYMPHOCYTE_DN	UP	UP	UP	-
HOFFMANN_SMALL_PRE_BII_TO_IMMATURE_B_LYMPHOCYTE_DN	UP	-	UP	UP
HOFFMANN_SMALL_PRE_BII_TO_IMMATURE_B_LYMPHOCYTE_UP	UP	-	UP	-
HOFMANN_CELL_LYMPHOMA_UP	UP	-	-	UP
HOFMANN_MYELODYSPLASTIC_SYNDROM_LOW_RISK_DN	UP	-	UP	-
HOFMANN_MYELODYSPLASTIC_SYNDROM_RISK_UP	UP	-	UP	-
HOLLEMAN_ASPARAGINASE_RESISTANCE_ALL_UP	UP	-	-	-
HOLLEMAN_ASPARAGINASE_RESISTANCE_B_ALL_DN	UP	-	-	-
HOLLEMAN_DAUNORUBICIN_ALL_DN	UP	-	-	-
HOLLEMAN_DAUNORUBICIN_B_ALL_DN	UP	-	-	-
HOLLEMAN_PREDNISOLONE_RESISTANCE_B_ALL_UP	UP	-	-	-
HOLLMANN_APOPTOSIS_VIA_CD40_DN	UP	-	UP	-
HOOI_ST7_TARGETS_DN	UP	UP	UP	UP
HOOI_ST7_TARGETS_UP	UP	UP	UP	UP
HOQUE_METHYLATED_IN_CANCER	UP	UP	UP	-
HORIUCHI_WTAP_TARGETS_DN	UP	UP	UP	UP
HORIUCHI_WTAP_TARGETS_UP	UP	UP	UP	UP
HORTON_SREBF_TARGETS	UP	-	UP	-
HOSHIDA_LIVER_CANCER_LATE_RECURRENCE_DN	UP	-	UP	-
HOSHIDA_LIVER_CANCER_SUBCLASS_S1	UP	UP	UP	UP
HOSHIDA_LIVER_CANCER_SUBCLASS_S2	UP	-	UP	-
HOSHIDA_LIVER_CANCER_SUBCLASS_S3	UP	-	UP	-
HOSHIDA_LIVER_CANCER_SURVIVAL_UP	UP	UP	UP	UP
HOUSTIS_ROS	UP	-	-	UP
HOWLIN_CITED1_TARGETS_1_DN	UP	UP	UP	UP
HOWLIN_PUBERTAL_MAMMARY_GLAND	UP	UP	UP	UP
HUANG_DASATINIB_RESISTANCE_UP	UP	-	UP	-
HUANG_FOXA2_TARGETS_DN	UP	-	UP	-
HUANG_FOXA2_TARGETS_UP	UP	-	UP	-
HUANG_GATA2_TARGETS_UP	UP	-	UP	-
HUMMEL_BURKITTS_LYMPHOMA_DN	UP	UP	UP	-
HUMMERICH_SKIN_CANCER_PROGRESSION_DN	UP	-	UP	-
HUMMERICH_SKIN_CANCER_PROGRESSION_UP	UP	-	UP	-
HUPER_BREAST_BASAL_VS_LUMINAL_DN	UP	-	UP	-
HUTTMANN_B_CLL_POOR_SURVIVAL_UP	UP	UP	UP	-
ICHIBA_GRAFT_VERSUS_HOST_DISEASE_35D_UP	UP	-	-	-
ICHIBA_GRAFT_VERSUS_HOST_DISEASE_D7_UP	UP	UP	UP	-
IGARASHI_ATF4_TARGETS_DN	UP	-	UP	-
IGLESIAS_E2F_TARGETS_UP	UP	UP	UP	-
IIZUKA_LIVER_CANCER_PROGRESSION_G1_G2_UP	UP	-	-	-
INGRAM_SHH_TARGETS_DN	UP	UP	UP	UP
INGRAM_SHH_TARGETS_UP	UP	UP	UP	UP
ISSAEVA_MLL2_TARGETS	UP	UP	UP	UP
IVANOVA_HEMATOPOIESIS_MATURE_CELL	UP	UP	-	-
IVANOVA_HEMATOPOIESIS_STEM_CELL	UP	UP	-	UP
IVANOVA_HEMATOPOIESIS_STEM_CELL_AND_PROGENITOR	UP	-	UP	-
IVANOVA_HEMATOPOIESIS_STEM_CELL_LONG_TERM	UP	-	UP	-
IWANAGA_CARCINOGENESIS_BY_KRAS_PTEN_DN	UP	UP	UP	UP
IWANAGA_CARCINOGENESIS_BY_KRAS_PTEN_UP	UP	-	-	-
IWANAGA_CARCINOGENESIS_BY_KRAS_UP	UP	-	-	-
IYENGAR_RESPONSE_TO_ADIPOCYTE_FACTORS	UP	-	UP	-
IZADPANAH_STEM_CELL_ADIPOSE_VS_BONE_DN	UP	UP	UP	UP
IZADPANAH_STEM_CELL_ADIPOSE_VS_BONE_UP	UP	UP	UP	UP
JAATINEN_HEMATOPOIETIC_STEM_CELL_DN	UP	UP	-	-
JAATINEN_HEMATOPOIETIC_STEM_CELL_UP	UP	UP	UP	-
JACKSON_DNMT1_TARGETS_DN	UP	-	-	-
JACKSON_DNMT1_TARGETS_UP	UP	UP	UP	UP
JAEGER_METASTASIS_UP	UP	-	-	-
JAZAERI_BREAST_CANCER_BRCA1_VS_BRCA2_UP	UP	-	-	UP
JECHLINGER_EPITHELIAL_TO_MESENCHYMAL_TRANSITION_DN	UP	UP	UP	UP
JECHLINGER_EPITHELIAL_TO_MESENCHYMAL_TRANSITION_UP	UP	UP	UP	UP
JEON_SMAD6_TARGETS_UP	UP	-	UP	UP
JIANG_AGING_CEREBRAL_CORTEX_UP	UP	-	-	-
JIANG_HYPOXIA_NORMAL	UP	UP	UP	UP
JIANG_TIP30_TARGETS_UP	UP	UP	UP	UP
JISON_SICKLE_CELL_DISEASE_UP	UP	UP	UP	-
JI_CARCINOGENESIS_BY_KRAS_AND_STK11_DN	UP	-	UP	UP
JI_RESPONSE_TO_FSH_DN	UP	UP	-	UP
JI_RESPONSE_TO_FSH_UP	UP	-	UP	-
JOHANSSON_GLIOMAGENESIS_BY_PDGFB_UP	UP	UP	UP	UP
JOHNSTONE_PARVB_TARGETS_1_DN	UP	UP	UP	-
JOHNSTONE_PARVB_TARGETS_2_UP	UP	-	UP	-
JOHNSTONE_PARVB_TARGETS_3_UP	UP	UP	UP	UP
JU_AGING_TERC_TARGETS_UP	UP	UP	UP	UP
KAAB_HEART_ATRIUM_VS_VENTRICLE_DN	UP	-	UP	-
KAAB_HEART_ATRIUM_VS_VENTRICLE_UP	UP	UP	UP	-
KAMIKUBO_MYELOID_MN1_NETWORK	UP	-	UP	-
KANG_AR_TARGETS_DN	UP	-	-	-
KANG_CISPLATIN_RESISTANCE_UP	UP	-	UP	-
KANG_FLUOROURACIL_RESISTANCE_UP	UP	-	-	-
KANG_GIST_WITH_PDGFRA_UP	UP	-	UP	-
KANG_IMMORTALIZED_BY_TERT_DN	UP	UP	UP	UP
KANG_IMMORTALIZED_BY_TERT_UP	UP	UP	UP	UP
KANNAN_TP53_TARGETS_UP	UP	UP	UP	-
KAN_RESPONSE_TO_ARSENIC_TRIOXIDE	UP	UP	UP	UP
KAPOSI_LIVER_CANCER_MET_DN	UP	-	UP	-
KARLSSON_TGFB1_TARGETS_DN	UP	-	UP	UP
KASLER_HDAC7_TARGETS_2_DN	UP	UP	UP	-
KATSANOU_ELAVL1_TARGETS_DN	UP	-	UP	-
KATSANOU_ELAVL1_TARGETS_UP	UP	UP	UP	UP
KAYO_CALORIE_RESTRICTION_MUSCLE_UP	UP	-	UP	-
KEEN_RESPONSE_TO_ROSIGLITAZONE_DN	UP	UP	UP	UP
KEGG_ADHERENS_JUNCTION	UP	-	-	-
KEGG_ALANINE_ASPARTATE_AND_GLUTAMATE_METABOLISM	UP	-	-	-
KEGG_ARGININE_AND_PROLINE_METABOLISM	UP	-	-	-
KEGG_ARRHYTHMOGENIC_RIGHT_VENTRICULAR_CARDIOMYOPATHY_ARVC	UP	-	UP	-
KEGG_AXON_GUIDANCE	UP	UP	-	-
KEGG_BASAL_CELL_CARCINOMA	UP	UP	UP	-
KEGG_BLADDER_CANCER	UP	-	UP	-
KEGG_CELL_ADHESION_MOLECULES_CAMS	UP	-	-	-
KEGG_CYTOKINE_CYTOKINE_RECEPTOR_INTERACTION	UP	UP	UP	UP
KEGG_ECM_RECEPTOR_INTERACTION	UP	-	UP	-
KEGG_EPITHELIAL_CELL_SIGNALING_IN_HELICOBACTER_PYLORI_INFECTION	UP	-	UP	-
KEGG_FATTY_ACID_METABOLISM	UP	-	-	-
KEGG_FOCAL_ADHESION	UP	-	UP	UP
KEGG_FOLATE_BIOSYNTHESIS	UP	-	-	-
KEGG_GLYCEROLIPID_METABOLISM	UP	-	UP	-
KEGG_GLYCOSPHINGOLIPID_BIOSYNTHESIS_GANGLIO_SERIES	UP	-	UP	-
KEGG_GLYCOSPHINGOLIPID_BIOSYNTHESIS_GLOBO_SERIES	UP	-	UP	-
KEGG_HEMATOPOIETIC_CELL_LINEAGE	UP	UP	UP	-
KEGG_HYPERTROPHIC_CARDIOMYOPATHY_HCM	UP	-	UP	-
KEGG_LYSOSOME	UP	-	-	-
KEGG_MAPK_SIGNALING_PATHWAY	UP	UP	UP	UP
KEGG_NOD_LIKE_RECEPTOR_SIGNALING_PATHWAY	UP	UP	UP	UP
KEGG_NUCLEOTIDE_EXCISION_REPAIR	UP	UP	-	-
KEGG_O_GLYCAN_BIOSYNTHESIS	UP	-	-	-
KEGG_P53_SIGNALING_PATHWAY	UP	UP	UP	-
KEGG_PATHWAYS_IN_CANCER	UP	UP	UP	UP
KEGG_REGULATION_OF_ACTIN_CYTOSKELETON	UP	-	UP	-
KEGG_SMALL_CELL_LUNG_CANCER	UP	UP	UP	UP
KEGG_SPHINGOLIPID_METABOLISM	UP	UP	UP	-
KEGG_STEROID_BIOSYNTHESIS	UP	-	UP	-
KEGG_TERPENOID_BACKBONE_BIOSYNTHESIS	UP	-	UP	-
KEGG_TGF_BETA_SIGNALING_PATHWAY	UP	UP	UP	UP
KEGG_VALINE_LEUCINE_AND_ISOLEUCINE_BIOSYNTHESIS	UP	-	UP	-
KEGG_VALINE_LEUCINE_AND_ISOLEUCINE_DEGRADATION	UP	-	-	-
KENNY_CTNNB1_TARGETS_DN	UP	-	-	-
KERLEY_RESPONSE_TO_CISPLATIN_UP	UP	UP	UP	UP
KIM_ALL_DISORDERS_OLIGODENDROCYTE_NUMBER_CORR_UP	UP	-	-	-
KIM_GLIS2_TARGETS_UP	UP	-	UP	-
KIM_MYCN_AMPLIFICATION_TARGETS_UP	UP	-	UP	-
KIM_MYC_AMPLIFICATION_TARGETS_UP	UP	-	UP	-
KIM_RESPONSE_TO_TSA_AND_DECITABINE_UP	UP	-	UP	-
KIM_WT1_TARGETS_12HR_DN	UP	UP	UP	UP
KIM_WT1_TARGETS_12HR_UP	UP	UP	UP	UP
KIM_WT1_TARGETS_8HR_DN	UP	-	UP	-
KIM_WT1_TARGETS_8HR_UP	UP	UP	UP	UP
KIM_WT1_TARGETS_UP	UP	UP	UP	UP
KINSEY_TARGETS_OF_EWSR1_FLII_FUSION_DN	UP	UP	UP	UP
KLEIN_PRIMARY_EFFUSION_LYMPHOMA_DN	UP	-	-	-
KOBAYASHI_EGFR_SIGNALING_24HR_DN	UP	UP	UP	UP
KOBAYASHI_EGFR_SIGNALING_24HR_UP	UP	UP	UP	UP
KOBAYASHI_EGFR_SIGNALING_6HR_DN	UP	UP	UP	UP
KOHOUTEK_CCNT1_TARGETS	UP	-	UP	-
KOHOUTEK_CCNT2_TARGETS	UP	-	-	-
KOINUMA_TARGETS_OF_SMAD2_OR_SMAD3	UP	UP	UP	UP
KOKKINAKIS_METHIONINE_DEPRIVATION_48HR_DN	UP	-	UP	-
KOKKINAKIS_METHIONINE_DEPRIVATION_48HR_UP	UP	UP	UP	UP
KOKKINAKIS_METHIONINE_DEPRIVATION_96HR_DN	UP	UP	UP	UP
KOKKINAKIS_METHIONINE_DEPRIVATION_96HR_UP	UP	UP	UP	UP
KONDO_EZH2_TARGETS	UP	-	UP	UP
KORKOLA_EMBRYONIC_CARCINOMA_VS_SEMINOMA_UP	UP	-	UP	-
KORKOLA_TERATOMA	UP	UP	UP	UP
KORKOLA_TERATOMA_UP	UP	-	UP	-
KORKOLA_YOLK_SAC_TUMOR	UP	UP	UP	-
KOYAMA_SEMA3B_TARGETS_DN	UP	UP	UP	UP
KOYAMA_SEMA3B_TARGETS_UP	UP	UP	UP	UP
KRASNOSELSKAYA_ILF3_TARGETS_DN	UP	-	-	UP
KRASNOSELSKAYA_ILF3_TARGETS_UP	UP	UP	UP	UP
KRIEG_HYPOXIA_NOT_VIA_KDM3A	UP	UP	UP	UP
KRIEG_HYPOXIA_VIA_KDM3A	UP	UP	UP	UP
KRIEG_KDM3A_TARGETS_NOT_HYPOXIA	UP	UP	-	-
KRIGE_AMINO_ACID_DEPRIVATION	UP	UP	UP	UP
KRIGE_RESPONSE_TO_TOSEDOSTAT_24HR_DN	UP	-	UP	-
KRIGE_RESPONSE_TO_TOSEDOSTAT_24HR_UP	UP	UP	UP	UP
KRIGE_RESPONSE_TO_TOSEDOSTAT_6HR_DN	UP	-	UP	-
KRIGE_RESPONSE_TO_TOSEDOSTAT_6HR_UP	UP	UP	UP	UP
KUMAR_TARGETS_OF_MLL_AF9_FUSION	UP	UP	UP	-
KUNINGER_IGF1_VS_PDGFB_TARGETS_DN	UP	-	UP	UP
KUWANO_RNA_STABILIZED_BY_NO	UP	UP	UP	UP
KYNG_DNA_DAMAGE_BY_4NQO	UP	UP	UP	-
KYNG_DNA_DAMAGE_BY_4NQO_OR_UV	UP	-	-	-
KYNG_DNA_DAMAGE_BY_GAMMA_AND_UV_RADIATION	UP	UP	UP	UP
KYNG_DNA_DAMAGE_DN	UP	UP	UP	UP
KYNG_ENVIRONMENTAL_STRESS_RESPONSE_UP	UP	UP	UP	UP
KYNG_NORMAL_AGING_DN	UP	-	UP	-
KYNG_RESPONSE_TO_H2O2	UP	UP	UP	UP
KYNG_WERNER_SYNDROM_DN	UP	-	UP	-
LABBE_TARGETS_OF_TGFB1_AND_WNT3A_DN	UP	-	UP	-
LABBE_TARGETS_OF_TGFB1_AND_WNT3A_UP	UP	-	-	-
LABBE_TGFB1_TARGETS_DN	UP	-	UP	-
LABBE_TGFB1_TARGETS_UP	UP	UP	UP	UP
LABBE_WNT3A_TARGETS_DN	UP	UP	UP	-
LABBE_WNT3A_TARGETS_UP	UP	UP	UP	UP
LAIHO_COLORECTAL_CANCER_SERRATED_UP	UP	-	UP	-
LANDIS_BREAST_CANCER_PROGRESSION_DN	UP	UP	UP	-
LANDIS_BREAST_CANCER_PROGRESSION_UP	UP	-	UP	-
LANDIS_ERBB2_BREAST_TUMORS_324_DN	UP	UP	UP	-
LANDIS_ERBB2_BREAST_TUMORS_324_UP	UP	UP	UP	UP
LANDIS_ERBB2_BREAST_TUMORS_65_DN	UP	UP	UP	-
LA_MEN1_TARGETS	UP	-	-	-
LEE_AGING_CEREBELLUM_UP	UP	-	-	UP
LEE_AGING_MUSCLE_UP	UP	-	-	-
LEE_BMP2_TARGETS_DN	UP	UP	UP	UP
LEE_BMP2_TARGETS_UP	UP	UP	UP	UP
LEE_CALORIE_RESTRICTION_NEOCORTEX_UP	UP	-	-	-
LEE_EARLY_T_LYMPHOCYTE_UP	UP	UP	-	UP
LEE_LIVER_CANCER_ACOX1_UP	UP	-	UP	-
LEE_LIVER_CANCER_CIPROFIBRATE_UP	UP	-	UP	-
LEE_LIVER_CANCER_DENA_UP	UP	UP	UP	-
LEE_LIVER_CANCER_E2F1_UP	UP	-	UP	-
LEE_LIVER_CANCER_MYC_DN	UP	-	-	-
LEE_LIVER_CANCER_MYC_TGFA_UP	UP	-	UP	-
LEE_LIVER_CANCER_SURVIVAL_DN	UP	-	-	-
LEE_LIVER_CANCER_SURVIVAL_UP	UP	-	UP	-
LEE_METASTASIS_AND_ALTERNATIVE_SPLICING_UP	UP	-	UP	-
LEE_NAIVE_T_LYMPHOCYTE	UP	-	-	-
LEE_NEURAL_CREST_STEM_CELL_DN	UP	UP	UP	UP
LEE_NEURAL_CREST_STEM_CELL_UP	UP	UP	UP	UP
LEE_RECENT_THYMIC_EMIGRANT	UP	UP	UP	-
LEE_SP4_THYMOCYTE	UP	-	UP	-
LEE_TARGETS_OF_PTCH1_AND_SUFU_DN	UP	-	UP	-
LEE_TARGETS_OF_PTCH1_AND_SUFU_UP	UP	UP	UP	UP
LEIN_MEDULLA_MARKERS	UP	-	UP	-
LEIN_OLIGODENDROCYTE_MARKERS	UP	-	UP	-
LEIN_PONS_MARKERS	UP	-	-	-
LEI_HOXC8_TARGETS_DN	UP	UP	UP	UP
LEI_MYB_TARGETS	UP	UP	UP	UP
LENAOUR_DENDRITIC_CELL_MATURATION_DN	UP	-	UP	UP
LENAOUR_DENDRITIC_CELL_MATURATION_UP	UP	UP	UP	UP
LEONARD_HYPOXIA	UP	UP	UP	UP
LE_EGR2_TARGETS_DN	UP	-	UP	UP
LE_EGR2_TARGETS_UP	UP	UP	UP	UP
LE_SKI_TARGETS_UP	UP	UP	UP	UP
LIANG_SILENCED_BY_METHYLATION_2	UP	-	UP	UP
LIANG_SILENCED_BY_METHYLATION_DN	UP	UP	-	UP
LIANG_SILENCED_BY_METHYLATION_UP	UP	UP	UP	-
LIAN_NEUTROPHIL_GRANULE_CONSTITUENTS	UP	-	UP	-
LIAO_HAVE_SOX4_BINDING_SITES	UP	-	UP	-
LIAO_METASTASIS	UP	UP	UP	UP
LIEN_BREAST_CARCINOMA_METAPLASTIC	UP	-	UP	UP
LIEN_BREAST_CARCINOMA_METAPLASTIC_VS_DUCTAL_UP	UP	UP	UP	UP
LIM_MAMMARY_LUMINAL_MATURE_DN	UP	UP	UP	UP
LIM_MAMMARY_LUMINAL_MATURE_UP	UP	-	UP	UP
LIM_MAMMARY_LUMINAL_PROGENITOR_DN	UP	-	-	-
LIM_MAMMARY_LUMINAL_PROGENITOR_UP	UP	-	-	-
LIM_MAMMARY_STEM_CELL_UP	UP	UP	UP	UP
LINDGREN_BLADDER_CANCER_CLUSTER_1_DN	UP	UP	UP	UP
LINDGREN_BLADDER_CANCER_CLUSTER_2A_DN	UP	-	UP	-
LINDGREN_BLADDER_CANCER_CLUSTER_2B	UP	UP	UP	UP
LINDGREN_BLADDER_CANCER_CLUSTER_3_DN	UP	-	UP	-
LINDGREN_BLADDER_CANCER_CLUSTER_3_UP	UP	UP	UP	UP
LINDGREN_BLADDER_CANCER_HIGH_RECURRENCE	UP	UP	UP	UP
LINDSTEDT_DENDRITIC_CELL_MATURATION_A	UP	UP	UP	UP
LINDSTEDT_DENDRITIC_CELL_MATURATION_B	UP	UP	UP	UP
LINDSTEDT_DENDRITIC_CELL_MATURATION_C	UP	-	UP	UP
LINDSTEDT_DENDRITIC_CELL_MATURATION_D	UP	-	UP	-
LINDVALL_IMMORTALIZED_BY_TERT_DN	UP	UP	UP	UP
LINDVALL_IMMORTALIZED_BY_TERT_UP	UP	UP	UP	-
LIN_APC_TARGETS	UP	-	UP	-
LIN_NPAS4_TARGETS_DN	UP	UP	UP	UP
LIN_SILENCED_BY_TUMOR_MICROENVIRONMENT	UP	-	UP	-
LIU_CMYB_TARGETS_UP	UP	-	-	UP
LIU_IL13_MEMORY_MODEL_UP	UP	-	UP	-
LIU_PROSTATE_CANCER_DN	UP	UP	UP	-
LIU_SMARCA4_TARGETS	UP	UP	-	UP
LIU_SOX4_TARGETS_UP	UP	-	UP	UP
LIU_TARGETS_OF_VMYB_VS_CMYB_DN	UP	UP	UP	-
LIU_VAV3_PROSTATE_CARCINOGENESIS_DN	UP	-	-	-
LIU_VAV3_PROSTATE_CARCINOGENESIS_UP	UP	-	UP	-
LI_CISPLATIN_RESISTANCE_DN	UP	-	UP	-
LI_INDUCED_T_TO_NATURAL_KILLER_DN	UP	UP	UP	UP
LI_INDUCED_T_TO_NATURAL_KILLER_UP	UP	UP	UP	UP
LI_WILMS_TUMOR	UP	-	-	-
LI_WILMS_TUMOR_VS_FETAL_KIDNEY_1_UP	UP	UP	UP	UP
LI_WILMS_TUMOR_VS_FETAL_KIDNEY_2_DN	UP	UP	UP	UP
LI_WILMS_TUMOR_VS_FETAL_KIDNEY_2_UP	UP	UP	UP	-
LOPES_METHYLATED_IN_COLON_CANCER_DN	UP	UP	-	-
LOPEZ_MBD_TARGETS	UP	-	UP	-
LOPEZ_MESOTHELIOMA_SURVIVAL_DN	UP	-	UP	-
LOPEZ_MESOTHELIOMA_SURVIVAL_OVERALL_DN	UP	UP	UP	-
LOPEZ_MESOTHELIOMA_SURVIVAL_WORST_VS_BEST_UP	UP	UP	UP	-
LOPEZ_TRANSLATION_VIA_FN1_SIGNALING	UP	-	UP	UP
LUCAS_HNF4A_TARGETS_DN	UP	UP	UP	UP
LUCAS_HNF4A_TARGETS_UP	UP	-	UP	UP
LUI_THYROID_CANCER_CLUSTER_1	UP	UP	UP	UP
LUI_THYROID_CANCER_CLUSTER_2	UP	-	UP	-
LUI_THYROID_CANCER_PAX8_PPARG_UP	UP	-	UP	-
LUND_SILENCED_BY_METHYLATION	UP	UP	UP	UP
LU_AGING_BRAIN_UP	UP	UP	UP	UP
LU_EZH2_TARGETS_DN	UP	-	UP	UP
LU_EZH2_TARGETS_UP	UP	-	UP	UP
LU_IL4_SIGNALING	UP	-	UP	-
LU_TUMOR_ANGIOGENESIS_UP	UP	UP	UP	UP
LU_TUMOR_ENDOTHELIAL_MARKERS_UP	UP	-	UP	-
LU_TUMOR_VASCULATURE_UP	UP	-	UP	-
LY_AGING_MIDDLE_UP	UP	-	UP	UP
LY_AGING_OLD_DN	UP	UP	-	UP
LY_AGING_OLD_UP	UP	-	UP	-
LY_AGING_PREMATURE_DN	UP	UP	-	UP
MAGRANGEAS_MULTIPLE_MYELOMA_IGLL_VS_IGLK_UP	UP	-	UP	-
MAHADEVAN_GIST_MORPHOLOGICAL_SWITCH	UP	-	UP	-
MAHADEVAN_IMATINIB_RESISTANCE_UP	UP	-	UP	-
MAHADEVAN_RESPONSE_TO_MP470_DN	UP	UP	UP	UP
MAHADEVAN_RESPONSE_TO_MP470_UP	UP	-	UP	UP
MAHAJAN_RESPONSE_TO_IL1A_DN	UP	-	UP	-
MAHAJAN_RESPONSE_TO_IL1A_UP	UP	UP	UP	UP
MAINA_HYPOXIA_VHL_TARGETS_UP	UP	-	-	-
MAINA_VHL_TARGETS_DN	UP	-	UP	-
MAINA_VHL_TARGETS_UP	UP	-	UP	-
MANALO_HYPOXIA_UP	UP	UP	UP	UP
MANN_RESPONSE_TO_AMIFOSTINE_UP	UP	-	UP	UP
MANTOVANI_NFKB_TARGETS_UP	UP	UP	UP	UP
MANTOVANI_VIRAL_GPCR_SIGNALING_UP	UP	UP	UP	UP
MARCHINI_TRABECTEDIN_RESISTANCE_UP	UP	UP	UP	UP
MARIADASON_REGULATED_BY_HISTONE_ACETYLATION_UP	UP	UP	UP	UP
MARKEY_RB1_ACUTE_LOF_DN	UP	UP	UP	UP
MARKEY_RB1_ACUTE_LOF_UP	UP	UP	UP	UP
MARKEY_RB1_CHRONIC_LOF_DN	UP	UP	UP	UP
MARKEY_RB1_CHRONIC_LOF_UP	UP	UP	UP	UP
MARSHALL_VIRAL_INFECTION_RESPONSE_DN	UP	-	-	-
MARSHALL_VIRAL_INFECTION_RESPONSE_UP	UP	-	-	-
MARSON_BOUND_BY_FOXP3_UNSTIMULATED	UP	UP	-	-
MARSON_FOXP3_TARGETS_DN	UP	UP	UP	UP
MARSON_FOXP3_TARGETS_UP	UP	-	UP	-
MARTENS_BOUND_BY_PML_RARA_FUSION	UP	UP	UP	UP
MARTINEZ_RB1_AND_TP53_TARGETS_DN	UP	-	UP	UP
MARTINEZ_RB1_AND_TP53_TARGETS_UP	UP	UP	UP	UP
MARTINEZ_RB1_TARGETS_DN	UP	UP	UP	UP
MARTINEZ_RB1_TARGETS_UP	UP	UP	UP	UP
MARTINEZ_RESPONSE_TO_TRABECTEDIN	UP	-	UP	UP
MARTINEZ_TP53_TARGETS_DN	UP	-	UP	UP
MARTINEZ_TP53_TARGETS_UP	UP	UP	UP	UP
MARTIN_INTERACT_WITH_HDAC	UP	UP	-	UP
MARTORIATI_MDM4_TARGETS_FETAL_LIVER_DN	UP	UP	UP	UP
MARTORIATI_MDM4_TARGETS_FETAL_LIVER_UP	UP	-	UP	UP
MARTORIATI_MDM4_TARGETS_NEUROEPITHELIUM_DN	UP	-	UP	-
MARTORIATI_MDM4_TARGETS_NEUROEPITHELIUM_UP	UP	UP	UP	-
MARZEC_IL2_SIGNALING_DN	UP	-	UP	-
MARZEC_IL2_SIGNALING_UP	UP	UP	UP	UP
MASRI_RESISTANCE_TO_TAMOXIFEN_AND_AROMATASE_INHIBITORS_DN	UP	-	UP	-
MASSARWEH_RESPONSE_TO_ESTRADIOL	UP	UP	UP	UP
MASSARWEH_TAMOXIFEN_RESISTANCE_DN	UP	UP	UP	-
MASSARWEH_TAMOXIFEN_RESISTANCE_UP	UP	UP	UP	UP
MATSUDA_NATURAL_KILLER_DIFFERENTIATION	UP	UP	UP	UP
MATTHEWS_AP1_TARGETS	UP	UP	UP	UP
MATZUK_EMBRYONIC_GERM_CELL	UP	UP	-	UP
MATZUK_IMPLANTATION_AND_UTERINE	UP	-	-	-
MCBRYAN_PUBERTAL_BREAST_3_4WK_UP	UP	UP	UP	UP
MCBRYAN_PUBERTAL_BREAST_4_5WK_DN	UP	UP	-	-
MCBRYAN_PUBERTAL_BREAST_4_5WK_UP	UP	UP	UP	UP
MCBRYAN_PUBERTAL_BREAST_5_6WK_UP	UP	UP	UP	UP
MCBRYAN_PUBERTAL_BREAST_6_7WK_DN	UP	-	UP	-
MCBRYAN_PUBERTAL_BREAST_6_7WK_UP	UP	UP	UP	-
MCBRYAN_PUBERTAL_TGFB1_TARGETS_DN	UP	UP	UP	UP
MCBRYAN_PUBERTAL_TGFB1_TARGETS_UP	UP	UP	UP	UP
MCBRYAN_TERMINAL_END_BUD_UP	UP	UP	UP	-
MCCABE_HOXC6_TARGETS_DN	UP	-	-	-
MCCLUNG_COCAIN_REWARD_4WK	UP	UP	-	UP
MCCLUNG_CREB1_TARGETS_DN	UP	-	UP	-
MCCLUNG_CREB1_TARGETS_UP	UP	-	UP	-
MCDOWELL_ACUTE_LUNG_INJURY_DN	UP	-	UP	-
MCDOWELL_ACUTE_LUNG_INJURY_UP	UP	UP	UP	UP
MCLACHLAN_DENTAL_CARIES_DN	UP	UP	UP	UP
MCLACHLAN_DENTAL_CARIES_UP	UP	UP	UP	UP
MCMURRAY_TP53_HRAS_COOPERATION_RESPONSE_UP	UP	-	UP	-
MEISSNER_BRAIN_HCP_WITH_H3K4ME3_AND_H3K27ME3	UP	UP	UP	UP
MEISSNER_NPC_HCP_WITH_H3K4ME2	UP	UP	UP	UP
MEISSNER_NPC_HCP_WITH_H3_UNMETHYLATED	UP	-	-	-
MELLMAN_TUT1_TARGETS_DN	UP	UP	UP	UP
MENSE_HYPOXIA_UP	UP	UP	UP	UP
MIKKELSEN_DEDIFFERENTIATED_STATE_DN	UP	-	-	-
MIKKELSEN_MEF_LCP_WITH_H3K4ME3	UP	UP	UP	UP
MIKKELSEN_NPC_HCP_WITH_H3K4ME3_AND_H3K27ME3	UP	-	UP	-
MIKKELSEN_NPC_ICP_WITH_H3K4ME3	UP	-	UP	-
MIKKELSEN_PLURIPOTENT_STATE_DN	UP	UP	UP	-
MILI_PSEUDOPODIA_CHEMOTAXIS_DN	UP	-	UP	-
MILI_PSEUDOPODIA_HAPTOTAXIS_DN	UP	-	UP	-
MISHRA_CARCINOMA_ASSOCIATED_FIBROBLAST_DN	UP	-	UP	-
MISHRA_CARCINOMA_ASSOCIATED_FIBROBLAST_UP	UP	UP	UP	UP
MISSIAGLIA_REGULATED_BY_METHYLATION_UP	UP	UP	UP	UP
MITSIADES_RESPONSE_TO_APLIDIN_DN	UP	UP	-	UP
MITSIADES_RESPONSE_TO_APLIDIN_UP	UP	UP	UP	UP
MIYAGAWA_TARGETS_OF_EWSR1_ETS_FUSIONS_DN	UP	UP	UP	UP
MIYAGAWA_TARGETS_OF_EWSR1_ETS_FUSIONS_UP	UP	UP	UP	UP
MODY_HIPPOCAMPUS_NEONATAL	UP	-	-	-
MOHANKUMAR_TLX1_TARGETS_DN	UP	-	UP	-
MOHANKUMAR_TLX1_TARGETS_UP	UP	UP	UP	-
MONNIER_POSTRADIATION_TUMOR_ESCAPE_DN	UP	UP	UP	UP
MONNIER_POSTRADIATION_TUMOR_ESCAPE_UP	UP	-	UP	-
MOOTHA_GLYCOGEN_METABOLISM	UP	-	-	-
MOREAUX_B_LYMPHOCYTE_MATURATION_BY_TACI_UP	UP	-	UP	-
MORI_IMMATURE_B_LYMPHOCYTE_DN	UP	UP	-	UP
MORI_LARGE_PRE_BII_LYMPHOCYTE_DN	UP	-	-	-
MORI_MATURE_B_LYMPHOCYTE_DN	UP	UP	UP	UP
MOROSETTI_FACIOSCAPULOHUMERAL_MUSCULAR_DISTROPHY_DN	UP	-	UP	-
MOROSETTI_FACIOSCAPULOHUMERAL_MUSCULAR_DISTROPHY_UP	UP	UP	UP	UP
MOSERLE_IFNA_RESPONSE	UP	UP	UP	-
MULLIGAN_NTF3_SIGNALING_VIA_INSR_AND_IGF1R_DN	UP	-	UP	-
MULLIGHAN_MLL_SIGNATURE_1_DN	UP	-	UP	UP
MULLIGHAN_MLL_SIGNATURE_2_DN	UP	-	UP	-
MULLIGHAN_NPM1_MUTATED_SIGNATURE_1_UP	UP	UP	-	-
MULLIGHAN_NPM1_SIGNATURE_3_UP	UP	UP	-	-
MUNSHI_MULTIPLE_MYELOMA_UP	UP	-	UP	-
MURAKAMI_UV_RESPONSE_6HR_UP	UP	-	UP	-
MYLLYKANGAS_AMPLIFICATION_HOT_SPOT_22	UP	-	-	-
NADLER_OBESITY_UP	UP	-	-	-
NAGASHIMA_EGF_SIGNALING_UP	UP	UP	UP	UP
NAGASHIMA_NRG1_SIGNALING_UP	UP	UP	UP	UP
NAKAJIMA_EOSINOPHIL	UP	UP	UP	UP
NAKAJIMA_MAST_CELL	UP	UP	UP	UP
NAKAMURA_ADIPOGENESIS_EARLY_DN	UP	UP	UP	UP
NAKAMURA_ADIPOGENESIS_EARLY_UP	UP	UP	UP	UP
NAKAMURA_ADIPOGENESIS_LATE_DN	UP	UP	UP	UP
NAKAMURA_ADIPOGENESIS_LATE_UP	UP	-	UP	UP
NAKAMURA_CANCER_MICROENVIRONMENT_DN	UP	UP	UP	-
NAKAMURA_TUMOR_ZONE_PERIPHERAL_VS_CENTRAL_DN	UP	UP	UP	UP
NAKAMURA_TUMOR_ZONE_PERIPHERAL_VS_CENTRAL_UP	UP	UP	UP	UP
NAKAYAMA_FRA2_TARGETS	UP	-	-	-
NAKAYAMA_SOFT_TISSUE_TUMORS_PCA1_UP	UP	-	UP	-
NAKAYAMA_SOFT_TISSUE_TUMORS_PCA2_DN	UP	UP	UP	UP
NAKAYAMA_SOFT_TISSUE_TUMORS_PCA2_UP	UP	UP	UP	UP
NELSON_RESPONSE_TO_ANDROGEN_DN	UP	-	UP	UP
NELSON_RESPONSE_TO_ANDROGEN_UP	UP	UP	UP	UP
NEMETH_INFLAMMATORY_RESPONSE_LPS_UP	UP	-	UP	-
NEWMAN_ERCC6_TARGETS_DN	UP	UP	UP	UP
NEWMAN_ERCC6_TARGETS_UP	UP	-	UP	-
NGUYEN_NOTCH1_TARGETS_DN	UP	UP	UP	UP
NIELSEN_GIST	UP	UP	UP	UP
NIELSEN_GIST_VS_SYNOVIAL_SARCOMA_DN	UP	-	UP	UP
NIELSEN_LEIOMYOSARCOMA_CNN1_DN	UP	-	UP	-
NIELSEN_LEIOMYOSARCOMA_CNN1_UP	UP	-	-	-
NIELSEN_MALIGNAT_FIBROUS_HISTIOCYTOMA_UP	UP	UP	UP	UP
NIELSEN_SCHWANNOMA_DN	UP	UP	-	UP
NIELSEN_SYNOVIAL_SARCOMA_DN	UP	-	UP	-
NIKOLSKY_BREAST_CANCER_11Q12_Q14_AMPLICON	UP	-	UP	-
NIKOLSKY_BREAST_CANCER_15Q26_AMPLICON	UP	-	-	-
NIKOLSKY_BREAST_CANCER_7P15_AMPLICON	UP	UP	-	UP
NIKOLSKY_BREAST_CANCER_8Q12_Q22_AMPLICON	UP	-	UP	-
NING_CHRONIC_OBSTRUCTIVE_PULMONARY_DISEASE_DN	UP	-	-	-
NOJIMA_SFRP2_TARGETS_UP	UP	UP	-	-
NOUSHMEHR_GBM_SILENCED_BY_METHYLATION	UP	-	UP	-
NUNODA_RESPONSE_TO_DASATINIB_IMATINIB_UP	UP	UP	-	UP
NUYTTEN_EZH2_TARGETS_DN	UP	UP	-	UP
NUYTTEN_EZH2_TARGETS_UP	UP	UP	UP	UP
NUYTTEN_NIPP1_TARGETS_DN	UP	UP	UP	UP
NUYTTEN_NIPP1_TARGETS_UP	UP	UP	UP	UP
ODONNELL_TARGETS_OF_MYC_AND_TFRC_UP	UP	-	UP	UP
ODONNELL_TFRC_TARGETS_UP	UP	-	UP	-
OHGUCHI_LIVER_HNF4A_TARGETS_UP	UP	-	UP	-
OKAMOTO_LIVER_CANCER_MULTICENTRIC_OCCURRENCE_UP	UP	-	-	-
OKUMURA_INFLAMMATORY_RESPONSE_LPS	UP	UP	UP	UP
OLSSON_E2F3_TARGETS_DN	UP	-	UP	-
ONDER_CDH1_SIGNALING_VIA_CTNNB1	UP	UP	UP	UP
ONDER_CDH1_TARGETS_1_UP	UP	-	UP	-
ONDER_CDH1_TARGETS_2_DN	UP	UP	UP	UP
ONDER_CDH1_TARGETS_2_UP	UP	UP	UP	UP
ONDER_CDH1_TARGETS_3_UP	UP	-	UP	-
ONGUSAHA_TP53_TARGETS	UP	UP	-	-
ONKEN_UVEAL_MELANOMA_DN	UP	UP	UP	UP
ONKEN_UVEAL_MELANOMA_UP	UP	UP	UP	-
OSADA_ASCL1_TARGETS_DN	UP	UP	UP	UP
OSADA_ASCL1_TARGETS_UP	UP	UP	UP	UP
OSWALD_HEMATOPOIETIC_STEM_CELL_IN_COLLAGEN_GEL_DN	UP	-	UP	-
OSWALD_HEMATOPOIETIC_STEM_CELL_IN_COLLAGEN_GEL_UP	UP	UP	UP	UP
OUELLET_CULTURED_OVARIAN_CANCER_INVASIVE_VS_LMP_DN	UP	-	-	-
OUILLETTE_CLL_13Q14_DELETION_DN	UP	UP	-	-
OXFORD_RALA_OR_RALB_TARGETS_DN	UP	UP	UP	UP
OXFORD_RALB_TARGETS_UP	UP	-	UP	-
OZANNE_AP1_TARGETS_UP	UP	-	-	-
PACHER_TARGETS_OF_IGF1_AND_IGF2_UP	UP	-	-	-
PANGAS_TUMOR_SUPPRESSION_BY_SMAD1_AND_SMAD5_DN	UP	-	UP	-
PANGAS_TUMOR_SUPPRESSION_BY_SMAD1_AND_SMAD5_UP	UP	-	UP	UP
PAPASPYRIDONOS_UNSTABLE_ATEROSCLEROTIC_PLAQUE_DN	UP	UP	UP	UP
PAPASPYRIDONOS_UNSTABLE_ATEROSCLEROTIC_PLAQUE_UP	UP	-	UP	-
PARK_APL_PATHOGENESIS_DN	UP	-	UP	-
PARK_OSTEOBLAST_DIFFERENTIATION_BY_PHENYLAMIL_UP	UP	UP	UP	-
PARK_TRETINOIN_RESPONSE_AND_RARA_PLZF_FUSION	UP	UP	UP	UP
PASINI_SUZ12_TARGETS_DN	UP	UP	UP	UP
PASQUALUCCI_LYMPHOMA_BY_GC_STAGE_DN	UP	-	UP	UP
PASQUALUCCI_LYMPHOMA_BY_GC_STAGE_UP	UP	UP	UP	-
PATIL_LIVER_CANCER	UP	UP	UP	UP
PATTERSON_DOCETAXEL_RESISTANCE	UP	-	UP	-
PEART_HDAC_PROLIFERATION_CLUSTER_UP	UP	UP	-	UP
PEDERSEN_METASTASIS_BY_ERBB2_ISOFORM_1	UP	UP	UP	UP
PEDERSEN_METASTASIS_BY_ERBB2_ISOFORM_3	UP	-	-	-
PEDERSEN_METASTASIS_BY_ERBB2_ISOFORM_4	UP	-	UP	-
PEDERSEN_METASTASIS_BY_ERBB2_ISOFORM_6	UP	-	UP	-
PEDERSEN_METASTASIS_BY_ERBB2_ISOFORM_7	UP	UP	UP	UP
PEDERSEN_TARGETS_OF_611CTF_ISOFORM_OF_ERBB2	UP	-	UP	-
PEDRIOLI_MIR31_TARGETS_DN	UP	-	UP	-
PEDRIOLI_MIR31_TARGETS_UP	UP	UP	UP	UP
PENG_GLUCOSE_DEPRIVATION_UP	UP	-	-	-
PENG_LEUCINE_DEPRIVATION_UP	UP	-	-	-
PENG_RAPAMYCIN_RESPONSE_UP	UP	-	-	-
PEREZ_TP53_AND_TP63_TARGETS	UP	UP	UP	UP
PEREZ_TP53_TARGETS	UP	UP	UP	UP
PEREZ_TP63_TARGETS	UP	UP	UP	UP
PETRETTO_CARDIAC_HYPERTROPHY	UP	-	UP	-
PETRETTO_HEART_MASS_QTL_CIS_UP	UP	-	-	-
PETROVA_ENDOTHELIUM_LYMPHATIC_VS_BLOOD_DN	UP	UP	UP	UP
PETROVA_ENDOTHELIUM_LYMPHATIC_VS_BLOOD_UP	UP	UP	UP	UP
PETROVA_PROX1_TARGETS_DN	UP	UP	UP	UP
PHONG_TNF_RESPONSE_NOT_VIA_P38	UP	UP	UP	UP
PHONG_TNF_RESPONSE_VIA_P38_COMPLETE	UP	UP	UP	UP
PHONG_TNF_RESPONSE_VIA_P38_PARTIAL	UP	UP	UP	UP
PHONG_TNF_TARGETS_DN	UP	UP	UP	UP
PHONG_TNF_TARGETS_UP	UP	UP	UP	UP
PICCALUGA_ANGIOIMMUNOBLASTIC_LYMPHOMA_UP	UP	UP	UP	UP
PID_AJDISS_2PATHWAY	UP	-	-	-
PID_ALK1PATHWAY	UP	UP	-	-
PID_AMB2_NEUTROPHILS_PATHWAY	UP	-	UP	-
PID_ANGIOPOIETINRECEPTOR_PATHWAY	UP	-	-	-
PID_AP1_PATHWAY	UP	UP	UP	UP
PID_ARF6_TRAFFICKINGPATHWAY	UP	-	UP	-
PID_ATF2_PATHWAY	UP	UP	UP	UP
PID_AVB3_INTEGRIN_PATHWAY	UP	-	UP	-
PID_BMPPATHWAY	UP	UP	UP	UP
PID_CD40_PATHWAY	UP	UP	UP	-
PID_DELTANP63PATHWAY	UP	UP	UP	UP
PID_ECADHERIN_STABILIZATION_PATHWAY	UP	-	UP	-
PID_FAK_PATHWAY	UP	-	UP	-
PID_FASPATHWAY	UP	UP	UP	-
PID_FRA_PATHWAY	UP	UP	UP	UP
PID_GLYPICAN_1PATHWAY	UP	UP	-	-
PID_HES_HEYPATHWAY	UP	UP	-	UP
PID_IL23PATHWAY	UP	UP	UP	UP
PID_IL2_PI3KPATHWAY	UP	-	UP	-
PID_IL2_STAT5PATHWAY	UP	UP	UP	-
PID_IL6_7PATHWAY	UP	UP	UP	UP
PID_INTEGRIN1_PATHWAY	UP	-	UP	-
PID_INTEGRIN2_PATHWAY	UP	-	UP	-
PID_INTEGRIN3_PATHWAY	UP	-	UP	-
PID_INTEGRIN5_PATHWAY	UP	-	UP	-
PID_INTEGRIN_A4B1_PATHWAY	UP	-	UP	-
PID_INTEGRIN_A9B1_PATHWAY	UP	UP	UP	-
PID_INTEGRIN_CS_PATHWAY	UP	-	UP	-
PID_LYMPHANGIOGENESIS_PATHWAY	UP	-	UP	-
PID_NETRIN_PATHWAY	UP	-	UP	-
PID_P53DOWNSTREAMPATHWAY	UP	UP	UP	UP
PID_P73PATHWAY	UP	UP	UP	UP
PID_P75NTRPATHWAY	UP	-	-	-
PID_RB_1PATHWAY	UP	UP	UP	UP
PID_REELINPATHWAY	UP	-	UP	-
PID_SMAD2_3NUCLEARPATHWAY	UP	UP	UP	UP
PID_SYNDECAN_1_PATHWAY	UP	-	UP	-
PID_SYNDECAN_2_PATHWAY	UP	-	-	-
PID_SYNDECAN_4_PATHWAY	UP	UP	UP	-
PID_TAP63PATHWAY	UP	UP	UP	-
PID_TOLL_ENDOGENOUS_PATHWAY	UP	-	UP	-
PID_UPA_UPAR_PATHWAY	UP	-	UP	-
PID_WNT_SIGNALING_PATHWAY	UP	UP	UP	UP
PILON_KLF1_TARGETS_DN	UP	UP	UP	-
PILON_KLF1_TARGETS_UP	UP	UP	UP	-
PIONTEK_PKD1_TARGETS_UP	UP	-	-	-
PLASARI_NFIC_TARGETS_BASAL_DN	UP	-	UP	UP
PLASARI_NFIC_TARGETS_BASAL_UP	UP	UP	-	UP
PLASARI_TGFB1_SIGNALING_VIA_NFIC_10HR_DN	UP	UP	UP	UP
PLASARI_TGFB1_SIGNALING_VIA_NFIC_10HR_UP	UP	UP	UP	UP
PLASARI_TGFB1_SIGNALING_VIA_NFIC_1HR_DN	UP	UP	UP	UP
PLASARI_TGFB1_TARGETS_10HR_DN	UP	UP	UP	UP
PLASARI_TGFB1_TARGETS_10HR_UP	UP	UP	UP	UP
PLASARI_TGFB1_TARGETS_1HR_UP	UP	UP	UP	UP
PODAR_RESPONSE_TO_ADAPHOSTIN_DN	UP	-	UP	-
PODAR_RESPONSE_TO_ADAPHOSTIN_UP	UP	UP	UP	UP
POMEROY_MEDULLOBLASTOMA_DESMOPLASIC_VS_CLASSIC_DN	UP	UP	UP	-
POOLA_INVASIVE_BREAST_CANCER_DN	UP	-	UP	-
POOLA_INVASIVE_BREAST_CANCER_UP	UP	UP	UP	UP
POS_HISTAMINE_RESPONSE_NETWORK	UP	-	UP	UP
POTTI_ADRIAMYCIN_SENSITIVITY	UP	UP	UP	-
POTTI_CYTOXAN_SENSITIVITY	UP	-	UP	-
POTTI_ETOPOSIDE_SENSITIVITY	UP	-	UP	-
POTTI_TOPOTECAN_SENSITIVITY	UP	UP	UP	UP
PRAMOONJAGO_SOX4_TARGETS_DN	UP	-	UP	-
PRAMOONJAGO_SOX4_TARGETS_UP	UP	UP	UP	UP
PROVENZANI_METASTASIS_DN	UP	-	UP	-
PROVENZANI_METASTASIS_UP	UP	-	UP	UP
PUIFFE_INVASION_INHIBITED_BY_ASCITES_DN	UP	UP	UP	UP
PUIFFE_INVASION_INHIBITED_BY_ASCITES_UP	UP	-	-	UP
PURBEY_TARGETS_OF_CTBP1_NOT_SATB1_UP	UP	UP	UP	-
QI_HYPOXIA	UP	UP	UP	UP
QI_HYPOXIA_TARGETS_OF_HIF1A_AND_FOXA2	UP	-	-	-
QI_PLASMACYTOMA_DN	UP	-	-	-
QI_PLASMACYTOMA_UP	UP	UP	UP	-
RADAEVA_RESPONSE_TO_IFNA1_UP	UP	-	-	-
RADMACHER_AML_PROGNOSIS	UP	UP	UP	-
RAFFEL_VEGFA_TARGETS_DN	UP	UP	-	UP
RAGHAVACHARI_PLATELET_SPECIFIC_GENES	UP	-	UP	UP
RAMALHO_STEMNESS_DN	UP	-	UP	-
RAMPON_ENRICHED_LEARNING_ENVIRONMENT_EARLY_UP	UP	-	-	-
RAO_BOUND_BY_SALL4	UP	-	UP	-
RAO_BOUND_BY_SALL4_ISOFORM_B	UP	UP	UP	-
RASHI_NFKB1_TARGETS	UP	UP	UP	-
RASHI_RESPONSE_TO_IONIZING_RADIATION_1	UP	UP	UP	UP
RASHI_RESPONSE_TO_IONIZING_RADIATION_2	UP	UP	UP	UP
RAY_TUMORIGENESIS_BY_ERBB2_CDC25A_DN	UP	UP	UP	-
RAY_TUMORIGENESIS_BY_ERBB2_CDC25A_UP	UP	UP	UP	UP
REACTOME_ACTIVATED_TAK1_MEDIATES_P38_MAPK_ACTIVATION	UP	-	UP	-
REACTOME_ACTIVATED_TLR4_SIGNALLING	UP	-	UP	-
REACTOME_ACTIVATION_OF_CHAPERONE_GENES_BY_XBP1S	UP	-	-	-
REACTOME_ACTIVATION_OF_RAC	UP	-	-	-
REACTOME_AXON_GUIDANCE	UP	-	UP	-
REACTOME_A_TETRASACCHARIDE_LINKER_SEQUENCE_IS_REQUIRED_FOR_GAG_SYNTHESIS	UP	-	UP	-
REACTOME_BIOLOGICAL_OXIDATIONS	UP	-	UP	-
REACTOME_CHOLESTEROL_BIOSYNTHESIS	UP	-	UP	-
REACTOME_CHONDROITIN_SULFATE_BIOSYNTHESIS	UP	-	UP	-
REACTOME_CHONDROITIN_SULFATE_DERMATAN_SULFATE_METABOLISM	UP	-	UP	-
REACTOME_CRMPS_IN_SEMA3A_SIGNALING	UP	UP	UP	-
REACTOME_CS_DS_DEGRADATION	UP	-	UP	-
REACTOME_CYTOKINE_SIGNALING_IN_IMMUNE_SYSTEM	UP	UP	UP	UP
REACTOME_DCC_MEDIATED_ATTRACTIVE_SIGNALING	UP	-	-	-
REACTOME_DEVELOPMENTAL_BIOLOGY	UP	-	UP	-
REACTOME_DIABETES_PATHWAYS	UP	UP	UP	-
REACTOME_ETHANOL_OXIDATION	UP	-	UP	-
REACTOME_FATTY_ACID_TRIACYLGLYCEROL_AND_KETONE_BODY_METABOLISM	UP	UP	UP	-
REACTOME_FORMATION_OF_INCISION_COMPLEX_IN_GG_NER	UP	-	-	-
REACTOME_GLUCOSE_METABOLISM	UP	-	-	-
REACTOME_GLUTAMATE_NEUROTRANSMITTER_RELEASE_CYCLE	UP	-	-	-
REACTOME_GLYCOGEN_BREAKDOWN_GLYCOGENOLYSIS	UP	-	UP	-
REACTOME_GLYCOSAMINOGLYCAN_METABOLISM	UP	-	UP	-
REACTOME_HYALURONAN_METABOLISM	UP	-	-	-
REACTOME_IL1_SIGNALING	UP	-	-	-
REACTOME_INTEGRIN_CELL_SURFACE_INTERACTIONS	UP	-	UP	-
REACTOME_IRON_UPTAKE_AND_TRANSPORT	UP	-	-	-
REACTOME_JNK_C_JUN_KINASES_PHOSPHORYLATION_AND_ACTIVATION_MEDIATED_BY_ACTIVATED_HUMAN_TAK1	UP	-	UP	-
REACTOME_KERATAN_SULFATE_KERATIN_METABOLISM	UP	-	-	-
REACTOME_MAP_KINASE_ACTIVATION_IN_TLR_CASCADE	UP	-	UP	-
REACTOME_METABOLISM_OF_AMINO_ACIDS_AND_DERIVATIVES	UP	-	UP	-
REACTOME_METABOLISM_OF_CARBOHYDRATES	UP	-	UP	-
REACTOME_METABOLISM_OF_LIPIDS_AND_LIPOPROTEINS	UP	UP	UP	UP
REACTOME_METABOLISM_OF_NUCLEOTIDES	UP	-	-	-
REACTOME_METABOLISM_OF_VITAMINS_AND_COFACTORS	UP	-	UP	-
REACTOME_MYD88_MAL_CASCADE_INITIATED_ON_PLASMA_MEMBRANE	UP	-	UP	-
REACTOME_NEPHRIN_INTERACTIONS	UP	-	-	-
REACTOME_NETRIN1_SIGNALING	UP	-	UP	-
REACTOME_NFKB_AND_MAP_KINASES_ACTIVATION_MEDIATED_BY_TLR4_SIGNALING_REPERTOIRE	UP	-	UP	-
REACTOME_NOD1_2_SIGNALING_PATHWAY	UP	UP	-	-
REACTOME_NUCLEOTIDE_BINDING_DOMAIN_LEUCINE_RICH_REPEAT_CONTAINING_RECEPTOR_NLR_SIGNALING_PATHWAYS	UP	-	-	-
REACTOME_OTHER_SEMAPHORIN_INTERACTIONS	UP	-	UP	-
REACTOME_P75NTR_SIGNALS_VIA_NFKB	UP	UP	UP	-
REACTOME_PHASE1_FUNCTIONALIZATION_OF_COMPOUNDS	UP	-	UP	-
REACTOME_PPARA_ACTIVATES_GENE_EXPRESSION	UP	-	UP	-
REACTOME_PYRIMIDINE_METABOLISM	UP	-	-	-
REACTOME_REGULATION_OF_INSULIN_LIKE_GROWTH_FACTOR_IGF_ACTIVITY_BY_INSULIN_LIKE_GROWTH_FACTOR_BINDING_PROTEINS_IGFBPS	UP	UP	UP	UP
REACTOME_SEMAPHORIN_INTERACTIONS	UP	-	UP	-
REACTOME_SIGNALING_BY_BMP	UP	UP	UP	UP
REACTOME_SIGNALING_BY_ILS	UP	UP	UP	UP
REACTOME_SIGNALING_BY_ROBO_RECEPTOR	UP	-	-	-
REACTOME_SMOOTH_MUSCLE_CONTRACTION	UP	-	UP	-
REACTOME_SPHINGOLIPID_METABOLISM	UP	-	UP	-
REACTOME_TAK1_ACTIVATES_NFKB_BY_PHOSPHORYLATION_AND_ACTIVATION_OF_IKKS_COMPLEX	UP	-	UP	-
REACTOME_TOLL_RECEPTOR_CASCADES	UP	-	UP	-
REACTOME_TRAF6_MEDIATED_INDUCTION_OF_NFKB_AND_MAP_KINASES_UPON_TLR7_8_OR_9_ACTIVATION	UP	-	UP	-
REACTOME_TRAF6_MEDIATED_NFKB_ACTIVATION	UP	-	-	-
REACTOME_TRIF_MEDIATED_TLR3_SIGNALING	UP	-	UP	-
REACTOME_TRIGLYCERIDE_BIOSYNTHESIS	UP	UP	UP	UP
REACTOME_UNFOLDED_PROTEIN_RESPONSE	UP	-	-	-
REN_ALVEOLAR_RHABDOMYOSARCOMA_DN	UP	UP	UP	UP
REN_ALVEOLAR_RHABDOMYOSARCOMA_UP	UP	-	UP	-
RHEIN_ALL_GLUCOCORTICOID_THERAPY_DN	UP	UP	UP	UP
RHEIN_ALL_GLUCOCORTICOID_THERAPY_UP	UP	UP	-	UP
RHODES_UNDIFFERENTIATED_CANCER	UP	UP	-	UP
RICKMAN_HEAD_AND_NECK_CANCER_A	UP	UP	-	UP
RICKMAN_HEAD_AND_NECK_CANCER_F	UP	UP	UP	UP
RICKMAN_METASTASIS_DN	UP	-	UP	-
RICKMAN_TUMOR_DIFFERENTIATED_MODERATELY_VS_POORLY_UP	UP	-	UP	-
RICKMAN_TUMOR_DIFFERENTIATED_WELL_VS_MODERATELY_DN	UP	-	UP	-
RICKMAN_TUMOR_DIFFERENTIATED_WELL_VS_POORLY_DN	UP	-	UP	-
RICKMAN_TUMOR_DIFFERENTIATED_WELL_VS_POORLY_UP	UP	-	UP	-
RIGGINS_TAMOXIFEN_RESISTANCE_DN	UP	-	UP	-
RIGGINS_TAMOXIFEN_RESISTANCE_UP	UP	UP	UP	-
RIGGI_EWING_SARCOMA_PROGENITOR_DN	UP	UP	UP	UP
RIGGI_EWING_SARCOMA_PROGENITOR_UP	UP	UP	UP	UP
RIZKI_TUMOR_INVASIVENESS_3D_UP	UP	-	-	UP
RIZ_ERYTHROID_DIFFERENTIATION_6HR	UP	UP	-	-
RODRIGUES_DCC_TARGETS_DN	UP	-	UP	-
RODRIGUES_NTN1_AND_DCC_TARGETS	UP	UP	UP	UP
RODRIGUES_NTN1_TARGETS_DN	UP	UP	UP	-
RODRIGUES_THYROID_CARCINOMA_ANAPLASTIC_DN	UP	UP	UP	UP
RODRIGUES_THYROID_CARCINOMA_ANAPLASTIC_UP	UP	UP	UP	UP
RODRIGUES_THYROID_CARCINOMA_DN	UP	UP	UP	UP
RODRIGUES_THYROID_CARCINOMA_POORLY_DIFFERENTIATED_DN	UP	-	UP	-
RODWELL_AGING_KIDNEY_NO_BLOOD_UP	UP	UP	UP	UP
RODWELL_AGING_KIDNEY_UP	UP	-	UP	UP
ROESSLER_LIVER_CANCER_METASTASIS_DN	UP	-	-	-
ROETH_TERT_TARGETS_UP	UP	-	UP	-
RORIE_TARGETS_OF_EWSR1_FLI1_FUSION_UP	UP	UP	UP	UP
ROSS_ACUTE_MYELOID_LEUKEMIA_CBF	UP	-	UP	-
ROSS_AML_OF_FAB_M7_TYPE	UP	UP	UP	UP
ROSS_AML_WITH_AML1_ETO_FUSION	UP	-	UP	-
ROSS_AML_WITH_CBFB_MYH11_FUSION	UP	-	UP	UP
ROSS_LEUKEMIA_WITH_MLL_FUSIONS	UP	-	-	-
ROSTY_CERVICAL_CANCER_PROLIFERATION_CLUSTER	UP	UP	-	UP
ROY_WOUND_BLOOD_VESSEL_UP	UP	-	UP	-
ROZANOV_MMP14_TARGETS_DN	UP	-	UP	-
ROZANOV_MMP14_TARGETS_SUBSET	UP	-	UP	-
ROZANOV_MMP14_TARGETS_UP	UP	UP	UP	UP
RUAN_RESPONSE_TO_TNF_DN	UP	UP	UP	UP
RUAN_RESPONSE_TO_TNF_TROGLITAZONE_DN	UP	UP	UP	UP
RUAN_RESPONSE_TO_TNF_TROGLITAZONE_UP	UP	UP	-	-
RUAN_RESPONSE_TO_TROGLITAZONE_DN	UP	-	UP	UP
RUAN_RESPONSE_TO_TROGLITAZONE_UP	UP	UP	UP	-
RUIZ_TNC_TARGETS_DN	UP	UP	UP	UP
RUIZ_TNC_TARGETS_UP	UP	UP	UP	UP
RUTELLA_RESPONSE_TO_CSF2RB_AND_IL4_DN	UP	UP	UP	UP
RUTELLA_RESPONSE_TO_CSF2RB_AND_IL4_UP	UP	UP	UP	UP
RUTELLA_RESPONSE_TO_HGF_DN	UP	UP	UP	UP
RUTELLA_RESPONSE_TO_HGF_UP	UP	UP	UP	UP
RUTELLA_RESPONSE_TO_HGF_VS_CSF2RB_AND_IL4_DN	UP	-	UP	UP
RUTELLA_RESPONSE_TO_HGF_VS_CSF2RB_AND_IL4_UP	UP	UP	UP	UP
SABATES_COLORECTAL_ADENOMA_DN	UP	-	UP	-
SABATES_COLORECTAL_ADENOMA_SIZE_DN	UP	-	UP	-
SAFFORD_T_LYMPHOCYTE_ANERGY	UP	UP	UP	UP
SAGIV_CD24_TARGETS_DN	UP	UP	UP	UP
SAKAI_CHRONIC_HEPATITIS_VS_LIVER_CANCER_DN	UP	-	-	-
SAMOLS_TARGETS_OF_KHSV_MIRNAS_DN	UP	-	UP	-
SANA_RESPONSE_TO_IFNG_DN	UP	-	UP	UP
SANA_RESPONSE_TO_IFNG_UP	UP	-	UP	-
SANA_TNF_SIGNALING_DN	UP	UP	UP	-
SANA_TNF_SIGNALING_UP	UP	UP	UP	UP
SANSOM_APC_TARGETS_DN	UP	-	UP	-
SANSOM_APC_TARGETS_UP	UP	UP	UP	UP
SANSOM_WNT_PATHWAY_REQUIRE_MYC	UP	UP	UP	UP
SARRIO_EPITHELIAL_MESENCHYMAL_TRANSITION_DN	UP	UP	UP	-
SARRIO_EPITHELIAL_MESENCHYMAL_TRANSITION_UP	UP	UP	UP	UP
SARTIPY_NORMAL_AT_INSULIN_RESISTANCE_UP	UP	UP	UP	UP
SASAI_RESISTANCE_TO_NEOPLASTIC_TRANSFROMATION	UP	UP	UP	UP
SASAKI_ADULT_T_CELL_LEUKEMIA	UP	-	UP	-
SASSON_RESPONSE_TO_FORSKOLIN_DN	UP	UP	UP	-
SASSON_RESPONSE_TO_FORSKOLIN_UP	UP	-	UP	-
SASSON_RESPONSE_TO_GONADOTROPHINS_DN	UP	UP	UP	UP
SASSON_RESPONSE_TO_GONADOTROPHINS_UP	UP	-	UP	-
SATO_SILENCED_BY_DEACETYLATION_IN_PANCREATIC_CANCER	UP	UP	UP	UP
SATO_SILENCED_BY_METHYLATION_IN_PANCREATIC_CANCER_1	UP	UP	UP	UP
SATO_SILENCED_BY_METHYLATION_IN_PANCREATIC_CANCER_2	UP	UP	UP	UP
SATO_SILENCED_EPIGENETICALLY_IN_PANCREATIC_CANCER	UP	UP	UP	UP
SCHAEFFER_PROSTATE_DEVELOPMENT_12HR_DN	UP	-	UP	-
SCHAEFFER_PROSTATE_DEVELOPMENT_12HR_UP	UP	UP	UP	UP
SCHAEFFER_PROSTATE_DEVELOPMENT_48HR_DN	UP	UP	UP	UP
SCHAEFFER_PROSTATE_DEVELOPMENT_48HR_UP	UP	UP	UP	UP
SCHAEFFER_PROSTATE_DEVELOPMENT_6HR_DN	UP	UP	-	UP
SCHAEFFER_PROSTATE_DEVELOPMENT_6HR_UP	UP	-	-	-
SCHAEFFER_PROSTATE_DEVELOPMENT_AND_CANCER_BOX6_UP	UP	-	UP	-
SCHAEFFER_SOX9_TARGETS_IN_PROSTATE_DEVELOPMENT_DN	UP	UP	UP	UP
SCHAEFFER_SOX9_TARGETS_IN_PROSTATE_DEVELOPMENT_UP	UP	-	UP	UP
SCHMAHL_PDGF_SIGNALING	UP	-	-	-
SCHMIDT_POR_TARGETS_IN_LIMB_BUD_UP	UP	-	UP	-
SCHOEN_NFKB_SIGNALING	UP	UP	UP	UP
SCHRAETS_MLL_TARGETS_DN	UP	-	UP	-
SCHUETZ_BREAST_CANCER_DUCTAL_INVASIVE_DN	UP	-	-	UP
SCHUETZ_BREAST_CANCER_DUCTAL_INVASIVE_UP	UP	UP	UP	UP
SCHUHMACHER_MYC_TARGETS_UP	UP	-	UP	-
SCIAN_CELL_CYCLE_TARGETS_OF_TP53_AND_TP73_DN	UP	UP	-	UP
SCIAN_INVERSED_TARGETS_OF_TP53_AND_TP73_DN	UP	-	-	-
SEITZ_NEOPLASTIC_TRANSFORMATION_BY_8P_DELETION_UP	UP	UP	UP	UP
SEKI_INFLAMMATORY_RESPONSE_LPS_UP	UP	UP	UP	UP
SEMENZA_HIF1_TARGETS	UP	UP	-	UP
SENESE_HDAC1_AND_HDAC2_TARGETS_DN	UP	UP	UP	UP
SENESE_HDAC1_AND_HDAC2_TARGETS_UP	UP	UP	UP	UP
SENESE_HDAC1_TARGETS_DN	UP	UP	UP	-
SENESE_HDAC1_TARGETS_UP	UP	UP	UP	UP
SENESE_HDAC2_TARGETS_DN	UP	-	UP	UP
SENESE_HDAC2_TARGETS_UP	UP	UP	UP	UP
SENESE_HDAC3_TARGETS_DN	UP	-	UP	-
SENESE_HDAC3_TARGETS_UP	UP	UP	UP	UP
SENGUPTA_NASOPHARYNGEAL_CARCINOMA_UP	UP	UP	UP	UP
SENGUPTA_NASOPHARYNGEAL_CARCINOMA_WITH_LMP1_DN	UP	-	UP	-
SENGUPTA_NASOPHARYNGEAL_CARCINOMA_WITH_LMP1_UP	UP	UP	UP	UP
SERVITJA_ISLET_HNF1A_TARGETS_UP	UP	UP	UP	UP
SERVITJA_LIVER_HNF1A_TARGETS_UP	UP	UP	UP	UP
SESTO_RESPONSE_TO_UV_C1	UP	UP	UP	UP
SESTO_RESPONSE_TO_UV_C2	UP	UP	-	-
SESTO_RESPONSE_TO_UV_C3	UP	UP	UP	UP
SESTO_RESPONSE_TO_UV_C4	UP	-	-	-
SESTO_RESPONSE_TO_UV_C7	UP	-	-	-
SESTO_RESPONSE_TO_UV_C8	UP	-	UP	-
SHAFFER_IRF4_MULTIPLE_MYELOMA_PROGRAM	UP	UP	UP	UP
SHAFFER_IRF4_TARGETS_IN_ACTIVATED_DENDRITIC_CELL	UP	UP	UP	UP
SHAFFER_IRF4_TARGETS_IN_MYELOMA_VS_MATURE_B_LYMPHOCYTE	UP	-	UP	-
SHAFFER_IRF4_TARGETS_IN_PLASMA_CELL_VS_MATURE_B_LYMPHOCYTE	UP	UP	UP	UP
SHEDDEN_LUNG_CANCER_GOOD_SURVIVAL_A4	UP	UP	UP	UP
SHEPARD_BMYB_MORPHOLINO_DN	UP	UP	UP	UP
SHETH_LIVER_CANCER_VS_TXNIP_LOSS_PAM1	UP	UP	UP	UP
SHETH_LIVER_CANCER_VS_TXNIP_LOSS_PAM2	UP	UP	UP	UP
SHIN_B_CELL_LYMPHOMA_CLUSTER_2	UP	UP	UP	-
SHIPP_DLBCL_VS_FOLLICULAR_LYMPHOMA_DN	UP	-	UP	-
SIG_CD40PATHWAYMAP	UP	-	-	-
SILIGAN_BOUND_BY_EWS_FLT1_FUSION	UP	-	UP	-
SIMBULAN_PARP1_TARGETS_UP	UP	UP	UP	-
SIMBULAN_UV_RESPONSE_IMMORTALIZED_DN	UP	-	UP	-
SIMBULAN_UV_RESPONSE_NORMAL_DN	UP	UP	UP	UP
SIMBULAN_UV_RESPONSE_NORMAL_UP	UP	UP	UP	UP
SINGH_NFE2L2_TARGETS	UP	-	-	-
SMID_BREAST_CANCER_BASAL_DN	UP	-	UP	-
SMID_BREAST_CANCER_BASAL_UP	UP	UP	UP	UP
SMID_BREAST_CANCER_LUMINAL_A_UP	UP	-	UP	-
SMID_BREAST_CANCER_LUMINAL_B_DN	UP	UP	UP	UP
SMID_BREAST_CANCER_NORMAL_LIKE_UP	UP	UP	UP	UP
SMID_BREAST_CANCER_RELAPSE_IN_BONE_DN	UP	UP	UP	UP
SMID_BREAST_CANCER_RELAPSE_IN_BRAIN_UP	UP	UP	UP	UP
SMID_BREAST_CANCER_RELAPSE_IN_LIVER_DN	UP	-	UP	-
SMIRNOV_CIRCULATING_ENDOTHELIOCYTES_IN_CANCER_UP	UP	UP	UP	UP
SMIRNOV_RESPONSE_TO_IR_2HR_DN	UP	-	UP	UP
SMIRNOV_RESPONSE_TO_IR_2HR_UP	UP	UP	UP	UP
SMIRNOV_RESPONSE_TO_IR_6HR_DN	UP	UP	UP	UP
SMIRNOV_RESPONSE_TO_IR_6HR_UP	UP	UP	UP	UP
SMITH_TERT_TARGETS_DN	UP	UP	UP	-
SMITH_TERT_TARGETS_UP	UP	UP	-	UP
SNIJDERS_AMPLIFIED_IN_HEAD_AND_NECK_TUMORS	UP	UP	UP	UP
SOUCEK_MYC_TARGETS	UP	UP	UP	UP
SPIELMAN_LYMPHOBLAST_EUROPEAN_VS_ASIAN_2FC_DN	UP	-	-	-
SPIRA_SMOKERS_LUNG_CANCER_UP	UP	UP	-	-
STAMBOLSKY_RESPONSE_TO_VITAMIN_D3_UP	UP	UP	UP	UP
STAMBOLSKY_TARGETS_OF_MUTATED_TP53_DN	UP	-	UP	-
STANHILL_HRAS_TRANSFROMATION_UP	UP	UP	UP	UP
STARK_HYPPOCAMPUS_22Q11_DELETION_UP	UP	UP	-	-
STEGER_ADIPOGENESIS_DN	UP	-	UP	UP
STEGER_ADIPOGENESIS_UP	UP	-	-	-
STEIN_ESR1_TARGETS	UP	UP	-	UP
STEIN_ESRRA_TARGETS	UP	UP	UP	-
STEIN_ESRRA_TARGETS_RESPONSIVE_TO_ESTROGEN_UP	UP	UP	-	-
STEIN_ESRRA_TARGETS_UP	UP	-	-	-
STREICHER_LSM1_TARGETS_DN	UP	UP	UP	UP
ST_ADRENERGIC	UP	-	UP	-
ST_GA13_PATHWAY	UP	-	-	-
ST_GAQ_PATHWAY	UP	-	-	-
ST_P38_MAPK_PATHWAY	UP	-	-	-
SUH_COEXPRESSED_WITH_ID1_AND_ID2_UP	UP	UP	UP	UP
SUNG_METASTASIS_STROMA_UP	UP	UP	UP	UP
SWEET_KRAS_TARGETS_UP	UP	UP	UP	UP
SWEET_LUNG_CANCER_KRAS_DN	UP	UP	UP	UP
SWEET_LUNG_CANCER_KRAS_UP	UP	UP	UP	-
TAKADA_GASTRIC_CANCER_COPY_NUMBER_UP	UP	-	UP	-
TAKAO_RESPONSE_TO_UVB_RADIATION_DN	UP	UP	UP	UP
TAKEDA_TARGETS_OF_NUP98_HOXA9_FUSION_10D_DN	UP	-	UP	-
TAKEDA_TARGETS_OF_NUP98_HOXA9_FUSION_10D_UP	UP	UP	UP	UP
TAKEDA_TARGETS_OF_NUP98_HOXA9_FUSION_16D_UP	UP	UP	UP	UP
TAKEDA_TARGETS_OF_NUP98_HOXA9_FUSION_3D_UP	UP	UP	UP	UP
TAKEDA_TARGETS_OF_NUP98_HOXA9_FUSION_6HR_DN	UP	UP	UP	UP
TAKEDA_TARGETS_OF_NUP98_HOXA9_FUSION_8D_DN	UP	-	UP	-
TAKEDA_TARGETS_OF_NUP98_HOXA9_FUSION_8D_UP	UP	UP	UP	UP
TANG_SENESCENCE_TP53_TARGETS_DN	UP	UP	UP	UP
TANG_SENESCENCE_TP53_TARGETS_UP	UP	-	UP	-
TARTE_PLASMA_CELL_VS_B_LYMPHOCYTE_UP	UP	-	-	-
TARTE_PLASMA_CELL_VS_PLASMABLAST_DN	UP	-	-	-
TARTE_PLASMA_CELL_VS_PLASMABLAST_UP	UP	UP	UP	UP
TAVOR_CEBPA_TARGETS_DN	UP	-	UP	-
TAVOR_CEBPA_TARGETS_UP	UP	UP	UP	-
TENEDINI_MEGAKARYOCYTE_MARKERS	UP	UP	UP	UP
TERAMOTO_OPN_TARGETS_CLUSTER_6	UP	-	-	-
THEILGAARD_NEUTROPHIL_AT_SKIN_WOUND_UP	UP	UP	UP	UP
THUM_MIR21_TARGETS_HEART_DISEASE_UP	UP	UP	UP	UP
THUM_SYSTOLIC_HEART_FAILURE_UP	UP	UP	UP	UP
TIAN_TNF_SIGNALING_NOT_VIA_NFKB	UP	UP	UP	UP
TIAN_TNF_SIGNALING_VIA_NFKB	UP	UP	UP	UP
TIEN_INTESTINE_PROBIOTICS_24HR_DN	UP	UP	-	-
TIEN_INTESTINE_PROBIOTICS_24HR_UP	UP	UP	-	UP
TIEN_INTESTINE_PROBIOTICS_2HR_DN	UP	-	-	-
TIEN_INTESTINE_PROBIOTICS_6HR_DN	UP	UP	UP	-
TOMLINS_PROSTATE_CANCER_DN	UP	-	-	-
TONKS_TARGETS_OF_RUNX1_RUNX1T1_FUSION_ERYTHROCYTE_UP	UP	UP	UP	UP
TONKS_TARGETS_OF_RUNX1_RUNX1T1_FUSION_GRANULOCYTE_UP	UP	UP	UP	UP
TONKS_TARGETS_OF_RUNX1_RUNX1T1_FUSION_HSC_DN	UP	UP	UP	UP
TONKS_TARGETS_OF_RUNX1_RUNX1T1_FUSION_HSC_UP	UP	UP	UP	UP
TONKS_TARGETS_OF_RUNX1_RUNX1T1_FUSION_MONOCYTE_UP	UP	UP	UP	UP
TONKS_TARGETS_OF_RUNX1_RUNX1T1_FUSION_SUSTAINDED_IN_ERYTHROCYTE_UP	UP	UP	UP	UP
TONKS_TARGETS_OF_RUNX1_RUNX1T1_FUSION_SUSTAINED_IN_GRANULOCYTE_UP	UP	UP	UP	UP
TONKS_TARGETS_OF_RUNX1_RUNX1T1_FUSION_SUSTAINED_IN_MONOCYTE_UP	UP	UP	-	UP
TOOKER_GEMCITABINE_RESISTANCE_DN	UP	UP	UP	-
TORCHIA_TARGETS_OF_EWSR1_FLI1_FUSION_DN	UP	UP	UP	UP
TORCHIA_TARGETS_OF_EWSR1_FLI1_FUSION_UP	UP	-	UP	-
TRACEY_RESISTANCE_TO_IFNA2_DN	UP	-	UP	-
TRAYNOR_RETT_SYNDROM_DN	UP	-	UP	-
TRAYNOR_RETT_SYNDROM_UP	UP	UP	UP	UP
TSAI_DNAJB4_TARGETS_UP	UP	-	-	-
TSAI_RESPONSE_TO_IONIZING_RADIATION	UP	UP	UP	UP
TSAI_RESPONSE_TO_RADIATION_THERAPY	UP	UP	UP	UP
TSENG_ADIPOGENIC_POTENTIAL_DN	UP	UP	-	UP
TSENG_ADIPOGENIC_POTENTIAL_UP	UP	-	UP	-
TSENG_IRS1_TARGETS_DN	UP	UP	UP	UP
TSENG_IRS1_TARGETS_UP	UP	-	UP	UP
TSUDA_ALVEOLAR_SOFT_PART_SARCOMA	UP	UP	UP	-
TSUNODA_CISPLATIN_RESISTANCE_DN	UP	-	UP	UP
TSUNODA_CISPLATIN_RESISTANCE_UP	UP	-	UP	-
TURASHVILI_BREAST_DUCTAL_CARCINOMA_VS_DUCTAL_NORMAL_DN	UP	UP	UP	UP
TURASHVILI_BREAST_DUCTAL_CARCINOMA_VS_DUCTAL_NORMAL_UP	UP	-	-	-
TURASHVILI_BREAST_DUCTAL_CARCINOMA_VS_LOBULAR_NORMAL_DN	UP	-	UP	-
TURASHVILI_BREAST_DUCTAL_CARCINOMA_VS_LOBULAR_NORMAL_UP	UP	-	-	-
TURASHVILI_BREAST_LOBULAR_CARCINOMA_VS_DUCTAL_NORMAL_DN	UP	-	UP	-
TURASHVILI_BREAST_LOBULAR_CARCINOMA_VS_DUCTAL_NORMAL_UP	UP	-	UP	-
TURASHVILI_BREAST_LOBULAR_CARCINOMA_VS_LOBULAR_NORMAL_DN	UP	-	UP	-
TURASHVILI_BREAST_LOBULAR_CARCINOMA_VS_LOBULAR_NORMAL_UP	UP	-	UP	-
UDAYAKUMAR_MED1_TARGETS_DN	UP	UP	UP	UP
UEDA_CENTRAL_CLOCK	UP	UP	UP	UP
UEDA_PERIFERAL_CLOCK	UP	UP	UP	UP
ULE_SPLICING_VIA_NOVA2	UP	-	UP	-
UROSEVIC_RESPONSE_TO_IMIQUIMOD	UP	UP	UP	-
URS_ADIPOCYTE_DIFFERENTIATION_DN	UP	-	-	-
UZONYI_RESPONSE_TO_LEUKOTRIENE_AND_THROMBIN	UP	UP	UP	UP
VALK_AML_CLUSTER_1	UP	-	UP	-
VALK_AML_CLUSTER_11	UP	-	-	-
VALK_AML_CLUSTER_13	UP	-	-	-
VALK_AML_CLUSTER_2	UP	UP	UP	UP
VALK_AML_CLUSTER_3	UP	-	UP	-
VALK_AML_CLUSTER_4	UP	-	UP	-
VALK_AML_CLUSTER_8	UP	-	-	-
VALK_AML_CLUSTER_9	UP	-	UP	-
VALK_AML_WITH_FLT3_ITD	UP	UP	UP	UP
VANASSE_BCL2_TARGETS_DN	UP	-	UP	-
VANHARANTA_UTERINE_FIBROID_DN	UP	UP	UP	UP
VANHARANTA_UTERINE_FIBROID_UP	UP	-	UP	-
VANTVEER_BREAST_CANCER_ESR1_DN	UP	UP	UP	-
VANTVEER_BREAST_CANCER_ESR1_UP	UP	-	-	-
VANTVEER_BREAST_CANCER_METASTASIS_DN	UP	UP	-	UP
VARELA_ZMPSTE24_TARGETS_UP	UP	UP	UP	UP
VART_KSHV_INFECTION_ANGIOGENIC_MARKERS_DN	UP	UP	UP	UP
VART_KSHV_INFECTION_ANGIOGENIC_MARKERS_UP	UP	UP	UP	UP
VECCHI_GASTRIC_CANCER_ADVANCED_VS_EARLY_UP	UP	UP	UP	UP
VECCHI_GASTRIC_CANCER_EARLY_DN	UP	UP	UP	UP
VECCHI_GASTRIC_CANCER_EARLY_UP	UP	UP	-	UP
VERHAAK_AML_WITH_NPM1_MUTATED_DN	UP	UP	UP	UP
VERHAAK_AML_WITH_NPM1_MUTATED_UP	UP	UP	UP	UP
VERHAAK_GLIOBLASTOMA_CLASSICAL	UP	-	UP	-
VERHAAK_GLIOBLASTOMA_NEURAL	UP	UP	UP	UP
VERNELL_RETINOBLASTOMA_PATHWAY_DN	UP	-	-	-
VERNOCHET_ADIPOGENESIS	UP	-	-	-
VERRECCHIA_EARLY_RESPONSE_TO_TGFB1	UP	-	UP	-
VERRECCHIA_RESPONSE_TO_TGFB1_C1	UP	-	UP	-
VERRECCHIA_RESPONSE_TO_TGFB1_C2	UP	-	UP	-
VERRECCHIA_RESPONSE_TO_TGFB1_C3	UP	-	UP	-
VILIMAS_NOTCH1_TARGETS_UP	UP	UP	UP	UP
WALLACE_PROSTATE_CANCER_RACE_UP	UP	UP	UP	-
WAMUNYOKOLI_OVARIAN_CANCER_GRADES_1_2_DN	UP	UP	UP	UP
WAMUNYOKOLI_OVARIAN_CANCER_LMP_DN	UP	UP	UP	UP
WANG_CISPLATIN_RESPONSE_AND_XPC_DN	UP	UP	UP	UP
WANG_CISPLATIN_RESPONSE_AND_XPC_UP	UP	UP	UP	UP
WANG_CLIM2_TARGETS_DN	UP	-	UP	-
WANG_ESOPHAGUS_CANCER_VS_NORMAL_DN	UP	-	UP	-
WANG_ESOPHAGUS_CANCER_VS_NORMAL_UP	UP	-	UP	UP
WANG_HCP_PROSTATE_CANCER	UP	UP	UP	UP
WANG_IMMORTALIZED_BY_HOXA9_AND_MEIS1_DN	UP	UP	UP	UP
WANG_IMMORTALIZED_BY_HOXA9_AND_MEIS1_UP	UP	UP	-	-
WANG_LMO4_TARGETS_UP	UP	UP	UP	UP
WANG_LSD1_TARGETS_UP	UP	UP	UP	-
WANG_METHYLATED_IN_BREAST_CANCER	UP	UP	UP	UP
WANG_MLL_TARGETS	UP	UP	UP	UP
WANG_NEOPLASTIC_TRANSFORMATION_BY_CCND1_MYC	UP	UP	UP	UP
WANG_RESPONSE_TO_GSK3_INHIBITOR_SB216763_DN	UP	UP	UP	UP
WANG_RESPONSE_TO_GSK3_INHIBITOR_SB216763_UP	UP	-	UP	-
WANG_SMARCE1_TARGETS_DN	UP	UP	UP	UP
WANG_SMARCE1_TARGETS_UP	UP	UP	UP	UP
WANG_TARGETS_OF_MLL_CBP_FUSION_DN	UP	-	-	-
WANG_TARGETS_OF_MLL_CBP_FUSION_UP	UP	-	-	-
WANG_TNF_TARGETS	UP	UP	UP	UP
WANG_TUMOR_INVASIVENESS_UP	UP	-	UP	-
WATANABE_RECTAL_CANCER_RADIOTHERAPY_RESPONSIVE_DN	UP	UP	-	-
WATTEL_AUTONOMOUS_THYROID_ADENOMA_DN	UP	UP	UP	UP
WEIGEL_OXIDATIVE_STRESS_BY_HNE_AND_H2O2	UP	UP	UP	UP
WEIGEL_OXIDATIVE_STRESS_RESPONSE	UP	UP	UP	UP
WEINMANN_ADAPTATION_TO_HYPOXIA_DN	UP	UP	UP	UP
WEINMANN_ADAPTATION_TO_HYPOXIA_UP	UP	UP	UP	UP
WELCSH_BRCA1_TARGETS_UP	UP	-	-	-
WENG_POR_TARGETS_GLOBAL_UP	UP	-	UP	-
WENG_POR_TARGETS_LIVER_UP	UP	-	UP	-
WESTON_VEGFA_TARGETS	UP	UP	UP	UP
WESTON_VEGFA_TARGETS_12HR	UP	UP	UP	UP
WESTON_VEGFA_TARGETS_3HR	UP	UP	UP	UP
WESTON_VEGFA_TARGETS_6HR	UP	UP	UP	UP
WEST_ADRENOCORTICAL_TUMOR_DN	UP	UP	UP	UP
WEST_ADRENOCORTICAL_TUMOR_MARKERS_DN	UP	UP	UP	UP
WEST_ADRENOCORTICAL_TUMOR_MARKERS_UP	UP	-	UP	UP
WEST_ADRENOCORTICAL_TUMOR_UP	UP	-	UP	-
WHITEFORD_PEDIATRIC_CANCER_MARKERS	UP	UP	-	UP
WHITESIDE_CISPLATIN_RESISTANCE_UP	UP	UP	UP	-
WHITFIELD_CELL_CYCLE_G2_M	UP	UP	UP	UP
WIEDERSCHAIN_TARGETS_OF_BMI1_AND_PCGF2	UP	UP	UP	UP
WIELAND_UP_BY_HBV_INFECTION	UP	-	UP	-
WIERENGA_STAT5A_TARGETS_DN	UP	UP	UP	-
WIERENGA_STAT5A_TARGETS_GROUP1	UP	UP	UP	UP
WIERENGA_STAT5A_TARGETS_GROUP2	UP	UP	UP	UP
WIERENGA_STAT5A_TARGETS_UP	UP	UP	UP	UP
WILCOX_PRESPONSE_TO_ROGESTERONE_DN	UP	-	UP	-
WILCOX_PRESPONSE_TO_ROGESTERONE_UP	UP	-	UP	-
WILLERT_WNT_SIGNALING	UP	-	UP	-
WINTER_HYPOXIA_METAGENE	UP	UP	UP	UP
WINZEN_DEGRADED_VIA_KHSRP	UP	UP	UP	UP
WNT_SIGNALING	UP	UP	UP	UP
WONG_ADULT_TISSUE_STEM_MODULE	UP	UP	UP	UP
WONG_ENDMETRIUM_CANCER_DN	UP	UP	UP	-
WOOD_EBV_EBNA1_TARGETS_DN	UP	-	UP	-
WOOD_EBV_EBNA1_TARGETS_UP	UP	-	UP	-
WOO_LIVER_CANCER_RECURRENCE_UP	UP	UP	UP	UP
WOTTON_RUNX_TARGETS_DN	UP	UP	UP	UP
WOTTON_RUNX_TARGETS_UP	UP	UP	UP	UP
WUNDER_INFLAMMATORY_RESPONSE_AND_CHOLESTEROL_UP	UP	-	-	-
WU_ALZHEIMER_DISEASE_UP	UP	-	UP	-
WU_CELL_MIGRATION	UP	UP	UP	UP
WU_HBX_TARGETS_1_UP	UP	-	UP	-
WU_HBX_TARGETS_3_UP	UP	-	UP	-
WU_SILENCED_BY_METHYLATION_IN_BLADDER_CANCER	UP	UP	UP	-
XU_AKT1_TARGETS_6HR	UP	-	-	-
XU_CREBBP_TARGETS_DN	UP	-	-	-
XU_GH1_AUTOCRINE_TARGETS_UP	UP	-	-	-
XU_HGF_SIGNALING_NOT_VIA_AKT1_48HR_DN	UP	-	UP	-
XU_HGF_SIGNALING_NOT_VIA_AKT1_48HR_UP	UP	-	UP	-
XU_HGF_SIGNALING_NOT_VIA_AKT1_6HR	UP	-	UP	UP
XU_HGF_TARGETS_INDUCED_BY_AKT1_48HR_UP	UP	-	UP	-
XU_HGF_TARGETS_INDUCED_BY_AKT1_6HR	UP	-	UP	-
XU_RESPONSE_TO_TRETINOIN_AND_NSC682994_UP	UP	-	UP	-
XU_RESPONSE_TO_TRETINOIN_UP	UP	UP	UP	UP
YAGI_AML_FAB_MARKERS	UP	UP	UP	UP
YAGI_AML_WITH_11Q23_REARRANGED	UP	-	-	-
YAGI_AML_WITH_T_8_21_TRANSLOCATION	UP	-	-	-
YAGUE_PRETUMOR_DRUG_RESISTANCE_DN	UP	-	UP	-
YAMANAKA_GLIOBLASTOMA_SURVIVAL_UP	UP	-	-	-
YAMASHITA_METHYLATED_IN_PROSTATE_CANCER	UP	UP	UP	-
YAMAZAKI_TCEB3_TARGETS_DN	UP	UP	UP	UP
YAMAZAKI_TCEB3_TARGETS_UP	UP	-	UP	-
YANG_BCL3_TARGETS_UP	UP	UP	UP	UP
YAO_HOXA10_TARGETS_VIA_PROGESTERONE_DN	UP	-	UP	UP
YAO_HOXA10_TARGETS_VIA_PROGESTERONE_UP	UP	UP	UP	UP
YAO_TEMPORAL_RESPONSE_TO_PROGESTERONE_CLUSTER_0	UP	UP	-	UP
YAO_TEMPORAL_RESPONSE_TO_PROGESTERONE_CLUSTER_1	UP	UP	UP	UP
YAO_TEMPORAL_RESPONSE_TO_PROGESTERONE_CLUSTER_12	UP	-	-	-
YAO_TEMPORAL_RESPONSE_TO_PROGESTERONE_CLUSTER_15	UP	-	-	-
YAO_TEMPORAL_RESPONSE_TO_PROGESTERONE_CLUSTER_16	UP	-	UP	-
YAO_TEMPORAL_RESPONSE_TO_PROGESTERONE_CLUSTER_5	UP	UP	-	-
YAO_TEMPORAL_RESPONSE_TO_PROGESTERONE_CLUSTER_6	UP	UP	UP	UP
YAO_TEMPORAL_RESPONSE_TO_PROGESTERONE_CLUSTER_8	UP	UP	UP	UP
YAO_TEMPORAL_RESPONSE_TO_PROGESTERONE_CLUSTER_9	UP	UP	UP	UP
YIH_RESPONSE_TO_ARSENITE_C3	UP	UP	UP	UP
YIH_RESPONSE_TO_ARSENITE_C5	UP	UP	UP	UP
YORDY_RECIPROCAL_REGULATION_BY_ETS1_AND_SP100_UP	UP	-	-	-
YOSHIMURA_MAPK8_TARGETS_DN	UP	UP	UP	UP
ZEILSTRA_CD44_TARGETS_UP	UP	-	UP	-
ZEMBUTSU_SENSITIVITY_TO_VINBLASTINE	UP	-	-	-
ZERBINI_RESPONSE_TO_SULINDAC_UP	UP	UP	UP	UP
ZHANG_ANTIVIRAL_RESPONSE_TO_RIBAVIRIN_DN	UP	UP	UP	UP
ZHANG_ANTIVIRAL_RESPONSE_TO_RIBAVIRIN_UP	UP	-	-	-
ZHANG_GATA6_TARGETS_DN	UP	-	-	-
ZHANG_INTERFERON_RESPONSE	UP	-	UP	-
ZHANG_PROLIFERATING_VS_QUIESCENT	UP	-	UP	-
ZHANG_RESPONSE_TO_CANTHARIDIN_UP	UP	-	-	-
ZHANG_RESPONSE_TO_IKK_INHIBITOR_AND_TNF_DN	UP	UP	UP	UP
ZHANG_RESPONSE_TO_IKK_INHIBITOR_AND_TNF_UP	UP	UP	UP	UP
ZHANG_TARGETS_OF_EWSR1_FLI1_FUSION	UP	UP	UP	UP
ZHANG_TLX_TARGETS_36HR_UP	UP	UP	UP	UP
ZHANG_TLX_TARGETS_60HR_UP	UP	UP	UP	UP
ZHANG_TLX_TARGETS_DN	UP	UP	UP	UP
ZHAN_LATE_DIFFERENTIATION_GENES_UP	UP	-	UP	-
ZHAN_MULTIPLE_MYELOMA_CD1_DN	UP	UP	-	UP
ZHAN_MULTIPLE_MYELOMA_CD1_UP	UP	-	UP	UP
ZHAN_MULTIPLE_MYELOMA_CD1_VS_CD2_DN	UP	UP	UP	-
ZHAN_MULTIPLE_MYELOMA_CD1_VS_CD2_UP	UP	UP	UP	-
ZHAN_MULTIPLE_MYELOMA_DN	UP	UP	UP	-
ZHAN_MULTIPLE_MYELOMA_HP_DN	UP	-	UP	-
ZHAN_MULTIPLE_MYELOMA_LB_DN	UP	-	-	-
ZHAN_MULTIPLE_MYELOMA_MF_DN	UP	-	UP	-
ZHAN_MULTIPLE_MYELOMA_MS_UP	UP	UP	UP	-
ZHAN_V2_LATE_DIFFERENTIATION_GENES	UP	-	-	-
ZHAN_VARIABLE_EARLY_DIFFERENTIATION_GENES_UP	UP	-	-	-
ZHENG_BOUND_BY_FOXP3	UP	UP	UP	-
ZHENG_FOXP3_TARGETS_UP	UP	-	UP	-
ZHENG_GLIOBLASTOMA_PLASTICITY_UP	UP	UP	UP	UP
ZHENG_IL22_SIGNALING_UP	UP	UP	-	UP
ZHENG_RESPONSE_TO_ARSENITE_DN	UP	-	UP	UP
ZHONG_RESPONSE_TO_AZACITIDINE_AND_TSA_UP	UP	UP	UP	UP
ZHONG_SECRETOME_OF_LUNG_CANCER_AND_FIBROBLAST	UP	-	UP	-
ZHONG_SECRETOME_OF_LUNG_CANCER_AND_MACROPHAGE	UP	-	-	-
ZHOU_INFLAMMATORY_RESPONSE_FIMA_DN	UP	-	UP	UP
ZHOU_INFLAMMATORY_RESPONSE_FIMA_UP	UP	UP	UP	UP
ZHOU_INFLAMMATORY_RESPONSE_LIVE_UP	UP	UP	UP	UP
ZHOU_INFLAMMATORY_RESPONSE_LPS_UP	UP	UP	UP	UP
ZHOU_TNF_SIGNALING_4HR	UP	UP	UP	-
ZHU_CMV_24_HR_DN	UP	UP	UP	UP
ZHU_CMV_8_HR_DN	UP	UP	UP	UP
ZHU_CMV_8_HR_UP	UP	UP	UP	UP
ZHU_CMV_ALL_DN	UP	UP	UP	UP
ZHU_SKIL_TARGETS_DN	UP	UP	UP	UP
ZHU_SKIL_TARGETS_UP	UP	-	-	-
ZIRN_TRETINOIN_RESPONSE_UP	UP	-	UP	-
ZIRN_TRETINOIN_RESPONSE_WT1_UP	UP	UP	UP	-
ZUCCHI_METASTASIS_DN	UP	UP	UP	UP
ZWANG_CLASS_1_TRANSIENTLY_INDUCED_BY_EGF	UP	UP	UP	UP
ZWANG_CLASS_2_TRANSIENTLY_INDUCED_BY_EGF	UP	UP	UP	UP
ZWANG_CLASS_3_TRANSIENTLY_INDUCED_BY_EGF	UP	UP	UP	UP
ZWANG_EGF_INTERVAL_DN	UP	UP	UP	UP
ZWANG_EGF_PERSISTENTLY_UP	UP	-	UP	-
ZWANG_TRANSIENTLY_UP_BY_1ST_EGF_PULSE_ONLY	UP	UP	UP	UP
ABE_VEGFA_TARGETS	-	UP	-	UP
ABE_VEGFA_TARGETS_2HR	-	UP	-	-
ABE_VEGFA_TARGETS_30MIN	-	UP	UP	UP
ABRAHAM_ALPC_VS_MULTIPLE_MYELOMA_UP	-	UP	-	UP
AMIT_SERUM_RESPONSE_40_MCF10A	-	UP	UP	UP
AMIT_SERUM_RESPONSE_480_MCF10A	-	UP	UP	UP
AMUNDSON_DNA_DAMAGE_RESPONSE_TP53	-	UP	-	UP
AMUNDSON_GAMMA_RADIATION_RESPONSE	-	UP	-	UP
ASTIER_INTEGRIN_SIGNALING	-	UP	-	-
ASTON_MAJOR_DEPRESSIVE_DISORDER_DN	-	UP	UP	-
BAKER_HEMATOPOESIS_STAT5_TARGETS	-	UP	UP	-
BAKER_HEMATOPOIESIS_STAT3_TARGETS	-	UP	UP	UP
BAKKER_FOXO3_TARGETS_UP	-	UP	-	-
BENPORATH_MYC_TARGETS_WITH_EBOX	-	UP	-	UP
BERENJENO_ROCK_SIGNALING_NOT_VIA_RHOA_UP	-	UP	-	-
BHATTACHARYA_EMBRYONIC_STEM_CELL	-	UP	-	-
BHAT_ESR1_TARGETS_VIA_AKT1_DN	-	UP	-	-
BIDUS_METASTASIS_UP	-	UP	-	UP
BILD_CTNNB1_ONCOGENIC_SIGNATURE	-	UP	-	UP
BIOCARTA_CASPASE_PATHWAY	-	UP	-	-
BIOCARTA_CDK5_PATHWAY	-	UP	-	UP
BIOCARTA_CELLCYCLE_PATHWAY	-	UP	-	-
BIOCARTA_DEATH_PATHWAY	-	UP	-	-
BIOCARTA_HIF_PATHWAY	-	UP	-	UP
BIOCARTA_HIVNEF_PATHWAY	-	UP	UP	-
BIOCARTA_IL10_PATHWAY	-	UP	-	UP
BIOCARTA_IL1R_PATHWAY	-	UP	-	UP
BIOCARTA_IL5_PATHWAY	-	UP	-	UP
BIOCARTA_MCM_PATHWAY	-	UP	-	UP
BIOCARTA_MITOCHONDRIA_PATHWAY	-	UP	-	-
BIOCARTA_NFAT_PATHWAY	-	UP	-	UP
BIOCARTA_P53HYPOXIA_PATHWAY	-	UP	-	-
BIOCARTA_PARKIN_PATHWAY	-	UP	-	UP
BORLAK_LIVER_CANCER_EGF_UP	-	UP	UP	UP
BOSCO_ALLERGEN_INDUCED_TH2_ASSOCIATED_MODULE	-	UP	-	-
BOSCO_TH1_CYTOTOXIC_MODULE	-	UP	-	UP
BOUDOUKHA_BOUND_BY_IGF2BP2	-	UP	-	-
BOYAULT_LIVER_CANCER_SUBCLASS_G23_UP	-	UP	-	UP
BOYLAN_MULTIPLE_MYELOMA_D_CLUSTER_DN	-	UP	-	UP
BOYLAN_MULTIPLE_MYELOMA_D_UP	-	UP	UP	-
BOYLAN_MULTIPLE_MYELOMA_PCA3_UP	-	UP	UP	-
BRACHAT_RESPONSE_TO_CAMPTOTHECIN_UP	-	UP	-	UP
BROWNE_HCMV_INFECTION_10HR_DN	-	UP	-	-
BROWNE_HCMV_INFECTION_24HR_UP	-	UP	UP	-
BURTON_ADIPOGENESIS_11	-	UP	-	UP
BURTON_ADIPOGENESIS_3	-	UP	-	UP
BURTON_ADIPOGENESIS_PEAK_AT_16HR	-	UP	-	UP
CAFFAREL_RESPONSE_TO_THC_DN	-	UP	UP	UP
CAIRO_PML_TARGETS_BOUND_BY_MYC_UP	-	UP	-	UP
CARD_MIR302A_TARGETS	-	UP	-	UP
CASORELLI_APL_SECONDARY_VS_DE_NOVO_UP	-	UP	-	-
CHANG_CYCLING_GENES	-	UP	-	UP
CHANG_IMMORTALIZED_BY_HPV31_DN	-	UP	UP	-
CHANG_IMMORTALIZED_BY_HPV31_UP	-	UP	-	-
CHASSOT_SKIN_WOUND	-	UP	UP	UP
CHEN_ETV5_TARGETS_TESTIS	-	UP	-	UP
CHIANG_LIVER_CANCER_SUBCLASS_UNANNOTATED_DN	-	UP	-	UP
CHOW_RASSF1_TARGETS_DN	-	UP	-	-
CHO_NR4A1_TARGETS	-	UP	-	-
CROONQUIST_NRAS_SIGNALING_DN	-	UP	-	UP
CROONQUIST_NRAS_SIGNALING_UP	-	UP	-	UP
DACOSTA_UV_RESPONSE_VIA_ERCC3_TTD_DN	-	UP	-	UP
DALESSIO_TSA_RESPONSE	-	UP	UP	-
DANG_MYC_TARGETS_DN	-	UP	-	-
DAZARD_UV_RESPONSE_CLUSTER_G6	-	UP	-	UP
DELPUECH_FOXO3_TARGETS_DN	-	UP	-	-
DE_YY1_TARGETS_DN	-	UP	-	-
DOANE_BREAST_CANCER_CLASSES_DN	-	UP	-	UP
DODD_NASOPHARYNGEAL_CARCINOMA_DN	-	UP	-	UP
DORN_ADENOVIRUS_INFECTION_12HR_UP	-	UP	UP	-
DORN_ADENOVIRUS_INFECTION_32HR_DN	-	UP	UP	-
DORN_ADENOVIRUS_INFECTION_48HR_DN	-	UP	UP	UP
DORSAM_HOXA9_TARGETS_UP	-	UP	-	-
DUTERTRE_ESTRADIOL_RESPONSE_24HR_UP	-	UP	-	UP
EGUCHI_CELL_CYCLE_RB1_TARGETS	-	UP	-	UP
EHLERS_ANEUPLOIDY_UP	-	UP	-	UP
EHRLICH_ICF_SYNDROM_UP	-	UP	-	-
FARDIN_HYPOXIA_9	-	UP	-	-
FARMER_BREAST_CANCER_CLUSTER_2	-	UP	-	-
FERREIRA_EWINGS_SARCOMA_UNSTABLE_VS_STABLE_DN	-	UP	UP	-
FEVR_CTNNB1_TARGETS_DN	-	UP	-	UP
FINETTI_BREAST_CANCER_KINOME_RED	-	UP	-	UP
FLECHNER_PBL_KIDNEY_TRANSPLANT_OK_VS_DONOR_DN	-	UP	-	UP
FRASOR_RESPONSE_TO_SERM_OR_FULVESTRANT_DN	-	UP	UP	UP
FUJII_YBX1_TARGETS_DN	-	UP	-	UP
FUNG_IL2_SIGNALING_1	-	UP	-	-
FUNG_IL2_TARGETS_WITH_STAT5_BINDING_SITES	-	UP	-	-
FURUKAWA_DUSP6_TARGETS_PCI35_DN	-	UP	UP	UP
GALIE_TUMOR_ANGIOGENESIS	-	UP	UP	UP
GARCIA_TARGETS_OF_FLI1_AND_DAX1_DN	-	UP	-	UP
GARGALOVIC_RESPONSE_TO_OXIDIZED_PHOSPHOLIPIDS_LIGHTYELLOW_UP	-	UP	-	UP
GARGALOVIC_RESPONSE_TO_OXIDIZED_PHOSPHOLIPIDS_RED_UP	-	UP	-	UP
GARGALOVIC_RESPONSE_TO_OXIDIZED_PHOSPHOLIPIDS_TURQUOISE_DN	-	UP	-	UP
GARGALOVIC_RESPONSE_TO_OXIDIZED_PHOSPHOLIPIDS_YELLOW_UP	-	UP	-	-
GARY_CD5_TARGETS_DN	-	UP	-	UP
GAUSSMANN_MLL_AF4_FUSION_TARGETS_D_UP	-	UP	-	-
GAVIN_FOXP3_TARGETS_CLUSTER_P6	-	UP	-	UP
GENTILE_UV_RESPONSE_CLUSTER_D6	-	UP	-	UP
GENTILE_UV_RESPONSE_CLUSTER_D7	-	UP	-	UP
GEORGES_CELL_CYCLE_MIR192_TARGETS	-	UP	-	UP
GERHOLD_RESPONSE_TO_TZD_UP	-	UP	-	-
GOBERT_CORE_OLIGODENDROCYTE_DIFFERENTIATION	-	UP	UP	-
GOLUB_ALL_VS_AML_UP	-	UP	-	UP
GOTTWEIN_TARGETS_OF_KSHV_MIR_K12_11	-	UP	UP	-
GRADE_COLON_AND_RECTAL_CANCER_UP	-	UP	UP	UP
GRAHAM_NORMAL_QUIESCENT_VS_NORMAL_DIVIDING_DN	-	UP	-	UP
GREENBAUM_E2A_TARGETS_UP	-	UP	-	UP
HADDAD_T_LYMPHOCYTE_AND_NK_PROGENITOR_DN	-	UP	UP	UP
HEIDENBLAD_AMPLIFIED_IN_BONE_CANCER	-	UP	-	-
HERNANDEZ_MITOTIC_ARREST_BY_DOCETAXEL_2_DN	-	UP	-	UP
HESS_TARGETS_OF_HOXA9_AND_MEIS1_UP	-	UP	-	UP
HE_PTEN_TARGETS_UP	-	UP	-	-
HILLION_HMGA1B_TARGETS	-	UP	-	-
HOFFMANN_LARGE_TO_SMALL_PRE_BII_LYMPHOCYTE_UP	-	UP	-	UP
HOFFMANN_PRE_BI_TO_LARGE_PRE_BII_LYMPHOCYTE_UP	-	UP	-	-
HOSHIDA_LIVER_CANCER_LATE_RECURRENCE_UP	-	UP	UP	-
HUANG_GATA2_TARGETS_DN	-	UP	-	UP
HUPER_BREAST_BASAL_VS_LUMINAL_UP	-	UP	-	-
HU_GENOTOXIN_ACTION_DIRECT_VS_INDIRECT_4HR	-	UP	-	UP
ICHIBA_GRAFT_VERSUS_HOST_DISEASE_35D_DN	-	UP	-	UP
IIZUKA_LIVER_CANCER_PROGRESSION_L1_G1_UP	-	UP	-	UP
IKEDA_MIR1_TARGETS_UP	-	UP	-	-
IRITANI_MAD1_TARGETS_UP	-	UP	-	-
ISHIDA_E2F_TARGETS	-	UP	-	UP
IVANOVA_HEMATOPOIESIS_EARLY_PROGENITOR	-	UP	-	UP
IWANAGA_CARCINOGENESIS_BY_KRAS_DN	-	UP	-	-
IWANAGA_E2F1_TARGETS_INDUCED_BY_SERUM	-	UP	-	UP
JEPSEN_SMRT_TARGETS	-	UP	-	UP
JI_METASTASIS_REPRESSED_BY_STK11	-	UP	UP	UP
JOHNSTONE_PARVB_TARGETS_2_DN	-	UP	-	-
JOHNSTONE_PARVB_TARGETS_3_DN	-	UP	-	UP
KALMA_E2F1_TARGETS	-	UP	-	UP
KAMMINGA_EZH2_TARGETS	-	UP	-	UP
KANG_DOXORUBICIN_RESISTANCE_UP	-	UP	-	UP
KANNAN_TP53_TARGETS_DN	-	UP	-	UP
KASLER_HDAC7_TARGETS_1_DN	-	UP	-	-
KAUFFMANN_DNA_REPAIR_GENES	-	UP	-	-
KAUFFMANN_DNA_REPLICATION_GENES	-	UP	-	UP
KAUFFMANN_MELANOMA_RELAPSE_UP	-	UP	-	UP
KEGG_ACUTE_MYELOID_LEUKEMIA	-	UP	-	-
KEGG_APOPTOSIS	-	UP	UP	-
KEGG_CELL_CYCLE	-	UP	-	UP
KEGG_CHEMOKINE_SIGNALING_PATHWAY	-	UP	UP	-
KEGG_CYTOSOLIC_DNA_SENSING_PATHWAY	-	UP	-	-
KEGG_DNA_REPLICATION	-	UP	-	UP
KEGG_JAK_STAT_SIGNALING_PATHWAY	-	UP	UP	UP
KEGG_MELANOGENESIS	-	UP	UP	-
KEGG_MELANOMA	-	UP	UP	UP
KEGG_MISMATCH_REPAIR	-	UP	-	-
KEGG_MTOR_SIGNALING_PATHWAY	-	UP	-	UP
KEGG_PRION_DISEASES	-	UP	-	UP
KEGG_PURINE_METABOLISM	-	UP	-	-
KEGG_WNT_SIGNALING_PATHWAY	-	UP	UP	UP
KIM_HYPOXIA	-	UP	-	UP
KIM_WT1_TARGETS_DN	-	UP	-	UP
KINSEY_TARGETS_OF_EWSR1_FLII_FUSION_UP	-	UP	-	UP
KONDO_HYPOXIA	-	UP	-	-
KONG_E2F3_TARGETS	-	UP	-	UP
KORKOLA_EMBRYONAL_CARCINOMA_UP	-	UP	UP	-
KYNG_DNA_DAMAGE_BY_4NQO_OR_GAMMA_RADIATION	-	UP	-	UP
KYNG_ENVIRONMENTAL_STRESS_RESPONSE_NOT_BY_4NQO_IN_OLD	-	UP	-	-
KYNG_ENVIRONMENTAL_STRESS_RESPONSE_NOT_BY_4NQO_IN_WS	-	UP	UP	-
KYNG_ENVIRONMENTAL_STRESS_RESPONSE_NOT_BY_UV_IN_WS	-	UP	-	-
KYNG_RESPONSE_TO_H2O2_VIA_ERCC6_UP	-	UP	-	-
LEE_INTRATHYMIC_T_PROGENITOR	-	UP	-	-
LEE_LIVER_CANCER_ACOX1_DN	-	UP	-	UP
LEE_LIVER_CANCER_HEPATOBLAST	-	UP	UP	-
LEI_HOXC8_TARGETS_UP	-	UP	-	UP
LIU_CDX2_TARGETS_UP	-	UP	-	UP
LIU_IL13_PRIMING_MODEL	-	UP	UP	UP
LIU_TOPBP1_TARGETS	-	UP	-	UP
LI_CISPLATIN_RESISTANCE_UP	-	UP	-	UP
LI_WILMS_TUMOR_VS_FETAL_KIDNEY_1_DN	-	UP	-	UP
LOPES_METHYLATED_IN_COLON_CANCER_UP	-	UP	UP	-
MAGRANGEAS_MULTIPLE_MYELOMA_IGG_VS_IGA_UP	-	UP	-	UP
MAHADEVAN_IMATINIB_RESISTANCE_DN	-	UP	-	UP
MANALO_HYPOXIA_DN	-	UP	-	UP
MARCHINI_TRABECTEDIN_RESISTANCE_DN	-	UP	UP	-
MARCINIAK_ER_STRESS_RESPONSE_VIA_CHOP	-	UP	-	-
MARKS_HDAC_TARGETS_DN	-	UP	-	UP
MARSON_BOUND_BY_E2F4_UNSTIMULATED	-	UP	-	UP
MARTENS_TRETINOIN_RESPONSE_DN	-	UP	-	UP
MARTINEZ_RESPONSE_TO_TRABECTEDIN_DN	-	UP	-	UP
MATTIOLI_MGUS_VS_PCL	-	UP	-	UP
MATTIOLI_MULTIPLE_MYELOMA_WITH_14Q32_TRANSLOCATIONS	-	UP	-	UP
MATZUK_EARLY_ANTRAL_FOLLICLE	-	UP	-	-
MATZUK_LUTEAL_GENES	-	UP	-	UP
MA_PITUITARY_FETAL_VS_ADULT_UP	-	UP	-	UP
MEISSNER_NPC_HCP_WITH_H3K4ME3_AND_H3K27ME3	-	UP	-	-
MIKKELSEN_IPS_ICP_WITH_H3K4ME3_AND_H327ME3	-	UP	UP	UP
MISSIAGLIA_REGULATED_BY_METHYLATION_DN	-	UP	-	UP
MIZUKAMI_HYPOXIA_UP	-	UP	-	UP
MOLENAAR_TARGETS_OF_CCND1_AND_CDK4_DN	-	UP	-	UP
MOLENAAR_TARGETS_OF_CCND1_AND_CDK4_UP	-	UP	-	-
MOOTHA_PGC	-	UP	-	-
MORI_IMMATURE_B_LYMPHOCYTE_UP	-	UP	-	-
MORI_LARGE_PRE_BII_LYMPHOCYTE_UP	-	UP	-	UP
MORI_PRE_BI_LYMPHOCYTE_UP	-	UP	-	UP
MUELLER_PLURINET	-	UP	-	UP
MULLIGHAN_NPM1_MUTATED_SIGNATURE_2_UP	-	UP	-	-
MURAKAMI_UV_RESPONSE_1HR_DN	-	UP	-	UP
NADELLA_PRKAR1A_TARGETS_DN	-	UP	-	UP
NAKAMURA_LUNG_CANCER	-	UP	-	UP
NATSUME_RESPONSE_TO_INTERFERON_BETA_UP	-	UP	-	UP
NEMETH_INFLAMMATORY_RESPONSE_LPS_DN	-	UP	UP	-
NIELSEN_GIST_AND_SYNOVIAL_SARCOMA_UP	-	UP	-	UP
NIELSEN_GIST_VS_SYNOVIAL_SARCOMA_UP	-	UP	-	UP
NIKOLSKY_BREAST_CANCER_14Q22_AMPLICON	-	UP	-	UP
ONDER_CDH1_TARGETS_1_DN	-	UP	UP	UP
ONGUSAHA_BRCA1_TARGETS_UP	-	UP	-	UP
OXFORD_RALA_AND_RALB_TARGETS_UP	-	UP	-	UP
OXFORD_RALA_OR_RALB_TARGETS_UP	-	UP	-	UP
OXFORD_RALA_TARGETS_UP	-	UP	-	UP
OXFORD_RALB_TARGETS_DN	-	UP	-	UP
PAL_PRMT5_TARGETS_UP	-	UP	-	UP
PARENT_MTOR_SIGNALING_DN	-	UP	-	UP
PARK_APL_PATHOGENESIS_UP	-	UP	UP	UP
PARK_TRETINOIN_RESPONSE	-	UP	-	UP
PARK_TRETINOIN_RESPONSE_AND_PML_RARA_FUSION	-	UP	UP	-
PASINI_SUZ12_TARGETS_UP	-	UP	-	-
PEART_HDAC_PROLIFERATION_CLUSTER_DN	-	UP	UP	UP
PEDERSEN_METASTASIS_BY_ERBB2_ISOFORM_5	-	UP	UP	-
PENG_GLUTAMINE_DEPRIVATION_UP	-	UP	-	UP
PEPPER_CHRONIC_LYMPHOCYTIC_LEUKEMIA_UP	-	UP	-	-
PETROVA_PROX1_TARGETS_UP	-	UP	-	UP
PICCALUGA_ANGIOIMMUNOBLASTIC_LYMPHOMA_DN	-	UP	-	UP
PID_ANTHRAXPATHWAY	-	UP	-	UP
PID_AR_PATHWAY	-	UP	UP	-
PID_ATM_PATHWAY	-	UP	-	-
PID_ATR_PATHWAY	-	UP	-	UP
PID_BARD1PATHWAY	-	UP	-	-
PID_BETACATENIN_NUC_PATHWAY	-	UP	UP	UP
PID_CASPASE_PATHWAY	-	UP	-	UP
PID_CERAMIDE_PATHWAY	-	UP	-	-
PID_CMYB_PATHWAY	-	UP	-	UP
PID_E2F_PATHWAY	-	UP	-	UP
PID_ERA_GENOMIC_PATHWAY	-	UP	-	-
PID_FANCONI_PATHWAY	-	UP	-	UP
PID_GMCSF_PATHWAY	-	UP	UP	-
PID_HDAC_CLASSII_PATHWAY	-	UP	-	UP
PID_HDAC_CLASSI_PATHWAY	-	UP	-	-
PID_HIF1_TFPATHWAY	-	UP	-	UP
PID_HIVNEFPATHWAY	-	UP	-	-
PID_IFNGPATHWAY	-	UP	UP	UP
PID_IL3_PATHWAY	-	UP	-	UP
PID_ILK_PATHWAY	-	UP	-	UP
PID_LYSOPHOSPHOLIPID_PATHWAY	-	UP	-	UP
PID_MYC_ACTIVPATHWAY	-	UP	-	UP
PID_MYC_REPRESSPATHWAY	-	UP	UP	UP
PID_NFKAPPABATYPICALPATHWAY	-	UP	-	-
PID_REG_GR_PATHWAY	-	UP	-	UP
PID_SHP2_PATHWAY	-	UP	-	-
PID_VEGF_VEGFR_PATHWAY	-	UP	-	UP
PIEPOLI_LGI1_TARGETS_UP	-	UP	-	UP
PIONTEK_PKD1_TARGETS_DN	-	UP	-	UP
PUJANA_BRCA2_PCC_NETWORK	-	UP	-	UP
PUJANA_BRCA_CENTERED_NETWORK	-	UP	-	UP
PUJANA_BREAST_CANCER_LIT_INT_NETWORK	-	UP	-	UP
PUJANA_BREAST_CANCER_WITH_BRCA1_MUTATED_UP	-	UP	-	UP
PUJANA_CHEK2_PCC_NETWORK	-	UP	-	UP
PUJANA_XPRSS_INT_NETWORK	-	UP	-	UP
PYEON_CANCER_HEAD_AND_NECK_VS_CERVICAL_UP	-	UP	-	UP
PYEON_HPV_POSITIVE_TUMORS_UP	-	UP	-	UP
RADAEVA_RESPONSE_TO_IFNA1_DN	-	UP	-	-
RAMJAUN_APOPTOSIS_BY_TGFB1_VIA_MAPK1_DN	-	UP	-	-
RASHI_RESPONSE_TO_IONIZING_RADIATION_6	-	UP	-	-
REACTOME_ACTIVATION_OF_ATR_IN_RESPONSE_TO_REPLICATION_STRESS	-	UP	-	UP
REACTOME_ACTIVATION_OF_THE_PRE_REPLICATIVE_COMPLEX	-	UP	-	UP
REACTOME_APOPTOTIC_CLEAVAGE_OF_CELLULAR_PROTEINS	-	UP	-	UP
REACTOME_ASSEMBLY_OF_THE_PRE_REPLICATIVE_COMPLEX	-	UP	-	UP
REACTOME_CELL_CELL_COMMUNICATION	-	UP	-	-
REACTOME_CELL_CYCLE	-	UP	-	UP
REACTOME_CELL_CYCLE_CHECKPOINTS	-	UP	-	UP
REACTOME_CELL_CYCLE_MITOTIC	-	UP	-	UP
REACTOME_CELL_EXTRACELLULAR_MATRIX_INTERACTIONS	-	UP	-	-
REACTOME_CHROMOSOME_MAINTENANCE	-	UP	-	-
REACTOME_CLASS_B_2_SECRETIN_FAMILY_RECEPTORS	-	UP	-	-
REACTOME_CYCLIN_A_B1_ASSOCIATED_EVENTS_DURING_G2_M_TRANSITION	-	UP	-	UP
REACTOME_CYCLIN_E_ASSOCIATED_EVENTS_DURING_G1_S_TRANSITION_	-	UP	-	UP
REACTOME_DNA_REPAIR	-	UP	-	-
REACTOME_DNA_REPLICATION	-	UP	-	UP
REACTOME_DNA_STRAND_ELONGATION	-	UP	-	UP
REACTOME_DOWNSTREAM_TCR_SIGNALING	-	UP	-	-
REACTOME_EXTENSION_OF_TELOMERES	-	UP	-	UP
REACTOME_G0_AND_EARLY_G1	-	UP	-	UP
REACTOME_G1_PHASE	-	UP	-	UP
REACTOME_G1_S_TRANSITION	-	UP	-	UP
REACTOME_G2_M_CHECKPOINTS	-	UP	-	UP
REACTOME_GLOBAL_GENOMIC_NER_GG_NER	-	UP	-	-
REACTOME_GLYCEROPHOSPHOLIPID_BIOSYNTHESIS	-	UP	-	UP
REACTOME_IL_7_SIGNALING	-	UP	-	UP
REACTOME_LAGGING_STRAND_SYNTHESIS	-	UP	-	UP
REACTOME_MITOTIC_G1_G1_S_PHASES	-	UP	-	UP
REACTOME_MITOTIC_M_M_G1_PHASES	-	UP	-	-
REACTOME_M_G1_TRANSITION	-	UP	-	UP
REACTOME_NFKB_IS_ACTIVATED_AND_SIGNALS_SURVIVAL	-	UP	-	-
REACTOME_NUCLEOTIDE_EXCISION_REPAIR	-	UP	-	-
REACTOME_ORC1_REMOVAL_FROM_CHROMATIN	-	UP	-	UP
REACTOME_PHOSPHOLIPID_METABOLISM	-	UP	-	UP
REACTOME_PI3K_AKT_ACTIVATION	-	UP	-	UP
REACTOME_POL_SWITCHING	-	UP	-	UP
REACTOME_PROCESSIVE_SYNTHESIS_ON_THE_LAGGING_STRAND	-	UP	-	UP
REACTOME_REPAIR_SYNTHESIS_FOR_GAP_FILLING_BY_DNA_POL_IN_TC_NER	-	UP	-	-
REACTOME_SYNTHESIS_OF_DNA	-	UP	-	UP
REACTOME_SYNTHESIS_OF_PA	-	UP	-	-
REACTOME_S_PHASE	-	UP	-	UP
REACTOME_TELOMERE_MAINTENANCE	-	UP	-	-
REACTOME_TRANSCRIPTION_COUPLED_NER_TC_NER	-	UP	-	-
REACTOME_UNWINDING_OF_DNA	-	UP	-	UP
REICHERT_G1S_REGULATORS_AS_PI3K_TARGETS	-	UP	-	UP
REN_BOUND_BY_E2F	-	UP	-	UP
RHODES_CANCER_META_SIGNATURE	-	UP	-	UP
RIZKI_TUMOR_INVASIVENESS_2D_DN	-	UP	-	-
RIZ_ERYTHROID_DIFFERENTIATION	-	UP	-	UP
RIZ_ERYTHROID_DIFFERENTIATION_CCNE1	-	UP	-	UP
RIZ_ERYTHROID_DIFFERENTIATION_HBZ	-	UP	-	UP
RIZ_ERYTHROID_DIFFERENTIATION_HEMGN	-	UP	UP	-
RODRIGUES_THYROID_CARCINOMA_POORLY_DIFFERENTIATED_UP	-	UP	-	UP
ROSS_AML_WITH_PML_RARA_FUSION	-	UP	-	-
SANSOM_APC_TARGETS	-	UP	-	-
SASSON_FSH_RESPONSE	-	UP	-	-
SA_G2_AND_M_PHASES	-	UP	-	UP
SA_REG_CASCADE_OF_CYCLIN_EXPR	-	UP	-	UP
SCHAEFFER_PROSTATE_DEVELOPMENT_AND_CANCER_BOX4_UP	-	UP	-	UP
SCHAEFFER_PROSTATE_DEVELOPMENT_AND_CANCER_BOX5_UP	-	UP	-	-
SCHAVOLT_TARGETS_OF_TP53_AND_TP63	-	UP	-	-
SCHLESINGER_METHYLATED_DE_NOVO_IN_CANCER	-	UP	-	UP
SCHLESINGER_METHYLATED_IN_COLON_CANCER	-	UP	-	UP
SCHURINGA_STAT5A_TARGETS_UP	-	UP	-	UP
SCHWAB_TARGETS_OF_BMYB_POLYMORPHIC_VARIANTS_DN	-	UP	-	-
SCHWAB_TARGETS_OF_BMYB_POLYMORPHIC_VARIANTS_UP	-	UP	UP	UP
SEKI_INFLAMMATORY_RESPONSE_LPS_DN	-	UP	UP	UP
SEMBA_FHIT_TARGETS_UP	-	UP	-	-
SERVITJA_LIVER_HNF1A_TARGETS_DN	-	UP	UP	UP
SHEDDEN_LUNG_CANCER_POOR_SURVIVAL_A6	-	UP	-	UP
SHEPARD_BMYB_TARGETS	-	UP	-	-
SHEPARD_CRUSH_AND_BURN_MUTANT_UP	-	UP	UP	UP
SHETH_LIVER_CANCER_VS_TXNIP_LOSS_PAM6	-	UP	-	UP
SHIN_B_CELL_LYMPHOMA_CLUSTER_3	-	UP	UP	UP
SHIN_B_CELL_LYMPHOMA_CLUSTER_5	-	UP	-	UP
SHIN_B_CELL_LYMPHOMA_CLUSTER_6	-	UP	-	UP
SHIN_B_CELL_LYMPHOMA_CLUSTER_8	-	UP	-	-
SHI_SPARC_TARGETS_DN	-	UP	-	UP
SIMBULAN_PARP1_TARGETS_DN	-	UP	-	UP
SLEBOS_HEAD_AND_NECK_CANCER_WITH_HPV_UP	-	UP	-	UP
SONG_TARGETS_OF_IE86_CMV_PROTEIN	-	UP	-	UP
SOTIRIOU_BREAST_CANCER_GRADE_1_VS_3_UP	-	UP	-	UP
STANELLE_E2F1_TARGETS	-	UP	UP	UP
STEARMAN_LUNG_CANCER_EARLY_VS_LATE_UP	-	UP	-	-
STEIN_ESRRA_TARGETS_RESPONSIVE_TO_ESTROGEN_DN	-	UP	-	UP
STREICHER_LSM1_TARGETS_UP	-	UP	-	UP
ST_TUMOR_NECROSIS_FACTOR_PATHWAY	-	UP	-	-
SUBTIL_PROGESTIN_TARGETS	-	UP	UP	UP
TAKEDA_TARGETS_OF_NUP98_HOXA9_FUSION_3D_DN	-	UP	UP	UP
TAKEDA_TARGETS_OF_NUP98_HOXA9_FUSION_6HR_UP	-	UP	-	UP
TOMLINS_METASTASIS_UP	-	UP	-	UP
TOMLINS_PROSTATE_CANCER_UP	-	UP	UP	UP
TONKS_TARGETS_OF_RUNX1_RUNX1T1_FUSION_GRANULOCYTE_DN	-	UP	-	UP
TONKS_TARGETS_OF_RUNX1_RUNX1T1_FUSION_SUSTAINED_IN_GRANULOCYTE_DN	-	UP	-	UP
TORCHIA_TARGETS_OF_EWSR1_FLI1_FUSION_TOP20_DN	-	UP	-	UP
TOYOTA_TARGETS_OF_MIR34B_AND_MIR34C	-	UP	-	UP
TURASHVILI_BREAST_NORMAL_DUCTAL_VS_LOBULAR_UP	-	UP	-	UP
VALK_AML_CLUSTER_7	-	UP	-	-
VANDESLUIS_COMMD1_TARGETS_GROUP_2_UP	-	UP	-	UP
VANTVEER_BREAST_CANCER_POOR_PROGNOSIS	-	UP	-	UP
VERHAAK_GLIOBLASTOMA_PRONEURAL	-	UP	-	-
VERNELL_RETINOBLASTOMA_PATHWAY_UP	-	UP	-	UP
WACKER_HYPOXIA_TARGETS_OF_VHL	-	UP	-	UP
WAKABAYASHI_ADIPOGENESIS_PPARG_BOUND_8D	-	UP	UP	-
WANG_ADIPOGENIC_GENES_REPRESSED_BY_SIRT1	-	UP	-	UP
WANG_LSD1_TARGETS_DN	-	UP	-	-
WANG_METASTASIS_OF_BREAST_CANCER_ESR1_UP	-	UP	-	UP
WANG_RECURRENT_LIVER_CANCER_DN	-	UP	-	-
WARTERS_IR_RESPONSE_5GY	-	UP	-	UP
[truncated: 659 more rows]
