# Supplementary material for: Bone morphogenetic protein and Notch signalling crosstalk in poor‐prognosis, mesenchymal‐subtype colorectal cancer
Source: J Pathol. 2017 May 3;242(2):178–92. doi: 10.1002/path.4891 (PMC5488238; doi:10.1002/path.4891)
Supplement: Supplementary file 16 — Supplementary Table 6B: Detailed Gene Set Enrichment results using BMP2/4 induced gene expression data on various gene signatures [file PATH-242-178-s015.xlsx]

## Sheet: 6B Description
Supplementary Table 6B: Detailed Gene Set Enrichment results using BMP2/4 induced gene expression data on various gene signatures
6B1: List of a priori gene signatures used in interrogating gene expression data from BMP2/4 treated HCEC cells using Gene Set Enrichment Analysis
6B2: Proliferation
6B3: Notch Signaling
6B4: EMT
6B5: Apoptosis
