# Supplementary material for: Bone morphogenetic protein and Notch signalling crosstalk in poor‐prognosis, mesenchymal‐subtype colorectal cancer
Source: J Pathol. 2017 May 3;242(2):178–92. doi: 10.1002/path.4891 (PMC5488238; doi:10.1002/path.4891)
Supplement: Supplementary file 17 — Supplementary Table 6B1: List of a priori gene signatures used in interrogating gene expression data from BMP2/4 treated HCEC cells using Gene Set Enrichment Analysis [file PATH-242-178-s016.xlsx]

## Sheet: Sheet1
	6B1: List of a priori gene signatures used in interrogating gene expression data from BMP2/4 treated HCEC cells using Gene Set Enrichment Analysis
Proliferation/Early Transit Amplifying_Merlos-Suárez	Notch_Signaling_Target_Qiagen	EMT_Qiagen	Apoptosis_Qiagen
RAD51C	ADAMTS1	AHNAK	NFKBIA
SLC7A2	BDNF	AKT1	BIRC3
CCDC18	CBFA2T3	BMP1	BAD
DCTD	CCND1	BMP2	NFKBIB
RAD54B	CCND2	BMP7	MAPK10
BARD1	CLOCK	CALD1	APAF1
KLHL23	CREBBP	CAMK2N1	CYCS
FIGNL1	CX3CL1	CAV2	PRF1
POLA1	CXCL12	CDH1	BCL2
DEPDC1	CXCL2	CDH2	CASP3
PPIL5	DKK1	COL1A2	NFKB1
PPAT	DTX1	COL3A1	BIRC4
C6ORF150	EDN1	COL5A2	CASP1
XRCC2	EFNA1	CTNNB1	DFFA
SKA1	EFNB1	DSC2	TRADD
SLC12A2	EGR3	DSP	BNIP3L
RCC2	FABP7	EGFR	BIRC5
KIF18A	FJX1	ERBB3	RELA
KIF11	FLT1	ESR1	IRF3
ESCO2	FOXC1	F11R	TNF
E2F7	FOXD3	FGFBP1	JUN
RAD54L	FOXF1	FN1	IKBKB
CHEK1	FRZB	FOXC2	CASP8
PRKD3	FZD5	FZD7	IRF1
NA	GADD45B	GNG11	CASP9
CLSPN	GPSM2	GSC	BCL2L1
KIAA0101	HBEGF	GSK3B	BIRC2
DTL	HES1	IGFBP4	MAP2K4
ATAD5	HES5	IL1RN	CASP6
POLE	HES7	ILK	FASLG
FANCB	HEY1	ITGA5	LTA
CENPA	HEY2	ITGAV	TNFRSF1A
NEXN	HEYL	ITGB1	FADD
FAM111A	HSPB8	JAG1	DFFB
TTPA	ID1	KRT14	GZMB
CDC7	ID2	KRT19	BAX
NAP1L1	ID3	KRT7	BCL2L11
HEMGN	ID4	MAP1B	TP53
KNTC1	IGFBP3	MMP2	BID
TBC1D19	IL33	MMP3	MYC
SKA3	JAG1	MMP9	MAP3K1
NCAPG2	JUN	MSN	CASP7
POLE2	KALRN	MST1R	FAS
EXO1	KITLG	NODAL	IRF7
CENPI	KRT14	NOTCH1	CASP2
SGOL2	LFNG	NUDT13	CASP4
CENPN	MARK1	OCLN
NEIL3	MSC	PDGFRB
HMMR	MYF5	PLEK2
BUB1	NAMPT	DESI1
MCM3	NES	PTK2
NRM	NODAL	PTP4A1
CNN3	NOTCH1	RAC1
ALMS1	NOTCH3	RGS2
TIMELESS	NRARP	SERPINE1
ATAD2	PAX6	GEMIN2
RRP1B	PBX1	SMAD2
AURKB	PCDH8	SNAI1
SLC16A12	PDGFB	SNAI2
TPX2	PDGFRA	SNAI3
C1ORF135	PDGFRB	SOX10
KIFC1	PTCRA	SPARC
TBC1D4	PTGS2	SPP1
ZWILCH	RBPJ	STAT3
SCML2	RBPJL	STEAP1
FADS1	RHOV	TCF3
GINS2	RND1	TCF4
MYC	RUNX1	TFPI2
AQP4	RUNX2	TGFB1
PCK2	S1PR3	TGFB2
CDC45L	SGPL1	TGFB3
ANKRD26	SNAI1	TIMP1
HELLS	SNW1	TMEFF1
C15ORF42	SOCS3	TMEM132A
ZNF473	SOX9	TSPAN13
CDCA2	TCF15	TWIST1
UBE2T	TEC	VCAN
BRCA1	TNC	VIM
KIF20B	VEGFA	VPS13A
PLK4	WISP1	WNT11
PRR11	WNT4	WNT5A
TMEFF1	WNT5A	WNT5B
MCM5	WNT6	ZEB1
MCM2		ZEB2
GINS1
TMEM107
ERCC6L
CASC5
IFITM3
RAD51AP1
NCAPH
CBX6
BLM
9430037O13RIK
MORC4
PFAS
FGR
C6ORF173
PALB2
MELK
NSL1
MBD4
CENPF
MCM7
RACGAP1
TIPIN
MYB
C14ORF106
C16ORF48
RAD18
CENPE
UHRF1
CEP55
FOXM1
SLFN13
IQGAP3
TUBE1
NUF2
CCDC99
RAD51
FAM72A
CDCA5
SMC2
KIF18B
GLS2
DUT
AU016916
2700099C18RIK
GTSE1
WDR35
PLK1
TIMP3
RPA2
C6ORF167
C4ORF21
PRIM2
C12ORF48
BUB1B
C1ORF112
LAMC1
ANLN
TRIM37
RRM2
CCNA2
HAUS5
ESPL1
TCF19
DDX11
KIF2C
CCNE1
PUS7
LPHN1
KBTBD6
TXNDC16
DACH1
MASTL
ZRANB3
SIVA1
2810454L23RIK
CELSR2
PSIP1
MCM8
SHCBP1
ASF1B
KCNN4
AU020206
PRIM1
CKS1B
CHAF1B
RASA3
CTPS
BAG2
CKLF
DUS4L
TMEM194B
TUBB
HAUS6
DCAF12L1
MARCKS
SETDB1
2810408B13RIK
SYCE2
UNG
SEMA3C
CLCA4
MLF1IP
PAICS
POLD1
C17ORF53
E2F1
ZC3H7B
TRAIP
LOC388559
MPHOSPH9
WDHD1
BCL7A
ATIC
CCBE1
TSGA14
SPAG5
LYSMD2
C15ORF23
CEP76
DNAJC18
TAF4B
CDC6
4930513N10RIK
LYAR
CDK2
NCAPD2
RPUSD2
VRK1
CYP39A1
DLGAP5
INCENP
PBK
NUSAP1
NEK2
C3ORF26
PSMC3IP
POLI
NFATC2
D17H6S56E-5
PGM2L1
CEP97
CKAP2L
DNMT1
CCNF
ASPM
HMGA2
DSN1
IGF1R
ZNF367
WDR34
NUP210
EXOSC8
GEN1
LIG1
TK1
TRIM68
FAM54A
C8ORF79
AEN
ZNRF3
CCDC14
DNA2
CENPP
C21ORF91
DCK
SLC7A5
HAUS4
CHTF18
SEMA4D
ZBTB25
BCKDHB
MCM4
KIF22
RRM1
FTSJD1
SGOL1
MDN1
FEN1
QSOX2
RRP15
NCAPG
AURKA
MYBL2
PIP4K2B
SPC24
PRC1
RPP40
KIF24
TMEM173
TMEM48
NIN
WDR76
ZNF275
UTP15
3110040M04RIK
MTHFD2
TACC3
RBBP6
ZMYND19
SKA2
MTBP
NDE1
EXOSC2
DIAPH3
CDC2
CP110
KIAA0649
GEMIN5
DUSP7
POLR1E
NUP133
TSPAN12
GEMIN4
GINS3
TOPBP1
NEUROG3
CASP12
WWTR1
RFC3
KIF4A
LMNB1
BBS7
ILF3
ZNF704
GSTCD
ZBTB16
DKC1
QTRT1
TRIP13
SLC1A5
CDCA7L
C14ORF143
2810442I21RIK
DNAH11
4933439C10RIK
CEP192
MIRHG1
ZFP783
NUP85
TLR2
