# Supplementary material for: Bone morphogenetic protein and Notch signalling crosstalk in poor‐prognosis, mesenchymal‐subtype colorectal cancer
Source: J Pathol. 2017 May 3;242(2):178–92. doi: 10.1002/path.4891 (PMC5488238; doi:10.1002/path.4891)
Supplement: Supplementary file 18 — Supplementary Table 6B2: Proliferation signature [file PATH-242-178-s017.xlsx]

## Sheet: 6B2 Proliferation
Supplementary Table 6B2: Proliferation signature
Comparison	Number of genes in a priori Notch Signaling target gene signature	Number of a priori genes present in Illumina microarray gene expression arrays	Enrichment Score	Normalised Enrichment Score	Kolmogorov-Smirnov p-value	Number of genes in leading edge of Gene Set Enrihment Analysis	Odds Ratio	Fisher Exact Test p-value for upregulated genes	Fisher Exact Test p-value for downregulated genes	Fisher Exact Test p-value for all genes differentially expressed from Notch Signaling signature
BMP2_200ng/ml_4h vs Untreated 4h	267	244	-0.50944	-7.92361	0	79	3.91154	0.613875	0	0
BMP4_200ng/ml_4h vs Untreated 4h	267	244	-0.494757	-8.21553	0	82	4.03715	0.886954	0	0
BMP2_200ng/ml_24h vs Untreated 24h	267	238	-0.239032	-3.69192	0.002	73	1.76466	0.956769	0.904272	0.980949
BMP4_200ng/ml_24h vs Untreated 24h	267	238	-0.159455	-2.38523	0.028	72	1.57208	0.940354	0.757935	0.936914
