# Supplementary material for: Bone morphogenetic protein and Notch signalling crosstalk in poor‐prognosis, mesenchymal‐subtype colorectal cancer
Source: J Pathol. 2017 May 3;242(2):178–92. doi: 10.1002/path.4891 (PMC5488238; doi:10.1002/path.4891)
Supplement: Supplementary file 19 — Supplementary Table 6B3: Notch_Signalling_Target [file PATH-242-178-s018.xlsx]

## Sheet: 6B3 Notch
Supplementary Table 6B3: Notch_Signalling_Target
Comparison	Number of genes in a priori Notch Signaling target gene signature	Number of a priori genes present in Illumina microarray gene expression arrays	Enrichment Score	Normalised Enrichment Score	Kolmogorov-Smirnov p-value	Number of genes in leading edge of Gene Set Enrihment Analysis	Odds Ratio	Fisher Exact Test p-value for upregulated genes	Fisher Exact Test p-value for downregulated genes	Fisher Exact Test p-value for all genes differentially expressed from Notch Signaling signature
BMP2_200ng/ml_4h vs Untreated 4h	89	71	0.553678	4.37447	0	18	7.98333	0	0.076846	0
BMP4_200ng/ml_4h vs Untreated 4h	89	71	0.498198	3.94201	0	14	9.85369	0	0.059975	0
BMP2_200ng/ml_24h vs Untreated 24h	89	66	0.371464	2.45706	0.027	12	8.8785	9e-06	0.001671	0
BMP4_200ng/ml_24h vs Untreated 24h	89	66	0.381977	2.74005	0.011	14	7.06149	0	0.000217	0
