# Supplementary material for: Bone morphogenetic protein and Notch signalling crosstalk in poor‐prognosis, mesenchymal‐subtype colorectal cancer
Source: J Pathol. 2017 May 3;242(2):178–92. doi: 10.1002/path.4891 (PMC5488238; doi:10.1002/path.4891)
Supplement: Supplementary file 20 — Supplementary Table 6B4: EMT signature [file PATH-242-178-s019.xlsx]

## Sheet: 6B4 EMT
Supplementary Table 6B4: EMT signature
Comparison	Number of genes in a priori EMT gene signature	Number of a priori genes present in Illumina microarray gene expression arrays	Enrichment Score	Normalised Enrichment Score	Kolmogorov-Smirnov p-value	Number of genes in leading edge of Gene Set Enrihment Analysis	Odds Ratio	Fisher Exact Test p-value for upregulated genes	Fisher Exact Test p-value for downregulated genes	Fisher Exact Test p-value for all genes differentially expressed fromEMT signature
BMP2_200ng/ml_4h vs Untreated 4h	85	69	0.43817	3.17338	0.003	17	2.45962	0.032733	0.621039	0.065816
BMP4_200ng/ml_4h vs Untreated 4h	85	69	0.389181	3.03602	0.002	17	1.94494	0.004093	0.582307	0.012383
BMP2_200ng/ml_24h vs Untreated 24h	85	66	0.398853	2.62358	0.011	16	5.04859	1e-06	0.183802	4e-06
BMP4_200ng/ml_24h vs Untreated 24h	85	66	0.439184	3.06394	0.002	17	3.79925	5e-06	0.879594	0.000474
