# Supplementary material for: Bone morphogenetic protein and Notch signalling crosstalk in poor‐prognosis, mesenchymal‐subtype colorectal cancer
Source: J Pathol. 2017 May 3;242(2):178–92. doi: 10.1002/path.4891 (PMC5488238; doi:10.1002/path.4891)
Supplement: Supplementary file 21 — Supplementary Table 6B5: Apoptotic signature [file PATH-242-178-s020.xlsx]

## Sheet: 6B5 Apoptosis_Sig12
Supplementary Table 6B5: Apoptotic signature
Comparison	Number of genes in a priori apoptosis gene signature	Number of a priori genes present in Illumina microarray gene expression arrays	Enrichment Score	Normalised Enrichment Score	Kolmogorov-Smirnov p-value	Number of genes in leading edge of Gene Set Enrihment Analysis	Odds Ratio	Fisher Exact Test p-value for upregulated genes	Fisher Exact Test p-value for downregulated genes	Fisher Exact Test p-value for all genes differentially expressed from apoptosis signature
BMP2_200ng/ml_4h vs Untreated 4h	47	41	0.171178	0.973023	0.239	5	2.69695	0.161088	1	0.371504
BMP4_200ng/ml_4h vs Untreated 4h	47	41	0.005373	0.032499	0.518	4	3.33118	0.129932	1	0.317398
BMP2_200ng/ml_24h vs Untreated 24h	47	42	-0.112736	-0.691322	0.276	11	1.40183	0.494685	0.41802	0.368811
BMP4_200ng/ml_24h vs Untreated 24h	47	42	-0.021324	-0.129328	0.438	8	1.51542	0.203649	0.384053	0.158946
